# Supplementary material for: Crystal structures of five halido gold complexes involving piperidine or pyrrolidine as ligands or (protonated) as cations
Source: Acta Crystallogr E Crystallogr Commun. 2023 Oct 10;79(Pt 11):1017–27. doi: 10.1107/S205698902300854X (PMC10626954; doi:10.1107/S205698902300854X)
Supplement: Supplementary file 1 [file e-79-01017-sup1.cif]

##############################################################################
#                                                                            #
# This CIF contains the data in a paper accepted for publication in          #
# Acta Crystallographica Section E. It conforms to the requirements of       #
# Notes for Authors for Acta Crystallographica Section E, and has been       #
# peer reviewed under the auspices of the IUCr Commission on Journals.       #
#                                                                            #
# Full details of the Crystallographic Information File format               #
# are given in the paper "The Crystallographic Information File (CIF):       #
# a New Standard Archive File for Crystallography" by S. R. Hall, F. H.      #
# Allen and I. D. Brown [Acta Cryst. (1991), A47, 655-685].                  #
#                                                                            #
# The current version of the core CIF dictionary is obtainable from          #
# ftp://ftp.iucr.org/pub/cif_core.dic.                                       #
#                                                                            #
# Software is freely available for graphical display of the structure(s)     #
# in this CIF. For information consult the CIF software page                 #
# http://www.iucr.org/resources/cif/software.                                #
#                                                                            #
# This file may be used for bona fide research purposes within the           #
# scientific community so long as proper attribution is given to the journal # 
# article from which it was obtained.                                        #
#                                                                            #
##############################################################################
data_2
_audit_creation_method     'SHELXL-2019/3'
_chemical_name_systematic
;
Bromido(pyrrolidine-\k<i>N</i>)gold(I)
bis(pyrrolidine-\k<i>N</i>)gold(I) bromide
;
_chemical_name_common     ?
_chemical_formula_moiety     'C4 H9 Au Br N, C8 H18 Au N2 +, Br -'
_chemical_formula_sum     'C12 H27 Au2 Br2 N3'
_chemical_formula_iupac     '[Au Br (C4 H9 N)], [Au (C4 H9 N)2] Br'
_chemical_formula_weight     767.12
_chemical_melting_point     ?
_space_group_crystal_system     orthorhombic
_space_group_name_H-M_alt     'P b c a'
_space_group_name_Hall     '-P 2ac 2ab'
loop_
    _space_group_symop_operation_xyz
    'x, y, z'
    '-x+1/2, -y, z+1/2'
    '-x, y+1/2, -z+1/2'
    'x+1/2, -y+1/2, -z'
    '-x, -y, -z'
    'x-1/2, y, -z-1/2'
    'x, -y-1/2, z-1/2'
    '-x-1/2, y-1/2, z'
_cell_length_a     14.8040(11)
_cell_length_b     12.4631(6)
_cell_length_c     19.4486(8)
_cell_angle_alpha     90
_cell_angle_beta     90
_cell_angle_gamma     90
_cell_volume     3588.3(3)
_cell_formula_units_Z     8
_cell_measurement_reflns_used     7080
_cell_measurement_theta_min     2.5070
_cell_measurement_theta_max     29.3130
_cell_measurement_temperature     100(2)
_exptl_crystal_description     plate
_exptl_crystal_colour     colourless
_exptl_crystal_size_max     0.08
_exptl_crystal_size_mid     0.08
_exptl_crystal_size_min     0.01
_exptl_crystal_density_diffrn     2.840
_exptl_crystal_density_meas     ?
_exptl_crystal_density_method     'not measured'
_exptl_crystal_F_000     2784
_exptl_absorpt_coefficient_mu     20.782
_exptl_absorpt_correction_type     multi-scan
_exptl_absorpt_process_details
;
(CrysAlisPro; Agilent, 2014)
;
_exptl_absorpt_correction_T_min     0.2872
_exptl_absorpt_correction_T_max     0.8191
_diffrn_ambient_temperature     100(2)
_diffrn_source     'fine-focus sealed tube'
_diffrn_radiation_type     MoK\a
_diffrn_radiation_wavelength     0.71073
_diffrn_measurement_device_type     'Oxford Diffraction Xcalibur, Eos'
_diffrn_measurement_method     '\w scans'
_diffrn_detector_area_resol_mean     16.1419
_diffrn_reflns_number     129826
_diffrn_reflns_av_R_equivalents     0.1428
_diffrn_reflns_av_unetI/netI     0.0374
_diffrn_reflns_theta_min     2.094
_diffrn_reflns_theta_max     28.282
_diffrn_reflns_theta_full     28.000
_diffrn_measured_fraction_theta_max     1.000
_diffrn_measured_fraction_theta_full     1.000
_diffrn_reflns_limit_h_min     -19
_diffrn_reflns_limit_h_max     19
_diffrn_reflns_limit_k_min     -16
_diffrn_reflns_limit_k_max     16
_diffrn_reflns_limit_l_min     -25
_diffrn_reflns_limit_l_max     25
_refine_special_details     ?
_reflns_number_total     4461
_reflns_number_gt     3055
_reflns_threshold_expression     'I > 2\s(I)'
_refine_ls_structure_factor_coef     Fsqd
_refine_ls_matrix_type     full
_refine_ls_R_factor_all     0.0820
_refine_ls_R_factor_gt     0.0512
_refine_ls_wR_factor_gt     0.1161
_refine_ls_wR_factor_ref     0.1298
_refine_ls_goodness_of_fit_ref     1.031
_refine_ls_restrained_S_all     1.028
_refine_ls_number_reflns     4461
_refine_ls_number_parameters     193
_refine_ls_number_restraints     90
_refine_ls_hydrogen_treatment     mixed
_refine_ls_weighting_scheme     calc
_refine_ls_weighting_details
             'w=1/[\s^2^(Fo^2^)+(0.0601P)^2^+57.3562P] where P=(Fo^2^+2Fc^2^)/3'
_atom_sites_solution_hydrogens     mixed
_atom_sites_solution_primary     direct
_atom_sites_solution_secondary     difmap
_refine_ls_shift/su_max     0.001
_refine_ls_shift/su_mean     0.000
_refine_diff_density_max     7.824
_refine_diff_density_min     -2.447
_refine_ls_extinction_method     none
_refine_ls_extinction_coef     .
loop_
    _atom_type_symbol
    _atom_type_description
    _atom_type_scat_dispersion_real
    _atom_type_scat_dispersion_imag
    _atom_type_scat_source
    'C' 'C' 0.0033 0.0016
                         'International Tables Vol C Tables 4.2.6.8 and 6.1.1.4'
    'H' 'H' 0.0000 0.0000
                         'International Tables Vol C Tables 4.2.6.8 and 6.1.1.4'
    'N' 'N' 0.0061 0.0033
                         'International Tables Vol C Tables 4.2.6.8 and 6.1.1.4'
    'Br' 'Br' -0.2901 2.4595
                         'International Tables Vol C Tables 4.2.6.8 and 6.1.1.4'
    'Au' 'Au' -2.0133 8.8022
                         'International Tables Vol C Tables 4.2.6.8 and 6.1.1.4'
_computing_data_collection
;
CrysAlisPro, Version 1.171.36.28 (Agilent, 2014)
;
_computing_cell_refinement
;
CrysAlisPro, Version 1.171.36.28 (Agilent, 2014)
;
_computing_data_reduction
;
CrysAlisPro, Version 1.171.36.28 (Agilent, 2014)
;
_computing_structure_solution
;
SHELXS97 (Sheldrick, 2008)
;
_computing_structure_refinement
;
<i>SHELXL2018/3</i> (Sheldrick, 2015)
;
_computing_molecular_graphics
;
Siemens XP (Siemens, 1994)
;
_computing_publication_material
;
<i>SHELXL2018/3</i> (Sheldrick, 2015)
;
loop_
    _atom_site_type_symbol
    _atom_site_label
    _atom_site_fract_x
    _atom_site_fract_y
    _atom_site_fract_z
    _atom_site_U_iso_or_equiv
    _atom_site_adp_type
    _atom_site_calc_flag
    _atom_site_occupancy
    _atom_site_disorder_assembly
    _atom_site_disorder_group
    Au Au1 0.22755(3) 0.62223(3) 0.35070(2) 0.01738(12) Uani d 1 . .
    Au Au2 0.24402(3) 0.37177(3) 0.36733(2) 0.02106(13) Uani d 1 . .
    Br Br1 0.24081(9) 0.62289(10) 0.47285(6) 0.0319(3) Uani d 1 . .
    Br Br2 0.47574(7) 0.62096(9) 0.29066(7) 0.0265(3) Uani d 1 . .
    N N11 0.2072(6) 0.6225(7) 0.2457(5) 0.0198(18) Uani d 1 . .
    H H01 0.154(5) 0.613(8) 0.238(5) 0.00(3) Uiso d 1 . .
    C C12 0.2422(9) 0.7142(9) 0.2053(6) 0.024(3) Uani d 1 . .
    H H12A 0.306033 0.728819 0.217289 0.029 Uiso calc 1 . .
    H H12B 0.206137 0.779540 0.214322 0.029 Uiso calc 1 . .
    C C13 0.2342(13) 0.6814(11) 0.1315(7) 0.051(4) Uani d 1 . .
    H H13A 0.285701 0.709593 0.104528 0.061 Uiso calc 1 . .
    H H13B 0.177388 0.709107 0.111426 0.061 Uiso calc 1 . .
    C C14 0.2346(11) 0.5599(10) 0.1315(7) 0.042(4) Uani d 1 . .
    H H14A 0.178228 0.531639 0.110969 0.051 Uiso calc 1 . .
    H H14B 0.286700 0.532125 0.105008 0.051 Uiso calc 1 . .
    C C15 0.2417(10) 0.5284(9) 0.2057(7) 0.030(4) Uani d 1 . .
    H H15A 0.204779 0.463819 0.215090 0.036 Uiso calc 1 . .
    H H15B 0.305281 0.512831 0.218052 0.036 Uiso calc 1 . .
    N N21 0.3785(7) 0.3993(7) 0.3701(5) 0.026(2) Uani d 1 . .
    H H02 0.396(7) 0.459(7) 0.359(6) 0.01(3) Uiso d 1 . .
    C C22 0.4148(9) 0.3975(12) 0.4418(6) 0.040(3) Uani d 1 . .
    H H22A 0.397647 0.330468 0.465778 0.047 Uiso calc 1 . .
    H H22B 0.392387 0.459598 0.468609 0.047 Uiso calc 1 . .
    C C23 0.5151(9) 0.4038(11) 0.4319(8) 0.046(4) Uani d 1 . .
    H H23A 0.547490 0.373081 0.471874 0.055 Uiso calc 1 . .
    H H23B 0.534842 0.479034 0.425349 0.055 Uiso calc 1 . .
    C C24 0.5321(8) 0.3377(11) 0.3674(8) 0.046(4) Uani d 1 . .
    H H24A 0.575759 0.374322 0.336788 0.056 Uiso calc 1 . .
    H H24B 0.556329 0.266040 0.379409 0.056 Uiso calc 1 . .
    C C25 0.4417(8) 0.3276(11) 0.3330(7) 0.038(3) Uani d 1 . .
    H H25A 0.446156 0.348998 0.284058 0.046 Uiso calc 1 . .
    H H25B 0.420235 0.252415 0.335148 0.046 Uiso calc 1 . .
    N N31 0.1091(8) 0.3412(8) 0.3728(6) 0.033(2) Uani d 1 . .
    H H03 0.105(11) 0.278(7) 0.362(8) 0.05(5) Uiso d 1 . .
    C C32 0.0779(10) 0.3300(13) 0.4453(7) 0.050(3) Uani d 1 . .
    H H32A 0.094769 0.259062 0.464201 0.060 Uiso calc 0.64(2) A 1
    H H32B 0.104374 0.386778 0.474678 0.060 Uiso calc 0.64(2) A 1
    H H32C 0.028784 0.276281 0.448143 0.060 Uiso calc 0.36(2) A 2
    H H32D 0.128372 0.305867 0.474869 0.060 Uiso calc 0.36(2) A 2
    C C33 -0.0217(12) 0.341(2) 0.4413(11) 0.051(6) Uani d 0.64(2) A 1
    H H33A -0.044827 0.379924 0.482176 0.061 Uiso calc 0.64(2) A 1
    H H33B -0.050730 0.269918 0.439248 0.061 Uiso calc 0.64(2) A 1
    C C34 -0.0420(11) 0.404(2) 0.3768(13) 0.058(8) Uani d 0.64(2) A 1
    H H34A -0.083197 0.363328 0.346441 0.070 Uiso calc 0.64(2) A 1
    H H34B -0.070657 0.473716 0.388309 0.070 Uiso calc 0.64(2) A 1
    C C35 0.0453(8) 0.4212(10) 0.3433(7) 0.032(3) Uani d 1 . .
    H H35A 0.067222 0.494943 0.352072 0.039 Uiso calc 0.64(2) A 1
    H H35B 0.039676 0.410829 0.293019 0.039 Uiso calc 0.64(2) A 1
    H H35C -0.006657 0.384712 0.321348 0.039 Uiso calc 0.36(2) A 2
    H H35D 0.075975 0.466200 0.308490 0.039 Uiso calc 0.36(2) A 2
    C C33' 0.045(4) 0.435(3) 0.4683(12) 0.072(17) Uiso d 0.36(2) A 2
    H H33C 0.094119 0.476047 0.490651 0.087 Uiso calc 0.36(2) A 2
    H H33D -0.005492 0.426470 0.501145 0.087 Uiso calc 0.36(2) A 2
    C C34' 0.014(2) 0.488(2) 0.4031(12) 0.035(10) Uiso d 0.36(2) A 2
    H H34C -0.052331 0.494791 0.402725 0.042 Uiso calc 0.36(2) A 2
    H H34D 0.040500 0.561337 0.399837 0.042 Uiso calc 0.36(2) A 2
loop_
    _atom_site_aniso_label
    _atom_site_aniso_U_11
    _atom_site_aniso_U_22
    _atom_site_aniso_U_33
    _atom_site_aniso_U_12
    _atom_site_aniso_U_13
    _atom_site_aniso_U_23
    Au1 0.0260(2) 0.01228(19) 0.0139(2) 0.00333(18) -0.00074(14) -0.00077(16)
    Au2 0.0371(3) 0.0123(2) 0.0138(2) 0.00283(16) -0.00284(15) -0.0012(2)
    Br1 0.0612(8) 0.0222(6) 0.0122(6) 0.0090(6) -0.0032(5) -0.0016(5)
    Br2 0.0183(5) 0.0201(5) 0.0410(7) 0.0001(5) 0.0013(4) 0.0055(5)
    N11 0.018(4) 0.017(4) 0.024(5) -0.003(4) 0.003(4) -0.003(4)
    C12 0.030(8) 0.024(6) 0.017(8) -0.007(5) -0.005(5) -0.001(5)
    C13 0.076(12) 0.058(10) 0.020(9) -0.018(9) -0.007(8) 0.000(8)
    C14 0.062(10) 0.047(9) 0.018(8) 0.020(7) -0.004(7) -0.015(7)
    C15 0.042(9) 0.027(6) 0.021(9) 0.013(5) 0.004(5) -0.004(6)
    N21 0.045(6) 0.009(4) 0.023(6) 0.001(4) -0.011(5) 0.000(4)
    C22 0.051(9) 0.048(8) 0.019(7) 0.013(7) -0.020(6) -0.009(6)
    C23 0.037(8) 0.039(8) 0.063(11) 0.006(6) -0.026(7) 0.004(7)
    C24 0.029(7) 0.032(7) 0.078(13) 0.004(6) -0.008(8) -0.014(8)
    C25 0.031(7) 0.038(7) 0.045(9) -0.006(6) 0.008(6) -0.014(6)
    N31 0.047(6) 0.024(5) 0.027(5) 0.007(5) 0.006(5) 0.001(5)
    C32 0.048(5) 0.061(5) 0.042(5) 0.009(4) 0.005(4) 0.008(4)
    C33 0.041(8) 0.064(16) 0.048(13) 0.003(10) 0.012(8) 0.021(11)
    C34 0.033(8) 0.073(18) 0.069(16) 0.001(10) 0.010(9) 0.040(14)
    C35 0.037(7) 0.028(6) 0.033(7) 0.001(5) -0.004(5) 0.003(5)
_geom_special_details     ?
loop_
    _geom_bond_atom_site_label_1
    _geom_bond_atom_site_label_2
    _geom_bond_site_symmetry_2
    _geom_bond_distance
    _geom_bond_publ_flag
    Au1 N11 . 2.065(9) y
    Au1 Br1 . 2.3837(12) y
    Au1 Au2 . 3.1476(6) y
    Au1 Au2 8_665 3.1551(6) y
    Au2 N21 . 2.021(11) y
    Au2 N31 . 2.036(12) y
    N11 C12 . 1.480(12) ?
    N11 C15 . 1.497(12) ?
    N11 H01 . 0.81(7) ?
    C12 C13 . 1.496(16) ?
    C12 H12A . 0.9900 ?
    C12 H12B . 0.9900 ?
    C13 C14 . 1.514(17) ?
    C13 H13A . 0.9900 ?
    C13 H13B . 0.9900 ?
    C14 C15 . 1.500(16) ?
    C14 H14A . 0.9900 ?
    C14 H14B . 0.9900 ?
    C15 H15A . 0.9900 ?
    C15 H15B . 0.9900 ?
    N21 C25 . 1.481(13) ?
    N21 C22 . 1.496(12) ?
    N21 H02 . 0.81(7) ?
    C22 C23 . 1.500(15) ?
    C22 H22A . 0.9900 ?
    C22 H22B . 0.9900 ?
    C23 C24 . 1.523(17) ?
    C23 H23A . 0.9900 ?
    C23 H23B . 0.9900 ?
    C24 C25 . 1.501(15) ?
    C24 H24A . 0.9900 ?
    C24 H24B . 0.9900 ?
    C25 H25A . 0.9900 ?
    C25 H25B . 0.9900 ?
    N31 C35 . 1.488(13) ?
    N31 C32 . 1.490(14) ?
    N31 H03 . 0.81(7) ?
    C32 C33' . 1.460(19) ?
    C32 C33 . 1.483(17) ?
    C32 H32A . 0.9900 ?
    C32 H32B . 0.9900 ?
    C32 H32C . 0.9900 ?
    C32 H32D . 0.9900 ?
    C33 C34 . 1.508(19) ?
    C33 H33A . 0.9900 ?
    C33 H33B . 0.9900 ?
    C34 C35 . 1.463(17) ?
    C34 H34A . 0.9900 ?
    C34 H34B . 0.9900 ?
    C35 C34' . 1.504(18) ?
    C35 H35A . 0.9900 ?
    C35 H35B . 0.9900 ?
    C35 H35C . 0.9900 ?
    C35 H35D . 0.9900 ?
    C33' C34' . 1.51(2) ?
    C33' H33C . 0.9900 ?
    C33' H33D . 0.9900 ?
    C34' H34C . 0.9900 ?
    C34' H34D . 0.9900 ?
loop_
    _geom_angle_atom_site_label_1
    _geom_angle_atom_site_label_2
    _geom_angle_atom_site_label_3
    _geom_angle_site_symmetry_1
    _geom_angle_site_symmetry_3
    _geom_angle
    _geom_angle_publ_flag
    N11 Au1 Br1 . . 176.3(3) y
    N11 Au1 Au2 . . 96.6(2) ?
    Br1 Au1 Au2 . . 83.95(3) ?
    N11 Au1 Au2 . 8_665 96.8(2) ?
    Br1 Au1 Au2 . 8_665 83.31(3) ?
    Au2 Au1 Au2 . 8_665 163.074(19) y
    N21 Au2 N31 . . 175.4(4) y
    N21 Au2 Au1 . . 84.9(2) ?
    N31 Au2 Au1 . . 96.6(3) ?
    N21 Au2 Au1 . 8_655 92.2(2) ?
    N31 Au2 Au1 . 8_655 87.2(3) ?
    Au1 Au2 Au1 . 8_655 167.78(2) y
    C12 N11 C15 . . 102.1(8) ?
    C12 N11 Au1 . . 118.3(7) ?
    C15 N11 Au1 . . 117.5(7) ?
    C12 N11 H01 . . 111(7) ?
    C15 N11 H01 . . 97(7) ?
    Au1 N11 H01 . . 109(8) ?
    N11 C12 C13 . . 105.7(9) ?
    N11 C12 H12A . . 110.6 ?
    C13 C12 H12A . . 110.6 ?
    N11 C12 H12B . . 110.6 ?
    C13 C12 H12B . . 110.6 ?
    H12A C12 H12B . . 108.7 ?
    C12 C13 C14 . . 105.9(11) ?
    C12 C13 H13A . . 110.6 ?
    C14 C13 H13A . . 110.6 ?
    C12 C13 H13B . . 110.6 ?
    C14 C13 H13B . . 110.6 ?
    H13A C13 H13B . . 108.7 ?
    C15 C14 C13 . . 105.2(10) ?
    C15 C14 H14A . . 110.7 ?
    C13 C14 H14A . . 110.7 ?
    C15 C14 H14B . . 110.7 ?
    C13 C14 H14B . . 110.7 ?
    H14A C14 H14B . . 108.8 ?
    N11 C15 C14 . . 105.7(9) ?
    N11 C15 H15A . . 110.6 ?
    C14 C15 H15A . . 110.6 ?
    N11 C15 H15B . . 110.6 ?
    C14 C15 H15B . . 110.6 ?
    H15A C15 H15B . . 108.7 ?
    C25 N21 C22 . . 102.6(9) ?
    C25 N21 Au2 . . 120.5(7) ?
    C22 N21 Au2 . . 112.1(8) ?
    C25 N21 H02 . . 103(8) ?
    C22 N21 H02 . . 98(8) ?
    Au2 N21 H02 . . 117(8) ?
    N21 C22 C23 . . 103.6(10) ?
    N21 C22 H22A . . 111.0 ?
    C23 C22 H22A . . 111.0 ?
    N21 C22 H22B . . 111.0 ?
    C23 C22 H22B . . 111.0 ?
    H22A C22 H22B . . 109.0 ?
    C22 C23 C24 . . 103.9(10) ?
    C22 C23 H23A . . 111.0 ?
    C24 C23 H23A . . 111.0 ?
    C22 C23 H23B . . 111.0 ?
    C24 C23 H23B . . 111.0 ?
    H23A C23 H23B . . 109.0 ?
    C25 C24 C23 . . 105.4(10) ?
    C25 C24 H24A . . 110.7 ?
    C23 C24 H24A . . 110.7 ?
    C25 C24 H24B . . 110.7 ?
    C23 C24 H24B . . 110.7 ?
    H24A C24 H24B . . 108.8 ?
    N21 C25 C24 . . 107.2(9) ?
    N21 C25 H25A . . 110.3 ?
    C24 C25 H25A . . 110.3 ?
    N21 C25 H25B . . 110.3 ?
    C24 C25 H25B . . 110.3 ?
    H25A C25 H25B . . 108.5 ?
    C35 N31 C32 . . 103.3(9) ?
    C35 N31 Au2 . . 118.5(8) ?
    C32 N31 Au2 . . 111.8(9) ?
    C35 N31 H03 . . 119(10) ?
    C32 N31 H03 . . 98(10) ?
    Au2 N31 H03 . . 104(10) ?
    C33' C32 N31 . . 108.0(14) ?
    C33 C32 N31 . . 104.4(11) ?
    C33 C32 H32A . . 110.9 ?
    N31 C32 H32A . . 110.9 ?
    C33 C32 H32B . . 110.9 ?
    N31 C32 H32B . . 110.9 ?
    H32A C32 H32B . . 108.9 ?
    C33' C32 H32C . . 110.1 ?
    N31 C32 H32C . . 110.1 ?
    C33' C32 H32D . . 110.1 ?
    N31 C32 H32D . . 110.1 ?
    H32C C32 H32D . . 108.4 ?
    C32 C33 C34 . . 107.0(13) ?
    C32 C33 H33A . . 110.3 ?
    C34 C33 H33A . . 110.3 ?
    C32 C33 H33B . . 110.3 ?
    C34 C33 H33B . . 110.3 ?
    H33A C33 H33B . . 108.6 ?
    C35 C34 C33 . . 105.6(12) ?
    C35 C34 H34A . . 110.6 ?
    C33 C34 H34A . . 110.6 ?
    C35 C34 H34B . . 110.6 ?
    C33 C34 H34B . . 110.6 ?
    H34A C34 H34B . . 108.7 ?
    C34 C35 N31 . . 107.0(11) ?
    N31 C35 C34' . . 105.6(12) ?
    C34 C35 H35A . . 110.3 ?
    N31 C35 H35A . . 110.3 ?
    C34 C35 H35B . . 110.3 ?
    N31 C35 H35B . . 110.3 ?
    H35A C35 H35B . . 108.6 ?
    N31 C35 H35C . . 110.6 ?
    C34' C35 H35C . . 110.6 ?
    N31 C35 H35D . . 110.6 ?
    C34' C35 H35D . . 110.6 ?
    H35C C35 H35D . . 108.8 ?
    C32 C33' C34' . . 103.8(15) ?
    C32 C33' H33C . . 111.0 ?
    C34' C33' H33C . . 111.0 ?
    C32 C33' H33D . . 111.0 ?
    C34' C33' H33D . . 111.0 ?
    H33C C33' H33D . . 109.0 ?
    C35 C34' C33' . . 108.1(14) ?
    C35 C34' H34C . . 110.1 ?
    C33' C34' H34C . . 110.1 ?
    C35 C34' H34D . . 110.1 ?
    C33' C34' H34D . . 110.1 ?
    H34C C34' H34D . . 108.4 ?
loop_
    _geom_torsion_atom_site_label_1
    _geom_torsion_atom_site_label_2
    _geom_torsion_atom_site_label_3
    _geom_torsion_atom_site_label_4
    _geom_torsion_site_symmetry_1
    _geom_torsion_site_symmetry_2
    _geom_torsion_site_symmetry_3
    _geom_torsion_site_symmetry_4
    _geom_torsion
    _geom_torsion_publ_flag
    N11 Au1 Au2 N21 . . . . 100.5(4) ?
    Br1 Au1 Au2 N21 . . . . -83.2(3) y
    Au2 Au1 Au2 N21 8_665 . . . -41.9(3) ?
    N11 Au1 Au2 N31 . . . . -83.9(4) ?
    Br1 Au1 Au2 N31 . . . . 92.4(3) y
    Au2 Au1 Au2 N31 8_665 . . . 133.7(3) ?
    N11 Au1 Au2 Au1 . . . 8_655 23.8(3) ?
    Br1 Au1 Au2 Au1 . . . 8_655 -159.83(9) ?
    Au2 Au1 Au2 Au1 8_665 . . 8_655 -118.48(12) ?
    Au2 Au1 N11 C12 . . . . -147.6(8) ?
    Au2 Au1 N11 C12 8_665 . . . 22.1(8) ?
    Au2 Au1 N11 C15 . . . . -24.3(8) ?
    Au2 Au1 N11 C15 8_665 . . . 145.4(8) ?
    C15 N11 C12 C13 . . . . 38.1(13) ?
    Au1 N11 C12 C13 . . . . 168.8(9) ?
    N11 C12 C13 C14 . . . . -24.3(17) ?
    C12 C13 C14 C15 . . . . 0.7(19) ?
    C12 N11 C15 C14 . . . . -37.7(13) ?
    Au1 N11 C15 C14 . . . . -169.0(9) ?
    C13 C14 C15 N11 . . . . 22.9(17) ?
    Au1 Au2 N21 C25 . . . . -138.4(9) ?
    Au1 Au2 N21 C25 8_655 . . . 29.7(9) ?
    Au1 Au2 N21 C22 . . . . 100.7(7) ?
    Au1 Au2 N21 C22 8_655 . . . -91.2(7) ?
    C25 N21 C22 C23 . . . . 41.7(13) ?
    Au2 N21 C22 C23 . . . . 172.4(8) ?
    N21 C22 C23 C24 . . . . -36.5(14) ?
    C22 C23 C24 C25 . . . . 17.2(16) ?
    C22 N21 C25 C24 . . . . -31.0(14) ?
    Au2 N21 C25 C24 . . . . -156.3(9) ?
    C23 C24 C25 N21 . . . . 8.6(16) ?
    Au1 Au2 N31 C35 . . . . 22.3(9) ?
    Au1 Au2 N31 C35 8_655 . . . -146.0(9) ?
    Au1 Au2 N31 C32 . . . . -97.7(8) ?
    Au1 Au2 N31 C32 8_655 . . . 94.0(8) ?
    C35 N31 C32 C33' . . . . -35(2) ?
    Au2 N31 C32 C33' . . . . 94(2) ?
    C35 N31 C32 C33 . . . . 34.9(16) ?
    Au2 N31 C32 C33 . . . . 163.4(13) ?
    N31 C32 C33 C34 . . . . -24(2) ?
    C32 C33 C34 C35 . . . . 4(3) ?
    C33 C34 C35 N31 . . . . 19(3) ?
    C32 N31 C35 C34 . . . . -33.4(18) ?
    Au2 N31 C35 C34 . . . . -157.7(15) ?
    C32 N31 C35 C34' . . . . 27.0(19) ?
    Au2 N31 C35 C34' . . . . -97.3(18) ?
    N31 C32 C33' C34' . . . . 28(4) ?
    N31 C35 C34' C33' . . . . -11(4) ?
    C32 C33' C34' C35 . . . . -10(4) ?
loop_
    _geom_hbond_atom_site_label_D
    _geom_hbond_atom_site_label_H
    _geom_hbond_atom_site_label_A
    _geom_hbond_site_symmetry_A
    _geom_hbond_distance_DH
    _geom_hbond_distance_HA
    _geom_hbond_distance_DA
    _geom_hbond_angle_DHA
    _geom_hbond_publ_flag
    N11 H01 Br2 6_556 0.81(7) 2.70(7) 3.498(9) 169(9) y
    N21 H02 Br2 . 0.81(7) 2.69(8) 3.477(10) 162(11) y
    C22 H22B Br1 . 0.99 3.03 3.859(13) 142.0 ?
    N31 H03 Br2 8_655 0.81(7) 2.68(10) 3.416(12) 151(14) y
    C32 H32A Br1 8_655 0.99 2.97 3.763(14) 137.6 ?
    C33 H33A Br1 5_566 0.99 3.03 3.675(18) 123.9 ?
_shelx_space_group_comment
;
The symmetry employed for this shelxl refinement is uniquely defined
by the following loop, which should always be used as a source of
symmetry information in preference to the above space-group names.
They are only intended as comments.
;
_shelx_estimated_absorpt_T_min     0.287
_shelx_estimated_absorpt_T_max     0.819
_shelx_hkl_file
;
   0   0   2 3489.49 230.228  14
   0   0   3 22.1518 69.5571  19
   0   0   3 35.7420 67.4645   4
   0   0  -3 103.472 63.8973  12
   0   0   3 36.4620 77.5544   5
   0   0   3 47.5171 92.4725  15
   0   0   3 16.6813 58.4418  14
   0   0  -3 99.7006 86.6420   3
   0   0   3 15.3931 87.1964   3
   0   0   3 1.46545 92.8151   7
   0   0  -3 28.5060 72.1189  15
   0   0   3 25.7008 74.5852   2
   0   0  -3-6.93876 53.2227  10
   0   0  -3 112.306 74.6013  14
   0   0  -3 187.658 98.6556   5
   0   0  -3-13.4456 68.8578  19
   0   0  -3 23.5731 74.2700   4
   0   0  -3 62.3257 84.5331   7
   0   0   3 90.0744 53.0043  12
   0   0   3 102.169 67.8409  10
   0   0   4 45061.2 1535.11   7
   0   0   4 44019.3 1517.76   5
   0   0  -4 41970.1 1485.18   5
   0   0   4 40641.6 1395.97  12
   0   0  -4 41552.8 1491.85   7
   0   0   4 43200.8 1462.25   2
   0   0  -4 44065.8 1461.09  19
   0   0   4 44360.4 1463.98   3
   0   0  -4 43471.1 1363.73  10
   0   0   4 41001.7 1449.91  14
   0   0  -4 42734.2 1505.19  15
   0   0  -4 42631.5 1425.03  12
   0   0  -4 41622.2 1417.81   4
   0   0  -4 46211.3 1248.06  17
   0   0   4 40502.5 1429.45  19
   0   0   4 43964.3 1519.26  15
   0   0   4 45657.2 1254.10  17
   0   0   4 40950.9 1403.57   4
   0   0  -4 44329.0 1488.15  14
   0   0   4 43136.9 1363.68  10
   0   0  -4 40126.8 1424.18   3
   0   0   5 136.960 150.582   3
   0   0   5-83.8073 113.656   4
   0   0  -5-131.280 123.551   5
   0   0  -5 90.7075 122.827   3
   0   0  -5-29.8938 60.9545  17
   0   0   5-132.535 173.129  15
   0   0   5-15.1418 110.107   5
   0   0  -5-2.66125 95.6078   4
   0   0   5 233.843 134.962  12
   0   0   5-21.9446 117.134  14
   0   0  -5-32.5099 113.934  15
   0   0  -5 223.757 138.239  14
   0   0   5 186.491 150.654   2
   0   0  -5 57.9505 110.142  12
   0   0   5-126.300 118.644  19
   0   0   5 178.501 134.846   7
   0   0  -5-4.95337 109.748  19
   0   0  -5-158.231 122.159  10
   0   0   5-38.7508 60.8695  17
   0   0  -5-150.661 171.734   7
   0   0   5-10.8548 100.485  10
   0   0  -6 24280.8 1014.90  10
   0   0   6 24854.6 1116.12  19
   0   0   6 24577.9 1079.27   4
   0   0   6 25016.0 1135.13   2
   0   0   6 24975.0 1133.14   3
   0   0   6 25124.6 1080.59  12
   0   0   6 26046.2 1190.92   5
   0   0  -6 27005.4 1151.47  19
   0   0  -6 25419.2 1102.64   4
   0   0  -6 24535.1 1167.50  15
   0   0   6 24280.1 1129.89  14
   0   0   6 26089.0 1032.78  10
   0   0  -6 26017.0 1167.01  14
   0   0  -6 26281.4 1101.38  12
   0   0  -6 25419.3 870.900  17
   0   0   6 25543.4 883.001  17
   0   0  -6 22489.3 1083.46   3
   0   0  -6 22431.0 1140.56   7
   0   0  -7-170.903 179.244   7
   0   0  -7-61.2307 116.002  15
   0   0   7-20.3015 68.4286  17
   0   0   7-85.8172 119.903  14
   0   0  -7-35.2746 125.451  20
   0   0   7 60.6762 113.141  19
   0   0  -7-147.835 127.282   3
   0   0  -7 11.4760 96.5339  10
   0   0   7-86.0163 94.9920   4
   0   0  -7 49.1100 108.066   4
   0   0  -7-55.1978 142.580  12
   0   0   7 60.7170 93.2915  10
   0   0  -7 53.3629 80.7809  17
   0   0   7 82.3413 116.806  12
   0   0   8 23377.1 1135.44  12
   0   0  -8 24207.9 1271.93  15
   0   0   8 26260.1 943.302  17
   0   0  -8 24233.9 1246.97  20
   0   0   8 22033.8 1180.60  19
   0   0  -8 23952.6 1087.34  10
   0   0  -8 24770.9 1210.10   3
   0   0   8 23079.8 1205.54  14
   0   0   8 24697.4 1180.04   4
   0   0   8 26069.0 1121.10  10
   0   0  -8 25690.4 918.719  17
   0   0  -8 23384.5 1265.09   7
   0   0  -8 25439.1 985.401   8
   0   0  -9 18.3862 145.194  15
   0   0  -9-212.245 194.366   7
   0   0   9 83.4130 136.676  12
   0   0   9 3.37381 106.911  14
   0   0  -9 9.40305 116.587  20
   0   0   9-48.3068 67.9550  17
   0   0  -9-8.26127 66.5294   8
   0   0  -9 42.2543 69.9149  17
   0   0   9 51.6609 129.865   4
   0   0  -9 70.0976 109.136  10
   0   0   9 149.343 142.307  19
   0   0  -9 28.0339 136.516   3
   0   0  10 25038.1 1267.36  12
   0   0 -10 25235.0 1378.21  20
   0   0 -10 23989.3 1295.40   3
   0   0  10 26039.5 992.465  17
   0   0  10 23337.1 1291.70  19
   0   0  10 24557.5 1338.43  14
   0   0 -10 25510.5 1197.10  10
   0   0  10 26655.1 1308.09   4
   0   0 -10 27321.9 1085.96   8
   0   0 -10 25063.0 1393.85  15
   0   0 -10 25438.0 966.395  17
   0   0  11 195.548 139.708  14
   0   0 -11 115.628 171.099  20
   0   0  11-19.8195 91.4314  17
   0   0  11 62.7698 111.250  12
   0   0  11-45.2034 143.036  19
   0   0 -11-25.4704 143.899  15
   0   0 -11-78.1396 132.503   3
   0   0  11-142.986 155.624   4
   0   0 -11 36.6836 68.0837   8
   0   0 -11 44.6868 66.3132  17
   0   0 -11 312.512 180.567  10
   0   0  12 19627.5 1165.89  18
   0   0  12 19274.6 1208.61  19
   0   0  12 18680.0 1217.94   6
   0   0 -12 16927.4 1201.97  15
   0   0 -12 17325.7 1138.73   3
   0   0 -12 16558.0 1174.49  20
   0   0  12 18948.6 1127.02  12
   0   0  12 19474.4 1145.73   4
   0   0  12 20434.5 856.904  17
   0   0 -12 19027.8 1046.94  10
   0   0 -12 19729.1 934.614   8
   0   0  12 18547.3 1198.52  14
   0   0 -13 231.526 198.591  15
   0   0 -13 47.8934 172.969  20
   0   0  13 21.2112 149.137   4
   0   0  13 152.895 181.849  14
   0   0  13 184.156 196.240  19
   0   0 -13-21.2114 135.083  10
   0   0  13-35.7315 88.7485  17
   0   0  13-79.2252 136.633   6
   0   0  13-88.3958 163.285  12
   0   0  13-117.533 173.795  18
   0   0 -13 8.10636 134.555   3
   0   0 -14 20110.6 1359.01  20
   0   0 -14 20070.1 1287.33   3
   0   0  14 21832.7 1305.94  18
   0   0  14 20368.6 1334.26  14
   0   0  14 22394.7 1383.75  19
   0   0  14 22637.2 1300.15  12
   0   0  14 20581.8 1251.35   4
   0   0 -14 22489.1 1197.14  10
   0   0 -14 20172.1 1386.81  15
   0   0  14 21651.3 1390.32   6
   0   0  14 23015.4 946.194  17
   0   0  15-11.6255 130.233  14
   0   0  15 89.4221 191.615  12
   0   0  15 106.405 150.463   4
   0   0 -15 227.657 229.650  20
   0   0 -15-97.1494 175.682   3
   0   0 -15 37.1120 106.479  10
   0   0  15 227.048 224.611   6
   0   0  15 68.8412 152.035  19
   0   0 -15-60.2357 172.135  15
   0   0  15 106.411 140.250  18
   0   0  15 100.770 102.036  17
   0   0  16 1098.78 324.252   6
   0   0  16 1057.88 301.647   4
   0   0  16 1128.66 299.568  18
   0   0 -16 930.647 287.849   3
   0   0  16 530.316 262.382  14
   0   0  16 701.480 276.702  19
   0   0 -16 960.154 319.416  15
   0   0 -16 1290.94 285.360  10
   0   0  16 986.198 274.313  12
   0   0 -16 1483.62 400.095  20
   0   0  17 129.839 170.216   6
   0   0 -17-88.8866 239.098  15
   0   0  17 254.580 165.963  14
   0   0  17 45.6282 181.129  19
   0   0  17-87.9823 197.964  18
   0   0  17-194.162 206.342  12
   0   0  17-141.885 194.646   4
   0   0 -17 5.53607 141.998   3
   0   0 -17-107.218 110.661  10
   0   0 -17 205.457 261.148  20
   0   0  18 12267.6 1029.36  18
   0   0  18 12744.0 1113.89  14
   0   0  18 12814.2 1111.54  19
   0   0  18 10053.7 1005.92   6
   0   0 -18 12170.1 1129.87  15
   0   0  18 14000.9 1065.75   4
   0   0  18 12974.0 1031.38  12
   0   0 -18 10989.3 1007.72   3
   0   0 -18 13216.3 945.158  10
   0   0 -18 11897.0 1118.81  20
   0   0 -19 18.0587 157.528  10
   0   0  19-31.2842 162.296  18
   0   0  19-279.893 199.684   4
   0   0  19 44.2174 171.294   6
   0   0 -19-120.878 220.778   3
   0   0  19 366.160 227.307  14
   0   0 -19 8.63703 169.732  20
   0   0  19-73.7610 146.227  12
   0   0 -19 87.8779 151.757  15
   0   0 -20 131.188 185.695   3
   0   0 -20 53.4984 145.901  20
   0   0  20 61.8741 172.765  14
   0   0  20 5.27186 189.213   6
   0   0 -20 242.541 195.789  10
   0   0  20 178.112 196.457  18
   0   0  20 113.358 192.727   4
   0   0  20 88.4612 173.447  12
   0   0 -20 31.7453 236.551  15
   0   0  21 140.244 180.526  18
   0   0 -21-138.207 192.521  15
   0   0  21 241.551 161.774   4
   0   0  21 108.911 146.565   1
   0   0 -21-73.2089 148.520   3
   0   0  21-210.600 211.365   6
   0   0  21-135.963 231.216  12
   0   0 -21 522.225 315.875  20
   0   0  21 229.665 239.731  14
   0   0 -22 303.584 282.207  15
   0   0 -22 389.081 325.178  20
   0   0  22 37.7684 181.416  18
   0   0  22 60.9659 179.023   1
   0   0  22 23.0876 212.759  14
   0   0 -22 72.2668 183.956   3
   0   0  22 159.751 256.449   6
   0   0 -23-158.831 291.719  20
   0   0 -23 263.157 289.619  15
   0   0  23-21.6959 190.088   6
   0   0  23-10.2480 142.828  14
   0   0  23-4.51128 157.819  18
   0   0 -23 14.8608 181.571   3
   0   0  23 182.554 216.865   1
   0   0 -24 479.072 275.625   3
   0   0  24 813.646 337.560   1
   0   0 -24 355.290 251.101  20
   0   0  24 842.162 411.318  14
   0   0 -24 110.081 239.008  15
   0   0  24 217.800 157.010  18
   0   0  24 297.296 290.587   6
   0   0 -25-232.510 333.994   3
   0   0  25 91.6814 271.820  18
   0   0  25-116.730 230.153   6
   0   0 -25-156.736 287.669  15
   0   0 -25 107.550 184.303  20
   0   0  25-44.8442 257.184   1
   0   0  26 656.070 301.366   6
   0   0 -26 1032.65 425.091  20
   0   0 -26 1243.86 374.936   3
   0   0  26 1266.78 414.640   1
   0   0 -26 1213.67 481.917  15
   0   0  27-501.317 290.505   1
   0   0 -27 110.922 274.744   3
  -1   0   2 87293.0 2139.37  10
   1   0   2 75529.9 2044.53   6
  -1   0  -2 80698.3 2051.10  20
   1   0   2 77304.2 2012.49   2
  -1   0  -2 81940.5 2061.39  19
   1   0  -2 79890.1 2037.80   5
  -1   0  -2 82091.1 2052.53  15
   1   0  -2 76640.8 2047.09   7
   1   0  -2 80444.4 2042.68  18
   1   0  -2 80126.6 2001.38   1
  -1   0   2 82616.2 2116.74  14
  -1   0   2 80148.0 2012.18   3
   1   0   2 76995.3 2056.19  11
  -1   0  -2 78446.9 2172.35  12
   1   0  -2 77280.7 2051.79  15
  -1   0   2 74996.2 2173.59   4
  -1   0  -3-73.7632 109.500  12
   1   0  -3 4.05512 47.4770  12
   1   0   3 41.9590 43.2779   6
  -1   0   3 154.727 107.430   4
   1   0  -3-15.5664 88.4904   4
  -1   0  -3 47.3506 66.1730  15
  -1   0  -3 16.4064 36.1304  17
   1   0  -3-26.2443 61.4818   7
  -1   0  -3 44.5046 55.5111   2
  -1   0   3 65.9331 32.7208   8
  -1   0   3 65.9607 67.5571  15
   1   0   3 28.8561 47.8655  15
   1   0   3 71.2395 69.6290  12
   1   0   3 71.5439 66.7887  20
   1   0  -3-5.22270 44.4621   3
  -1   0   3 234.049 90.2129  10
  -1   0   3-14.3231 62.8595  14
   1   0  -3 46.9576 41.2601  18
  -1   0  -3 19.8503 53.1917  20
  -1   0   3 45.9216 70.1406   7
  -1   0  -3 54.0788 49.9419   4
  -1   0  -3 9.66781 42.5051  19
   1   0  -3 39.6558 53.8280  15
  -1   0  -3 32.9764 33.9232  10
  -1   0  -3 33.3615 44.3576  14
   1   0  -3 73.6330 94.7615  14
   1   0   3 77.5977 50.9489  14
  -1   0   3-52.3920 62.9942   3
   1   0   3-1.33793 38.0159   2
  -1   0   3 43.8723 33.2691  12
   1   0  -3 19.5766 74.4260  10
   1   0   3 61.8745 38.5376   4
  -1   0   3 10.6186 54.7747   5
  -1   0  -3-45.5374 54.4468   6
   1   0  -3 12.1363 45.5700   5
   1   0  -3 57.2028 36.6005   8
   1   0   3-4.73646 47.1395  19
  -1   0   3 61.1892 43.5679   1
   1   0   3 29.9533 34.5673  10
  -1   0   3 25.0507 41.7923  18
   1   0   4 2472.65 232.055  14
  -1   0   4 2403.74 226.857   5
  -1   0   4 2698.79 167.276   8
   1   0  -4 2350.24 281.557  14
   1   0  -4 2301.46 219.912   3
   1   0   4 2679.59 263.161  20
   1   0  -4 2598.36 222.024  12
  -1   0   4 2945.81 257.915  15
  -1   0   4 2794.15 275.619   7
   1   0   4 2753.45 261.959  15
   1   0  -4 2421.44 221.451   5
   1   0  -4 2685.90 227.039  18
  -1   0   4 2241.67 240.409  10
  -1   0  -4 2376.92 208.368   4
   1   0   4 2620.96 229.779   2
   1   0  -4 2468.50 267.023   7
  -1   0  -4 2474.49 237.429  14
   1   0  -4 2660.93 172.256   8
   1   0  -4 2427.27 241.656  15
   1   0   4 2123.90 258.612  12
   1   0   4 2408.05 197.803   4
  -1   0  -4 2605.29 252.291   6
   1   0   4 2540.16 235.540  19
   1   0   4 2685.28 205.355  17
   1   0  -4 2419.60 275.935   4
   1   0   4 2531.00 243.294   6
   1   0   4 2412.14 274.851   7
  -1   0  -4 2387.88 181.307  17
   1   0   4 2730.36 188.248  10
  -1   0   4 2250.85 221.422   3
  -1   0  -4 2367.82 236.147  19
  -1   0  -4 2586.57 184.465  10
  -1   0  -4 2215.99 238.167  20
  -1   0  -4 2541.02 274.878   3
  -1   0   4 2497.79 213.587  18
  -1   0  -4 2407.28 226.565   2
  -1   0  -4 2597.71 280.748  12
  -1   0  -4 2395.07 248.469  15
   1   0  -4 2713.81 236.127  19
  -1   0   4 2357.86 268.432  14
   1   0  -4 2174.27 244.382  10
  -1   0   4 2520.82 196.693  12
  -1   0   4 2065.48 262.631   4
   1   0   5 11.4814 96.4480   6
   1   0  -5 237.131 124.077  10
  -1   0  -5 77.9824 96.0710   3
   1   0  -5 15.8441 114.779   7
  -1   0   5 68.3685 121.794   3
   1   0   5 29.9837 91.8495  14
  -1   0  -5 21.0047 109.901  12
  -1   0   5-36.1111 81.1521  18
  -1   0   5 54.4017 128.488   4
   1   0   5 46.3556 70.5253   4
   1   0   5-23.5831 125.343   7
   1   0  -5 146.810 109.717  12
  -1   0   5-6.05794 80.2694  12
   1   0   5 90.0776 83.6922  17
   1   0   5-34.5720 85.6330  19
   1   0   5-6.47796 79.6239  15
   1   0  -5-66.9105 109.622  15
   1   0  -5 17.1276 119.510   4
  -1   0   5 152.390 128.909  14
  -1   0  -5-14.3368 114.545  19
  -1   0  -5 72.2228 99.7160  20
   1   0   5 7.95620 119.219  12
  -1   0  -5-27.3916 106.303  14
   1   0  -5-59.0444 135.603  14
  -1   0  -5 91.2790 60.5128  17
   1   0  -5 46.5142 41.5897   8
   1   0   5 20.1273 88.6871   2
  -1   0   5-3.89086 48.4784  17
  -1   0  -5 27.8583 61.9630  10
  -1   0   5-2.21835 43.7258   8
   1   0  -5 205.561 117.428  19
  -1   0   5 4.15334 100.773  15
  -1   0   5 75.3577 110.237   5
  -1   0  -5-83.1479 91.7119   2
   1   0  -5 48.9616 92.4697   3
  -1   0   5-112.644 112.857  10
  -1   0  -5 70.4464 87.8464   4
  -1   0   5 82.5369 110.777   7
   1   0   5 4.76791 67.8778  10
  -1   0  -5-12.3559 98.3069  15
   1   0  -5 79.7655 89.2865   5
   1   0  -6 24311.1 1013.48  19
  -1   0   6 20835.3 1033.06   4
   1   0   6 23617.9 867.357  10
  -1   0   6 22266.4 901.428  12
   1   0  -6 20887.1 1033.95   7
   1   0  -6 23194.1 1025.97   5
   1   0   6 20963.2 978.652  19
  -1   0   6 20936.2 1044.87  14
  -1   0  -6 19520.8 999.045   3
   1   0  -6 22842.9 1029.02  15
  -1   0  -6 20285.5 1001.86  20
  -1   0   6 23028.3 997.970  10
   1   0   6 21264.9 1040.25  12
   1   0  -6 23099.2 1078.60   4
  -1   0  -6 22163.1 860.070  10
   1   0  -6 22287.0 999.676  10
   1   0   6 20411.2 897.227   4
  -1   0  -6 23342.3 1090.29  12
  -1   0  -6 21223.2 971.397   2
  -1   0   6 24410.5 1048.49   5
  -1   0   6 21946.6 949.903  18
  -1   0   6 23343.4 1069.45   7
  -1   0  -6 21896.1 1041.42  15
   1   0   6 24095.4 1008.64   2
   1   0   6 20257.8 960.244  14
  -1   0   6 23359.2 992.549  19
  -1   0  -6 22858.1 1019.18  14
  -1   0  -6 24072.7 1038.51  19
   1   0   6 22287.0 1032.24   6
  -1   0  -6 22239.0 947.187   4
  -1   0  -6 22823.2 819.862  17
   1   0  -6 21419.3 931.417  12
   1   0   6 23695.5 841.558  17
  -1   0   6 22270.1 1009.52   3
  -1   0   6 24599.2 795.121  17
   1   0  -6 21110.2 960.738   3
   1   0  -6 23557.2 807.909   8
  -1   0  -7 17.8616 122.257   3
   1   0  -7-164.373 167.539  15
   1   0   7 46.7808 84.1385  17
  -1   0  -7 41.7740 84.5506  10
  -1   0   7-151.803 131.770   4
  -1   0   7-15.5645 143.429  14
  -1   0   7-36.9097 98.9570  10
   1   0   7-56.0835 81.7857  10
   1   0  -7 53.9350 110.073  10
  -1   0   7 63.7904 98.1052  18
   1   0  -7 50.1493 57.7833   8
   1   0   7-186.520 146.732   6
  -1   0   7 10.9785 60.6274  17
   1   0   7 104.984 137.299  12
   1   0  -7 15.4547 105.265   3
   1   0  -7 130.758 131.921   7
   1   0   7 174.563 120.876   4
   1   0  -7 47.2415 121.381  12
  -1   0   7-13.9435 79.7147  12
  -1   0  -7 103.834 95.0647   4
   1   0   7-19.7421 111.728  14
  -1   0   7 61.3478 83.7864  19
   1   0   7-190.789 144.053  19
  -1   0  -7-6.49543 111.218  15
   1   0  -7 284.570 136.555   5
  -1   0  -7 185.420 135.441  20
  -1   0  -7-18.5367 63.3008  17
   1   0   8 48061.1 1486.97  17
  -1   0   8 45591.5 1815.83   4
   1   0  -8 44432.3 1792.36   5
   1   0   8 46755.1 1670.77   4
   1   0  -8 47554.0 1739.60  10
   1   0   8 44485.0 1792.45  12
  -1   0   8 42357.3 1714.63  19
   1   0   8 46789.9 1575.73  10
  -1   0  -8 43970.6 1800.11   3
   1   0  -8 49785.0 1720.56  12
   1   0  -8 46576.7 1467.70   8
  -1   0  -8 46535.6 1472.93  17
  -1   0   8 45391.3 1841.78  14
  -1   0  -8 50946.1 1738.72   4
  -1   0  -8 40267.7 1769.16  15
   1   0  -8 44293.0 1834.86   7
   1   0  -8 43211.7 1792.72  15
   1   0  -8 41713.5 1697.69   3
  -1   0   8 43079.4 1610.50  12
   1   0   8 44241.0 1742.40  14
   1   0   8 42383.4 1778.01   6
  -1   0  -8 41295.1 1766.38  20
  -1   0   8 42729.8 1676.07  18
  -1   0   8 49208.4 1445.42  17
   1   0   8 40929.0 1725.00  19
  -1   0  -8 45808.7 1577.07  10
   1   0  -9-89.6646 125.925  15
   1   0   9 79.2810 161.898  12
   1   0  -9-92.7818 119.241   7
  -1   0   9 154.558 148.261  18
   1   0  -9 137.686 111.742   8
  -1   0  -9 9.68003 136.103   3
   1   0   9 14.9212 81.1055  10
   1   0  -9 70.9594 114.669   5
   1   0   9 59.0954 108.743  17
  -1   0   9 228.576 170.204  19
   1   0   9 124.447 135.376  19
   1   0  -9 176.280 123.564   3
  -1   0  -9-94.3047 106.128  10
  -1   0   9 40.4512 121.867  12
  -1   0   9 81.5920 148.162  14
  -1   0   9-2.00238 58.4626  17
   1   0  -9 66.1183 119.534  10
  -1   0  -9 29.9713 148.266  20
   1   0   9 57.9273 137.381   6
  -1   0   9 333.976 193.285   4
  -1   0  -9 53.9188 83.5783  17
  -1   0  -9 69.5997 162.760  15
   1   0   9-20.2620 115.137  14
   1   0   9 151.841 137.005   4
  -1   0  10 18157.9 1079.98  19
  -1   0 -10 17896.0 1127.41  15
  -1   0 -10 17381.2 1089.66   3
  -1   0  10 17421.1 1110.43  14
   1   0 -10 18465.9 821.406   8
   1   0  10 20620.2 852.380  17
  -1   0  10 18772.5 1046.70  18
   1   0  10 18295.9 1093.26  12
  -1   0  10 19639.7 807.007  17
   1   0 -10 19409.3 1047.41  10
   1   0 -10 16267.2 1099.92   7
  -1   0  10 18388.2 986.486  12
   1   0  10 18859.9 936.398  10
  -1   0 -10 17689.6 1108.47  20
   1   0 -10 17250.7 1112.31  15
   1   0  10 18397.3 1129.25   6
  -1   0 -10 19496.5 829.382  17
   1   0 -10 18323.4 1069.34   3
   1   0 -10 18030.7 1114.08   5
   1   0  10 18368.9 1093.12  14
   1   0  10 17539.6 1076.29  19
  -1   0  10 16939.8 1064.35   4
  -1   0 -10 18479.4 928.748  10
   1   0  10 19800.3 1027.04   4
  -1   0  11 60.8962 155.885   4
  -1   0  11 157.932 130.443  18
  -1   0 -11 29.1681 117.243  10
  -1   0 -11-191.359 173.106   3
  -1   0  11-46.5573 99.4030  12
  -1   0 -11-32.9138 71.1303  17
   1   0 -11-46.9125 132.821  20
   1   0 -11 606.802 254.265  15
   1   0 -11 432.361 188.781  10
  -1   0 -11 154.211 160.430  20
  -1   0  11-75.4416 167.594  14
  -1   0 -11-66.1797 175.073  15
   1   0  11-38.2323 72.7345  17
   1   0  11 124.674 139.045  19
   1   0  11 57.0513 154.003   6
   1   0 -11 144.328 138.845   3
   1   0 -11-254.214 155.520   5
   1   0 -11 4.06210 71.9928   8
   1   0  11 35.2166 151.890  14
   1   0  11-109.252 133.729  12
   1   0 -11 85.8310 156.496   7
  -1   0  11 203.005 192.292  19
   1   0  11 212.246 156.411   4
  -1   0  11 31.6166 90.3211  17
  -1   0 -12 12044.7 932.431   3
   1   0  12 12472.3 952.031  19
   1   0 -12 11993.5 670.969   8
  -1   0  12 11501.4 900.329   4
   1   0  12 12495.0 660.500  17
   1   0  12 12080.9 922.962  14
  -1   0  12 13012.0 956.661  19
  -1   0 -12 11383.9 942.211  20
  -1   0  12 11875.8 956.719  14
   1   0 -12 12747.1 920.406   3
   1   0  12 12808.1 863.494   4
  -1   0 -12 12825.5 791.802  10
  -1   0  12 12267.9 837.306  12
   1   0 -12 11972.6 983.582   7
   1   0 -12 10931.7 937.857  20
   1   0  12 12330.3 924.467  12
  -1   0 -12 13060.7 662.054  17
  -1   0  12 12784.4 642.682  17
  -1   0  12 12065.5 875.340  18
   1   0  12 12297.8 965.279   6
   1   0 -12 11554.3 950.808  15
   1   0 -12 13325.2 881.389  10
  -1   0 -12 12070.1 962.859  15
   1   0  13 49.9208 125.810   4
  -1   0  13-0.57164 139.271  12
   1   0  13 134.284 192.024   6
   1   0 -13-44.1058 136.413  20
  -1   0  13-10.3656 77.0261  17
   1   0 -13-10.8434 182.940  15
   1   0 -13 135.836 143.683  10
   1   0 -13 161.180 150.365   3
   1   0  13-73.8178 173.382  12
  -1   0  13 238.982 196.218  19
  -1   0  13-153.285 136.216   4
  -1   0 -13-134.749 223.625  15
   1   0 -13-74.8559 85.5929   8
   1   0  13 83.2577 135.453  14
   1   0  13-30.1485 71.6607  17
  -1   0 -13-106.153 143.345   3
  -1   0 -13-70.7161 101.736  17
   1   0  13 113.707 191.168  19
  -1   0  13 71.6536 177.848  14
  -1   0 -13-86.2558 188.140  20
  -1   0  13-42.9302 120.092  18
  -1   0 -13 144.194 123.952  10
  -1   0 -14 134.188 109.216  10
  -1   0  14-20.0223 156.527  14
  -1   0  14 99.6483 135.991   4
  -1   0 -14-14.4933 134.349  15
   1   0  14 79.3189 152.958  12
   1   0 -14 221.876 135.824  10
  -1   0 -14 55.8735 166.151  20
   1   0 -14 65.3834 132.873   3
   1   0  14-35.2854 129.185   6
  -1   0  14-28.6037 118.591  12
  -1   0  14-159.590 164.789  18
  -1   0 -14 131.846 125.359   3
  -1   0 -14 96.6766 93.9184  17
  -1   0  14-54.1365 95.4397  17
   1   0 -14 306.824 205.524  15
   1   0  14 23.3771 132.084   4
   1   0 -14 136.866 194.304  20
   1   0  14 64.9108 152.212  19
   1   0  14 89.8651 164.225  14
   1   0 -14-26.1336 68.9110   8
  -1   0  15-36.2322 91.9745  17
   1   0  15-132.507 179.810  12
   1   0 -15 135.786 176.028  20
   1   0  15 32.2785 138.407  14
  -1   0  15 214.562 175.836  14
   1   0  15 231.458 207.582  19
  -1   0 -15-108.905 164.178   3
  -1   0 -15 314.512 205.673  15
  -1   0 -15 18.5213 82.1123  17
   1   0 -15-121.952 108.036  10
  -1   0 -15 77.5401 94.2524  10
  -1   0  15-45.3290 167.534   4
  -1   0 -15-206.488 173.938  20
   1   0  15-250.840 187.729   4
   1   0 -15 184.028 213.592  15
   1   0  15 374.492 215.990   6
   1   0 -15 70.2486 159.451   3
  -1   0  15 68.5868 178.281  12
  -1   0  15-46.3243 141.683  18
  -1   0 -16 14200.1 914.798  10
  -1   0  16 13023.7 1027.36  18
   1   0  16 14272.7 1128.98  19
   1   0  16 14904.3 1131.08  14
  -1   0 -16 12220.9 1083.02  20
   1   0  16 14184.6 1148.26   6
   1   0 -16 14926.2 1011.78  10
  -1   0  16 14146.1 1141.72   6
   1   0 -16 12985.9 1130.36  20
   1   0  16 14278.6 1008.84   4
  -1   0 -16 12216.3 1107.50  15
   1   0 -16 13258.8 1133.14  15
  -1   0 -16 13091.3 1074.01   3
   1   0  16 12756.7 1029.31  12
   1   0 -16 13094.3 1048.01   3
  -1   0  16 14857.7 1104.32   4
  -1   0  16 13502.2 982.280  12
  -1   0  16 13171.5 1110.46  14
  -1   0 -17 276.766 228.063  20
   1   0  17-23.1306 167.571  19
   1   0 -17-64.7212 128.611  10
   1   0 -17-64.9051 217.729  20
  -1   0 -17 286.568 248.856  15
  -1   0  17-107.932 130.039  14
   1   0 -17-122.087 144.883   3
   1   0  17 248.215 175.797  14
  -1   0 -17-202.802 203.995   3
   1   0  17-36.7507 139.267  18
  -1   0  17 104.887 150.452  12
  -1   0  17-117.818 196.216   6
   1   0 -17-420.142 285.396  15
  -1   0  17-107.202 140.162   4
   1   0  17-13.8532 179.556   4
  -1   0  17-193.904 203.991  18
   1   0  17 7.81843 195.032  12
  -1   0 -17 120.589 128.718  10
   1   0  17 19.8048 164.024   6
   1   0  18 129.278 204.236   6
   1   0  18 655.520 283.213  14
   1   0  18 193.406 163.151  12
  -1   0 -18 214.789 244.004  20
   1   0 -18 429.033 254.403   3
   1   0  18 895.958 347.822  19
   1   0 -18 640.647 261.025  20
  -1   0  18 117.474 139.327   6
   1   0  18 597.413 260.067  18
   1   0 -18 280.838 162.845  10
   1   0 -18 473.491 240.753  15
  -1   0 -18 349.316 150.686  10
  -1   0  18 121.204 152.317   4
  -1   0  18 203.623 140.141  12
  -1   0  18 639.439 310.698   1
  -1   0 -18 288.674 184.927  15
   1   0  18 2.58916 172.741   4
  -1   0 -18 159.946 230.512   3
  -1   0  18 474.324 268.279  14
  -1   0  18 299.276 185.551  18
  -1   0  19 11.8694 148.633   4
  -1   0  19 334.784 227.211   6
  -1   0 -19 155.712 245.854   3
  -1   0 -19 6.96475 161.226  15
  -1   0 -19 79.6669 200.387  20
  -1   0  19 303.689 194.619  12
   1   0 -19 74.0180 170.220  10
   1   0  19-204.080 193.889  14
  -1   0 -19 111.707 161.902  10
   1   0  19 205.918 220.376  18
   1   0 -19-167.275 153.882  20
  -1   0  19 109.578 182.908  18
  -1   0  19 216.822 185.929   1
   1   0  19-202.270 196.490   6
   1   0 -19 111.000 200.140  15
  -1   0  19 180.703 245.588  14
   1   0 -19 257.171 194.122   3
   1   0  19-19.4408 148.732  12
   1   0  19-21.1800 196.714  19
   1   0  19-322.695 238.641   4
  -1   0  20 4823.02 647.614   4
   1   0  20 3426.91 605.795  19
   1   0  20 3204.97 573.484   6
  -1   0  20 3764.73 580.246  18
   1   0 -20 3537.27 639.590  20
   1   0 -20 4006.78 537.742  10
  -1   0  20 3879.20 599.270   1
  -1   0 -20 4344.11 648.061   3
   1   0 -20 4047.54 609.381   3
  -1   0  20 3167.41 585.307   6
   1   0  20 3528.41 563.948  12
   1   0  20 3464.21 573.772  18
  -1   0 -20 3344.62 605.452  20
  -1   0 -20 2968.67 584.172  15
   1   0 -20 3685.79 653.680  15
  -1   0  20 3328.32 600.759  14
   1   0  20 5118.12 719.723  14
   1   0 -21 161.765 141.941  10
  -1   0 -21-2.88689 239.135  15
  -1   0  21-48.8737 155.717   1
  -1   0  21-137.777 197.159   6
  -1   0 -21-86.7926 153.231   3
   1   0  21 193.939 193.722  19
   1   0  21-157.995 181.648  14
   1   0 -21 305.703 243.923  15
   1   0  21 424.672 265.286   6
  -1   0 -21-197.217 201.092  20
  -1   0  21-24.9761 161.474  18
   1   0  21-67.9786 179.415  18
   1   0 -21 86.7368 199.043  20
  -1   0  21-122.223 233.191   4
  -1   0  21-194.917 205.877  14
   1   0  21 190.252 242.924  12
   1   0 -21 6.28532 177.113   3
   1   0 -22 67.8474 152.336  15
  -1   0  22 509.044 296.279   6
  -1   0 -22 136.579 191.860  15
   1   0 -22 164.111 156.158   3
  -1   0  22 291.243 223.551  18
   1   0  22 299.876 233.029   6
   1   0  22 209.166 210.778  18
  -1   0  22 8.68452 166.938   4
  -1   0  22 208.057 202.663   1
  -1   0 -22 470.709 272.249  20
   1   0  22 26.7943 197.464  12
  -1   0  22-105.959 200.439  14
  -1   0 -22 438.915 232.636   3
   1   0 -22 429.818 302.160  20
   1   0  22 442.500 274.490  14
   1   0 -23-200.046 200.214  20
   1   0  23-106.471 246.495  12
  -1   0  23 256.648 245.174  18
   1   0  23-193.291 153.840  18
   1   0  23 782.836 379.883   6
  -1   0 -23-147.277 266.695  20
   1   0 -23-98.0430 293.157  15
  -1   0 -23-4.35275 194.702   3
  -1   0  23-187.855 305.561   6
  -1   0  23 83.2841 205.093  14
  -1   0  23-361.090 296.286   4
   1   0 -23 97.9970 158.334   3
  -1   0  23 208.050 223.715   1
  -1   0 -23-138.507 189.825  15
  -1   0 -24 222.486 194.252  20
  -1   0 -24-27.0217 253.541   3
   1   0 -24 223.497 214.176  15
  -1   0 -24-171.221 231.200  15
   1   0  24 146.902 205.945  18
  -1   0  24-67.0175 162.584  18
  -1   0  24-152.298 236.037  14
   1   0  24 234.708 215.620   1
  -1   0  24-370.957 311.640   6
   1   0 -24 19.3309 211.148   3
   1   0  24 91.5480 210.425   6
  -1   0  24-136.135 248.565   1
   1   0 -24 318.219 314.001  20
   1   0  25-223.654 182.867  18
   1   0 -25 40.9666 263.112  20
  -1   0 -25-215.529 274.192  20
  -1   0 -25-180.681 269.650   3
  -1   0  25-8.15640 220.817  14
   1   0 -25 83.7207 317.723  15
  -1   0 -25-40.6763 192.509  15
   1   0  25-70.9851 263.366   1
  -1   0  25-369.540 241.784   1
   1   0  25 11.3635 183.072   6
  -1   0  25 28.6948 160.871  18
  -1   0  25 275.757 271.805   6
   1   0 -25-222.859 254.036   3
   1   0 -26 832.403 315.298  20
  -1   0 -26 1429.59 463.817  20
  -1   0  26 949.783 362.589   6
   1   0  26 1279.91 417.900   1
  -1   0  26 1449.32 450.654   1
   1   0  26 802.925 396.404   6
  -1   0  26 1262.52 431.655  14
  -1   0 -26 1082.36 350.744   3
  -1   0 -26 693.986 332.936  15
   1   0 -26 1771.68 490.710   3
   1   0  27 25.2538 188.368   1
   1   0 -27 179.419 308.856   3
   2   0   0 68097.8 1744.99  18
  -2   0   0 63228.9 1720.71   4
   2   0   0 65752.2 1706.75   4
   2   0   0 67495.3 1726.12   6
  -2   0   0 69579.2 1732.39  19
   2   0   0 66273.9 1703.93  11
  -2   0   0 63646.1 1700.73  12
  -2   0   0 66365.3 1730.73   6
  -2   0   0 65183.3 1699.54  11
   2   0  -1 33.2785 22.0173   7
   2   0  -1 66.8357 43.0187   5
  -2   0   1 14.5630 33.8682  18
   2   0  -1-2.03802 21.0619  12
  -2   0   1-3.77733 44.8230  10
  -2   0   1 11.6660 33.2139   5
  -2   0  -1 41.1589 37.2653  18
  -2   0  -1-4.39852 23.5251  20
  -2   0  -1-30.5267 40.3668  19
  -2   0   1-7.38412 52.6760   4
  -2   0   1 8.39005 18.1606  12
  -2   0   1 5.84301 26.9276  14
   2   0  -1-0.25994 37.7358   4
   2   0  -1 4.36974 29.0334  11
  -2   0  -1-4.35574 45.2028  12
   2   0   1-50.1781 58.0788  12
  -2   0  -1-7.95567 33.2742  11
   2   0   1 20.5971 30.0306  19
  -2   0  -1 84.8952 46.2448   6
  -2   0  -1 14.7748 25.2736   2
   2   0   1 9.41255 25.4427  20
   2   0  -1-0.44404 34.7408  18
   2   0   1 45.5344 41.7419  11
   2   0  -1-34.0868 28.3645   1
   2   0   1-4.71217 29.6662   6
   2   0   1 38.6046 38.1412  18
  -2   0   1-0.12414 23.3921   1
   2   0  -1 4.54037 25.7303  14
  -2   0   1 5.24999 30.5676  11
  -2   0   1 0.60214 19.6751   7
  -2   0   2 145.190 55.0103  18
   2   0  -2 151.219 60.6261   8
   2   0  -2 133.514 43.2047   1
   2   0   2 104.313 47.4999  15
  -2   0   2 245.108 54.9168   7
   2   0   2 182.159 49.5050   2
  -2   0  -2 180.453 54.2488  11
   2   0  -2 57.7657 62.9610  10
   2   0  -2 156.581 35.2476   3
  -2   0  -2 102.815 38.7173  19
  -2   0  -2 204.429 83.6772  12
   2   0   2 170.360 61.4454  11
  -2   0   2 158.841 55.8897  14
   2   0   2 126.987 43.8387  20
   2   0  -2 54.7501 35.9435   7
   2   0  -2 134.222 61.3216  14
  -2   0   2 78.4231 29.7929   1
  -2   0   2 104.890 43.7107   8
   2   0  -2 138.621 75.5973   4
  -2   0   2 131.482 51.8537   5
   2   0   2 76.4437 39.2217  19
  -2   0  -2 155.995 43.3634  20
  -2   0   2 90.8431 42.5312  11
   2   0  -2 154.900 50.0462  18
  -2   0   2 107.935 28.9637   3
  -2   0  -2 155.237 47.0813   2
  -2   0  -2 170.185 63.1914   6
   2   0  -2 194.721 50.5686   5
   2   0   2 81.3606 78.5540  12
   2   0   2 93.2541 48.8451   6
  -2   0   2 69.1229 64.5008   4
  -2   0   2 196.308 85.1863  10
  -2   0  -3-11.8998 45.6372  11
   2   0  -3 30.6921 89.3000   4
   2   0   3 30.6235 53.3476  15
   2   0   3 21.6940 51.4787  11
   2   0   3-30.0353 43.5500   2
  -2   0  -3 120.027 64.0490  19
  -2   0   3-13.9262 82.7005   4
  -2   0   3-30.1447 38.6263   1
   2   0   3-146.347 98.2595  12
  -2   0  -3-6.21684 42.2552  20
   2   0  -3 18.2024 32.5792   1
  -2   0   3 6.91686 54.6794   5
   2   0  -3-48.4270 48.4387   7
  -2   0   3 28.6689 24.8690  16
  -2   0   3-29.3203 70.4453  10
   2   0   3 33.5895 51.6668  19
  -2   0   3-37.6067 63.1556  14
   2   0  -3 106.973 68.9457  10
  -2   0   3-49.7304 49.1120  18
   2   0  -3-0.27513 39.4109   8
   2   0   3 36.7118 53.6538   6
  -2   0   3 14.6265 32.1762   3
  -2   0   3 36.2874 35.9641   8
  -2   0   3-26.4131 49.0615   7
  -2   0  -3-77.5765 88.8187  12
   2   0  -3 27.6444 51.9743  15
  -2   0  -3 86.0828 51.4035   6
   2   0   3 36.9003 45.3169  20
   2   0  -3 11.0486 41.1459   5
   2   0  -3-85.5828 66.6892  18
   2   0  -3-18.6818 29.7161   3
  -2   0  -3 13.2253 35.3950   2
  -2   0   3 25.1954 25.9059   9
   2   0  -3 61.9477 80.6019  14
  -2   0  -3-2.41707 52.5156  15
  -2   0   4 40213.2 1228.43   7
  -2   0   4 38812.3 1199.77   5
   2   0   4 39900.6 1161.15   2
  -2   0   4 39277.0 1100.71  16
  -2   0   4 41202.6 1339.08  10
  -2   0   4 36618.8 1109.54   1
   2   0  -4 41095.1 1342.71  14
   2   0   4 35955.4 1200.59  19
   2   0  -4 36929.9 1218.97   7
  -2   0  -4 36479.2 1161.98  17
   2   0   4 35421.8 1202.70   6
  -2   0  -4 38189.5 1056.70  10
  -2   0   4 37062.1 1189.33  18
  -2   0   4 40032.5 1165.57   3
   2   0   4 39233.4 1225.96  15
   2   0   4 39221.9 1237.75  20
  -2   0   4 39139.4 1100.74   9
  -2   0   4 35648.8 1394.76   4
  -2   0  -4 36924.8 1148.52   2
   2   0  -4 39862.7 1136.08   1
   2   0   4 39950.9 1245.10  11
   2   0  -4 40273.2 1207.48  18
   2   0  -4 39832.8 1085.56  12
  -2   0  -4 40208.9 1234.85  19
  -2   0  -4 39798.4 1235.44   6
  -2   0  -4 40771.2 1434.34  12
   2   0  -4 35369.9 1176.92   5
  -2   0  -4 36878.1 1204.31  20
   2   0  -4 38951.1 1435.30   4
  -2   0   4 37853.3 1100.21   8
  -2   0   4 39838.0 1238.11  15
  -2   0  -4 38119.5 1157.09  14
   2   0   4 36435.0 1371.71  12
  -2   0  -4 36289.4 1207.06  15
   2   0  -4 37981.8 1332.87  10
   2   0  -4 36291.3 1211.67  15
   2   0  -4 37296.2 1122.55   3
  -2   0   4 36960.9 1307.77  14
   2   0  -4 38741.6 1129.10   8
  -2   0  -4 39142.5 1080.04   4
  -2   0  -5 43.9500 65.5776   4
  -2   0   5 40.8257 92.5471   7
   2   0   5 30.0587 71.4913   2
   2   0  -5 113.522 92.5813   5
   2   0   5-29.5359 83.4029   7
   2   0   5-67.3088 130.888  12
  -2   0   5 66.5780 68.1467  18
  -2   0   5 50.0379 57.3549   1
  -2   0   5 62.0899 96.6867  14
  -2   0  -5-9.56017 76.6408  19
  -2   0  -5 127.309 91.8994  15
   2   0  -5-84.5355 78.6556  15
   2   0   5 20.0215 83.2249   6
   2   0  -5 72.2666 69.7757  18
   2   0   5-15.5304 86.1210  20
   2   0  -5-116.533 115.526  14
   2   0  -5-11.9775 56.4692  12
  -2   0  -5 8.22618 75.2537  20
  -2   0  -5 14.4217 55.8910   2
   2   0   5 68.9343 101.233  15
  -2   0  -5 58.2280 63.0933  14
   2   0  -5-139.317 118.193  10
   2   0  -5 1.99182 49.9992   8
  -2   0  -5-199.746 133.122  12
  -2   0   5 79.7192 63.4691   5
   2   0  -5 199.232 117.590   7
  -2   0   5 7.10709 68.2544  15
  -2   0   5-93.2640 94.2867   3
  -2   0  -5-0.33849 56.4129  17
  -2   0  -5-56.2560 50.6132  10
   2   0   5 43.0008 68.6496  11
   2   0  -5-47.3941 168.936   4
  -2   0   5-85.3344 115.719   4
  -2   0   5 12.8899 40.1885   8
  -2   0  -5 133.054 113.890   6
   2   0   5-90.0400 95.5002  19
  -2   0   5-37.3592 96.2401  10
   2   0  -5 0.45051 62.8752   3
  -2   0  -6 20454.6 999.710   3
   2   0   6 23432.2 899.031   2
  -2   0  -6 21133.6 749.452  10
   2   0  -6 19441.7 971.762  10
  -2   0   6 22629.0 752.121   8
   2   0   6 20642.8 1046.98  12
   2   0   6 21946.0 785.763   4
  -2   0  -6 21479.2 937.944  15
   2   0  -6 20293.1 956.717   7
  -2   0  -6 22760.8 920.226  14
   2   0  -6 21572.3 829.129  12
   2   0   6 21719.1 878.189  14
  -2   0   6 18823.2 1027.46   4
  -2   0   6 20190.1 1001.75  14
  -2   0   6 21976.3 891.223  18
  -2   0   6 20194.5 812.288   1
  -2   0  -6 20603.9 828.582   4
  -2   0  -6 20391.4 929.380  20
  -2   0   6 23068.0 1010.67  10
   2   0  -6 24316.0 921.326  18
  -2   0   6 22545.0 930.823   3
   2   0   6 21864.3 928.868  19
   2   0  -6 21238.4 866.481   3
   2   0   6 20941.1 925.159   6
  -2   0  -6 21800.5 811.514  17
  -2   0   6 23415.6 986.631   7
   2   0  -6 22149.5 943.052  15
  -2   0  -6 21633.8 882.606   2
   2   0  -6 22667.4 776.699   8
   2   0  -6 21646.4 910.326   5
  -2   0  -7-104.576 151.741   3
   2   0   7 28.7857 134.284  12
   2   0  -7 159.545 119.728  10
  -2   0  -7 16.4082 84.9557   2
  -2   0   7 67.7445 129.117  14
  -2   0   7 57.0338 69.0562  17
   2   0  -7 42.7545 79.8706  15
  -2   0  -7 44.4425 98.1786  15
  -2   0  -7 44.8577 65.8241  13
  -2   0   7-36.2176 77.0181   1
   2   0   7-16.8883 88.4229  19
  -2   0   7 107.761 100.756   3
  -2   0  -7 44.0808 69.8952  17
   2   0  -7 11.4461 75.7374   3
  -2   0  -7 60.1412 94.4992   4
   2   0   7 111.919 79.3256  10
  -2   0   7-70.3180 84.5756  18
  -2   0   7-119.468 137.829   4
  -2   0   7-1.07261 41.7833   8
   2   0   7 161.463 120.414  14
  -2   0  -7-17.5572 98.1871  20
   2   0  -7 54.4534 61.3064   8
   2   0  -7 51.6232 98.4936   5
   2   0   7-128.626 96.9332   4
  -2   0   7 19.6222 73.6906  13
  -2   0  -7 45.5332 66.7036  10
   2   0  -7-172.913 156.167   7
   2   0   7-105.151 122.914   6
   2   0  -7-104.288 89.7202  12
   2   0  -8 34801.4 1476.30  15
  -2   0  -8 34359.0 1405.35   2
  -2   0   8 33838.1 1581.94   4
  -2   0  -8 37680.1 1143.76  13
  -2   0  -8 38506.9 1389.09   4
   2   0   8 33381.8 1388.66  14
   2   0   8 36361.2 1300.74   4
  -2   0   8 33290.3 1315.14   1
   2   0  -8 33986.9 1480.43  10
  -2   0   8 38407.3 1190.21   8
  -2   0  -8 34374.4 1477.27  20
   2   0   8 34821.4 1572.57  12
   2   0  -8 36502.5 1357.67  12
   2   0  -8 34837.9 1523.32   7
   2   0  -8 37476.5 1209.68   8
   2   0   8 35490.6 1483.28   6
  -2   0   8 36478.2 1414.57  18
   2   0   8 39000.7 1249.30  10
   2   0  -8 33983.8 1380.10   3
   2   0   8 34589.5 1446.69  19
  -2   0  -8 36727.4 1246.21  10
  -2   0  -8 36237.6 1494.79  15
  -2   0  -8 29679.4 1470.53   3
  -2   0   8 35586.2 1570.47  14
  -2   0  -8 35884.2 1240.14  17
  -2   0   8 34937.9 1269.03  12
  -2   0   8 38492.7 1155.93  13
  -2   0   8 39896.3 1204.12  17
   2   0  -8 35886.6 1459.88   5
   2   0   9-2.98802 73.5528   4
   2   0   9-145.952 157.947   6
   2   0   9-167.995 129.906  12
  -2   0   9 9.84330 134.588  14
  -2   0  -9 133.033 119.107  20
   2   0  -9 133.869 118.855   3
   2   0  -9 222.977 147.540  10
   2   0  -9 18.3734 67.7567   8
   2   0   9 209.599 154.851  14
  -2   0  -9 24.0753 86.7201  10
   2   0  -9 68.5656 111.545  12
  -2   0  -9-114.348 125.695   2
  -2   0   9-51.7966 83.0549  12
  -2   0   9-22.8304 99.2052  18
   2   0  -9 111.348 99.1983   5
  -2   0  -9 81.6192 55.1882  13
  -2   0  -9-0.13045 62.8677  17
   2   0  -9-48.8522 150.390  15
   2   0   9 1.86733 69.1876  10
   2   0   9 42.0144 101.901  19
  -2   0  -9 52.1584 142.816   3
  -2   0  -9-31.7891 89.7247   4
  -2   0   9-67.5493 54.7041  13
   2   0  -9 90.4410 157.073   7
  -2   0   9-28.9307 49.9569  17
  -2   0   9 30.2838 145.115   4
  -2   0  -9 206.524 158.141  15
  -2   0   9 104.626 111.252   1
   2   0 -10 27605.4 1342.45  10
   2   0 -10 25810.7 1317.91   5
   2   0 -10 26054.6 1349.82  15
  -2   0 -10 25044.8 1327.60  20
   2   0 -10 28147.2 1036.00   8
  -2   0 -10 27393.8 1107.60  10
  -2   0 -10 25896.3 1355.18  15
   2   0  10 28718.0 1101.79  10
  -2   0  10 27866.2 1162.05  12
  -2   0  10 24758.1 1175.76   1
  -2   0 -10 26358.8 839.236  13
   2   0  10 24699.2 1254.77  14
  -2   0  10 24455.1 1368.46  14
   2   0 -10 24718.5 1233.00   3
  -2   0  10 27847.2 1427.40   4
  -2   0 -10 28018.4 1067.79  17
  -2   0  10 28661.8 1014.22  17
  -2   0 -10 26642.6 1388.89   3
  -2   0  10 26033.6 836.312  13
   2   0 -10 26862.6 1408.51   7
   2   0  10 26322.4 1396.08  12
  -2   0  10 25779.9 1253.51  18
   2   0  10 24737.9 1290.88  19
   2   0  10 27024.8 1167.67   4
   2   0  10 24507.9 1314.43   6
   2   0 -11-3.40774 136.494   5
  -2   0  11 314.256 205.925   4
  -2   0  11 45.1925 147.335  18
   2   0  11 340.501 228.789  12
   2   0 -11-42.0061 70.4634   8
  -2   0 -11-142.789 151.482  15
  -2   0 -11-37.0867 70.6868  17
   2   0 -11-51.1514 109.276   3
   2   0 -11 32.8637 122.732  10
   2   0  11-57.2097 89.4660   4
   2   0  11 56.6322 106.086  14
  -2   0  11 148.754 132.355   1
  -2   0 -11-63.0871 106.958  10
   2   0 -11 50.4453 134.577  15
  -2   0 -11 71.9087 179.342  20
   2   0 -11 81.2902 155.225   7
  -2   0 -11 298.634 196.527   3
   2   0  11-100.532 130.436   6
  -2   0  11-99.6610 113.075  12
   2   0  11 37.2608 88.9838  10
  -2   0  11-13.5155 131.513  14
   2   0  11-130.612 172.235  19
  -2   0  11-94.3855 80.8136  17
  -2   0 -12 2986.22 304.412  17
   2   0 -12 2972.95 461.465   7
   2   0  12 2203.06 401.768   6
  -2   0  12 2661.46 391.577  18
  -2   0 -12 3379.95 369.273  10
   2   0  12 3132.43 462.375  19
  -2   0  12 3010.18 283.854  17
  -2   0  12 2739.25 355.787  12
   2   0  12 2744.36 436.530  12
  -2   0  12 3213.72 408.697   1
   2   0 -12 3177.77 434.565   3
  -2   0  12 3341.71 498.998  14
  -2   0 -12 2884.21 450.759  20
  -2   0 -12 2913.85 452.724   3
   2   0  12 2847.93 412.620  14
   2   0 -12 2529.15 280.367   8
   2   0 -12 2761.79 439.253   5
   2   0 -12 2391.47 439.811  15
   2   0  12 2994.49 383.638   4
   2   0 -12 3374.98 448.710  10
  -2   0 -12 3104.72 470.956  15
  -2   0  12 3231.98 504.624   4
  -2   0 -13-28.0797 95.5622  10
   2   0  13 4.33368 158.627  14
   2   0  13-129.503 196.574  19
  -2   0 -13-185.418 190.612  20
  -2   0  13 49.6027 79.2370  17
   2   0 -13-27.4763 75.1309   8
   2   0 -13-1.26524 136.070   3
  -2   0  13 186.468 203.134   4
  -2   0 -13 158.269 164.083  15
  -2   0  13 143.577 179.912  14
  -2   0 -13-72.2494 94.5773  17
  -2   0  13 213.476 172.201  18
  -2   0  13 119.150 128.370  12
  -2   0  13-15.4528 123.491   1
   2   0  13-151.664 171.350   4
   2   0 -13 337.281 184.104   7
   2   0  13 16.6628 175.131   6
   2   0  13-169.473 214.504  12
   2   0 -13 211.324 216.448   5
   2   0 -13-167.881 176.936  15
  -2   0 -13-14.5620 145.815   3
   2   0 -13-30.5698 141.900  10
  -2   0 -14 5673.03 677.467  20
  -2   0  14 5272.69 405.241  17
  -2   0 -14 5814.63 452.825  17
  -2   0 -14 6351.89 544.052  10
   2   0 -14 4898.35 416.435   8
  -2   0  14 4943.83 658.518  14
   2   0  14 5862.68 568.973   4
  -2   0  14 5806.11 681.068   4
   2   0 -14 6268.14 737.900  20
   2   0 -14 5542.56 618.655   3
   2   0  14 5767.76 669.372  19
  -2   0  14 4527.17 543.426   1
  -2   0  14 6355.32 589.392  12
   2   0 -14 6499.42 742.456   7
  -2   0 -14 5108.56 663.713  15
   2   0 -14 6678.67 667.166  10
   2   0 -14 5257.25 659.367   5
   2   0  14 6218.38 705.310  12
   2   0  14 6205.81 703.250   6
   2   0  14 5742.53 640.399  14
   2   0 -14 4538.37 624.352  15
  -2   0  14 5437.63 609.695  18
  -2   0 -14 5013.32 630.741   3
   2   0 -15-199.309 191.920   3
  -2   0 -15 199.884 191.644  15
  -2   0  15 38.4478 170.596   1
  -2   0 -15-66.6734 92.1625  17
  -2   0 -15 206.587 210.311   3
   2   0  15-257.450 209.486   6
  -2   0  15 94.6057 190.216  14
  -2   0 -15-141.988 190.329  20
   2   0 -15-36.1255 158.862  15
  -2   0  15-127.794 144.261  18
   2   0  15 199.359 162.364  12
   2   0 -15-100.780 170.453  10
  -2   0 -15 43.7216 149.089  10
   2   0  15-86.7407 139.400  19
  -2   0  15 23.1669 156.930   4
   2   0  15 201.106 184.904  14
   2   0 -15-82.0557 167.776  20
   2   0  15-75.4183 130.128   4
  -2   0 -16 42.8865 149.208   3
   2   0  16-35.6244 142.136  19
   2   0  16 645.875 286.233  12
   2   0  16 450.802 222.790   6
  -2   0 -16 54.0578 149.549  20
  -2   0  16-157.998 217.279  14
   2   0 -16-119.814 195.750  20
  -2   0 -16 174.491 108.278  17
  -2   0  16 69.8714 146.177   1
   2   0 -16 326.792 175.692  10
  -2   0 -16 327.308 205.911  15
   2   0 -16 534.144 271.710  15
  -2   0 -16 363.250 178.999  10
  -2   0  16 601.830 244.823  18
   2   0 -16 515.348 217.851   3
   2   0  16-47.1547 185.170  14
   2   0  16 23.5079 109.457   4
  -2   0  16 522.279 236.796   4
   2   0  17-92.5696 152.386  19
   2   0 -17-140.612 139.575  10
   2   0  17-40.3147 213.549  14
  -2   0 -17 87.9322 107.297  17
   2   0 -17-209.483 214.649  15
  -2   0 -17-15.1594 89.5475  10
   2   0 -17-45.9182 225.449  20
  -2   0 -17 162.695 209.354  20
   2   0  17-144.976 192.319  12
   2   0 -17 268.547 247.908   3
  -2   0  17 108.359 169.751   1
  -2   0 -17 93.6681 188.923   3
  -2   0  17-7.67171 145.288  18
  -2   0  17 36.3160 151.489   4
   2   0  17 85.8265 157.974   6
  -2   0  17 135.511 194.591  14
  -2   0 -17 14.2750 201.687  15
   2   0 -18 14168.9 1045.75  10
  -2   0  18 13873.4 1127.74   4
   2   0 -18 11501.8 1112.26  15
   2   0  18 13420.2 1164.45   6
  -2   0  18 12802.3 1033.18   1
  -2   0 -18 13607.0 1202.10  15
  -2   0  18 12876.9 1148.75  14
  -2   0 -18 12799.1 1118.86   3
  -2   0 -18 14503.4 915.279  10
   2   0  18 12725.5 1126.01  19
  -2   0 -18 12953.2 1153.80  20
   2   0  18 14629.6 1156.79  14
   2   0  18 13797.4 1124.12  12
  -2   0  18 12208.4 1040.64  18
   2   0 -18 12440.9 1170.81  20
   2   0 -18 13606.8 1089.08   3
   2   0  19 22.5406 154.870  18
   2   0 -19 408.878 222.801   3
   2   0 -19 424.575 304.748  15
   2   0  19-151.694 198.177  12
   2   0  19 135.112 258.450  19
   2   0 -19 246.672 248.420  20
  -2   0 -19 90.3984 171.084  15
  -2   0  19 39.0318 198.964   6
  -2   0 -19 143.619 181.195   3
   2   0  19-246.182 222.257   6
  -2   0  19-69.8927 131.536   1
  -2   0 -19 65.8611 219.574  20
  -2   0  19 24.3475 145.687  18
  -2   0  19-240.974 184.931  14
  -2   0  19-207.333 195.900   4
   2   0 -19 324.077 223.526  10
   2   0  20 65.9352 237.682  19
  -2   0  20 101.892 211.497  14
   2   0  20 258.049 259.969   6
  -2   0 -20-223.048 207.014  15
   2   0 -20-237.984 267.914  15
   2   0 -20 114.031 175.501  10
   2   0  20-23.7787 177.797  12
  -2   0  20-118.087 188.113   1
   2   0  20-181.635 215.785  18
  -2   0 -20-133.051 238.075  20
  -2   0  20-11.5362 219.814  18
  -2   0 -20 660.589 304.137   3
  -2   0  20 59.2481 178.012   4
  -2   0  20-73.2832 167.598   6
   2   0 -20 113.484 221.360  20
   2   0 -20 139.615 182.974   3
  -2   0 -21-58.2656 192.867  15
   2   0  21-173.381 260.558   6
  -2   0 -21 41.8693 188.997   3
  -2   0  21 139.089 199.904   1
   2   0  21-177.667 190.230  12
  -2   0  21 58.5140 145.625  18
   2   0 -21 149.967 213.398   3
  -2   0  21 21.6935 163.531   6
   2   0 -21 135.114 176.889  10
   2   0 -21 126.189 243.078  20
  -2   0 -21-247.022 275.440  20
   2   0  21-46.1004 187.585  18
   2   0 -21-35.1657 181.989  15
  -2   0  21-179.204 274.378   4
  -2   0  21-96.0160 158.642  14
   2   0  21-200.716 200.519  19
   2   0  22 515.475 252.122  18
  -2   0  22 486.856 250.925   1
  -2   0  22 1139.59 385.446   4
  -2   0  22 1018.55 352.828   6
   2   0 -22 840.657 387.214  20
   2   0 -22 799.630 385.141  15
  -2   0  22 718.500 313.227  18
   2   0  22 837.616 339.338  12
  -2   0 -22 363.835 249.189   3
  -2   0 -22 744.105 317.732  15
   2   0  22 914.943 331.905  19
  -2   0 -22 335.197 174.629  20
   2   0  22 570.336 313.639   6
   2   0 -22 333.171 240.886   3
  -2   0  22 489.549 307.027  14
   2   0  23 22.3330 220.669  12
  -2   0 -23-512.485 264.301   3
  -2   0  23 1148.11 415.359  14
   2   0  23-364.210 291.799  19
   2   0 -23-183.955 307.593  15
   2   0  23 81.9809 242.451   6
  -2   0  23 548.672 351.273   1
  -2   0  23 532.128 351.433   6
   2   0 -23-124.906 231.466   3
  -2   0  23 16.8428 172.017   4
  -2   0 -23 76.5547 225.987  15
   2   0  23 58.5014 211.538  18
  -2   0 -23 104.806 250.391  20
  -2   0  23 357.156 270.113  18
   2   0 -23 28.7612 185.593  20
   2   0  24 959.846 375.961   6
   2   0  24 1511.09 404.161  18
   2   0 -24 1451.08 483.428  20
  -2   0 -24 2120.00 523.987  20
   2   0 -24 1449.43 452.429  15
   2   0  24 1621.91 405.755  12
  -2   0 -24 692.961 279.840  15
  -2   0  24 2001.23 534.767   6
  -2   0 -24 1287.69 393.104   3
  -2   0  24 1870.47 456.979  18
  -2   0  24 1428.52 400.736   1
   2   0 -24 1464.17 402.425   3
  -2   0  24 1984.22 506.969  14
  -2   0  24 1566.93 430.208   4
  -2   0 -25 456.595 285.173   3
   2   0  25-124.814 180.512  18
  -2   0  25-144.539 272.903  14
   2   0 -25 249.425 283.402  15
  -2   0  25 129.858 270.562   1
   2   0  25-475.331 358.086  12
  -2   0  25-153.005 257.037  18
   2   0 -25-77.9708 212.950   3
  -2   0 -25-164.824 229.103  20
  -2   0  25-19.4669 180.940   4
  -2   0  25-319.305 347.114   6
   2   0 -25 86.0659 236.048  20
  -2   0 -25 392.187 322.971  15
   2   0  25-197.268 245.970   6
  -2   0 -26 639.526 359.742  20
  -2   0  26-298.564 280.095   6
   2   0 -26 346.351 344.322   3
  -2   0 -26 122.467 181.595   3
  -2   0  26 251.071 198.850  14
   2   0  26 124.210 189.446   1
   2   0  26 246.963 254.249   6
   2   0  27 151.220 232.310   1
   2   0 -27-159.751 221.930   3
  -3   0   0 61.0179 47.8554  12
   3   0   0 31.9069 47.6997   4
  -3   0   0 74.9952 50.3849  18
   3   0   0 5.48217 39.6462   6
   3   0   0 132.246 70.2655  18
  -3   0   0 139.157 65.4530   4
   3   0   0 59.1956 44.0410  11
  -3   0   0 9.28700 35.9298  14
  -3   0   0 8.86336 38.2068  11
   3   0   0-54.6883 53.1031  12
   3   0   0 0.56934 35.1414  19
  -3   0   0 21.3116 49.9896  19
  -3   0   0 26.5206 54.4410   6
   3   0  -1-40.3972 36.2280   7
  -3   0  -1 45.3179 54.3376  19
  -3   0  -1-82.7515 43.9672   4
  -3   0   1 89.8593 52.2146  11
   3   0  -1-52.9995 50.9117  14
   3   0   1 30.5987 51.8978   6
   3   0  -1 49.1002 51.4770  18
   3   0   1 34.9421 60.4991  18
  -3   0  -1 45.0719 48.4502   6
   3   0   1 13.5802 47.7754  11
   3   0  -1 12.6370 38.8587  11
   3   0  -1-23.1255 56.0167   5
   3   0   1-23.3587 26.1326   4
  -3   0   1 3.27768 28.4632   7
  -3   0  -1-54.9505 66.1205  18
  -3   0   1 33.9392 56.1997  18
   3   0  -1-13.8705 34.1055  12
   3   0   1-13.2402 50.1268  19
  -3   0   1-31.3168 45.4315  14
  -3   0   1 27.1466 66.8991   4
   3   0   1 12.1638 37.8221  20
  -3   0  -1 39.7739 51.6835  11
   3   0  -1 89.9196 49.4319   1
  -3   0   1 7.87354 55.8492  10
  -3   0  -1 33.8336 52.6979  12
   3   0  -1-20.0260 61.3791   4
  -3   0   1 25.8297 47.1653   6
   3   0   1 17.2966 78.3863  12
  -3   0   1 51.7911 43.7370  12
  -3   0  -2 38246.2 1088.33  20
   3   0  -2 39363.7 1276.96   4
   3   0  -2 38641.6 1169.26  18
  -3   0  -2 39646.4 1167.92  19
  -3   0   2 38958.6 1070.72   7
   3   0   2 37981.4 1154.20  18
   3   0   2 38355.8 1095.39  20
  -3   0  -2 37557.2 1236.73  12
  -3   0   2 40605.9 1252.97  10
  -3   0   2 37081.5 1058.47   1
  -3   0   2 35539.4 1103.78  11
   3   0   2 36851.1 1147.00  19
  -3   0   2 34224.1 1125.94  14
  -3   0   2 33545.6 1118.68   8
   3   0   2 36972.4 1146.51   6
  -3   0  -2 38969.1 1169.07   6
   3   0   2 39443.3 1154.68  11
  -3   0  -2 36115.2 1133.26  11
   3   0  -2 36623.6 1062.52   7
  -3   0   2 37302.6 1157.24  18
  -3   0   2 34890.3 1277.19   4
   3   0   2 39707.2 1106.10   2
  -3   0   2 38194.4 1143.80   5
   3   0  -2 38970.6 1064.04   1
   3   0  -2 36981.0 1140.75  14
  -3   0  -2 36250.8 998.504   4
   3   0   2 35258.0 1241.19  12
   3   0  -2 36856.5 1130.11   5
   3   0  -2 36894.0 1020.20  12
   3   0  -2 38821.0 1121.93  11
  -3   0  -2 37962.4 1090.06   2
  -3   0   2 39616.7 1016.37   3
  -3   0  -3 58.3801 62.3919  11
  -3   0   3 15.2995 50.0274  11
   3   0   3-37.1348 108.976  12
   3   0  -3 7.77834 31.5823   3
   3   0  -3 141.475 113.957   4
  -3   0  -3-40.0961 58.5433  19
  -3   0  -3 143.047 76.1416   6
   3   0  -3-26.2704 55.3545   5
   3   0   3 60.6923 58.1897  20
  -3   0   3 72.7889 81.1028  18
  -3   0  -3 79.5087 60.3481   2
   3   0   3-14.8331 59.2718  15
  -3   0   3-18.1127 37.8429   1
   3   0  -3-6.76173 37.1003   1
  -3   0  -3 15.8113 56.1683  20
  -3   0   3 125.218 60.3347   8
   3   0   3 39.8248 69.3700   6
   3   0   3 34.9992 55.7235  11
   3   0  -3 4.46288 75.2861  14
   3   0  -3 54.9172 54.4021   7
  -3   0  -3 115.676 97.9867  12
  -3   0   3 45.6935 57.2487   5
   3   0  -3-25.6381 63.5888  18
  -3   0   3 64.3944 97.5010  10
   3   0   3-0.50212 44.2260   2
   3   0  -3 119.202 85.3284  10
  -3   0   3 16.8684 56.4329   7
  -3   0   3 43.0757 60.1272  14
  -3   0   3 270.166 137.619   4
   3   0   3-83.3528 70.7921  19
  -3   0   3 54.6744 40.2446   3
   3   0  -4 343.249 123.570  14
   3   0  -4 479.273 75.4968   3
  -3   0   4 459.302 56.9922  16
   3   0  -4 343.634 90.7148   7
   3   0  -4 493.382 104.869   8
  -3   0   4 469.193 93.0339   7
  -3   0   4 416.133 95.5931   5
   3   0   4 408.938 99.0265   6
   3   0   4 622.039 126.097  11
   3   0   4 503.913 96.8527   2
  -3   0  -4 471.922 113.353  19
   3   0   4 559.350 127.855  15
   3   0  -4 246.895 116.675  10
   3   0  -4 341.599 99.8319  18
   3   0   4 487.873 97.7871  20
   3   0  -4 512.079 112.215  15
  -3   0   4 621.983 189.304   4
   3   0   4 403.836 94.7355  19
   3   0  -4 729.111 174.586   4
  -3   0  -4 435.180 102.029  15
  -3   0  -4 430.550 85.4732   2
  -3   0   4 708.986 174.472  10
  -3   0   4 354.061 102.827  18
  -3   0  -4 659.262 190.961  12
  -3   0  -4 430.726 103.102  11
  -3   0  -4 674.916 129.077   6
  -3   0   4 512.501 60.1254   9
  -3   0   4 314.490 80.6592   8
   3   0  -4 500.271 103.528   5
  -3   0   4 519.292 84.8175   1
  -3   0   4 543.817 83.0839   3
   3   0  -4 462.290 82.8988   1
  -3   0   4 355.146 122.657  14
   3   0   4 374.632 142.849  12
  -3   0  -4 401.834 94.8265  20
  -3   0   5 130.209 71.4333   3
  -3   0  -5-75.0796 86.6380  20
  -3   0   5 17.2980 41.7163   8
   3   0  -5 48.8426 67.1839   5
   3   0  -5 11.6088 72.5191  15
   3   0  -5-34.5500 109.339  10
   3   0   5-108.541 119.269  12
   3   0  -5 118.885 85.2440  18
  -3   0   5 39.9462 46.3972  16
   3   0  -5-16.8480 55.3746   1
   3   0   5-113.327 81.5545  19
   3   0   5 36.1779 90.9807   6
   3   0   5 60.6372 62.7632   2
  -3   0   5 36.6671 36.7924   9
  -3   0   5 50.0232 88.2911  14
  -3   0  -5 31.1698 62.3091   2
  -3   0   5 111.665 85.2626   7
  -3   0  -5-19.6547 47.4028  14
   3   0   5 30.6383 68.9156  20
  -3   0   5-37.8217 123.588   4
  -3   0   5 26.9889 56.1590  18
   3   0  -5 15.3650 49.4705   8
  -3   0   5 39.2123 44.1645   1
  -3   0  -5 36.5613 62.5999  17
   3   0  -5-76.0001 85.0427   7
  -3   0  -5 30.1199 40.9829   4
  -3   0  -5-50.7396 65.1185  15
  -3   0   5-3.32201 72.4153   5
   3   0  -5-11.7255 48.8142   3
  -3   0   6 27037.4 1301.62   4
  -3   0   6 31751.2 1067.58   3
  -3   0   6 27853.9 1205.62  14
   3   0  -6 28099.3 982.064   3
   3   0  -6 28778.5 1085.05   5
   3   0   6 26824.7 1092.98   6
   3   0  -6 28115.6 1237.80  10
  -3   0   6 28825.8 1091.20  18
   3   0  -6 29441.4 1126.62  15
  -3   0  -6 29078.2 938.797   4
   3   0   6 30410.3 1046.66   2
  -3   0   6 29757.4 947.135  16
   3   0  -6 28673.4 1127.15   7
  -3   0  -6 28648.9 1034.43   2
  -3   0  -6 28511.6 1038.34  17
   3   0  -6 30918.1 1019.94   8
  -3   0   6 27672.1 974.393   1
  -3   0  -6 27314.5 1080.87  20
  -3   0  -6 30594.8 1055.97  14
  -3   0   6 29194.5 959.197   8
   3   0   6 27987.7 1295.55  12
  -3   0  -6 28867.2 906.175  10
   3   0   6 28013.6 1101.24  19
   3   0  -6 31120.9 953.345  12
  -3   0  -6 28975.8 1104.69  15
  -3   0   6 29830.7 948.580   9
  -3   0  -7 294.337 118.219   2
  -3   0   7 21.6851 63.1084  16
  -3   0  -7-16.8522 60.3532  17
   3   0  -7 70.1835 78.1714   3
   3   0  -7 69.9419 94.5835  15
  -3   0  -7-63.7890 42.0569  10
  -3   0   7-29.3501 76.0955  18
  -3   0   7-52.8016 65.8032   9
   3   0  -7-27.7340 121.835   7
  -3   0   7-56.1553 79.1581   1
   3   0   7-67.6895 92.6948   6
  -3   0   7-90.2674 97.9176   3
  -3   0  -7 51.8964 99.3357  14
  -3   0  -7 233.273 171.517   3
  -3   0  -7 43.5170 69.6858  20
  -3   0   7-91.0974 143.617   4
  -3   0   7 167.823 132.650  14
   3   0  -7-31.7016 75.0453   5
   3   0  -7 9.62379 57.9803  12
   3   0  -7-1.13807 54.4158   8
  -3   0  -7-48.5531 102.472  15
   3   0  -7 66.4831 125.806  10
   3   0   7-74.1640 94.9651  19
  -3   0   7-17.9791 53.3670   8
   3   0   7 16.8623 135.370  12
  -3   0  -7 64.2458 65.3027   4
   3   0   8 33816.2 1393.83   6
   3   0  -8 33093.1 1264.41   3
  -3   0   8 35543.6 1145.86   8
   3   0   8 35266.4 1399.37  19
  -3   0   8 36738.2 1264.48   9
  -3   0   8 35683.1 1252.59  16
   3   0  -8 34662.3 1368.03   5
   3   0  -8 32869.4 1429.16   7
  -3   0  -8 34698.5 1240.82   4
   3   0  -8 35725.9 1199.22   8
  -3   0   8 32436.5 1495.79  14
  -3   0  -8 36785.4 1147.81  10
  -3   0   8 33990.5 1234.71   1
  -3   0  -8 34391.3 1405.07  20
   3   0   8 32012.5 1537.82  12
  -3   0  -8 34064.0 1225.56  17
  -3   0   8 34659.7 1350.31  18
   3   0  -8 34922.5 1230.32  12
  -3   0  -8 31076.8 1451.99   3
   3   0  -8 33876.7 1394.48  15
   3   0  -8 32972.8 1489.19  10
  -3   0  -8 34624.9 1319.63   2
  -3   0  -8 37119.6 1443.18  15
  -3   0   8 31291.9 1539.26   4
  -3   0  -9-87.8650 97.2879  20
   3   0  -9-83.8322 150.876  10
   3   0   9 7.37245 139.555  12
   3   0  -9-178.937 160.503  15
   3   0   9 77.8697 118.881  19
  -3   0  -9-67.2816 122.652  15
  -3   0   9-16.6960 83.2793  13
  -3   0   9-80.1221 95.8155   1
  -3   0  -9-57.1254 72.7968  17
  -3   0  -9 15.1227 57.6534  10
  -3   0  -9 39.1019 79.7032   4
   3   0   9 64.5282 95.2319   6
  -3   0   9 21.8638 120.915  14
  -3   0   9 12.9212 62.3503  17
  -3   0  -9 4.33371 72.1085  13
  -3   0   9 205.911 164.670   4
   3   0  -9 109.690 78.5043   8
  -3   0   9-46.6068 90.1903  18
  -3   0   9 42.5100 80.0395   8
  -3   0  -9-10.1095 142.984   3
   3   0  -9 77.0725 141.150   7
   3   0  -9-89.2888 77.4494  12
  -3   0  -9 68.7752 97.8892   2
   3   0  -9 179.908 130.442   5
   3   0  -9 37.5306 90.8962   3
  -3   0  10 13548.1 621.727  17
   3   0 -10 11801.7 608.933   8
   3   0 -10 10669.8 761.150   5
   3   0 -10 10227.2 693.031   3
  -3   0 -10 11775.5 643.044  17
  -3   0  10 11065.5 682.227   1
  -3   0  10 10449.1 844.004  14
  -3   0 -10 11069.6 598.982  10
  -3   0 -10 13211.9 591.820  13
   3   0  10 11780.2 823.433   6
   3   0 -10 9819.44 786.287   7
  -3   0 -10 10128.6 822.101   3
   3   0 -10 11187.0 839.137  10
  -3   0 -10 12475.0 835.865  15
  -3   0  10 13228.9 600.894  13
   3   0 -10 11692.4 691.582  12
  -3   0 -10 11203.3 746.427   2
  -3   0 -10 11350.5 809.362  20
   3   0 -10 11208.7 805.468  15
   3   0  10 10928.3 784.415  19
  -3   0  10 11495.8 756.606  18
   3   0  10 10731.1 866.802  12
  -3   0  10 12307.0 935.967   4
  -3   0 -10 13064.8 727.942   4
  -3   0  10 11821.2 578.351   8
  -3   0 -11-21.9571 76.7349  10
   3   0 -11-0.93133 139.288  10
   3   0  11-75.8965 123.420   6
  -3   0  11 192.296 131.310   1
  -3   0 -11 51.8001 129.183  15
  -3   0 -11 220.901 145.333   2
   3   0 -11 94.2183 117.419  15
   3   0 -11-23.0368 97.5788   3
  -3   0  11-83.1518 73.6943  13
   3   0  11 105.116 135.325  12
   3   0 -11-29.5173 127.333   5
  -3   0 -11 22.4595 85.3010  17
   3   0  11 14.5142 105.831  19
   3   0 -11 13.0100 133.933   7
  -3   0  11-34.1721 98.3133  18
  -3   0  11 55.2397 195.542   4
  -3   0 -11 24.7362 136.043  20
  -3   0  11 8.95884 58.6231  17
  -3   0 -11-109.665 162.262   3
  -3   0  11 141.134 174.993  14
   3   0 -11 14.8650 80.4798   8
  -3   0 -11-4.37738 53.7556  13
  -3   0 -12 7296.30 516.963  17
   3   0 -12 6433.18 599.624   3
  -3   0 -12 7568.00 390.017  13
   3   0 -12 6069.56 655.807  15
   3   0 -12 7310.87 688.767   5
  -3   0  12 6494.98 572.783   1
   3   0  12 6640.90 655.820  19
   3   0 -12 7796.38 709.708  10
  -3   0  12 8137.97 491.958  17
   3   0  12 7425.19 714.204   6
   3   0 -12 7032.44 710.007   7
  -3   0  12 6916.71 640.849  18
   3   0 -12 7353.91 486.626   8
  -3   0  12 7115.81 382.733  13
  -3   0  12 6087.11 691.767  14
   3   0  12 8104.11 779.594  12
  -3   0 -12 5726.84 650.270  15
  -3   0 -12 7798.63 761.681   3
  -3   0 -12 6571.10 667.064  20
  -3   0  12 7457.87 753.806   4
  -3   0 -12 7301.77 520.159  10
   3   0 -13 61.0504 165.337   7
  -3   0  13-106.813 148.048   4
  -3   0  13-9.14650 62.9589  17
   3   0 -13 111.751 159.827   5
  -3   0  13-7.77617 151.165  18
  -3   0 -13-71.6282 109.111  17
   3   0 -13 280.546 176.891  10
  -3   0  13 27.8241 132.783   1
  -3   0 -13-298.789 210.974  15
   3   0  13 13.6284 143.315   6
  -3   0  13 13.2532 37.9220  13
   3   0 -13-202.062 183.615  15
  -3   0 -13-51.4444 167.007  20
   3   0 -13-90.1654 79.0947   8
  -3   0 -13 67.7127 159.950   3
   3   0  13 110.731 122.769  19
  -3   0 -13 39.9370 93.1480  10
   3   0  13-24.4155 151.476  12
  -3   0  13 202.157 189.887  14
  -3   0 -13 18.3344 33.9334  13
   3   0 -13 11.9664 128.810   3
   3   0 -14 158.517 174.810   3
  -3   0 -14 168.365 92.1828  10
  -3   0 -14 402.944 127.798  17
  -3   0  14 226.491 194.271   4
  -3   0 -14 573.701 236.813  20
  -3   0  14 305.712 192.523  18
   3   0 -14 297.249 188.336  10
  -3   0 -14 144.034 183.637   3
   3   0  14 905.735 326.247  12
  -3   0 -14 358.279 178.804  15
   3   0 -14 73.7234 126.576   5
   3   0  14 424.274 228.957   6
   3   0 -14 175.926 82.2307   8
   3   0 -14 535.291 247.926  15
   3   0 -14 12.5397 138.819   7
  -3   0  14 279.874 132.003   1
   3   0  14 303.616 215.188  19
  -3   0  14 487.698 224.171  14
   3   0 -15-408.280 276.010  15
   3   0  15 74.8327 176.267  12
  -3   0  15 22.6927 161.771  14
   3   0  15-87.0502 171.005   6
  -3   0 -15-9.69172 88.6646  10
   3   0 -15-117.674 173.048   7
   3   0  15 22.1329 131.246  19
  -3   0 -15-132.914 225.051   3
  -3   0  15-5.66743 166.014   1
  -3   0  15 132.530 139.304  18
   3   0 -15-47.7286 142.875   3
  -3   0 -15 35.0303 102.537  17
  -3   0 -15-64.2110 142.244  15
   3   0 -15 6.70162 184.833   5
  -3   0  15 34.0793 137.709   4
   3   0 -15 211.034 203.179  10
  -3   0 -15-153.585 188.626  20
  -3   0 -16 8941.59 906.273  20
   3   0 -16 9370.97 832.347   3
   3   0  16 9841.20 952.089  12
   3   0 -16 8623.49 918.697  15
  -3   0 -16 9913.74 638.935  17
  -3   0 -16 8928.12 894.716   3
   3   0  16 8611.85 885.073   6
  -3   0  16 8952.49 853.568  18
  -3   0  16 8924.97 793.272   1
  -3   0 -16 8314.23 890.357  15
   3   0 -16 8423.00 879.240   5
   3   0  16 8461.87 864.419  19
  -3   0  16 10144.0 958.029   4
  -3   0 -16 10041.9 694.271  10
  -3   0  16 8047.51 906.654  14
   3   0 -16 10717.4 909.783  10
   3   0 -16 9265.31 948.629  20
  -3   0  17-6.50502 136.379   1
  -3   0 -17 162.679 182.906   3
   3   0  17-42.4230 192.263  19
  -3   0  17-102.011 192.146   4
  -3   0  17 34.4747 164.495  14
  -3   0 -17-38.3235 86.1230  17
  -3   0 -17 376.370 262.161  15
   3   0 -17 76.0122 167.403  20
   3   0 -17 123.543 155.710  15
  -3   0 -17-51.0630 196.299  20
  -3   0 -17-52.4518 79.7316  10
   3   0 -17 300.800 240.784  10
   3   0 -17 33.5257 142.440   3
   3   0  17-184.765 202.704   6
   3   0  17-280.688 206.724  12
  -3   0  17-174.688 133.238  18
  -3   0  18-137.082 220.664   4
  -3   0  18 35.4497 202.292  14
   3   0 -18 494.381 268.964   3
  -3   0 -18-42.4562 204.266   3
  -3   0  18 40.0964 147.079  18
  -3   0 -18 295.178 278.607  15
   3   0  18 403.560 245.156  12
   3   0 -18-49.7537 150.613  10
  -3   0 -18 217.767 164.901  10
   3   0  18-85.9571 161.025   6
  -3   0 -18-38.2419 153.898  20
   3   0  18 11.1639 159.687  19
   3   0 -18 277.520 263.305  20
  -3   0  18 493.115 258.548   1
   3   0 -18-28.1670 148.193  15
  -3   0  19 22.2437 168.919   4
   3   0  19 541.465 304.193   6
   3   0 -19 47.5674 201.047  15
   3   0 -19 77.6710 142.055  10
  -3   0 -19-198.088 159.574   3
  -3   0  19-20.0748 200.923  14
   3   0  19 37.7665 191.931  12
  -3   0 -19-31.5477 205.550  15
   3   0 -19 15.7782 176.216   3
  -3   0  19 114.894 206.587  18
  -3   0 -19-18.5032 201.698  20
  -3   0  19 81.3617 161.333   1
   3   0  19 93.0974 187.426  19
   3   0 -19-166.082 194.987  20
   3   0 -20 4213.81 606.888   3
   3   0 -20 4248.21 718.571  15
   3   0 -20 4878.58 647.133  10
  -3   0  20 4790.41 635.646   1
  -3   0 -20 4149.46 662.894   3
   3   0 -20 4315.27 713.427  20
  -3   0  20 4461.55 700.581  14
  -3   0  20 4646.26 651.213  18
   3   0  20 5891.42 788.329  19
  -3   0 -20 5179.01 745.093  20
   3   0  20 3889.02 652.333   6
  -3   0 -20 3958.34 679.058  15
  -3   0  20 5263.23 731.842   4
   3   0  20 5561.78 752.158  12
  -3   0 -21-4.14525 200.556  15
   3   0 -21 139.215 175.600  15
  -3   0  21 205.465 185.805   6
  -3   0  21-317.262 263.812   1
   3   0  21-181.730 274.403  19
   3   0 -21 50.4119 162.060  20
   3   0  21-140.893 233.693  12
   3   0 -21 84.2524 188.168   3
  -3   0  21-70.2482 230.801  14
   3   0 -21-133.926 220.259  10
  -3   0 -21-188.723 222.796  20
  -3   0  21 100.279 211.723   4
  -3   0 -21-55.0235 183.184   3
  -3   0  21 93.1157 199.180  18
   3   0  21-0.56977 203.212   6
   3   0 -22 234.698 258.796   3
   3   0  22 444.258 232.244  19
  -3   0 -22 746.275 353.245  15
  -3   0  22 736.297 376.670   6
   3   0  22 336.233 215.309  18
  -3   0  22 358.323 253.396   4
  -3   0  22 399.406 225.022  18
   3   0 -22 299.123 327.189  15
  -3   0  22 123.744 143.206   1
   3   0 -22 279.957 308.286  20
   3   0  22 292.686 292.532   6
  -3   0 -22 503.888 300.418   3
  -3   0 -22 143.749 205.766  20
  -3   0  22 247.988 212.200  14
   3   0  22 105.934 249.424  12
   3   0 -23 28.1014 153.788   3
   3   0  23 143.828 214.508  18
  -3   0 -23 51.1343 226.000  15
  -3   0  23 124.222 214.834  14
   3   0  23-32.1484 198.210  19
   3   0 -23-9.99950 188.190  20
   3   0  23-133.568 193.896   6
  -3   0 -23 118.921 175.328  20
   3   0  23 212.993 194.487  12
  -3   0 -23-10.3803 141.563   3
   3   0 -23 148.927 205.974  15
  -3   0  23 319.013 321.489   6
  -3   0  23-40.3596 158.319  18
  -3   0  23-240.451 259.896   1
  -3   0  23 70.6546 202.299   4
  -3   0  24 277.684 265.881   6
   3   0  24 359.772 321.963  12
  -3   0 -24-355.186 286.633  15
   3   0  24 142.046 192.826  18
  -3   0 -24-218.008 254.306  20
  -3   0 -24-48.9086 197.419   3
  -3   0  24-438.684 300.941   1
   3   0 -24 136.739 310.587  15
   3   0 -24-144.214 206.070   3
   3   0 -24 199.545 232.308  20
  -3   0  24-245.185 253.771  14
  -3   0  24 246.785 238.028  18
   3   0  24-189.815 215.766  19
  -3   0  24-24.0234 204.000   4
   3   0  24-130.636 239.152   6
   3   0 -25-111.117 177.505   3
  -3   0  25 118.613 227.831  14
   3   0  25 11.3013 234.486  12
   3   0 -25-34.0396 225.374  15
  -3   0  25 72.8746 227.691   4
   3   0  25-364.640 349.320  19
  -3   0 -25-21.9615 202.074  15
  -3   0 -25 48.7104 253.709   3
   3   0  25-37.7469 197.210  18
  -3   0 -25 809.994 400.880  20
   3   0 -25 274.631 317.183  20
  -3   0  25 77.8119 188.111  18
   3   0  25 11.7834 244.416   6
  -3   0  25-107.498 242.758   6
  -3   0  26 1903.61 493.755  14
   3   0 -26 1084.44 360.796   3
  -3   0  26 1462.70 460.921   6
  -3   0  26 1170.57 389.574   4
  -3   0 -26 907.240 373.749   3
   3   0  26 1541.50 463.228   6
  -3   0 -26 1103.03 409.805  20
   3   0  26 1461.04 468.563  12
   4   0   0 141682. 3532.93  11
  -4   0   0 133571. 3519.16  12
   4   0   0 148152. 3620.57  18
  -4   0   0 132240. 3576.70  18
  -4   0   0 132365. 3518.58  11
  -4   0   0 136518. 3486.87  14
  -4   0   0 149205. 3589.71  19
   4   0   0 125569. 3543.48  12
  -4   0   0 130154. 3588.47   4
   4   0   0 137296. 3519.63   4
   4   0   0 135118. 3559.11  19
   4   0   0 135595. 3562.49   6
  -4   0   0 147650. 3599.96   6
  -4   0   1-119.172 95.8310  18
   4   0  -1-12.7845 46.2146  12
  -4   0   1-19.9182 60.3013  11
  -4   0   1 6.52226 45.0770  14
  -4   0   1 28.5761 46.2147  12
   4   0   1 46.0728 74.3412  18
  -4   0   1 89.6187 81.4870  10
   4   0   1 26.0899 63.7664   6
   4   0  -1 95.4017 89.0017  18
   4   0  -1-67.5873 63.8500  19
  -4   0  -1-0.81246 53.9530  11
  -4   0  -1-17.8037 61.5645  12
  -4   0   1 54.1813 69.2854   6
  -4   0  -1 45.6670 58.2745   6
  -4   0  -1-51.3658 64.0858  19
   4   0  -1-8.88152 74.5442   4
   4   0  -1-8.61407 33.2652   7
   4   0   1 59.5371 68.6229  11
   4   0   1-12.4862 44.2475  20
   4   0   1-39.6134 79.6797  12
   4   0   1 52.8665 64.9678  19
   4   0  -1 65.7147 65.1920   5
   4   0  -1 113.109 63.6634  11
   4   0   1 4.43703 43.4361   4
  -4   0   1 37.5888 88.5685   4
  -4   0  -1 42.2782 80.4407  18
  -4   0  -1 8.49956 51.7108   4
  -4   0   2 2941.67 167.492   3
  -4   0   2 2629.30 290.728   4
   4   0  -2 2935.59 250.723  18
  -4   0  -2 3144.17 276.751  12
  -4   0  -2 2663.59 227.516  11
   4   0  -2 2529.62 178.527  12
  -4   0   2 2765.49 271.473  10
   4   0  -2 3021.73 195.195   7
  -4   0   2 3063.29 192.872   7
  -4   0  -2 2812.58 239.975  19
  -4   0  -2 2765.31 197.243  20
   4   0  -2 3097.39 202.529   1
   4   0   2 2762.71 240.893  18
   4   0   2 2884.96 243.108  11
  -4   0   2 2710.34 238.185   8
   4   0  -2 2846.49 145.678  16
  -4   0   2 2446.85 207.292  11
  -4   0  -2 2918.54 245.331   6
   4   0  -2 2726.23 231.150   5
   4   0  -2 3159.35 291.901   4
   4   0   2 2891.76 209.602  20
   4   0   2 2743.70 239.890  19
  -4   0  -2 2807.35 178.455   4
  -4   0   2 2340.72 213.210  14
   4   0  -2 2822.40 217.601  11
  -4   0   2 2920.41 241.494   5
   4   0  -2 2756.86 228.519  14
  -4   0  -2 2467.68 227.067  18
  -4   0   2 2419.67 228.530  18
   4   0   2 2742.10 284.984  12
   4   0   2 2614.26 233.280   6
   4   0  -2 2824.03 145.108   9
  -4   0  -2 2849.07 213.930   2
   4   0   3 36.5504 57.0809   2
  -4   0  -3-6.37466 47.0238  20
  -4   0   3 60.3350 77.0662   5
   4   0   3-50.0530 67.6536   6
   4   0   3 37.6218 95.6957  12
   4   0  -3 22.2254 41.6228   1
   4   0  -3-1.84271 16.6121   9
  -4   0  -3 28.9683 98.3726  12
  -4   0   3-40.8652 59.7605  14
  -4   0  -3-2.37406 52.6541   2
   4   0  -3 12.2790 60.7103   5
   4   0   3-30.1466 71.7299  20
   4   0  -3 31.6689 47.2084   7
   4   0  -3 29.1622 39.9117  12
   4   0  -3-30.9040 64.5901  14
   4   0   3-4.68415 64.6307  18
   4   0   3 120.375 77.0831  11
   4   0  -3 51.7970 71.0939  11
   4   0  -3-9.11958 59.4317  18
  -4   0   3-6.25261 45.9959   7
  -4   0  -3-30.5938 58.7322  11
   4   0   3 9.46432 63.4534  19
  -4   0   3 161.638 126.832   4
   4   0  -3 270.304 133.872   4
  -4   0   3-91.3088 77.0954   8
  -4   0   3 52.2341 62.6106  11
  -4   0   3-22.9680 48.2933   1
   4   0  -3 11.2868 18.6875  16
  -4   0  -3-41.0974 32.3797   4
  -4   0   3 98.1524 82.7804  18
  -4   0   3-11.0550 34.2856   3
   4   0   4 19828.0 806.269  19
   4   0   4 18434.1 940.312  12
  -4   0   4 22248.9 750.972   7
   4   0  -4 19539.9 910.087  10
   4   0  -4 20208.3 647.097   3
  -4   0   4 19340.1 838.732  14
  -4   0  -4 19087.9 800.224  11
   4   0  -4 21536.7 711.396   1
   4   0   4 21534.2 754.771   2
  -4   0   4 19726.3 808.408  18
   4   0   4 21978.4 781.561  20
  -4   0   4 19213.9 758.438  11
  -4   0   4 21941.2 673.391   3
   4   0  -4 19186.0 573.136  16
  -4   0   4 18922.7 680.971   1
   4   0   4 19116.8 798.982   6
   4   0  -4 20392.3 795.739   5
  -4   0  -4 20005.6 734.807   2
  -4   0   4 19311.2 757.679   8
   4   0  -4 19033.8 723.980   7
  -4   0   4 17457.7 966.724   4
  -4   0   4 20095.0 570.534  16
  -4   0   4 20309.5 571.645   9
   4   0  -4 18777.0 571.591   9
  -4   0  -4 19762.8 748.350  20
   4   0  -5-13.1163 85.9961  10
   4   0   5 35.7686 70.6294   6
  -4   0   5-47.1406 64.3972   8
  -4   0   5 38.5735 29.9434   9
  -4   0   5 13.1203 57.8074  18
  -4   0  -5 8.52519 68.8102  11
  -4   0  -5 37.7896 46.6000   2
  -4   0  -5-37.3668 62.7230  20
  -4   0   5-136.789 121.439   4
   4   0  -5 15.9132 64.1777   7
  -4   0   5-0.28429 22.3426  16
   4   0  -5-87.7155 89.7658  15
   4   0  -5 25.5334 44.2165   1
   4   0   5-17.2051 53.5469   2
   4   0   5 69.6969 93.7431  20
  -4   0   5-5.08638 76.1144  14
   4   0  -5 85.4314 82.0869   5
  -4   0   5 144.696 78.5067   7
   4   0  -5 71.1747 49.6877   3
  -4   0   5-60.7165 40.7282   3
   4   0   5 103.708 104.130  19
  -4   0   5 6.49002 60.6835  11
   4   0   5 49.4406 131.462  12
  -4   0   5-6.31048 47.4876   1
  -4   0   6 15393.0 518.844   9
  -4   0   6 14900.2 809.324  14
  -4   0   6 14809.6 723.237  18
  -4   0   6 15084.8 515.800  16
   4   0  -6 14678.7 701.820   5
   4   0  -6 15479.1 694.829   8
  -4   0  -6 14547.8 688.164  20
  -4   0   6 14409.5 632.216   8
   4   0  -6 16145.9 639.402   1
  -4   0   6 13302.5 902.613   4
  -4   0  -6 14292.2 642.910   2
   4   0  -6 14138.5 575.762   3
  -4   0   6 14177.3 597.401   1
   4   0   6 14163.6 886.662  12
  -4   0  -6 14723.9 725.528  15
   4   0   6 14463.5 723.595  19
   4   0   6 14663.7 724.047   6
  -4   0  -6 15006.8 517.400   4
   4   0  -6 13942.1 839.711  10
   4   0  -6 14634.2 735.942  15
   4   0  -6 13862.1 691.679   7
  -4   0  -6 14974.6 640.732  14
  -4   0  -6 13477.0 679.294  17
  -4   0   6 15704.7 633.460   3
  -4   0  -7 32.9468 71.6957  17
   4   0  -7-55.7157 46.7025   3
  -4   0   7 21.7012 133.107   4
  -4   0  -7 50.2139 50.0670  10
  -4   0  -7 24.2350 67.1287  20
   4   0   7-43.9181 76.3518   6
   4   0  -7 23.5576 72.1948  15
   4   0  -7-38.1877 64.0689   8
  -4   0   7-19.7525 61.4129   1
  -4   0   7-23.0177 37.4025   9
  -4   0  -7 74.2644 58.1757   2
  -4   0   7 62.3545 53.9797   8
   4   0  -7-76.1186 97.2067   5
   4   0   7-90.4753 90.5312  19
  -4   0   7 216.680 156.180  14
   4   0  -7 56.5735 61.4924  12
   4   0  -7 51.0896 59.6547   1
  -4   0  -7 136.191 88.8443  15
  -4   0  -7-19.2016 40.7117   4
  -4   0   7 18.0254 70.3798   3
  -4   0   7-249.086 126.334  18
   4   0   7-31.1056 138.372  12
  -4   0   7-3.89999 36.8837  16
   4   0  -7-56.3217 120.701  10
   4   0  -7 180.542 121.609   7
  -4   0   8 12014.6 603.626   1
  -4   0   8 12618.3 723.232  18
   4   0   8 11957.9 869.157  12
   4   0  -8 12653.2 578.779  12
   4   0  -8 12601.2 745.898  15
  -4   0   8 12466.5 563.623   9
   4   0  -8 13230.2 630.611   3
  -4   0  -8 12743.6 673.754   2
   4   0   8 12371.1 740.546   6
  -4   0   8 13071.5 570.597  16
   4   0  -8 13817.5 664.778   8
  -4   0  -8 12340.5 659.467  17
  -4   0   8 11555.0 805.190  14
   4   0  -8 11487.8 728.194   7
   4   0  -8 12367.2 708.691   5
  -4   0   8 10269.5 858.217   4
   4   0   8 13468.2 757.578  19
   4   0  -8 11305.6 808.209  10
  -4   0  -8 11083.5 799.049   3
  -4   0  -8 12706.3 543.374  10
  -4   0   8 12693.8 589.271   8
  -4   0  -8 12393.8 721.217  20
  -4   0  -8 12549.4 738.195  15
  -4   0  -8 12249.7 572.411   4
   4   0  -9 85.2246 133.887  15
  -4   0   9-9.35662 80.8871  16
  -4   0  -9 18.2513 71.7423   2
   4   0  -9 17.2160 65.3345   8
  -4   0  -9 16.3725 103.842  20
  -4   0  -9 3.49468 60.9499  10
   4   0   9 52.9658 110.526   6
   4   0  -9-155.521 126.919   5
  -4   0   9 62.3142 56.7226   8
  -4   0  -9-111.455 91.3608   4
  -4   0   9-48.8743 109.936  14
   4   0  -9 159.646 147.045  10
  -4   0   9 44.5443 65.0919   9
   4   0  -9-118.224 133.822   7
  -4   0  -9 49.3639 77.7634  17
   4   0  -9 99.3195 101.722   3
  -4   0   9 18.4903 96.5520  18
   4   0   9-99.8177 146.155  12
  -4   0   9 77.2841 63.6251   1
  -4   0  -9-45.2559 84.5334  15
  -4   0  -9 74.5064 98.8382   3
  -4   0   9 133.475 159.132   4
   4   0  -9-49.5190 66.1459  12
   4   0   9 217.016 135.747  19
  -4   0  -9 40.2471 115.359  13
   4   0 -10 9600.94 733.750  15
  -4   0 -10 11735.9 637.727  13
  -4   0  10 10834.4 558.150   8
   4   0 -10 9921.96 764.635   7
   4   0 -10 10465.3 723.193   5
   4   0 -10 9748.65 584.135   8
  -4   0  10 10514.0 627.348   1
  -4   0  10 8875.97 818.656   4
  -4   0 -10 9702.83 714.282  20
  -4   0 -10 11251.8 552.491  10
  -4   0 -10 8428.80 691.082  15
  -4   0 -10 9017.43 774.319   3
  -4   0 -10 11615.4 632.605   4
  -4   0  10 9304.32 572.255  16
  -4   0 -10 10658.0 628.675  17
  -4   0  10 10885.4 627.859  13
  -4   0  10 10516.5 601.161   9
   4   0  10 11099.2 768.028  19
   4   0 -10 10454.7 644.732   3
   4   0  10 7994.88 769.032  12
  -4   0 -10 10695.6 696.294   2
   4   0 -10 10020.7 811.273  10
  -4   0  10 10301.4 831.744  14
  -4   0  10 10488.9 719.870  18
   4   0  10 9821.60 732.421   6
   4   0 -10 10150.2 596.741  12
  -4   0  11 108.738 109.241  13
  -4   0 -11 22.5710 107.666   4
   4   0  11-202.811 151.685  12
  -4   0 -11 30.9773 66.6798  13
   4   0  11-75.7870 126.310  19
  -4   0 -11-18.1214 98.3797   2
   4   0 -11-220.614 168.748  15
  -4   0  11-232.535 172.272  18
   4   0 -11 133.994 199.440  10
  -4   0 -11-55.5207 106.744  15
  -4   0 -11 268.042 167.987   3
   4   0 -11-31.9010 149.513   7
  -4   0 -11-132.432 89.4119  10
   4   0  11-29.2928 105.636   6
   4   0 -11 34.0196 74.4446   8
  -4   0  11 24.9929 157.039  14
  -4   0  11-26.8916 78.9361   1
   4   0 -11 97.7376 132.929   5
  -4   0  11 167.375 177.744   4
  -4   0  11 12.9953 52.8211   8
  -4   0 -11 6.23427 112.423  20
   4   0 -11 152.284 112.380   3
  -4   0 -11 116.221 112.035  17
  -4   0  12 8925.08 527.225   8
  -4   0 -12 8714.25 696.328   2
   4   0 -12 7912.23 740.437  15
  -4   0 -12 8110.13 779.740   3
  -4   0  12 8095.12 692.335  18
   4   0 -12 8341.00 783.600  10
   4   0 -12 8012.96 752.331   7
  -4   0 -12 8115.35 732.074  20
  -4   0 -12 8450.12 585.347  17
  -4   0 -12 7789.77 717.957  15
  -4   0 -12 8167.65 527.009  10
   4   0 -12 8172.65 643.778   3
   4   0  12 8949.51 757.159  19
  -4   0  12 8669.13 640.306   1
  -4   0  12 9412.07 539.719  13
  -4   0  12 7532.00 791.493   4
  -4   0 -12 9931.10 540.081  13
   4   0  12 8665.60 828.276  12
  -4   0  12 7343.57 768.560  14
   4   0 -12 8856.20 738.250   5
   4   0  12 8088.62 734.138   6
  -4   0 -13-93.9332 70.0230  10
  -4   0  13 2.91949 65.1242  13
  -4   0  13-11.3376 110.226   1
   4   0 -13-41.2372 112.186   3
  -4   0  13-139.431 151.874  18
   4   0 -13-1.88094 167.657   7
  -4   0 -13-53.9742 177.819  20
  -4   0 -13-34.7220 76.7437  17
   4   0 -13-9.23825 133.107  10
  -4   0  13 97.3328 164.849   4
  -4   0 -13-82.5822 133.013  15
  -4   0  13 249.891 225.156  14
  -4   0 -13-23.8619 167.978   3
  -4   0 -13-24.5012 127.744   2
   4   0  13-61.8313 133.108  19
   4   0  13 176.905 231.381  12
   4   0 -13-203.361 160.357   5
  -4   0 -13-134.658 98.2016  13
   4   0  13 154.678 194.813   6
   4   0 -13-272.836 221.100  15
   4   0  14 12037.0 978.776  19
   4   0 -14 11202.4 834.438   3
  -4   0  14 11360.2 904.438  18
  -4   0  14 9845.12 954.528  14
   4   0  14 11773.8 978.267   6
  -4   0 -14 11761.1 981.796  15
  -4   0  14 12766.9 1074.54   4
   4   0 -14 11268.7 944.407   5
  -4   0 -14 11082.8 985.351   3
  -4   0 -14 10744.1 934.096  20
  -4   0 -14 12570.6 720.259  10
  -4   0 -14 12647.5 576.036  13
   4   0  14 12474.5 1055.43  12
   4   0 -14 13157.2 1026.48  10
  -4   0  14 12164.1 573.607  13
   4   0 -14 13174.7 1052.43   7
   4   0 -14 11603.8 986.183  15
  -4   0 -14 12007.7 746.154  17
  -4   0  14 11563.3 821.268   1
   4   0 -15-99.2792 174.783   7
   4   0 -15 86.5677 161.961  10
   4   0  15 2.98322 166.219   6
  -4   0 -15-142.110 113.086  10
   4   0  15 252.882 188.142  19
   4   0 -15-20.5851 141.837   5
  -4   0 -15-150.132 122.231  17
  -4   0  15 419.648 303.303   4
  -4   0 -15 281.222 201.564   3
   4   0 -15-168.273 207.696  15
   4   0  15 379.114 267.289  12
   4   0 -15-301.788 206.543   3
  -4   0  15-233.443 209.153  14
  -4   0 -15-140.714 185.316  15
  -4   0 -15 18.6335 132.819  20
  -4   0  15-153.073 149.857   1
  -4   0  15-231.252 261.880  18
  -4   0  16 1010.31 329.463  14
  -4   0 -16 1008.56 214.547  17
   4   0 -16 1150.86 293.640   3
  -4   0 -16 1159.26 356.159   3
   4   0  16 1384.38 369.836   6
   4   0 -16 51.6574 175.270  15
   4   0 -16 1485.21 386.392   7
  -4   0  16 363.680 151.156  18
  -4   0 -16 613.985 273.167  15
   4   0 -16 763.603 265.359   5
   4   0  16 1018.82 309.484  19
   4   0 -16 1087.48 303.890  10
  -4   0 -16 943.556 310.307  20
   4   0  16 1304.90 366.192  12
  -4   0  16 826.637 257.138   1
  -4   0 -16 1473.57 249.497  10
  -4   0  16 784.804 303.178   4
   4   0  17 187.735 219.809  12
  -4   0 -17-3.31065 99.8064  17
  -4   0  17-74.4156 129.454  18
  -4   0 -17 50.5634 134.959  15
   4   0 -17-23.4710 169.417  10
  -4   0 -17 125.225 135.868  10
  -4   0  17 162.240 206.172   4
  -4   0  17 131.018 136.906   1
   4   0  17-158.473 165.941  19
  -4   0 -17 177.566 246.963   3
  -4   0 -17 229.573 196.914  20
   4   0 -17-348.349 300.434  15
  -4   0  17-267.484 230.473  14
   4   0  17 66.9494 170.206   6
   4   0 -17 55.8850 144.249   3
   4   0 -17-92.1245 167.030   5
   4   0 -17 100.665 181.147  20
  -4   0 -18 9344.85 992.752  15
  -4   0  18 8873.83 827.081   1
  -4   0  18 8871.55 978.674  14
   4   0 -18 7768.01 886.033   5
  -4   0 -18 8972.31 949.288   3
  -4   0  18 9254.43 901.309  18
   4   0 -18 8049.50 937.170  15
   4   0 -18 8349.15 963.016  20
   4   0  18 10624.1 1033.92  12
   4   0  18 9758.59 997.120   6
  -4   0 -18 7801.39 883.277  20
   4   0 -18 8693.42 842.287   3
   4   0  18 8420.65 904.132  19
   4   0 -18 9474.94 903.022  10
  -4   0  18 8996.44 983.181   4
   4   0  19 100.863 171.809  12
   4   0  19 5.73608 207.108  19
   4   0  19 482.222 319.256   6
  -4   0 -19-78.9074 188.941   3
  -4   0  19 1.19311 128.538   1
  -4   0  19-44.7032 143.308  18
  -4   0  19 36.5291 189.804  14
  -4   0 -19 212.113 295.382  20
   4   0 -19-128.850 199.230  20
   4   0 -19 95.5821 163.039   3
  -4   0 -19 46.5254 174.078  15
   4   0 -19-157.158 217.937  15
  -4   0  19-12.5389 167.966   4
   4   0 -19 248.500 179.482  10
   4   0  20 37.1643 219.242  19
  -4   0 -20-200.591 225.708  20
   4   0 -20-1.20434 243.703  15
   4   0 -20 156.014 166.655   3
   4   0  20-35.7386 191.497  12
  -4   0 -20-191.764 196.243   3
   4   0 -20 117.616 234.651  20
  -4   0  20-68.3155 150.798  18
  -4   0 -20 332.937 254.506  15
  -4   0  20-441.686 315.569   4
   4   0  20-112.949 171.904   6
  -4   0  20 43.8265 171.259  14
  -4   0  20 169.707 203.406   1
   4   0 -21 157.473 207.415   3
  -4   0  21 155.360 180.326  18
  -4   0  21-198.892 230.051   4
   4   0  21-30.7625 207.913  19
  -4   0 -21 175.486 243.658  15
   4   0 -21 80.8615 156.113  15
  -4   0  21 126.289 169.421   1
  -4   0 -21-137.012 177.413   3
   4   0  21-105.042 193.557  12
  -4   0  21 197.091 215.104  14
   4   0  21-95.4653 191.768   6
   4   0 -21 183.144 204.246  20
  -4   0 -21 38.3095 212.679  20
   4   0 -22-210.623 259.508  20
   4   0  22-153.212 210.144  12
  -4   0  22 329.538 297.593   4
   4   0 -22-123.793 171.154   3
  -4   0 -22-147.100 184.633   3
  -4   0  22-98.4602 185.199   1
  -4   0  22 854.779 426.636  14
   4   0  22-148.260 249.290  19
   4   0 -22-138.034 241.748  15
  -4   0 -22 119.483 200.828  20
  -4   0  22-77.3768 172.201  18
   4   0  22-54.1768 184.434   6
  -4   0 -22 247.356 260.022  15
   4   0  23 43.1397 208.976  18
   4   0  23-237.700 287.393  19
   4   0  23 401.504 309.911   6
  -4   0  23 139.662 237.764  18
   4   0 -23 57.8810 212.317  20
  -4   0  23-161.543 298.530  14
  -4   0 -23-101.252 211.587  15
  -4   0  23-199.128 251.020   1
  -4   0  23 266.801 267.655   4
  -4   0 -23-159.390 252.943   3
   4   0  23-174.420 240.619  12
   4   0 -23-228.446 304.093   3
  -4   0  23-295.365 232.869   6
   4   0 -23 236.282 305.936  15
  -4   0 -23-311.801 288.087  20
  -4   0 -24 69.7886 200.053  20
   4   0  24 239.848 232.153  18
  -4   0 -24 545.632 341.848   3
   4   0 -24 254.091 192.392  15
   4   0  24 344.574 264.348  19
  -4   0  24 361.260 289.481   4
  -4   0 -24 13.6298 183.730  15
  -4   0  24 233.446 202.392   6
   4   0 -24-49.5481 269.082  20
   4   0 -24 105.998 175.385   3
  -4   0  24 97.3088 171.908  18
  -4   0  24 265.983 226.958  14
   4   0  24 487.427 238.709  12
   4   0  24 491.473 284.520   6
  -4   0 -25 89.1070 188.362   3
   4   0  25 82.5674 185.009  18
   4   0  25 168.116 303.321  12
   4   0  25-189.997 228.235  19
  -4   0  25 25.8559 220.922  18
  -4   0  25-112.665 282.240  14
   4   0 -25 236.605 285.086  20
  -4   0  25-334.561 256.580   4
  -4   0  25 347.029 318.356   6
   4   0 -25 277.497 371.496  15
   4   0 -25 247.669 220.757   3
   4   0  25 678.344 370.687   6
  -4   0 -25 219.679 188.968  20
  -4   0 -25 1277.40 541.908  15
  -4   0  26 265.848 213.567   4
  -4   0 -26 475.266 336.209  20
   4   0  26 306.604 271.718  19
   4   0  26-108.906 271.075  12
  -4   0  26-67.7144 252.491   6
   4   0  26 706.014 370.060   6
   4   0  27 305.489 340.414  12
  -4   0  27-20.2212 185.382   4
  -5   0   0 9.49724 60.7221  11
   5   0   0-10.4370 66.6998  12
  -5   0   0-42.1826 79.8763   4
   5   0   0-15.5166 53.8080   6
   5   0   0-69.5714 61.0912  19
  -5   0   0 156.196 85.9446  18
  -5   0   0 24.2576 60.2231  12
  -5   0   0 34.3103 58.1814  14
   5   0   0-57.3755 61.1644   4
  -5   0   1 42.8108 53.5860  14
   5   0  -1 22.3163 55.3204  12
   5   0  -1 209.437 97.3010  19
  -5   0  -1 58.9523 64.2966  11
   5   0   1 12.5809 41.7502  20
   5   0   1 59.4235 73.0858  12
   5   0   1 22.0655 61.3270  19
   5   0   1 6.71068 41.7068   4
  -5   0  -1-23.5111 82.7693  18
  -5   0  -1 50.6149 76.3126   4
  -5   0  -1 63.3713 74.7795  12
  -5   0   1-25.0921 44.2893  12
   5   0  -1 195.567 80.9647   5
   5   0  -1 46.5152 63.6546   4
  -5   0   1 13.0562 60.4307  11
   5   0  -1-22.4086 33.8064   7
  -5   0   1-98.8127 81.7572  18
   5   0   1 107.431 87.4743   6
  -5   0   1 41.6971 93.1449   4
   5   0  -2 48319.9 1444.46  14
  -5   0   2 41086.3 1402.99  14
   5   0  -2 43599.7 1426.29   5
   5   0   2 48487.8 1381.26  20
  -5   0  -2 47296.9 1404.18   2
  -5   0  -2 41789.0 1455.30  18
   5   0   2 42735.5 1451.27   6
   5   0  -2 49030.0 1371.30   1
   5   0   2 44557.6 1463.46  19
   5   0  -2 46796.3 1240.16  16
  -5   0  -2 42775.4 1433.22  11
   5   0  -2 43887.1 1340.48  12
  -5   0   2 41017.6 1611.53   4
  -5   0  -2 44096.9 1352.38   4
   5   0  -2 46285.1 1238.52   9
   5   0   2 43067.2 1566.95  12
  -5   0   2 49501.4 1329.10   7
   5   0   2 47842.8 1306.13   4
  -5   0   2 44078.4 1400.85  11
   5   0  -2 46836.1 1324.12   7
  -5   0   2 44234.0 1474.93  18
   5   0  -3 6.76804 25.5437  16
   5   0  -3 25.8324 46.5427   7
  -5   0   3-5.20875 38.7328   7
  -5   0   3-47.7156 70.2922  14
   5   0   3 77.0311 97.6724  12
   5   0  -3-12.5374 22.2345   9
  -5   0   3-172.103 113.796   4
  -5   0   3 15.2600 38.5804   3
  -5   0   3 59.2150 83.0174  18
   5   0  -3 13.8393 42.4935  12
  -5   0  -3 25.6412 53.1345   2
  -5   0  -3-28.2057 58.7449  20
  -5   0   3-48.4141 65.6204   8
  -5   0  -3-37.4445 55.2311  11
  -5   0  -3-7.63622 36.8081   4
  -5   0   3-70.6681 62.2631  11
   5   0  -3 114.734 59.3840   5
   5   0  -3-20.8366 46.1136   1
   5   0   3 71.0295 77.6732   6
   5   0   3 47.9864 74.2144  19
   5   0   3-35.3029 64.9654  20
   5   0   4 5722.36 351.676   2
   5   0   4 4474.86 447.569  12
  -5   0   4 6119.87 339.711   7
  -5   0  -4 5129.02 332.863   2
  -5   0   4 4647.49 379.913  14
  -5   0  -4 4904.77 371.343  11
   5   0  -4 5028.38 206.846   9
   5   0   4 5438.46 349.391  20
  -5   0   4 4788.21 343.728  11
  -5   0   4 5314.22 311.311   1
   5   0   4 5250.99 381.344   6
   5   0  -4 4917.84 360.879   5
   5   0  -4 5451.60 315.907   1
   5   0  -4 5235.33 323.621   7
  -5   0   4 5037.06 383.900  18
  -5   0   4 4416.02 341.231   8
  -5   0   4 4627.65 488.954   4
   5   0  -4 4720.54 260.904  12
  -5   0  -4 4834.18 240.084   4
   5   0   4 4807.03 372.848  19
  -5   0  -4 5195.18 332.172  20
   5   0  -4 4973.44 205.517  16
  -5   0   4 5473.70 276.244   3
  -5   0   5 72.9041 97.9979  14
  -5   0   5 5.81669 22.6836   9
   5   0   5-37.8789 65.7713  19
  -5   0  -5 66.9425 32.2727   4
  -5   0  -5 57.5453 64.0429  20
  -5   0  -5 37.9828 67.1487   2
  -5   0   5 89.9539 61.4627   1
   5   0   5 86.2196 85.4967   6
   5   0  -5-18.8906 48.9926   1
  -5   0   5 60.6152 132.537   4
   5   0  -5 83.2950 84.1326   5
  -5   0   5 114.256 71.2151   8
   5   0  -5 5.90817 33.3137   3
   5   0  -5 77.8965 71.2689   7
  -5   0   5 15.9033 41.9987   3
  -5   0   5-18.3175 94.0530  18
   5   0   5-158.315 137.970  12
  -5   0  -5-73.5671 70.5706  11
   5   0  -5 51.1433 67.1113  15
  -5   0   5-54.0545 87.0505  11
  -5   0   5 4.50638 25.0636  16
  -5   0   5-9.45422 56.8043   7
  -5   0   6 5618.91 343.371   1
   5   0  -6 5482.30 410.819   5
  -5   0  -6 5748.63 397.820  20
  -5   0   6 5835.81 336.841   3
   5   0  -6 5326.45 428.875  15
  -5   0   6 5561.79 402.536  11
   5   0  -6 6313.89 367.592   1
   5   0   6 5320.35 543.344  12
  -5   0  -6 5470.13 373.028   2
  -5   0   6 4680.48 529.020   4
  -5   0  -6 4642.13 414.568  11
  -5   0   6 5300.84 375.383   8
   5   0  -6 5592.49 519.719  10
   5   0   6 5647.28 441.292  19
  -5   0   6 4929.97 456.604  14
  -5   0   6 5731.29 245.992   9
   5   0  -6 5353.62 389.719   7
   5   0  -6 5475.05 309.331   3
  -5   0   6 5665.59 244.817  16
  -5   0   6 5212.12 424.142  18
   5   0   6 5479.47 424.946   6
  -5   0   7 28.9124 37.8342   9
   5   0  -7-40.4933 73.8837  15
   5   0  -7-0.65718 74.4436   5
  -5   0  -7-50.5897 64.7826   2
  -5   0   7-22.7702 26.4052  16
   5   0  -7 380.643 171.040  10
   5   0  -7-24.1095 85.4028   7
  -5   0   7-7.41150 77.4421  18
  -5   0   7 87.5376 59.8224   1
  -5   0   7-90.7538 100.705  11
   5   0   7-18.7562 158.040  12
   5   0  -7-9.03364 43.0184   3
  -5   0   7 103.820 137.136  14
  -5   0   7 6.20764 58.7845   3
  -5   0   7 81.6824 160.611   4
  -5   0  -7 161.936 120.295  17
   5   0   7-41.6386 101.304  19
  -5   0  -7 91.5654 95.8972  20
  -5   0  -7-6.17935 34.2872   4
  -5   0   7 45.0302 58.4500   8
   5   0   7-8.07711 93.7523   6
   5   0  -8 16628.2 879.147   7
  -5   0  -8 18071.8 879.183  20
   5   0   8 18243.8 930.423   6
  -5   0   8 14640.3 1085.97   4
  -5   0   8 17694.1 774.185   8
   5   0  -8 19476.0 696.901  12
  -5   0  -8 17868.9 829.000   2
  -5   0   8 17916.5 760.290   1
   5   0  -8 17226.9 916.800  15
  -5   0   8 17506.7 1019.02  14
  -5   0  -8 17143.7 653.897   4
  -5   0   8 18428.9 646.248   9
  -5   0  -8 16778.8 848.245  17
   5   0  -8 17183.3 731.380   3
   5   0  -8 17497.2 886.239   5
   5   0   8 16378.7 1081.65  12
  -5   0   8 16857.5 894.027  18
  -5   0   8 18648.9 647.692  16
   5   0   8 17507.5 910.514  19
  -5   0  -8 16532.2 890.898  15
  -5   0  -8 18197.5 696.758  10
   5   0  -8 17070.0 1049.44  10
  -5   0  -9-2.32892 130.007   3
   5   0  -9-84.0011 99.8779   5
   5   0  -9 67.9353 60.7349   3
  -5   0   9 123.521 71.9347  16
   5   0  -9 32.9326 59.3089  12
  -5   0   9 147.145 139.668   4
  -5   0  -9-59.2738 103.270  15
   5   0   9 36.4373 117.702   6
  -5   0  -9-121.601 109.410  20
   5   0  -9 29.2359 120.993   7
  -5   0  -9-4.45767 77.6890  17
  -5   0   9 94.6997 75.5894   8
  -5   0   9-60.5890 86.1338   1
   5   0  -9-45.5861 99.6587  15
  -5   0  -9 63.3748 59.5509   4
  -5   0   9 117.151 132.945  14
  -5   0   9-7.23061 41.7776   9
   5   0   9 14.7485 89.3334  19
  -5   0   9 23.5055 87.5059  18
   5   0   9 41.0690 129.291  12
  -5   0  -9-11.1133 80.8310   2
  -5   0  -9-20.3432 51.1646  10
   5   0  -9 155.484 193.701  10
   5   0  10 10754.7 908.467  12
  -5   0  10 12830.6 597.726  16
  -5   0 -10 12112.9 808.686  15
   5   0  10 11690.5 793.808  19
  -5   0  10 11238.2 762.955  18
  -5   0 -10 10531.9 741.907  20
  -5   0  10 10828.4 865.405  14
  -5   0 -10 11876.3 600.685   4
   5   0  10 11410.2 789.879   6
   5   0 -10 12429.6 613.725  12
  -5   0  10 11082.6 946.118   4
  -5   0 -10 11043.1 859.904   3
  -5   0 -10 11453.6 694.885  17
  -5   0 -10 10773.8 694.345   2
   5   0 -10 11628.5 809.669   7
   5   0 -10 11282.4 802.026  15
  -5   0  10 12483.3 591.791   9
   5   0 -10 11810.8 652.623   3
  -5   0  10 11027.5 635.495   1
   5   0 -10 10560.8 874.626  10
  -5   0 -10 12126.4 572.112  10
   5   0 -10 11012.2 751.060   5
  -5   0  10 12001.7 623.166   8
  -5   0 -11-95.9263 121.548   2
  -5   0  11 102.752 83.4204   8
  -5   0 -11 51.2553 116.324  17
  -5   0  11-49.3469 155.490   4
  -5   0 -11 58.4578 68.5631  10
   5   0 -11-52.9923 100.609   3
  -5   0 -11 31.5004 71.5344   4
   5   0  11-315.229 221.278  12
   5   0 -11 66.2936 129.957  15
  -5   0 -11-145.015 100.122  15
   5   0 -11 131.442 138.674   5
  -5   0  11-83.8537 174.034  14
   5   0 -11 175.367 108.668  12
   5   0  11-225.323 167.239  19
  -5   0 -11 199.137 160.506   3
  -5   0  11-65.1837 121.319  18
   5   0 -11-35.2820 146.327  10
   5   0  11 77.8398 121.782   6
  -5   0  11 17.5623 75.9123   1
  -5   0 -11-55.7629 142.385  20
   5   0 -11 195.626 178.047   7
  -5   0 -12 7419.85 507.667   4
  -5   0 -12 6305.92 642.661  15
  -5   0  12 6568.29 459.483   8
   5   0  12 6801.08 669.010   6
  -5   0 -12 6444.25 525.157  17
  -5   0  12 7102.55 556.761   1
   5   0 -12 6303.73 532.359   3
   5   0 -12 6925.62 734.281  10
   5   0  12 7262.80 677.221  19
  -5   0 -12 6019.31 569.280   2
   5   0  12 6000.02 709.327  12
  -5   0 -12 6039.73 678.716   3
  -5   0  12 6030.74 736.889   4
  -5   0 -12 6258.47 435.906  10
   5   0 -12 6690.37 671.149  15
   5   0 -12 6657.88 636.518   5
  -5   0  12 6039.91 697.524  14
   5   0 -12 6532.57 665.972   7
  -5   0 -12 5882.32 602.850  20
  -5   0  12 7049.53 643.011  18
   5   0 -13-107.880 134.597   5
   5   0 -13-87.8445 188.741   7
  -5   0  13 161.847 198.961   4
  -5   0  13-22.6819 156.131  14
  -5   0 -13 278.371 148.476  17
   5   0  13 84.8498 181.545  12
   5   0 -13-120.109 150.262  10
  -5   0 -13-12.1353 114.628  15
  -5   0 -13 48.5516 66.9656  10
  -5   0  13-5.13550 68.7012   8
  -5   0 -13-137.697 194.167   3
  -5   0  13 188.286 132.066   1
  -5   0  13-149.314 126.450  13
  -5   0  13-90.4726 115.607  18
   5   0 -13 180.647 145.203   3
   5   0 -13-48.1157 136.737  15
   5   0  13 105.290 126.787  19
   5   0  13 175.549 183.235   6
  -5   0 -13 71.9025 133.979  20
  -5   0 -13-233.310 171.327   2
   5   0 -14-50.6025 196.138   7
  -5   0 -14 299.210 215.085  15
   5   0 -14-17.9851 123.423  15
  -5   0 -14 49.0597 110.633  20
   5   0 -14 144.752 168.164   5
   5   0 -14-39.6953 176.621  10
   5   0  14 88.4674 173.436  19
  -5   0  14-244.953 192.943  14
   5   0 -14 42.4279 123.736   3
   5   0  14 91.9073 125.015   6
  -5   0 -14 138.711 124.354  10
   5   0  14 134.272 233.156  12
  -5   0  14 23.5159 140.677   1
  -5   0 -14 127.944 141.288  17
  -5   0  14 51.2227 200.682   4
  -5   0 -14-51.5387 114.096   2
  -5   0 -14 5.96892 160.670   3
  -5   0  14 61.3298 90.4372   8
  -5   0  14 30.8647 141.671  18
  -5   0 -15-59.8881 129.491  17
  -5   0 -15 328.801 189.709  15
  -5   0 -15 105.341 168.326  20
   5   0  15-170.195 202.012  19
   5   0 -15 131.107 141.411   3
  -5   0 -15-79.8449 86.5418  10
   5   0 -15 42.5062 150.142   5
  -5   0 -15-256.172 199.215   3
  -5   0  15 94.8205 231.405  14
  -5   0  15 225.348 188.171   4
  -5   0  15-68.2657 125.275  18
   5   0  15 183.478 191.354   6
  -5   0  15-157.656 101.959   1
   5   0 -15 81.0607 200.010  15
   5   0  15 167.927 245.799  12
   5   0 -15-130.774 211.299   7
   5   0 -15-147.470 192.019  10
   5   0 -16 7808.06 723.220   3
   5   0  16 7907.46 855.440   6
  -5   0  16 8507.53 741.930   1
  -5   0  16 8283.69 918.234   4
   5   0  16 8559.10 922.707  12
   5   0 -16 7203.60 807.960   5
   5   0 -16 6099.96 773.947  15
   5   0 -16 7997.99 847.838   7
  -5   0 -16 8160.15 877.484   3
  -5   0 -16 6310.92 771.358  15
  -5   0 -16 8472.09 652.441  17
  -5   0 -16 7997.55 831.161  20
  -5   0  16 7934.85 808.402  18
  -5   0 -16 8640.48 584.482  10
   5   0 -16 9391.07 913.816  10
  -5   0  16 6535.66 839.894  14
   5   0  16 6695.12 781.417  19
  -5   0  17 8.60595 135.215  18
   5   0 -17-262.063 232.424  15
  -5   0 -17-60.1396 190.473  15
   5   0  17-40.4970 177.414   6
   5   0 -17-152.066 169.765   5
  -5   0 -17-84.9657 153.997  20
   5   0 -17 136.550 145.926   3
  -5   0  17-55.6717 113.717   1
   5   0  17-233.641 235.436  19
  -5   0  17-218.222 225.192  14
   5   0 -17 281.336 234.544  10
  -5   0 -17-48.3818 179.671   3
  -5   0  17 108.159 200.953   4
   5   0  17-74.7994 148.221  12
  -5   0 -17-99.5202 108.357  17
   5   0 -17-211.716 226.634   7
   5   0  18 457.222 223.498  19
   5   0 -18 203.691 183.375  15
  -5   0  18 49.7751 202.561  18
  -5   0 -18 1130.38 391.224   3
   5   0 -18 394.621 237.678   5
  -5   0  18 239.764 158.676   1
  -5   0 -18 528.702 284.157  15
  -5   0  18 566.415 326.356  14
   5   0  18 372.249 188.663   6
   5   0 -18 680.116 241.971   3
  -5   0 -18 31.5022 150.666  20
   5   0  18 312.692 236.983  12
  -5   0  18 806.748 293.126   4
  -5   0 -19-285.495 169.107  20
  -5   0  19-19.7598 150.516  18
   5   0 -19-149.471 226.460   3
  -5   0  19-151.417 191.921  14
   5   0 -19-320.785 205.632   5
   5   0 -19-11.6667 215.548  20
  -5   0 -19-66.5031 145.987   3
  -5   0 -19 179.574 244.452  15
   5   0  19-82.2193 223.837  19
   5   0 -19-56.4445 224.642  15
  -5   0  19 127.259 186.286   4
   5   0  19 717.707 373.521  12
  -5   0  19-236.340 179.328   1
   5   0  19-29.8722 220.104   6
  -5   0 -20 1561.99 413.624  20
  -5   0 -20 2050.32 499.860   3
  -5   0  20 1487.84 382.896   1
   5   0  20 924.189 318.442  19
  -5   0 -20 1549.47 419.035  15
   5   0 -20 1390.29 415.616  15
   5   0 -20 1476.96 442.329  20
   5   0  20 1840.58 496.815   6
   5   0  20 1920.41 466.374  12
   5   0 -20 1274.84 326.103   3
  -5   0  20 2231.45 515.725   4
  -5   0  20 1162.20 382.825  14
  -5   0  20 1592.21 423.288  18
  -5   0  21-124.679 214.397  14
   5   0  21-52.3462 162.778  12
   5   0 -21-136.492 176.375  20
   5   0 -21-69.9087 154.599   3
  -5   0 -21 513.830 311.706  15
  -5   0  21 11.0892 193.841   4
   5   0 -21 18.2799 195.033  15
  -5   0 -21-32.8441 214.538  20
  -5   0  21 30.1600 178.528  18
   5   0  21 140.878 273.934  19
  -5   0  21 68.3035 157.474   1
  -5   0 -21 67.9513 177.006   3
   5   0  21 34.5845 163.666   6
  -5   0 -22-57.8625 229.621   3
   5   0  22 281.127 273.770   6
  -5   0  22-95.4627 202.320   4
   5   0 -22-433.959 344.331  15
  -5   0 -22-113.584 168.136  20
  -5   0  22 165.520 178.955   1
   5   0 -22 165.891 248.025  20
  -5   0  22-191.536 216.851  18
   5   0  22 174.750 182.279  19
  -5   0 -22 241.837 259.224  15
  -5   0  22-295.069 328.798  14
   5   0 -22 408.396 212.933   3
   5   0  22-4.24430 252.629  12
   5   0  23-11.2413 230.571  12
   5   0  23 777.438 373.826  19
   5   0 -23-101.663 156.297   3
  -5   0  23 16.6667 235.144   4
  -5   0  23-345.199 322.154  14
  -5   0  23-283.887 295.818  18
  -5   0 -23 33.3309 186.599  20
  -5   0 -23-76.1962 236.632  15
   5   0  23 20.9863 234.701   6
  -5   0 -23 148.769 173.408   3
   5   0 -23-95.0646 242.063  15
   5   0 -23 51.5557 289.902  20
   5   0 -24 86.1908 251.452  20
   5   0  24 233.270 307.832  19
   5   0  24 191.525 277.651  12
   5   0  24-245.858 276.941   6
  -5   0 -24-188.946 245.366  20
  -5   0  24-299.393 278.282   4
  -5   0  24 543.652 369.771  14
   5   0 -24-614.600 398.581  15
  -5   0  24-82.7791 220.186   6
  -5   0 -24-297.301 286.890  15
  -5   0  24 67.9640 197.536  18
  -5   0 -24 23.6159 189.988   3
  -5   0  25 371.364 340.285  18
   5   0  25-239.247 188.434  19
  -5   0 -25-106.777 277.473  15
  -5   0 -25 304.587 374.205   3
  -5   0  25 235.509 298.776  14
   5   0 -25 98.4802 221.665  20
   5   0  25 197.946 267.206   6
  -5   0  25 327.209 261.018   4
   5   0 -25 84.5120 221.938  15
   5   0  25 193.545 251.528  18
  -5   0  25-215.400 303.544   6
   5   0  25-0.66027 222.194  12
  -5   0 -25 117.298 274.978  20
  -5   0  26 790.958 401.706   6
  -5   0  26 535.805 242.495   4
   5   0  26 1335.44 478.895  12
  -6   0   0 51216.3 1755.10   4
   6   0   0 51484.5 1668.45  19
  -6   0   0 51591.2 1627.72  11
   6   0   0 53067.1 1678.16   6
   6   0   0 49776.4 1684.69  12
  -6   0   0 50460.2 1563.62  14
  -6   0   0 51937.4 1700.24  18
   6   0   0 55851.1 1623.76   4
  -6   0   0 54101.8 1623.11  12
  -6   0   1 197.612 143.815   4
  -6   0   1 12.9563 45.4020  12
   6   0  -1 15.8442 57.3366  12
  -6   0  -1 30.9742 80.4339  18
   6   0  -1 89.2102 75.5491  19
   6   0   1-209.226 110.796   6
   6   0  -1 29.8383 49.4387   7
  -6   0  -1-33.5094 84.1152   4
   6   0   1 63.9485 73.7139  12
  -6   0   1 55.5235 90.7508  18
  -6   0  -1-6.66546 62.0736  11
   6   0   1-6.98010 49.4314   4
   6   0  -1-11.9238 61.2068   5
  -6   0   1 102.337 79.1313  11
   6   0   1-22.6006 49.4351  20
  -6   0   1 21.9021 53.4003  14
   6   0   1-6.27943 63.0165  19
   6   0  -2 484.301 109.042  12
   6   0   2 553.584 95.3707   4
  -6   0   2 508.971 115.190  11
  -6   0   2 468.528 123.290  14
   6   0   2 468.304 121.370   6
   6   0  -2 505.414 89.4560   7
  -6   0  -2 418.971 106.820   2
  -6   0  -2 480.118 114.607   4
  -6   0   2 489.433 184.747   4
   6   0  -2 416.653 112.300   5
  -6   0  -2 563.319 143.437  18
   6   0   2 448.097 110.700  20
  -6   0   2 637.108 150.895  18
   6   0  -2 429.393 95.2117   1
  -6   0  -2 497.347 122.663  11
   6   0   2 446.129 116.680  19
   6   0   2 465.801 139.917  12
   6   0  -2 494.967 122.785  19
  -6   0   3-62.8958 45.2766   3
  -6   0   3-8.80157 56.0930   7
  -6   0   3-34.3718 57.9787  11
   6   0  -3-16.3262 47.3092   1
  -6   0  -3 2.80303 52.6099   4
  -6   0  -3-27.4169 72.8260  11
   6   0   3 201.373 119.574   6
   6   0  -3 39.1539 55.3091  12
   6   0  -3-24.5848 34.8718   9
  -6   0   3-86.2861 69.1145  14
   6   0  -3 30.1794 52.8483   7
   6   0   3-1.02640 69.2311  19
   6   0  -3-38.0955 58.6855   5
  -6   0  -3-20.1582 44.9578  20
   6   0  -3 10.2137 31.2218  16
  -6   0   3 136.234 109.273  18
  -6   0  -3-102.850 80.6431   2
  -6   0   3-60.6499 125.931   4
   6   0   3 90.2184 123.027  12
  -6   0   3-34.5914 65.8817   8
  -6   0   4 26741.1 884.637   7
   6   0  -4 22150.0 798.348  12
  -6   0  -4 24174.6 797.171   4
   6   0  -4 22753.6 855.802   7
   6   0  -4 23718.5 681.873   9
  -6   0   4 22805.8 926.334  11
   6   0   4 22645.1 986.815  19
  -6   0   4 22007.5 982.701  14
   6   0  -4 22660.8 949.797   5
  -6   0  -4 23614.8 891.349  20
   6   0   4 22976.1 1156.35  12
  -6   0   4 22407.0 1206.07   4
  -6   0  -4 21689.6 958.221  11
  -6   0   4 25681.0 793.831   3
   6   0   4 22041.3 974.532   6
  -6   0  -4 23140.1 898.495   2
  -6   0   4 22647.3 998.515  18
   6   0  -4 23913.1 682.888  16
   6   0  -4 25691.2 874.054   1
  -6   0   4 22551.1 963.664   8
  -6   0   5-27.9287 47.8427   1
  -6   0  -5-28.0979 61.3494  20
  -6   0  -5 71.0550 63.5166   2
   6   0   5 43.1964 89.3258   6
  -6   0   5-79.8477 69.8952   8
   6   0  -5-9.27423 19.3096   9
  -6   0   5 80.6209 104.741  18
   6   0  -5-1.20482 64.9989   5
  -6   0   5-63.2753 84.1086  14
   6   0   5 164.696 156.616  12
  -6   0  -5 59.0000 49.4571   4
   6   0  -5-7.96909 58.0254   7
  -6   0   5-30.8636 42.7427   3
   6   0   5 257.640 108.722  19
  -6   0   5 86.8944 150.664   4
  -6   0  -5 32.3428 100.191  11
   6   0  -5 35.4248 23.5392  16
  -6   0   5-55.9269 72.8562  11
   6   0  -5 18.8886 46.3020  12
  -6   0   6 12862.7 724.454  18
  -6   0   6 11868.0 745.860  14
  -6   0  -6 12145.9 701.249  11
   6   0  -6 11653.6 663.202   5
  -6   0   6 11891.3 640.753   8
  -6   0  -6 12294.8 620.362   2
   6   0  -6 12036.5 713.324  15
   6   0   6 11920.3 858.602  12
   6   0   6 12279.3 705.471  19
  -6   0  -6 12794.2 452.844   4
  -6   0   6 10887.2 873.199   4
  -6   0  -6 12896.6 645.962  20
  -6   0   6 12160.7 410.610  16
  -6   0   6 12156.3 410.559   9
  -6   0   6 12561.7 664.722  11
   6   0  -6 12104.4 623.081   7
  -6   0   6 13083.0 545.447   3
   6   0  -6 12711.4 518.341   3
  -6   0   6 12621.4 580.174   1
   6   0   6 12221.3 705.843   6
   6   0  -6 13243.5 505.504  12
   6   0  -7 45.1419 97.4987  15
   6   0  -7-16.9250 73.7176   7
   6   0   7-116.199 105.930  12
  -6   0  -7-22.7729 60.9743  20
   6   0  -7 20.5985 42.5801   3
  -6   0   7-25.6275 99.5773  14
  -6   0  -7-29.4362 31.1664   4
  -6   0   7-37.5952 84.4114  18
  -6   0   7 18.8328 58.8762   3
  -6   0   7-95.8775 137.000   4
  -6   0  -7-128.440 111.308  11
  -6   0   7 8.22614 58.0751   8
  -6   0   7 45.4162 73.1923  11
  -6   0   7-36.7494 67.3166   1
   6   0   7-70.1369 75.0201   6
  -6   0   7-23.0355 25.9347   9
  -6   0  -7-75.9159 78.6771   2
   6   0  -7 8.86754 81.4266   5
  -6   0   7 28.3191 30.1856  16
   6   0   7 80.0270 91.1411  19
   6   0   8 13706.5 818.416   6
  -6   0   8 12478.4 991.779   4
   6   0  -8 14818.3 639.667   3
  -6   0   8 14534.5 729.838   8
  -6   0   8 13895.9 823.947  18
  -6   0   8 15301.4 522.958   9
  -6   0   8 14546.1 515.398  16
  -6   0  -8 14921.4 783.459  20
  -6   0  -8 14518.8 806.542  17
   6   0   8 15443.2 862.007  19
   6   0  -8 14672.6 809.289   5
  -6   0   8 14481.3 776.773  11
  -6   0  -8 14645.4 535.905   4
   6   0   8 12703.6 973.963  12
   6   0  -8 14393.0 844.863  15
  -6   0   8 14166.9 920.158  14
  -6   0   8 14815.6 680.602   1
   6   0  -8 15321.9 812.706   7
  -6   0  -8 14800.0 744.994   2
  -6   0   9 12.3845 93.7763  11
  -6   0  -9 31.5621 100.631  17
  -6   0   9 144.922 186.599   4
  -6   0   9 7.09140 31.8812  16
  -6   0   9 103.848 125.871  18
  -6   0   9 168.980 99.3269   8
   6   0  -9 257.852 199.978  10
  -6   0  -9-35.7527 74.8652  20
   6   0  -9 151.140 118.628   5
  -6   0  -9 26.5879 63.4468  10
   6   0   9 35.6998 134.382  12
  -6   0   9 32.4295 35.3104   9
   6   0   9-9.03399 89.1109  19
   6   0  -9 204.691 145.942   7
   6   0  -9 41.4342 45.5134  12
   6   0   9 65.7600 110.447   6
  -6   0  -9 167.072 109.346   2
  -6   0   9-8.69088 112.858  14
  -6   0  -9 98.8999 55.8801   4
   6   0  -9-94.5916 73.5192   3
   6   0  -9-222.239 156.463  15
  -6   0   9 21.9409 77.4783   1
  -6   0 -10 12812.9 964.801   3
  -6   0  10 15326.2 759.554   8
  -6   0 -10 14801.2 870.428  20
  -6   0 -10 13750.4 888.822  15
  -6   0  10 15637.6 616.148   9
   6   0  10 14387.3 908.654  19
   6   0 -10 15029.2 658.782  12
  -6   0  10 12098.3 1046.67   4
  -6   0 -10 14393.8 834.231  17
  -6   0 -10 14301.3 812.960   2
   6   0 -10 14266.2 896.909   7
   6   0  10 13725.9 1068.97  12
   6   0 -10 14319.7 923.007  15
  -6   0  10 16223.3 622.516  16
  -6   0  10 15535.0 757.400   1
   6   0 -10 13239.0 1023.51  10
  -6   0 -10 13736.8 621.264   4
   6   0 -10 14018.4 703.441   3
  -6   0  10 16035.0 943.895  18
   6   0  10 14598.7 920.771   6
   6   0 -10 13849.5 867.742   5
  -6   0  10 14681.7 1022.30  14
  -6   0 -10 15389.8 666.962  10
   6   0  11 411.008 254.687  12
  -6   0 -11 131.979 111.549  20
   6   0  11 229.961 154.202  19
   6   0 -11 44.7442 118.650  15
  -6   0  11-32.5630 135.178  14
  -6   0 -11 78.9030 102.331  15
  -6   0 -11-46.7551 117.367   3
   6   0 -11-113.594 133.088   7
   6   0 -11-8.09825 184.432  10
  -6   0 -11-110.175 119.413  17
  -6   0 -11 73.2218 90.1633   4
  -6   0  11-35.8245 72.7847   1
  -6   0 -11-21.0044 56.7589  10
  -6   0  11 139.233 164.447  18
   6   0  11-304.793 150.424   6
  -6   0  11-99.0597 75.8036  16
  -6   0  11 65.7259 66.1660   9
  -6   0  11 80.1852 187.441   4
  -6   0 -11-1.12251 87.3279   2
   6   0 -11 143.888 92.7868  12
  -6   0  11-13.2617 62.7004   8
   6   0 -11 59.7518 67.0124   3
   6   0 -11-90.4467 128.665   5
   6   0  12 3422.57 560.219  12
  -6   0  12 3765.60 477.178  18
  -6   0 -12 3231.30 399.736   2
   6   0  12 3567.63 485.336  19
  -6   0 -12 3183.29 438.981  20
  -6   0 -12 3481.44 404.364  17
   6   0 -12 3163.07 322.150  12
   6   0 -12 2841.43 435.124   7
  -6   0 -12 3729.27 323.066   4
   6   0 -12 3776.45 555.868  10
  -6   0  12 3908.87 361.250   8
   6   0  12 2880.63 436.633   6
   6   0 -12 3121.23 354.206   3
   6   0 -12 3718.98 470.025   5
  -6   0  12 3694.22 381.330   1
  -6   0 -12 3432.19 307.178  10
   6   0 -12 3021.82 446.104  15
  -6   0  12 2291.87 432.837  14
  -6   0  12 3741.14 602.394   4
  -6   0 -12 3174.05 454.075  15
  -6   0 -12 3255.08 522.021   3
   6   0 -13 11.4879 85.3282   3
  -6   0 -13 125.319 100.728  10
  -6   0  13 88.8335 181.861  14
  -6   0  13 69.9401 86.2358   8
  -6   0 -13-121.263 118.456  15
   6   0  13-2.76609 172.839  12
   6   0 -13-238.579 189.074   7
   6   0 -13 188.525 192.091  15
   6   0  13 160.841 189.260   6
  -6   0 -13 267.405 241.773   3
  -6   0 -13 21.3166 139.823  20
  -6   0 -13-134.273 130.324  17
   6   0 -13 205.618 197.756  10
  -6   0  13-42.2471 89.1863   1
   6   0  13 162.486 151.368  19
  -6   0  13-7.25026 138.191  18
  -6   0  13-8.54905 167.350   4
  -6   0 -13-50.0165 98.8591   2
   6   0 -13 383.577 194.213   5
  -6   0 -14 3469.46 424.605  17
  -6   0 -14 3663.23 530.239  15
  -6   0  14 3336.18 404.772   1
  -6   0  14 3906.37 375.441   8
   6   0 -14 3308.96 488.489   5
   6   0 -14 2951.67 500.265  15
   6   0  14 3614.97 527.825  19
  -6   0 -14 2887.98 310.872  10
  -6   0 -14 3549.23 502.220  20
  -6   0  14 2787.99 539.152   4
   6   0  14 3684.47 601.157  12
  -6   0 -14 3290.86 548.107   3
  -6   0  14 2945.75 467.751  18
   6   0 -14 3309.87 545.427  10
   6   0 -14 3247.07 405.061   3
   6   0 -14 2209.30 439.043   7
   6   0  14 3429.64 521.493   6
  -6   0 -14 3052.78 430.735   2
  -6   0  14 2128.70 464.015  14
  -6   0 -15 14.4468 69.4326  10
  -6   0 -15 148.601 185.013   2
   6   0 -15-110.939 191.833  15
   6   0  15-59.0697 165.782   6
  -6   0  15 169.898 179.954   4
  -6   0  15 105.257 192.990  18
  -6   0  15-96.7963 98.0588   8
   6   0  15-44.2966 179.036  12
  -6   0  15-93.1374 156.298   1
  -6   0 -15 143.643 121.729  20
   6   0  15 186.720 155.149  19
  -6   0 -15-89.6381 170.068  15
   6   0 -15-115.642 158.728   3
  -6   0  15-256.386 256.750  14
   6   0 -15 3.67330 111.529   5
  -6   0 -15-188.691 165.334   3
   6   0 -15 141.561 195.242   7
  -6   0 -15-3.09975 99.5556  17
  -6   0 -16-175.992 151.142  15
   6   0 -16-496.883 276.078  15
   6   0  16 52.6248 160.444   6
   6   0  16 197.955 146.604  12
  -6   0  16 291.963 243.140  14
   6   0 -16 304.951 169.684   3
  -6   0 -16 231.682 204.215   3
  -6   0  16 188.069 192.606  18
   6   0  16-129.695 194.501  19
  -6   0 -16 58.3976 137.460  20
   6   0 -16-32.6592 142.428   5
  -6   0  16 33.1647 142.317   1
   6   0 -16-66.4785 183.951   7
  -6   0 -16 77.9729 128.821  17
  -6   0  16 130.766 206.225   4
   6   0  17-89.8093 234.597   6
  -6   0  17 186.659 183.080   1
   6   0 -17-202.804 145.436   5
  -6   0 -17 40.2651 184.201  15
   6   0 -17 30.1949 111.848   3
  -6   0 -17 68.8866 116.961  17
   6   0  17-200.642 199.381  19
  -6   0  17 63.9109 195.631   4
   6   0  17 27.1173 262.752  12
  -6   0  17 156.272 174.098  14
  -6   0 -17-13.5298 156.730  20
  -6   0  17-171.272 188.041  18
   6   0 -17 258.765 153.614   7
   6   0 -17 201.410 243.763  15
  -6   0 -17-453.670 331.681   3
   6   0 -18 4977.18 715.179   5
   6   0 -18 7270.71 866.081   7
  -6   0  18 6646.26 689.041   1
   6   0 -18 5691.98 796.110  15
   6   0 -18 5303.85 635.456   3
  -6   0 -18 4677.66 686.490  20
  -6   0  18 5496.57 783.925   4
   6   0  18 6216.29 821.270   6
  -6   0 -18 6711.94 839.412   3
  -6   0 -18 6205.89 823.556  15
  -6   0  18 6420.25 849.208  14
   6   0  18 6747.30 823.246  19
  -6   0  18 5695.17 743.269  18
   6   0  18 7067.18 886.352  12
  -6   0 -19-90.4538 214.097   3
   6   0  19-139.053 179.994   6
  -6   0 -19 12.2270 181.284  20
  -6   0  19 7.54621 204.238   4
  -6   0  19 58.5301 234.615  14
   6   0  19 86.3257 217.186  19
  -6   0 -19-325.922 270.274  15
   6   0 -19 7.84267 219.581  15
   6   0 -19 296.175 250.401   5
   6   0 -19-189.821 239.182   3
   6   0  19 251.647 206.242  12
  -6   0  19-225.061 190.184   1
  -6   0  19-244.017 240.139  18
   6   0 -20 299.898 169.476   3
  -6   0  20-38.2518 151.528   1
  -6   0 -20 133.893 165.233  20
  -6   0  20 477.024 326.272  18
   6   0 -20 53.8994 200.700  15
  -6   0  20-111.377 204.680  14
  -6   0 -20 92.3817 218.832  15
   6   0  20 917.083 374.374   6
  -6   0 -20 499.396 263.355   3
   6   0  20 451.459 302.242  12
   6   0  20 51.7275 228.535  19
  -6   0  20-275.476 254.437   4
   6   0 -20 344.731 245.734  20
   6   0 -20 8.88828 208.709   5
  -6   0 -21-257.166 189.536  20
   6   0 -21 648.431 284.907   3
  -6   0 -21 457.830 300.524   3
   6   0  21 233.937 267.824   6
   6   0 -21 243.857 202.925  20
  -6   0  21 77.0731 219.358  18
   6   0 -21-170.310 302.774  15
  -6   0  21-127.749 239.437   4
   6   0 -21-10.6133 199.108   5
   6   0  21 110.305 163.416  19
  -6   0  21 122.762 144.069   1
  -6   0  21-119.695 243.716  14
  -6   0 -21 139.336 209.849  15
   6   0  21 95.3968 218.892  12
  -6   0 -22 1188.51 429.791  20
   6   0  22 217.919 209.472  12
  -6   0  22 122.113 201.751  14
  -6   0 -22 609.510 305.852   3
   6   0  22 1081.77 411.766   6
  -6   0  22 402.187 262.531  18
   6   0  22 923.885 377.810  19
  -6   0  22 511.484 242.995   4
   6   0 -22 772.454 320.407  20
  -6   0 -22 957.546 406.951  15
   6   0 -22 1006.92 369.115  15
  -6   0  23 325.893 361.472  14
   6   0  23 528.395 347.094   6
   6   0 -23 489.531 290.004  20
   6   0  23 228.123 266.166  19
   6   0  23-418.688 300.399  12
  -6   0 -23 118.274 225.370  20
  -6   0  23 35.7332 283.390  18
  -6   0  23-636.571 323.914   4
   6   0 -23-202.336 342.913  15
  -6   0 -23 479.784 419.870  15
  -6   0 -23-472.841 285.847   3
   6   0  24 381.606 318.280  19
  -6   0  24 210.170 245.943  14
  -6   0 -24 818.357 456.891  15
  -6   0 -24 178.832 209.844  20
  -6   0  24 409.633 314.232  18
   6   0  24 408.285 385.457   6
   6   0  24 498.365 361.759  12
  -6   0  24 807.770 413.005   4
  -6   0 -24 248.352 238.161   3
   6   0 -24-49.6282 243.703  15
   6   0 -24 198.098 206.293  20
   6   0  25-39.5569 371.795  19
   6   0  25 503.635 377.876   6
  -6   0 -25 253.547 269.968  20
   6   0  25 136.767 334.427  12
  -6   0  25-279.855 295.826   6
  -6   0  25 468.633 327.836   4
  -6   0  26 63.9003 212.995   4
   6   0  26 252.899 306.273  12
  -7   0   0 4.75793 116.485   4
  -7   0   0 98.7300 61.7858  14
   7   0   0-1.63145 45.3549   7
   7   0   0 30.1325 91.8411  12
   7   0   0-24.5946 71.4064  19
  -7   0   0 74.9450 82.7333  11
  -7   0   0 56.8070 114.797  18
   7   0   0-62.5075 87.5167   6
  -7   0   1-29.2371 80.8923  18
  -7   0  -1-121.187 98.9113   4
   7   0  -1 94.5687 86.3162  19
   7   0  -1-55.1963 97.9308  12
  -7   0  -1 163.534 101.757  11
   7   0   1-34.2932 86.2964  12
   7   0  -1-12.4979 58.9176   7
   7   0   1 121.825 82.0172   4
  -7   0  -1 75.5389 79.4131  18
  -7   0   1 20.2617 95.5250   4
  -7   0  -1 6.94816 56.8780  14
  -7   0   1 74.8973 72.5660  11
  -7   0   1 58.2080 55.4660  14
   7   0  -1 7.32922 83.1761   5
   7   0   1-32.5401 76.5321   6
   7   0   1 79.8893 93.4584  19
   7   0   2 22482.4 995.529  19
   7   0  -2 24043.8 1008.79  19
  -7   0  -2 23300.4 1021.89  18
  -7   0   2 23315.0 1033.50  18
  -7   0   2 22708.5 1181.32   4
   7   0   2 23929.2 1138.51  12
   7   0  -2 22878.8 938.367  12
   7   0   2 25592.9 865.252   4
  -7   0  -2 24590.5 998.869   4
   7   0   2 23843.5 1019.26   6
  -7   0  -2 23876.4 946.986   2
  -7   0  -2 23030.7 979.139  11
  -7   0   2 22808.5 949.551  14
   7   0  -2 24353.0 995.907   5
   7   0  -2 25079.9 857.707   7
  -7   0   2 22216.7 941.755  11
   7   0  -3-2.75398 76.4922   5
   7   0  -3 66.9343 76.3355  19
   7   0  -3 47.7114 39.1485   9
  -7   0   3 0.27943 63.0062  11
   7   0   3 48.0353 69.0696   6
  -7   0  -3-84.8288 77.5392   4
   7   0   3 99.0565 88.8373  19
  -7   0   3 8.04870 46.0377   3
  -7   0  -3-22.4993 59.4262   2
  -7   0   3-15.2569 83.7365  14
  -7   0   3 57.5462 104.133  18
  -7   0   3 64.8339 80.3968   8
   7   0  -3-27.0867 56.5428  12
  -7   0   3 226.381 165.296   4
   7   0  -3 25.3962 30.0352  16
  -7   0  -3-48.7255 83.3311  11
   7   0  -3 135.854 79.3856   7
   7   0   3 217.192 149.324  12
  -7   0   4 707.749 161.202   8
   7   0  -4 568.483 146.839   5
   7   0   4 605.107 165.205   6
   7   0  -4 572.753 116.812  12
  -7   0  -4 632.060 132.040   2
   7   0  -4 502.918 65.8798   9
  -7   0   4 514.115 150.168  18
   7   0  -4 478.493 66.9763  16
  -7   0   4 610.966 175.066  14
   7   0  -4 652.168 122.319   7
  -7   0  -4 492.333 122.096  20
  -7   0  -4 586.703 117.281   4
   7   0   4 568.509 194.635  12
  -7   0   4 552.218 134.445  11
  -7   0   4 312.329 180.362   4
  -7   0  -4 259.513 105.154  11
   7   0   4 577.834 156.834  19
  -7   0   4 622.282 98.8771   3
  -7   0  -5 48.9642 48.3475   4
  -7   0  -5 19.7132 70.9149  11
  -7   0   5-121.528 115.240  14
  -7   0   5-31.8346 77.6852  11
  -7   0   5-230.707 116.392   8
   7   0   5-5.25835 137.026  12
   7   0  -5 8.94810 71.1135   5
  -7   0  -5-10.6683 65.6079  20
  -7   0   5 114.146 119.909  18
   7   0  -5 33.2797 62.3569   7
  -7   0   5-63.7536 50.7611   3
   7   0   5 182.866 131.663   6
  -7   0   5-145.947 169.683   4
   7   0   5-4.50291 75.2698  19
   7   0  -5 36.1077 56.6153  12
   7   0  -5 6.07462 22.0517  16
   7   0  -5-4.01652 18.6236   9
  -7   0  -5 64.9733 57.7301   2
  -7   0  -6 18714.4 659.651   4
   7   0   6 17279.1 914.575   6
  -7   0   6 16681.5 1157.18   4
  -7   0   6 17983.9 939.477  18
  -7   0  -6 19165.1 840.189   2
  -7   0  -6 18481.9 830.841  20
  -7   0   6 18660.4 990.498  14
   7   0   6 18542.2 1142.23  12
  -7   0   6 19140.0 789.215   1
  -7   0   6 18351.3 871.788  11
  -7   0  -6 17321.0 911.029  11
  -7   0   6 17914.1 879.843   8
   7   0  -6 17325.6 884.853   5
  -7   0   6 21705.4 741.048   3
   7   0   6 17639.3 925.453  19
   7   0  -6 19014.1 703.183  12
   7   0  -6 17918.0 811.046   7
  -7   0   7 208.511 154.646  14
  -7   0   7 111.543 158.488   4
  -7   0  -7-36.9372 77.8766  20
   7   0   7-53.9031 113.276  19
  -7   0  -7 61.1542 118.696  11
   7   0  -7-39.7465 48.3061  12
  -7   0   7 102.923 105.845  18
  -7   0   7-2.53656 48.2027   3
  -7   0  -7 40.8815 36.7324   4
  -7   0  -7-129.466 87.5272   2
   7   0   7 40.3816 85.5159   6
   7   0   7 103.103 160.878  12
  -7   0   7 71.0623 85.1570   8
   7   0  -7 17.3247 74.1503   5
   7   0  -7 109.573 125.425  15
  -7   0   7-65.7259 86.0439  11
   7   0  -7 193.694 130.988   7
  -7   0   7-123.748 81.9547   1
   7   0   8 17687.4 980.328   6
   7   0  -8 18466.7 736.420   3
   7   0   8 18014.2 1206.20  12
   7   0   8 19863.5 1022.47  19
  -7   0   8 19113.3 818.467   1
  -7   0  -8 17926.9 969.544  17
  -7   0  -8 19150.6 612.959   4
  -7   0   8 17695.6 1063.80  14
  -7   0   8 18581.7 582.355   9
   7   0  -8 17474.3 897.911   7
  -7   0   8 18991.3 928.016  11
  -7   0   8 15123.3 1166.75   4
  -7   0  -8 17315.4 967.856  11
   7   0  -8 17996.2 994.567  15
  -7   0  -8 18834.2 884.839   2
  -7   0  -8 18382.0 902.892  20
  -7   0   8 17997.1 577.886  16
  -7   0   8 19356.2 1015.22  18
  -7   0  -8 18142.7 602.026   4
  -7   0   8 19785.3 915.182   8
   7   0  -8 17973.4 946.107   5
   7   0  -9-141.610 131.333  15
  -7   0   9-84.8925 83.7154   8
   7   0   9-65.7754 127.993   6
   7   0  -9 54.7277 65.3445   3
  -7   0  -9-17.5714 25.5240   4
  -7   0   9 32.5551 31.1388  16
  -7   0   9-2.65904 31.9670   9
  -7   0  -9-77.4661 69.0371   2
   7   0  -9-44.0585 94.5899   7
   7   0   9-46.5885 104.066  19
  -7   0   9-115.334 96.7750   1
  -7   0   9 151.695 92.0999  18
   7   0  -9-27.1473 40.9065  12
  -7   0  -9 198.836 133.887  17
   7   0   9-61.4686 195.038  12
   7   0  -9-141.698 134.344   5
  -7   0  -9 151.549 113.838  20
  -7   0  -9 11.5418 42.7013   4
  -7   0   9 20.5927 106.152  14
  -7   0   9-6.79485 185.104   4
  -7   0   9 14.0476 79.6781  11
  -7   0 -10 8118.00 590.632   2
   7   0  10 7899.42 664.050  19
  -7   0 -10 6766.60 575.545  17
   7   0 -10 7639.42 473.677   3
  -7   0  10 7887.28 359.373  16
  -7   0  10 7827.44 512.419   1
   7   0 -10 7537.42 623.396   7
   7   0 -10 7010.44 599.557   5
  -7   0 -10 6581.88 361.353   4
  -7   0  10 7493.36 645.256  18
   7   0  10 6814.25 623.712   6
  -7   0 -10 7347.58 590.167  20
   7   0 -10 8095.40 424.569  12
  -7   0  10 7845.25 359.280   9
   7   0  10 6246.28 735.761  12
  -7   0 -10 8422.89 472.212  10
   7   0 -10 7275.63 650.484  15
  -7   0  10 7552.11 538.311   8
  -7   0 -10 5228.09 615.890   3
  -7   0  10 6668.49 570.618  11
  -7   0  10 7258.17 810.375   4
  -7   0  10 7467.12 728.976  14
   7   0  11-163.101 190.564  12
  -7   0  11-353.337 235.841   4
  -7   0 -11 441.222 241.803   3
  -7   0 -11-130.145 141.983  17
   7   0 -11-16.2534 112.165  15
   7   0  11-106.310 140.689   6
  -7   0  11-118.309 114.716   8
  -7   0  11-20.8030 193.603  14
  -7   0  11-34.2295 47.2095   9
  -7   0  11 78.3135 53.4730  16
  -7   0 -11 11.7824 54.9552   4
  -7   0  11 12.5820 119.775  18
   7   0 -11 3.94417 55.9021  12
   7   0 -11-144.109 153.139   5
   7   0 -11 79.3369 131.117   7
   7   0  11-4.85688 116.882  19
  -7   0  11 38.8703 69.5355   1
  -7   0  11 94.1251 136.654  11
   7   0 -11-46.5517 68.3234   3
  -7   0 -11 105.342 94.4185  20
  -7   0 -11-101.624 125.694   2
  -7   0 -11 103.585 79.5259  10
   7   0  12 3257.19 556.533  12
   7   0 -12 3940.05 517.044  15
  -7   0  12 3996.82 393.650   8
  -7   0  12 3233.52 511.960  14
  -7   0  12 3553.26 589.336   4
   7   0  12 3591.69 493.868   6
  -7   0  12 3755.55 460.269  11
   7   0 -12 4099.33 383.743   3
  -7   0  12 3845.47 508.032  18
  -7   0 -12 4206.65 343.949  10
  -7   0  12 3846.05 392.789   1
   7   0 -12 3235.71 461.640   7
  -7   0 -12 4060.07 482.338  20
   7   0 -12 3397.92 450.406   5
  -7   0 -12 3865.15 439.978   2
   7   0  12 4155.41 509.650  19
  -7   0 -12 3854.67 441.471  17
  -7   0 -12 2906.28 493.857   3
  -7   0 -13-39.8961 157.438   3
   7   0  13-80.6477 136.770  19
   7   0  13 61.4359 225.674  12
  -7   0  13 8.49598 70.1990   8
   7   0 -13-23.6555 131.529   7
  -7   0 -13-71.4541 123.049  17
  -7   0 -13-145.673 121.579   2
   7   0 -13-28.2709 144.436  15
  -7   0 -13-83.8293 65.6305  10
  -7   0  13-35.5301 85.3033   1
   7   0 -13-176.181 158.102   5
  -7   0 -13-53.7431 106.278  20
  -7   0  13-213.450 173.950  11
  -7   0  13-127.860 232.906   4
  -7   0  13-88.5661 176.484  14
   7   0 -13 63.9904 83.1899   3
   7   0  13-28.2333 133.503   6
  -7   0  13-218.423 145.643  18
   7   0 -14 244.331 188.555   7
  -7   0  14 161.569 124.974   1
  -7   0  14 162.425 145.760   4
   7   0  14 236.030 256.091  12
   7   0 -14 234.969 170.825   5
   7   0 -14 376.541 232.164  15
  -7   0 -14 243.012 178.030  15
   7   0  14 305.269 193.770   6
   7   0  14 28.2764 157.727  19
  -7   0 -14 12.1676 111.606   2
  -7   0 -14 245.588 137.082  17
  -7   0 -14 252.859 111.515  10
  -7   0  14-14.5233 89.0135   8
  -7   0  14 64.1369 134.572  18
  -7   0 -14 413.947 205.676  20
   7   0 -14 299.024 157.486   3
  -7   0 -14 54.6783 172.188   3
  -7   0  14 31.4913 172.673  14
   7   0 -15 147.556 140.524   3
  -7   0 -15 321.772 218.284  17
   7   0 -15-195.804 244.778   7
  -7   0  15-90.4017 70.0339   8
   7   0 -15 209.668 187.633  15
   7   0  15 263.805 197.706   6
  -7   0 -15 46.2162 214.697   3
   7   0 -15 40.3843 171.984   5
  -7   0  15-37.6490 111.166   1
  -7   0  15 29.3667 128.229  18
  -7   0 -15-64.6615 130.823  15
  -7   0 -15 73.7611 131.787  20
   7   0  15 245.506 183.808  19
  -7   0  15-10.2992 186.327   4
   7   0  15 132.503 247.231  12
  -7   0 -15-41.7949 134.628   2
  -7   0  15-109.827 132.568  14
   7   0 -16 2500.05 382.154   3
   7   0  16 2988.64 575.308  12
   7   0  16 3835.46 601.668  19
  -7   0 -16 2524.42 447.702   2
   7   0  16 2533.88 481.615   6
  -7   0  16 2519.26 534.043  14
   7   0 -16 3286.27 530.529   7
  -7   0 -16 3388.84 453.376  17
  -7   0  16 3145.63 623.794   4
   7   0 -16 3412.29 567.262  15
  -7   0  16 2531.15 393.557   1
  -7   0 -16 2206.07 421.902  20
  -7   0 -16 2412.71 497.577   3
  -7   0  16 2775.63 501.070  18
   7   0 -16 3136.37 533.846   5
  -7   0 -16 2459.94 484.232  15
  -7   0  17 1.28720 113.515   1
   7   0 -17-139.507 180.940   7
  -7   0  17-239.363 292.984   4
   7   0 -17 324.715 262.258  15
   7   0  17 473.721 315.469  12
   7   0  17-161.363 238.782  19
  -7   0 -17-90.9532 179.847   2
  -7   0 -17 128.401 163.852  20
  -7   0  17-113.381 241.863  14
  -7   0 -17-52.2662 133.074  17
   7   0 -17 5.78443 106.479   3
  -7   0  17-85.4999 145.487  18
  -7   0 -17-102.446 202.382  15
  -7   0 -17-100.986 239.081   3
   7   0  17-188.298 217.982   6
   7   0 -17-184.642 187.129   5
  -7   0  18 502.616 287.086  14
  -7   0 -18 684.279 285.322  20
   7   0  18 682.222 327.441   6
   7   0  18 978.836 392.177  12
  -7   0  18 302.428 300.728   4
  -7   0 -18 428.293 257.343  15
   7   0 -18 456.669 155.031   3
   7   0 -18 668.736 317.356   5
  -7   0  18 924.365 367.313  18
   7   0 -18 484.313 211.336   7
  -7   0  18 726.250 256.699   1
   7   0 -18 55.8974 178.960  15
   7   0  18 836.040 355.975  19
  -7   0 -18 501.369 261.855   3
  -7   0  19 51.7763 156.499   1
   7   0  19 327.473 258.037  19
   7   0 -19-144.399 175.955   7
   7   0 -19-75.8994 193.175   5
  -7   0 -19 40.7106 191.112  15
  -7   0 -19-161.631 195.771  20
  -7   0 -19 21.2788 166.619   3
   7   0 -19-50.1544 199.306  15
   7   0  19 76.3033 229.861  12
  -7   0  19 227.883 245.962  14
   7   0 -19 19.7855 124.225   3
   7   0  19 368.471 272.879   6
  -7   0  19 119.246 248.197   4
  -7   0  19-95.2269 174.437  18
   7   0 -20 2830.80 592.662  20
  -7   0 -20 4317.10 698.556  20
  -7   0 -20 2777.31 580.539   3
  -7   0  20 2401.35 529.503  18
  -7   0 -20 4136.20 722.552  15
   7   0  20 3300.76 629.847  19
   7   0 -20 2791.98 620.625  15
   7   0  20 3760.62 677.533   6
  -7   0  20 4071.08 719.132   4
   7   0  20 4377.37 762.232  12
  -7   0  20 4056.01 713.625  14
   7   0 -20 2904.12 601.432   5
  -7   0 -21-101.053 278.041   3
   7   0 -21 2.80678 223.492  15
  -7   0  21-256.188 270.144  14
   7   0 -21-224.873 209.798   5
  -7   0  21-8.03561 173.947  18
   7   0 -21 38.9333 195.427  20
   7   0  21 352.446 325.183   6
  -7   0  21 472.569 351.624   4
   7   0  21 105.998 253.721  12
  -7   0 -21-212.235 230.954  15
   7   0  21 327.673 308.887  19
  -7   0 -21 568.955 342.504  20
  -7   0  22-184.728 289.948  14
   7   0  22 72.2252 247.414  12
   7   0 -22 323.671 180.006   5
  -7   0  22 8.62637 214.177   4
   7   0  22-113.875 243.584   6
   7   0 -22 57.0164 245.265  15
   7   0  22-52.5227 222.893  19
   7   0 -22-51.2248 235.654  20
  -7   0 -22 25.9841 170.285  20
  -7   0 -22 186.898 284.584  15
  -7   0 -22 225.878 212.413   3
  -7   0  22 198.696 257.048  18
  -7   0 -23 85.6083 197.346  20
  -7   0 -23 270.722 216.559   3
   7   0  23-274.062 368.845  12
   7   0  23 332.243 290.230  19
  -7   0  23 98.8052 202.870   4
   7   0  23-49.2552 265.770   6
  -7   0 -23 658.827 358.997  15
   7   0 -23 126.132 282.086  15
  -7   0  23 524.385 316.379  18
  -7   0  23-83.2245 172.327  14
   7   0 -23-112.640 223.990  20
   7   0 -24 447.189 294.922  20
  -7   0 -24 154.102 241.727  15
  -7   0  24 58.0972 236.771  14
  -7   0  24-309.137 320.293   4
   7   0 -24 176.991 306.997  15
   7   0  24-114.698 346.371   6
  -7   0  24 348.180 319.547  18
   7   0  24-32.5863 269.695  12
  -7   0 -24 372.754 262.038   3
   7   0  24 315.982 312.525  19
  -7   0 -24 44.3120 263.758  20
  -7   0 -25-426.986 313.373  20
  -7   0  25 56.6798 343.401   4
   7   0  25 192.939 253.964  12
   8   0   0 33365.2 1339.91  12
   8   0   0 30895.9 1052.17   7
  -8   0   0 31599.1 1219.24  11
   8   0   0 31271.2 1259.22  19
  -8   0   0 29847.6 1381.43   4
  -8   0   0 31034.3 1281.38  18
   8   0   0 29573.4 1234.95   6
  -8   0   0 29737.0 1130.30  14
   8   0  -1 11.6290 75.0469  19
   8   0  -1 26.4516 83.2371  12
   8   0   1 28.3287 73.3795   6
  -8   0  -1-91.7167 68.8273  14
   8   0   1 16.1354 121.191  12
   8   0  -1 53.7639 58.6819   7
  -8   0  -1 19.6368 59.9652  11
   8   0   1 47.6737 78.1919  19
  -8   0   1 98.6950 106.000  18
   8   0  -1 211.086 105.864   5
  -8   0  -1 119.991 81.9738  18
  -8   0   1 190.281 95.1697  11
  -8   0   1-28.2757 126.633   4
  -8   0   1 63.6288 74.7639  14
  -8   0  -1-61.1697 99.0744   4
  -8   0  -2-50.1003 80.5175   4
  -8   0   2 98.9013 60.5567  11
   8   0  -2-4.08014 58.2190   7
  -8   0   2 26.3573 82.0872   8
   8   0  -2 10.1741 81.9422  12
   8   0   2 11.5168 71.3099   6
  -8   0  -2 103.940 93.1878  18
   8   0  -2-28.9050 76.6783   5
   8   0   2 75.1006 95.8065  19
   8   0   2 163.164 143.007  12
  -8   0   2 79.3811 98.5808  18
  -8   0  -2 65.5520 77.2684   2
  -8   0   2 14.2691 74.8232  14
   8   0  -2-82.7842 80.2494  19
  -8   0   2 315.934 192.417   4
  -8   0  -2 83.4399 81.4620  11
   8   0  -3-56.0281 74.3752  12
   8   0  -3-69.2579 51.4060   7
  -8   0   3 22.6312 96.8096  18
  -8   0   3-135.082 100.334  14
  -8   0  -3-47.8990 89.7071   2
  -8   0   3 63.1911 124.290   4
  -8   0   3 5.42417 45.1111   3
   8   0  -3 36.6713 84.8655   5
   8   0  -3 29.6120 42.0228  16
   8   0   3 27.9264 78.0120   6
  -8   0  -3 17.5452 73.6405   4
  -8   0   3-40.4167 70.3736  11
  -8   0  -3-13.5071 86.6439  11
   8   0  -3-31.0330 35.4660   9
  -8   0   3 44.8964 64.0723   8
   8   0  -3 120.677 99.7341  19
   8   0   3-200.343 168.180  12
   8   0   3-15.7964 90.7334  19
  -8   0   4 8683.36 560.775  11
  -8   0   4 8567.56 609.355   8
   8   0   4 8579.93 607.926   6
   8   0  -4 9132.65 364.712   9
   8   0  -4 9945.54 516.790   7
  -8   0   4 9416.20 622.540  14
  -8   0  -4 9260.27 550.542   2
  -8   0   4 7857.38 754.111   4
  -8   0  -4 9424.43 550.790   4
   8   0  -4 9192.46 599.371   5
  -8   0  -4 8455.01 593.144  11
  -8   0   4 9788.12 444.570   3
  -8   0   4 9130.82 637.177  18
   8   0  -4 7801.51 567.963  19
   8   0  -4 9249.60 366.068  16
   8   0   4 8746.02 613.693  19
   8   0  -4 9876.31 539.939  12
   8   0   4 8955.34 748.280  12
  -8   0   5-68.8392 86.6106  11
  -8   0   5-83.1206 110.779  18
  -8   0   5 4.40466 44.3449   3
  -8   0   5 47.6408 93.2055  14
   8   0   5-188.808 177.553  12
  -8   0  -5-4.53520 69.1443   2
  -8   0   5-65.9429 176.448   4
  -8   0  -5 110.020 82.4496   4
  -8   0  -5-76.3734 111.425  11
   8   0  -5 76.7457 65.6989  12
   8   0  -5 63.4294 71.1084   7
   8   0  -5-3.22662 20.8058  16
  -8   0  -5 77.8373 65.4743  20
   8   0   5 68.4268 107.286  19
  -8   0   5 9.44464 88.8923   8
   8   0  -5 9.26273 24.3313   9
   8   0   5 22.9642 87.6212   6
   8   0  -5-61.9423 90.2552   5
  -8   0   6 4213.94 409.513   8
  -8   0  -6 4652.19 377.956  20
  -8   0   6 4609.22 409.456  11
  -8   0   6 4373.28 448.042  18
   8   0  -6 4268.24 310.808  12
   8   0  -6 4497.38 361.563   7
  -8   0   6 5319.72 319.278   3
  -8   0  -6 3894.11 417.312  11
   8   0   6 3271.45 384.547   6
   8   0   6 4039.48 422.111  19
   8   0  -6 3844.40 184.157  16
   8   0  -6 4364.09 418.636   5
  -8   0  -6 4539.17 382.954   2
  -8   0  -6 4381.57 300.120   4
   8   0  -6 3774.50 183.473   9
  -8   0   6 4075.15 450.804  14
   8   0   6 4327.52 556.086  12
  -8   0   6 4803.16 609.082   4
  -8   0  -7-47.5695 107.144  11
   8   0   7 47.2580 95.1326  19
   8   0  -7 32.7278 75.6459   7
   8   0  -7 46.6496 53.4693  12
   8   0   7 32.5716 164.280  12
  -8   0  -7 49.1809 67.3404   2
  -8   0   7-23.1630 64.3933   1
   8   0  -7 24.0369 86.7186  15
  -8   0   7 26.0110 111.442  18
  -8   0  -7-21.9006 41.7001   4
  -8   0   7 19.4431 43.5764   3
  -8   0   7 239.182 248.365   4
   8   0  -7 146.534 120.883   5
  -8   0   7-46.1063 76.5825  11
  -8   0   7-26.6054 72.9309   8
  -8   0   7 177.568 118.653  14
   8   0   7-8.58594 110.210   6
  -8   0  -7 43.3889 65.1996  20
   8   0  -8 7413.02 543.390   7
  -8   0  -8 7195.49 344.610   4
  -8   0   8 7386.10 808.725   4
   8   0   8 7453.83 618.713  19
  -8   0   8 7861.78 572.685   8
   8   0   8 7141.85 758.409  12
  -8   0  -8 6671.34 598.347  11
  -8   0   8 7770.44 580.525  11
  -8   0   8 7692.80 494.528   1
   8   0  -8 8521.86 423.565  12
  -8   0   8 7824.14 695.939  14
  -8   0  -8 7431.37 537.841  20
  -8   0   8 6925.06 605.675  18
  -8   0  -8 7773.40 543.175   2
   8   0  -8 7442.30 619.870  15
   8   0  -8 7470.58 590.155   5
   8   0   8 7264.86 615.189   6
   8   0  -9-27.5432 95.6022   5
   8   0  -9 84.3725 126.928  15
   8   0   9 408.638 266.626  12
  -8   0  -9 72.5311 126.100  17
  -8   0   9 288.126 226.924   4
  -8   0  -9-78.4152 102.933   2
  -8   0   9-85.6480 134.265  18
   8   0  -9 36.9224 98.4868   7
  -8   0   9 74.0744 147.318  14
   8   0   9-34.0052 133.841   6
  -8   0   9-102.697 120.308  11
   8   0   9-86.0623 127.206  19
  -8   0  -9 196.448 120.881  20
   8   0  -9 2.81567 43.3041  12
  -8   0   9 158.965 100.425   1
  -8   0   9-17.2948 76.3822   8
  -8   0  -9-18.2472 23.4099   4
   8   0 -10 3319.08 248.153  12
   8   0 -10 2690.77 406.146  15
  -8   0 -10 3285.30 375.951   2
   8   0 -10 3206.48 287.275   3
  -8   0  10 2641.45 402.767  18
   8   0  10 3341.75 440.619   6
   8   0 -10 2892.75 236.731  12
   8   0  10 2559.47 477.520  12
  -8   0  10 2191.56 405.929  14
  -8   0 -10 3060.45 371.854  20
  -8   0  10 2757.17 516.871   4
   8   0  10 3344.04 442.955  19
  -8   0  10 3615.44 385.612   8
  -8   0  10 2994.52 317.569   1
  -8   0  10 2765.76 169.576  16
  -8   0  10 2738.72 170.169   9
  -8   0 -10 3109.15 475.036   3
   8   0 -10 3063.63 385.983   7
   8   0 -10 2859.95 390.840   5
  -8   0  10 2915.83 369.632  11
  -8   0 -10 2236.73 167.832   4
  -8   0 -10 3202.50 412.480  17
  -8   0 -11 116.543 73.7174  10
  -8   0  11-75.1549 93.8600   1
  -8   0 -11 160.182 203.719   3
   8   0 -11-464.354 204.131   5
  -8   0  11 66.3984 143.909  18
  -8   0 -11-67.2287 88.1347  20
   8   0 -11-44.4258 115.123   7
   8   0  11 187.796 184.188  12
  -8   0 -11-25.3721 114.052  17
   8   0  11 48.1108 129.056  19
  -8   0 -11-1.69076 17.6833   4
   8   0  11-249.232 165.631   6
  -8   0  11 190.150 124.214  11
  -8   0  11-275.564 280.336   4
  -8   0  11 128.024 163.736  14
   8   0 -11-159.101 170.328  15
   8   0 -11-54.7767 65.2914   3
  -8   0 -11 154.546 125.459   2
  -8   0  11 42.2171 102.638   8
  -8   0  12 6244.02 603.239  11
   8   0 -12 6554.70 472.772   3
   8   0  12 5902.58 768.749  12
  -8   0 -12 6707.33 622.861  20
  -8   0 -12 6190.16 595.984  17
  -8   0  12 6675.85 537.536   8
  -8   0 -12 5927.59 560.024   2
  -8   0  12 6772.96 676.633  18
  -8   0 -12 7452.71 468.578  10
   8   0  12 6198.18 665.341  19
   8   0  12 5494.56 622.181   6
  -8   0 -12 5364.08 677.259   3
  -8   0  12 5746.75 707.498  14
  -8   0  12 5355.66 756.467   4
   8   0 -12 5466.55 591.392   5
  -8   0  12 6553.96 524.160   1
   8   0 -12 6259.97 670.176  15
   8   0 -12 6372.31 638.623   7
  -8   0  13 19.3455 105.373   8
  -8   0  13-143.064 166.926  11
  -8   0  13 42.4596 107.572   1
  -8   0 -13 102.389 137.822  20
   8   0 -13 157.657 208.828  15
  -8   0 -13-65.3312 124.849   3
   8   0 -13 42.9890 121.195   3
   8   0 -13-255.165 219.741   7
  -8   0 -13 2.51556 61.1807  10
  -8   0  13 24.6495 142.762  18
  -8   0 -13 178.844 162.155  17
   8   0  13-157.400 184.781  12
   8   0  13-51.6267 170.481   6
  -8   0  13 191.238 239.854   4
  -8   0 -13-21.6721 103.606   2
  -8   0  13 237.047 248.472  14
   8   0 -13-208.675 191.656   5
   8   0  13 27.6085 112.586  19
  -8   0  14 4303.70 651.086  14
   8   0 -14 3447.30 519.561   7
  -8   0  14 4196.74 589.219  18
  -8   0 -14 3980.65 501.277   2
  -8   0 -14 3607.36 511.728  20
   8   0 -14 3967.58 544.423   5
  -8   0 -14 3261.79 553.288   3
  -8   0  14 3199.80 620.890   4
   8   0 -14 3805.48 409.568   3
  -8   0  14 4010.11 443.149   1
   8   0  14 2545.99 511.473  12
   8   0 -14 4848.10 639.469  15
  -8   0  14 3949.78 428.450   8
  -8   0  14 4176.84 532.082  11
   8   0  14 3721.84 545.307  19
   8   0  14 3493.10 536.248   6
  -8   0 -14 3349.87 451.333  17
  -8   0 -15-49.5435 163.363   3
  -8   0 -15 126.310 154.819  20
  -8   0  15 201.113 129.328   8
   8   0 -15 51.3617 216.019  15
   8   0 -15 72.2860 151.708   5
  -8   0  15-203.506 228.467   4
  -8   0 -15 26.7244 123.771  17
   8   0 -15-254.450 258.621   7
   8   0 -15 12.8502 96.3911   3
  -8   0  15 220.000 206.689  18
   8   0  15 152.247 205.375   6
   8   0  15 52.3717 163.519  19
  -8   0  15 179.917 173.872   1
  -8   0  15-44.0581 118.626  11
   8   0  15 762.221 335.758  12
  -8   0  15-20.5584 186.138  14
  -8   0 -15-191.676 173.779   2
  -8   0  16-39.2058 123.993   1
  -8   0 -16 16.8340 175.356   3
  -8   0  16-254.785 258.084   4
   8   0 -16 114.923 123.810   3
   8   0  16-156.614 170.667  12
   8   0  16-202.885 217.884   6
  -8   0 -16-72.6249 118.127   2
   8   0  16 58.1018 171.305  19
  -8   0  16 161.507 218.286  18
  -8   0 -16-10.2812 144.112  20
   8   0 -16-24.5268 160.575  15
  -8   0  16-49.1746 251.019  14
   8   0 -16 174.420 194.521   7
  -8   0  16 177.886 146.214  11
  -8   0 -16-68.2713 120.993  17
   8   0 -16 319.064 220.336   5
   8   0 -17 216.479 152.628   3
   8   0  17-168.890 188.883  12
  -8   0 -17-70.0367 176.644  17
  -8   0  17-22.6214 152.012   1
   8   0 -17 80.9218 204.691   5
  -8   0  17 276.663 278.372  18
   8   0 -17 841.635 344.389  15
  -8   0  17-271.814 285.364  14
   8   0  17-212.380 205.609  19
  -8   0 -17 31.2283 152.839  20
   8   0 -17 27.0100 155.151   7
   8   0  17 4.82706 171.536   6
  -8   0  17 215.946 269.118   4
  -8   0  17-101.127 157.476  11
  -8   0 -17 186.348 168.090   2
  -8   0 -17-100.275 193.208   3
  -8   0 -18 3970.57 638.633  20
   8   0 -18 4286.04 636.628   7
   8   0  18 5101.51 735.740  19
   8   0 -18 4204.68 673.336   5
   8   0  18 4110.60 679.314   6
  -8   0  18 4197.91 530.138   1
  -8   0  18 5303.75 809.210   4
  -8   0  18 3531.95 671.983  14
  -8   0  18 4358.88 687.547  18
   8   0  18 4324.82 738.355  12
  -8   0  18 5469.30 740.601  11
  -8   0 -18 3691.44 638.086   3
   8   0 -18 4178.52 701.221  15
  -8   0  19 169.369 181.323  11
   8   0  19-690.981 365.915  19
   8   0 -19-24.2734 233.837   7
  -8   0  19 31.5712 218.576   4
  -8   0 -19-184.851 215.001  20
   8   0  19 137.827 269.364  12
  -8   0  19 57.8619 255.318  14
   8   0 -19-201.281 255.479  15
   8   0  19 561.951 357.687   6
   8   0 -19 23.3673 194.093   5
  -8   0  19-141.653 178.887  18
  -8   0 -19 52.5316 139.465   3
   8   0  20 187.010 227.875  19
   8   0  20-23.8187 231.627  12
  -8   0  20 268.619 257.138  14
  -8   0 -20-55.9067 181.665  20
  -8   0  20 217.352 200.713  11
  -8   0 -20 247.457 265.710   3
   8   0  20-186.926 255.645   6
  -8   0  20 1.71503 194.397  18
   8   0 -20 86.7965 205.750   5
  -8   0  20 536.127 346.893   4
   8   0 -20-193.128 296.515  15
  -8   0  21 71.8992 240.090  18
   8   0  21 355.419 344.652  12
  -8   0  21-572.242 372.218   4
   8   0  21 373.939 274.649  19
  -8   0 -21 14.1489 198.834   3
  -8   0 -21 113.634 253.870  20
  -8   0  21 272.399 236.853  14
  -8   0  21-42.3038 189.286  11
   8   0 -21 104.974 218.630   5
   8   0 -21-158.931 250.135  20
   8   0 -21-346.877 355.533  15
  -8   0 -21 454.284 316.104  15
   8   0  21-198.869 272.428   6
  -8   0 -22 728.573 382.680  15
  -8   0 -22 9.95312 291.197   3
   8   0  22 315.802 308.670  19
   8   0 -22 404.380 308.822  20
   8   0  22 379.479 230.616  12
  -8   0  22 666.109 411.564  14
  -8   0 -22 1151.59 442.917  20
  -8   0  22 595.167 457.081   4
  -8   0  22 609.280 322.497  18
  -8   0  22-293.031 290.113  11
   8   0 -22 490.977 359.434   5
   8   0  22-416.499 309.033   6
   8   0 -22 140.267 254.602  15
   8   0 -23-123.771 232.479  20
  -8   0 -23-83.1085 237.068  20
  -8   0  23 540.071 360.346  11
   8   0 -23-241.177 239.241  15
   8   0  23-461.743 295.370  19
  -8   0  23 281.713 334.125   4
  -8   0  23 198.017 252.295  14
   8   0  23 103.206 284.271  12
  -8   0 -23 500.824 358.085   3
   8   0  23-102.155 331.674   6
  -8   0  23-183.583 197.902  18
   8   0  24 245.483 347.501  19
  -8   0  24 158.222 282.584  18
  -8   0  24-131.982 229.736   4
   8   0  24-112.805 270.968  12
  -8   0 -24 86.0997 203.041  20
   8   0  24 86.6294 277.435   6
  -8   0  24-302.606 287.421  11
  -8   0 -25 560.223 326.651  20
   9   0   0-65.9370 98.1058  19
  -9   0   0 0.18452 70.0093  11
  -9   0   0-70.8001 79.5029  14
   9   0   0 165.064 106.026  12
  -9   0   0-31.5738 129.197   4
   9   0   0 83.9825 59.5662   7
  -9   0   0-56.0404 102.764  18
   9   0   0 51.3832 93.4772   6
  -9   0   1 1.54979 100.460  18
  -9   0   1 37.4979 81.9618  14
   9   0   1 36.1592 71.5327  19
   9   0  -1 86.1890 67.5998   7
  -9   0  -1 55.9888 94.9143  18
   9   0   1 223.782 158.731  12
   9   0  -1-84.1584 99.3631  12
  -9   0  -1 112.692 138.744   4
   9   0   1-63.1616 77.4402   6
   9   0  -1-46.9218 90.3825  19
  -9   0   1-132.470 155.881   4
  -9   0  -1 30.3638 90.3573  11
  -9   0  -1 38.2699 65.9203  14
  -9   0   1 2.54438 64.0837  11
   9   0  -1 94.6828 76.1067   5
  -9   0   2 12133.1 925.906   4
  -9   0   2 12041.4 772.975  18
  -9   0   2 12521.4 719.632  11
   9   0   2 12241.8 756.649   6
   9   0   2 12230.1 861.450  12
  -9   0  -2 11366.8 708.512  11
  -9   0  -2 12766.0 807.013   4
   9   0   2 13079.2 776.739  19
  -9   0  -2 12914.2 789.267  18
   9   0  -2 12268.2 744.995  19
   9   0  -2 13488.0 772.639  12
  -9   0  -2 12193.2 687.947   2
  -9   0  -2 12690.3 646.675  14
  -9   0   2 11571.9 779.430   8
   9   0  -2 11944.8 723.288   5
   9   0  -2 12687.4 599.766   7
  -9   0   2 11935.8 697.007  14
   9   0  -3 4.57130 87.7918  19
  -9   0   3-115.046 96.2122   8
  -9   0  -3 201.635 140.209   4
   9   0  -3 141.552 135.765  12
   9   0   3-75.9296 155.011  12
   9   0   3-121.745 109.835   6
  -9   0  -3 84.9460 93.5197  11
  -9   0   3-9.48148 83.9862  11
   9   0  -3 45.6746 47.5076  16
   9   0   3-86.3671 93.1260  19
   9   0  -3-54.6211 69.2093   7
   9   0  -3 33.4101 72.8265   5
  -9   0   3 137.554 121.646  18
  -9   0   3 63.2959 156.752   4
   9   0  -3 52.4538 49.2325   9
  -9   0   3 7.15416 92.0841  14
  -9   0  -3 52.6078 80.9456   2
  -9   0   4 2455.31 337.870   8
  -9   0   4 2292.11 312.666  14
  -9   0   4 2203.72 324.114  18
   9   0   4 2398.59 336.776  19
   9   0  -4 2402.23 249.538   7
   9   0  -4 2342.62 305.853   5
  -9   0   4 2822.28 322.043  11
   9   0  -4 2513.55 177.714   9
  -9   0  -4 2600.99 298.451   2
   9   0  -4 2773.20 302.657  12
   9   0  -4 2315.60 171.043  16
  -9   0  -4 2486.15 304.042   4
  -9   0  -4 2229.61 320.915  11
   9   0  -4 2310.81 312.840  19
   9   0   4 2503.36 410.129  12
  -9   0   4 2054.71 414.600   4
   9   0   4 2363.92 329.666   6
  -9   0   4 2656.59 218.875   3
  -9   0  -5 21.3014 88.7017   4
   9   0   5-168.395 140.036  12
   9   0  -5 20.2248 81.3561   5
  -9   0   5 34.6304 43.2939   3
   9   0   5-70.5154 93.7123   6
  -9   0   5-70.2607 85.6134   8
  -9   0  -5-52.1402 85.2969   2
   9   0  -5-12.2060 21.9905  16
  -9   0   5 65.4182 89.1896  11
   9   0   5 202.753 125.791  19
  -9   0   5-37.4491 143.499   4
  -9   0   5 102.837 109.541  14
   9   0  -5-23.3393 67.2603   7
  -9   0   5 20.3764 108.992  18
   9   0  -5 29.0911 74.4811  12
   9   0  -5 178.929 118.676  19
   9   0  -5-10.1338 26.4881   9
  -9   0  -5-51.6182 88.1286  11
   9   0   6 1809.30 306.832  19
  -9   0   6 1258.07 229.390  11
  -9   0  -6 1378.68 216.983  20
  -9   0   6 1334.80 271.300  14
   9   0   6 1685.79 381.006  12
   9   0  -6 1450.59 213.732   7
  -9   0  -6 1308.34 186.691   4
  -9   0   6 1549.70 293.976  18
  -9   0   6 1140.44 236.135   8
   9   0  -6 1364.23 238.660   5
  -9   0  -6 1441.41 227.929   2
   9   0  -6 1212.83 94.7660  16
   9   0  -6 1451.37 198.080  12
  -9   0   6 803.575 296.409   4
  -9   0  -6 1279.73 258.591  11
  -9   0   6 1538.84 172.450   3
   9   0   6 1159.89 252.958   6
   9   0  -6 1259.79 96.4894   9
  -9   0  -7-31.8733 88.6918  11
  -9   0  -7-40.5659 60.8633   4
   9   0  -7-81.1639 81.7533  12
  -9   0   7-13.2406 72.1863   8
  -9   0   7 24.7192 104.882  11
   9   0   7 188.622 158.707  19
   9   0  -7-113.472 122.488   5
  -9   0  -7-80.3536 79.8121  20
   9   0   7-83.6553 125.850   6
  -9   0   7 3.95550 140.401  18
   9   0  -7-10.0173 68.4071   7
   9   0  -7 167.056 166.770  15
  -9   0   7-80.5268 121.512  14
  -9   0  -7-54.9140 100.163   2
   9   0   7-99.3686 215.436  12
  -9   0   7 230.503 172.138   4
   9   0  -8 1318.09 251.335   5
  -9   0  -8 1777.63 267.878  20
  -9   0   8 1682.15 286.000   8
   9   0  -8 1657.32 263.486   7
  -9   0   8 1632.96 310.038  18
  -9   0   8 1574.25 394.772   4
  -9   0   8 1627.90 273.079  11
  -9   0   8 1848.25 245.989   1
   9   0   8 1656.31 303.490   6
   9   0   8 1583.85 374.635  12
  -9   0   8 1732.47 341.501  14
   9   0   8 1898.31 331.027  19
  -9   0  -8 1813.10 310.354  11
  -9   0  -8 1773.64 261.202   2
   9   0  -8 1824.38 208.259  12
   9   0  -8 2080.90 340.355  15
  -9   0  -8 1763.65 175.682   4
  -9   0   9 194.440 130.849   8
  -9   0  -9 179.843 161.976  11
   9   0  -9 16.8939 54.7805  12
   9   0  -9 117.935 127.612   5
  -9   0   9 93.6956 120.406  18
  -9   0  -9 1.93247 22.7259   4
   9   0   9 165.788 113.875   6
   9   0  -9-139.524 118.550   7
  -9   0   9-35.8038 83.5620   1
  -9   0   9-231.353 280.548   4
  -9   0  -9-22.6389 84.7128  20
  -9   0  -9 19.1874 120.959  17
  -9   0   9-72.1260 113.547  14
   9   0  -9-8.98108 102.851  15
  -9   0  -9-137.648 122.396   2
   9   0   9 4.07428 95.8689  19
  -9   0   9-133.238 99.6136  11
   9   0   9 457.898 271.895  12
  -9   0 -10 8132.14 618.076   2
  -9   0 -10 8170.34 701.173  17
   9   0 -10 7893.13 641.282   7
   9   0  10 7653.39 861.630  12
   9   0 -10 7933.81 677.559   5
  -9   0  10 8784.81 646.185   8
  -9   0  10 8046.65 783.441  14
   9   0 -10 7618.05 701.630  15
  -9   0  10 9246.89 587.129   1
  -9   0 -10 8290.73 630.748  20
   9   0  10 7490.27 693.020   6
   9   0  10 8636.30 745.795  19
   9   0 -10 7790.77 430.234  12
  -9   0  10 8233.78 729.692  18
  -9   0  10 6540.32 829.568   4
  -9   0  10 8060.93 647.105  11
  -9   0  11-50.6185 131.449  11
  -9   0 -11 36.9245 125.966  17
   9   0  11 471.486 319.731  12
   9   0 -11-116.544 110.345   5
  -9   0 -11-91.0360 123.249  20
  -9   0  11 135.289 108.318   8
   9   0 -11 58.5746 140.581   7
  -9   0  11-272.631 266.485   4
   9   0  11-162.144 141.124  19
   9   0 -11-68.1914 130.990  15
   9   0  11 38.6009 131.799   6
  -9   0 -11-136.895 149.181   2
  -9   0  11-157.625 167.103  18
  -9   0  11 4.95487 154.735  14
  -9   0 -11 259.744 221.713   3
   9   0 -11 44.9039 59.3334  12
  -9   0  11-22.7257 73.1267   1
  -9   0  12 1005.46 196.919   1
  -9   0 -12 1321.63 201.686  10
  -9   0  12 1075.25 372.882  14
  -9   0  12 2066.47 495.643   4
   9   0  12 957.930 268.024   6
   9   0 -12 885.413 176.555   3
   9   0 -12 1061.85 274.105   7
  -9   0 -12 1241.78 280.215  20
  -9   0  12 940.752 239.073  18
  -9   0  12 968.595 255.790  11
  -9   0 -12 1177.19 323.250   3
   9   0 -12 584.685 214.146   5
   9   0 -12 1008.56 311.307  15
   9   0  12 876.323 260.124  19
  -9   0 -12 1019.89 254.314   2
  -9   0 -12 1208.49 290.031  17
   9   0  12 669.159 259.067  12
  -9   0  12 1122.73 224.511   8
  -9   0  13 248.634 239.849  14
   9   0 -13 28.5029 148.412  15
   9   0  13-203.537 194.546   6
  -9   0  13-31.0582 257.013   4
   9   0 -13-173.706 144.867   7
  -9   0 -13 19.1401 101.661  20
  -9   0  13-2.17716 98.6767   1
   9   0 -13 137.010 108.402   3
  -9   0 -13 299.201 223.688   3
   9   0  13-7.90555 111.323  19
  -9   0  13-155.361 188.289  18
  -9   0 -13-233.131 165.956  17
   9   0 -13 117.229 127.233   5
  -9   0 -13-92.5092 120.440   2
  -9   0  13-63.1998 108.905  11
  -9   0 -13-32.6631 85.9192  10
  -9   0  13-29.6614 109.023   8
   9   0  13-47.0832 165.241  12
  -9   0 -14 607.192 224.550  20
   9   0 -14 345.573 181.927   5
  -9   0  14 238.951 205.681   4
  -9   0  14 317.802 119.346   1
   9   0 -14 486.284 238.062   7
  -9   0 -14 414.222 173.522   2
  -9   0  14 221.648 134.140  11
   9   0  14 97.2734 150.238   6
  -9   0 -14-31.6883 211.363   3
  -9   0  14 216.935 183.864  18
  -9   0  14 476.920 167.038   8
  -9   0 -14 250.524 123.144  17
   9   0  14 134.422 143.057  19
  -9   0  14 605.839 297.592  14
   9   0 -14 267.867 190.306  15
   9   0 -14 268.302 119.831   3
   9   0  14 217.507 243.558  12
  -9   0  15 120.794 132.102   8
  -9   0 -15-90.1334 146.710   2
  -9   0 -15 61.1102 138.867  20
   9   0  15-88.5171 188.808  12
  -9   0  15 109.959 169.626  11
   9   0 -15 323.993 204.555  15
   9   0 -15-233.264 177.818   7
  -9   0 -15-111.944 151.489  17
  -9   0  15 123.686 130.285   1
  -9   0  15 34.1844 212.960   4
   9   0  15 181.199 208.102  19
  -9   0  15 15.8870 140.004  18
   9   0 -15 34.9102 98.8639   3
   9   0  15 323.226 217.725   6
  -9   0  15-4.38736 189.462  14
   9   0 -15 4.26758 157.376   5
  -9   0 -15-148.767 182.303   3
   9   0  16 4394.84 669.197   6
   9   0 -16 3772.56 607.196  15
   9   0 -16 4193.79 616.137   5
  -9   0  16 4105.89 496.896   1
  -9   0  16 3170.36 642.689  14
   9   0  16 3945.78 624.636  19
   9   0 -16 3254.67 540.763   7
  -9   0 -16 4599.43 622.139  20
  -9   0 -16 3267.02 475.074  17
  -9   0 -16 3272.83 614.446   3
  -9   0  16 3820.57 589.505  18
  -9   0 -16 3875.20 538.700   2
  -9   0  16 4057.92 708.679   4
  -9   0  16 3899.54 579.096  11
   9   0  16 4071.92 705.520  12
  -9   0  17 187.352 275.667  18
   9   0 -17 96.7537 134.531   5
  -9   0 -17 111.271 174.258   3
  -9   0 -17-88.4557 161.206   2
  -9   0  17 26.3585 202.512  14
   9   0  17 199.303 253.422  12
   9   0 -17 309.347 174.655   7
  -9   0  17 38.5022 144.462  11
  -9   0  17 182.547 208.484   4
   9   0  17 268.034 279.700  19
   9   0 -17 160.883 254.910  15
  -9   0 -17 77.6156 135.185  20
  -9   0 -17 106.400 152.306  17
   9   0  17 159.746 254.311   6
   9   0 -18-89.4873 250.315   5
   9   0 -18 15.0778 199.089  15
  -9   0  18-100.073 255.507  14
  -9   0 -18 164.642 158.530   2
  -9   0 -18 127.028 199.283   3
   9   0  18 143.419 268.720   6
  -9   0  18 54.0576 204.933  18
   9   0  18 257.606 294.902  12
  -9   0  18 598.169 352.525   4
   9   0  18 44.1869 169.292  19
  -9   0 -18 146.500 221.963  20
  -9   0  18 137.561 155.849  11
   9   0 -18-127.209 266.583   7
   9   0  19 345.142 330.118   6
  -9   0  19-201.685 236.280   4
  -9   0  19 7.62740 224.764  11
   9   0 -19-116.311 276.134   7
   9   0  19-95.6169 289.038  12
   9   0 -19-180.191 277.567  15
   9   0 -19-197.821 254.198   5
  -9   0  19 202.761 284.329  14
   9   0  19 58.3694 196.782  19
  -9   0  19-110.438 179.258  18
  -9   0 -19 125.040 201.323  20
  -9   0 -19 418.271 262.993   3
  -9   0 -20 896.931 365.928   3
  -9   0  20 1052.20 391.882  18
  -9   0 -20 1020.25 342.080  20
   9   0 -20 1283.88 417.580   5
  -9   0  20 1274.12 477.093   4
  -9   0  20 329.880 187.220  11
   9   0  20 1002.47 374.521  19
  -9   0  20 770.769 372.171  14
   9   0 -20 962.032 455.659  15
   9   0  20 1247.78 396.774  12
   9   0  20 1000.73 383.654   6
   9   0  21-180.409 199.123  19
   9   0  21 255.023 196.542   6
   9   0  21 10.0154 229.731  12
   9   0 -21-128.234 189.862   5
   9   0 -21-406.097 337.266  15
  -9   0  21-108.585 184.369   4
  -9   0 -21 163.431 271.843  20
  -9   0  21 154.744 221.990  11
  -9   0 -21-41.4016 237.100   3
  -9   0  21 6.60231 220.940  14
  -9   0  21 397.596 283.706  18
  -9   0 -22 248.966 180.916  20
  -9   0 -22 227.312 237.068   3
   9   0 -22 1087.23 395.588   5
   9   0  22-74.1841 258.737   6
   9   0  22-36.0410 271.729  19
   9   0 -22-167.659 381.473  15
  -9   0  22 165.508 304.899   4
   9   0  22 303.402 317.441  12
   9   0 -22 1016.59 459.862  20
  -9   0  22 276.431 317.004  18
  -9   0  22-268.984 342.920  11
  -9   0  22 163.749 289.574  14
  -9   0  23 4.72967 258.979  14
  -9   0  23-334.246 206.654  18
  -9   0  23-23.9940 191.094   4
   9   0  23 134.700 296.461  19
  -9   0 -23 581.468 327.727  20
   9   0 -23-190.205 235.916  15
   9   0  23 244.874 292.369  12
   9   0 -23 350.929 364.608  20
   9   0 -23 352.955 307.522   5
  -9   0 -23-97.4580 231.873   3
  -9   0  23-400.840 356.570  11
   9   0  23-53.9421 272.793   6
  -9   0  24 282.017 279.727  11
  -9   0 -24 478.876 337.778  20
  -9   0  24 577.277 352.415  18
   9   0 -24 77.5924 203.927   5
  10   0   0 10115.3 714.945  19
 -10   0   0 10561.4 858.881   4
 -10   0   0 10175.3 682.374  11
  10   0   0 10517.6 557.212   7
  10   0   0 10066.8 689.420   5
 -10   0   0 9698.83 721.253  18
 -10   0   0 10279.6 629.378  14
  10   0   0 11696.5 835.510  12
  10   0   1-40.4550 93.4800   6
  10   0   1-45.3303 68.2174   7
 -10   0  -1 327.196 198.135   4
  10   0  -1-35.0769 88.2712   5
 -10   0   1 5.99808 127.602  18
 -10   0  -1 4.09307 92.2869  14
  10   0  -1-0.88186 71.4670   7
  10   0  -1-124.429 100.691  19
 -10   0  -1-99.4677 113.282  18
 -10   0   1-24.6148 189.856   4
 -10   0   1 21.9039 76.4860  14
 -10   0  -1-109.466 98.6164  11
  10   0  -1 219.958 173.032  12
 -10   0   1-82.6712 85.2767  11
  10   0   1-59.8878 122.818  12
  10   0   1 216.839 147.606  19
 -10   0  -2-43.2962 73.9842   2
 -10   0   2 66.5447 111.298  18
  10   0   2-25.1417 81.4810   6
  10   0   2 114.665 147.755  12
  10   0  -2 51.3821 93.8574  19
  10   0  -2-19.4876 61.2970   7
  10   0   2-13.8359 84.5871  19
  10   0  -2-6.12139 56.7188  16
 -10   0   2 306.938 204.919   4
 -10   0   2 20.2257 104.521   8
 -10   0   2-76.4029 106.625  11
  10   0  -2 112.993 75.8681   9
 -10   0  -2-14.4752 107.484   4
  10   0  -2-81.3246 115.789  12
  10   0  -2-9.91463 99.6837   5
 -10   0   2-64.9807 96.3009  14
 -10   0  -2-33.5443 95.0616  11
 -10   0  -2-29.3187 56.1504  14
 -10   0  -2-74.1642 132.765  18
 -10   0   3 12.6283 84.6296   8
  10   0   3-140.721 124.828  19
  10   0  -3 4.91711 84.8091  19
  10   0  -3 13.3159 72.9114   7
 -10   0  -3-55.7015 76.9205   2
 -10   0   3 2.47659 171.317   4
  10   0   3 0.24170 85.1952   6
 -10   0  -3 48.7479 83.9477  11
  10   0  -3 8.57628 52.1616   9
 -10   0   3-38.3988 95.5344  14
 -10   0  -3-54.4190 126.894   4
  10   0  -3 45.7370 91.6516  12
 -10   0  -3-54.7967 71.5660  14
  10   0  -3 11.3882 45.2667  16
  10   0  -3 97.8046 83.1913   5
 -10   0   3 95.3887 112.298  11
 -10   0   3 70.2225 115.561  18
  10   0   3-247.371 201.623  12
  10   0   4 5333.18 634.102  12
 -10   0  -4 4811.87 420.110   2
  10   0  -4 3921.85 428.037   5
  10   0  -4 4533.13 466.650  19
 -10   0   4 3865.17 448.639   8
  10   0  -4 4767.15 375.566   7
  10   0   4 4123.28 464.242  19
 -10   0   4 4451.37 626.942   4
 -10   0   4 4865.88 478.579  14
 -10   0  -4 4387.24 460.724  11
  10   0  -4 4580.05 266.255  16
  10   0  -4 4625.58 436.752  12
 -10   0   4 4464.10 432.515  11
  10   0   4 4017.89 451.827   6
 -10   0  -4 4267.36 445.470   4
 -10   0   4 3951.55 460.342  18
  10   0  -4 4604.67 266.261   9
  10   0  -5 28.9590 31.6135  16
  10   0   5-59.4520 119.320   6
 -10   0   5-131.183 134.652  14
 -10   0   5 60.4710 116.536   8
 -10   0   5-142.880 146.175  18
 -10   0   5-278.558 211.126   4
  10   0  -5-13.8851 25.6535   9
  10   0   5 356.046 229.091  12
 -10   0  -5 220.330 150.075   4
  10   0  -5-29.5258 59.5084   7
  10   0  -5 25.1718 105.639  19
  10   0  -5-66.9032 76.3370  12
  10   0  -5 79.9248 122.515   5
 -10   0  -5 26.8256 71.2685   2
 -10   0  -5 15.2199 95.7796  11
  10   0   5-60.5628 121.754  19
 -10   0   5 150.110 101.231  11
 -10   0   6 2049.96 464.178   4
  10   0   6 2131.78 340.846  19
 -10   0  -6 2532.59 311.031   2
 -10   0   6 2257.68 340.709   8
  10   0  -6 2132.56 281.599  12
  10   0  -6 2231.30 328.728   5
  10   0  -6 2533.31 285.689   7
  10   0  -6 2053.04 129.835   9
 -10   0  -6 2194.45 278.326   4
  10   0  -6 2023.24 128.365  16
 -10   0   6 2341.23 361.792  14
 -10   0   6 1789.28 321.202  18
  10   0  -6 2185.60 333.812  19
  10   0   6 2100.17 422.246  12
  10   0   6 1462.36 284.009   6
 -10   0   6 2428.64 327.235  11
 -10   0  -6 1849.97 316.495  11
  10   0   7 241.593 187.052  19
 -10   0   7 8.00509 83.5550  11
 -10   0  -7 247.697 121.817  20
  10   0   7-21.8802 105.783   6
 -10   0  -7-107.742 131.438  11
  10   0   7 122.171 170.869  12
  10   0  -7 49.8424 85.7182   5
  10   0  -7 23.4499 65.1524  12
 -10   0  -7 2.64084 59.2053   4
  10   0  -7 22.2712 76.5499   7
 -10   0   7 292.227 185.233  14
 -10   0   7-136.045 117.711   8
 -10   0  -7 15.6075 82.7841   2
 -10   0   7 20.0717 209.658   4
 -10   0   7-43.5504 133.116  18
  10   0   8 3659.26 618.030  12
 -10   0   8 3923.22 443.927   8
 -10   0   8 3609.58 472.938  18
  10   0  -8 3750.66 469.365  15
  10   0  -8 4037.23 451.312   5
 -10   0   8 3660.51 424.363  11
 -10   0   8 3579.99 502.174  14
 -10   0  -8 3549.70 459.111  11
 -10   0  -8 4021.92 412.573   2
  10   0  -8 3745.00 330.633  12
 -10   0   8 2629.50 522.903   4
  10   0  -8 3927.80 404.620   7
  10   0   8 3690.61 466.480   6
 -10   0  -8 3500.72 384.102  20
  10   0   8 3700.35 466.957  19
  10   0   9-37.2943 134.100  19
  10   0  -9 7.18216 100.373   5
  10   0  -9 75.0885 102.214   7
 -10   0  -9-34.1958 155.561  11
 -10   0   9 139.428 156.781  11
 -10   0   9-45.0809 124.884  18
 -10   0   9 178.930 209.753  14
  10   0   9 10.8881 127.013   6
  10   0  -9 246.393 170.786  15
 -10   0   9 35.8413 174.822   4
 -10   0   9-30.1897 111.208   8
  10   0   9-159.380 218.111  12
 -10   0  -9 121.086 185.163  17
 -10   0  -9-76.2815 114.605   2
  10   0  -9-38.2849 72.4970  12
 -10   0  -9-0.21854 96.2479  20
 -10   0  10 851.886 336.691   4
 -10   0  10 1235.32 265.359  11
 -10   0 -10 1394.54 251.175   2
  10   0 -10 1003.02 276.167  15
 -10   0  10 1164.34 216.732   1
  10   0  10 1044.31 278.603   6
 -10   0 -10 1221.05 308.991  17
  10   0 -10 1211.34 168.959  12
  10   0 -10 1485.97 272.255   7
 -10   0  10 1167.65 310.430  18
  10   0 -10 1173.07 267.765   5
 -10   0 -10 1446.72 259.832  20
 -10   0  10 993.859 309.922  14
 -10   0  10 1525.92 282.175   8
  10   0  10 1443.85 409.047  12
  10   0  10 1098.18 264.607  19
 -10   0 -11-88.8098 125.637  17
 -10   0  11 71.3518 92.4131   1
 -10   0  11 7.80887 113.576   8
 -10   0 -11-65.4396 104.700  20
 -10   0  11 151.316 160.766  11
  10   0  11-79.8063 137.977  19
  10   0  11-380.488 292.034  12
  10   0  11 29.3247 141.468   6
 -10   0 -11 48.6728 144.486   3
  10   0 -11-85.4907 118.027  15
 -10   0  11-92.2627 160.224  14
 -10   0  11 69.1983 131.344  18
 -10   0  11 107.340 225.237   4
  10   0 -11 196.769 172.013   7
  10   0 -11-73.9332 145.542   5
 -10   0 -11-51.2338 90.6754   2
  10   0 -12 2564.66 400.651   7
 -10   0  12 2204.55 471.915  14
 -10   0  12 2677.85 342.851   1
 -10   0 -12 3154.51 418.961   2
 -10   0  12 1340.87 321.421  18
 -10   0 -12 2800.62 439.854  17
 -10   0 -12 2881.16 307.568  10
  10   0 -12 2735.83 450.154  15
 -10   0  12 1279.74 413.288   4
  10   0  12 2233.11 473.677  12
 -10   0  12 2864.42 429.925  11
 -10   0 -12 2295.10 479.695   3
 -10   0 -12 2696.32 394.171  20
 -10   0  12 2608.38 371.071   8
  10   0  12 2939.69 470.896   6
  10   0  12 2680.89 448.947  19
  10   0 -12 1797.89 348.615   5
  10   0  13-18.2487 109.027  19
  10   0 -13 91.5565 119.899   5
 -10   0 -13 4.26411 125.514  17
 -10   0  13 157.067 159.870  11
  10   0 -13-53.1133 150.371   7
 -10   0 -13-143.483 115.831   2
  10   0  13 132.711 182.541  12
 -10   0 -13 68.3911 240.751   3
  10   0 -13 398.218 230.128  15
 -10   0  13 141.207 114.900   1
 -10   0 -13 24.6162 115.718  20
  10   0  13 384.564 235.159   6
 -10   0  13 27.0614 87.6352   8
 -10   0  13 422.436 297.275   4
 -10   0  13-187.564 214.528  14
 -10   0  13-131.260 153.592  18
 -10   0  14 1011.24 236.369   1
 -10   0 -14 929.677 319.000   3
  10   0  14 1011.77 368.205  12
  10   0 -14 1504.72 351.848   7
  10   0 -14 815.230 321.508  15
 -10   0  14 1131.72 270.914   8
 -10   0  14 823.220 242.298  11
 -10   0  14 466.017 210.273  14
  10   0  14 1361.68 361.617  19
 -10   0 -14 1348.53 292.344  17
 -10   0 -14 927.100 268.443   2
  10   0 -14 761.779 250.655   5
 -10   0 -14 658.140 254.343  20
  10   0  14 858.573 311.313   6
 -10   0  14 1452.95 476.821   4
 -10   0  14 827.491 291.503  18
  10   0  15 499.964 196.664  12
 -10   0  15-106.482 205.648  18
  10   0 -15-232.242 205.851  15
 -10   0  15 24.0094 204.769   4
  10   0  15 162.056 177.991  19
  10   0  15 83.4781 224.814   6
 -10   0 -15 28.4053 144.183  17
 -10   0 -15-139.039 180.182  20
  10   0 -15-77.9028 145.772   5
 -10   0 -15-126.577 180.899   2
 -10   0  15 146.857 152.502  11
 -10   0 -15 748.843 323.718   3
 -10   0  15-184.924 221.332  14
  10   0 -15-97.2330 152.919   7
 -10   0  15-196.417 146.320   1
  10   0 -16-209.828 182.003   5
  10   0  16 446.705 293.373  19
  10   0 -16-90.7187 147.035   7
  10   0 -16 26.2720 209.651  15
 -10   0  16-110.625 227.607  18
  10   0  16 179.566 222.290   6
 -10   0 -16-30.8898 155.630  17
 -10   0  16-149.791 254.600   4
 -10   0 -16-256.060 155.512  20
 -10   0 -16-20.0424 250.542   3
 -10   0  16-327.816 288.059  14
 -10   0 -16-253.836 204.277   2
 -10   0  16-164.769 135.239  11
 -10   0  17-20.7626 149.065  11
 -10   0  17 77.8151 175.775   4
 -10   0 -17 38.8098 189.748   2
  10   0  17-191.166 206.227  19
 -10   0  17 116.245 208.516  14
 -10   0 -17 156.946 193.417  20
 -10   0 -17 243.777 187.415  17
  10   0  17 219.038 211.173   6
  10   0 -17 71.7510 154.270   7
 -10   0  17 108.251 180.209  18
  10   0 -17-32.7622 138.983   5
 -10   0 -17 94.5505 147.352   3
  10   0 -17 96.3307 172.345  15
  10   0  17 134.678 218.721  12
 -10   0 -18 1954.98 485.082   3
 -10   0  18 2035.74 520.849  18
  10   0  18 2582.11 547.343  19
  10   0 -18 1607.28 474.212  15
 -10   0 -18 1885.98 420.120   2
  10   0 -18 2154.74 464.774   7
  10   0 -18 2835.78 564.241   5
  10   0  18 1843.75 463.372   6
 -10   0 -18 2209.34 483.953  20
  10   0  18 1899.41 528.660  12
 -10   0  18 1786.28 533.160   4
 -10   0  18 1598.79 460.064  14
 -10   0  18 2011.77 427.476  11
 -10   0  19 45.6110 215.117  18
  10   0  19 266.049 282.598  12
 -10   0  19 137.440 215.923  11
 -10   0  19-158.943 203.496   4
  10   0 -19-209.738 207.059   7
  10   0 -19-265.651 306.687  15
  10   0  19 338.845 305.498  19
 -10   0 -19-47.7163 168.643  20
 -10   0  19 224.408 322.310  14
 -10   0 -19 144.072 265.792   3
  10   0  19 159.469 203.521   6
  10   0 -19-208.964 284.920   5
 -10   0  20 1231.10 468.029  14
 -10   0 -20 458.393 318.664   3
 -10   0 -20 861.450 383.503  20
 -10   0  20 950.781 326.320  18
  10   0 -20 295.301 317.093   5
  10   0  20 545.761 315.732   6
 -10   0  20 1127.39 421.784  11
 -10   0  20 747.946 378.435   4
  10   0  20 1037.83 360.293  12
  10   0  20 766.824 349.503  19
  10   0 -20 422.742 272.387  15
  10   0 -20 701.987 313.249   7
 -10   0 -21 206.776 324.014   3
 -10   0  21 27.0303 240.440   4
  10   0  21-49.0500 200.591   6
 -10   0  21 155.360 205.885  11
  10   0  21-195.878 187.875  19
  10   0  21-59.2567 268.217  12
 -10   0  21 47.0247 302.369  18
  10   0 -21-390.082 263.978   5
 -10   0  21-291.422 311.291  14
  10   0 -21 369.344 390.205  15
 -10   0 -21 229.265 324.890  20
 -10   0 -22 248.892 252.668   3
  10   0 -22 374.393 334.704  20
  10   0 -22-60.1726 301.897  15
 -10   0  22 235.567 304.378  18
  10   0  22 253.450 225.096  19
  10   0  22 408.829 304.620  12
 -10   0  22-4.08552 187.871  11
  10   0  22 30.4482 218.889   6
 -10   0  22 548.227 335.861  14
 -10   0 -22-20.6409 209.992  20
  10   0 -22 247.921 250.823   5
 -10   0  22 908.526 394.800   4
 -10   0 -23 45.5999 278.692  20
 -10   0  23 138.413 221.832  18
  10   0 -23-446.352 328.092   5
 -10   0  23 435.334 221.940  11
  10   0 -24-225.045 312.081   5
 -10   0 -24-510.765 382.851  20
 -10   0  24-371.727 337.902  18
  11   0   0 142.543 155.502  12
  11   0   0 19.4294 74.9856   7
  11   0   0 43.6134 97.9677   5
 -11   0   0 218.703 171.689   4
 -11   0   0-55.0843 133.625  18
 -11   0   0-8.49180 92.8275  11
  11   0   0-68.7239 128.074  19
 -11   0   0 38.7235 74.9496  14
  11   0  -1-68.8833 85.9181   5
  11   0   1 324.828 235.913  12
  11   0   1-70.8867 115.036  19
  11   0   1-41.6054 65.7403   7
 -11   0   1-60.9861 95.6175  14
 -11   0  -1 75.3070 113.073  18
  11   0  -1-63.2382 128.411  12
 -11   0   1 5.59575 113.138  18
 -11   0  -1-39.3956 90.2949  11
  11   0   1 199.898 133.838   6
  11   0  -1 45.6820 56.5017   7
 -11   0   1 118.588 115.585   8
  11   0  -1-210.053 132.141  19
 -11   0   1-64.7456 101.827  11
 -11   0  -1-22.0167 74.6562  14
 -11   0  -1-104.978 185.610   4
 -11   0   1 235.012 173.889   4
 -11   0   2 2671.25 342.610  14
  11   0  -2 2611.82 272.691   7
  11   0  -2 3012.74 270.205   9
  11   0   2 2324.12 415.761  12
  11   0  -2 2535.88 370.522  19
  11   0   2 2476.70 360.138   6
 -11   0   2 1891.04 437.389   4
  11   0  -2 2436.71 390.162  12
 -11   0   2 2414.54 395.948   8
 -11   0  -2 2381.52 411.450   4
  11   0  -2 2222.49 333.776   5
  11   0  -2 2732.97 255.031  16
 -11   0  -2 2501.27 327.431   2
 -11   0  -2 2926.58 408.722  18
 -11   0   2 2525.56 340.153  11
 -11   0  -2 2292.95 286.000  14
 -11   0   2 2201.34 352.171  18
 -11   0  -2 2286.72 344.105  11
  11   0   2 2240.58 344.846  19
 -11   0   3 22.3527 166.172   4
  11   0  -3 50.8509 67.0359   7
  11   0   3-51.9040 127.772  19
 -11   0   3-19.9227 81.6064  11
  11   0  -3-29.6200 120.406  19
  11   0  -3 42.7899 53.0974   9
 -11   0  -3 255.587 170.041   4
 -11   0  -3 14.6284 93.7461   2
  11   0  -3 187.992 171.989  12
 -11   0   3 135.011 99.5759  14
  11   0  -3 295.447 151.093   5
  11   0  -3 45.8962 52.7297  16
 -11   0  -3 16.3918 93.5584  11
 -11   0   3 49.3434 118.138  18
  11   0   3-52.7294 115.187   6
 -11   0  -3-11.5303 63.8294  14
  11   0   3-5.21327 183.152  12
 -11   0   3-129.274 116.500   8
 -11   0  -4 1067.07 201.432  14
 -11   0  -4 1023.14 244.783   4
 -11   0   4 1094.22 268.800   8
  11   0   4 962.007 297.424  12
  11   0  -4 1032.67 243.936  19
 -11   0  -4 1030.52 244.782  11
  11   0  -4 936.466 222.149   5
 -11   0   4 931.227 353.308   4
  11   0   4 866.078 235.816   6
 -11   0   4 873.909 200.655  11
  11   0  -4 995.453 122.082   9
  11   0  -4 971.745 123.095  16
  11   0  -4 1015.90 229.586  12
  11   0  -4 1096.02 186.932   7
  11   0   4 835.157 209.765  19
 -11   0   4 982.660 256.892  18
 -11   0  -4 895.065 196.818   2
 -11   0   4 960.642 215.787  14
 -11   0  -5 156.627 127.318  11
  11   0   5-2.57150 112.459  19
 -11   0   5 185.552 149.500  18
  11   0   5 148.904 200.069  12
  11   0   5 9.85288 101.601   6
 -11   0  -5-9.89781 77.5519   2
  11   0  -5 300.220 166.962   5
  11   0  -5 53.7529 124.613  19
  11   0  -5 110.883 140.648  12
 -11   0   5 332.919 174.403   8
 -11   0   5-143.435 282.994   4
 -11   0   5 127.344 131.280  11
 -11   0   5 234.666 161.603  14
  11   0  -5 41.9786 32.5845   9
 -11   0  -5 100.841 139.760   4
  11   0  -5 111.467 92.3157   7
 -11   0   6 3938.69 441.669  11
 -11   0  -6 4137.25 410.225   4
 -11   0   6 3474.95 475.709  14
  11   0  -6 3484.75 445.966  19
  11   0   6 4026.85 479.590   6
 -11   0   6 4255.75 490.563   8
  11   0  -6 4529.54 447.026  12
 -11   0   6 3736.85 655.423   4
  11   0   6 3696.99 463.921  19
  11   0   6 3834.28 582.927  12
 -11   0   6 4305.09 517.156  18
  11   0  -6 4214.37 383.154   7
  11   0  -6 3402.30 180.585   9
 -11   0  -6 3967.89 466.475  11
  11   0  -6 3484.17 433.070   5
  11   0  -6 3663.94 185.376  16
 -11   0  -6 3662.97 398.552   2
 -11   0  -7 87.1513 110.163   4
 -11   0   7 235.546 213.504  18
 -11   0   7 50.1134 136.955  14
  11   0   7 112.745 144.208   6
 -11   0   7-128.257 231.298   4
  11   0   7 42.6716 121.160  19
 -11   0  -7-155.582 115.117  11
  11   0  -7 54.3195 85.2995  12
 -11   0  -7 118.142 123.111   2
  11   0   7-181.939 196.410  12
 -11   0   7-88.5955 108.907   8
  11   0  -7 207.056 114.117   5
  11   0  -7 1.12957 113.818  19
  11   0  -7-4.87700 72.4190   7
 -11   0   7 66.6011 94.2326  11
 -11   0   8 4203.72 534.047  18
  11   0  -8 3585.29 490.165  15
 -11   0   8 3713.07 447.005  11
  11   0   8 4057.11 509.820   6
  11   0  -8 3510.19 380.947   7
 -11   0   8 3228.20 495.641  14
 -11   0  -8 3948.80 408.052  20
 -11   0   8 3785.50 658.433   4
 -11   0   8 3548.81 451.898   8
  11   0  -8 2762.34 400.750   5
  11   0  -8 3664.04 360.823  12
 -11   0  -8 4108.23 499.495  11
  11   0   8 3071.71 434.224  19
  11   0   8 2858.10 539.957  12
 -11   0  -8 3979.94 425.224   2
 -11   0  -9-26.4932 138.916  17
  11   0  -9 6.97499 116.361  15
 -11   0   9-36.2830 103.379   8
  11   0  -9-74.2572 106.666   7
  11   0   9 496.443 301.290  12
 -11   0   9 4.61067 108.322  11
 -11   0   9 169.151 189.217  14
 -11   0  -9-84.9910 144.589  11
 -11   0  -9-31.8539 97.0481  20
  11   0  -9 89.7686 128.046   5
  11   0   9-36.4812 147.312  19
 -11   0   9-66.7165 256.912   4
 -11   0   9 194.291 162.348  18
  11   0   9-89.4920 129.773   6
 -11   0  -9 159.755 132.233   2
 -11   0  10 948.688 303.945  14
  11   0  10 1321.40 303.973   6
  11   0 -10 893.024 244.515   5
  11   0 -10 1177.09 290.932  15
 -11   0  10 985.829 358.976   4
  11   0 -10 1119.14 246.272   7
  11   0  10 1467.00 426.268  12
 -11   0 -10 1255.37 260.210  20
 -11   0  10 1290.46 274.116  11
 -11   0  10 983.101 241.947   8
  11   0  10 1357.20 320.772  19
 -11   0 -10 1138.61 316.141   3
 -11   0 -10 1050.53 298.481  17
 -11   0  10 1389.91 330.316  18
 -11   0 -10 1201.27 264.104   2
 -11   0  11-51.1547 126.543  14
 -11   0 -11 1.84625 172.390   3
  11   0 -11 140.947 129.607   7
  11   0 -11-38.3590 115.544   5
  11   0  11 156.755 181.273   6
  11   0  11-35.4211 151.975  19
  11   0 -11 248.569 226.707  15
 -11   0 -11 415.003 242.715  17
 -11   0  11 467.207 265.085  18
 -11   0  11 126.948 320.497   4
 -11   0  11 33.8186 128.276  11
 -11   0 -11 87.3580 108.087  20
  11   0  11-101.626 201.949  12
 -11   0 -11-88.0642 119.025   2
 -11   0  11-32.7041 102.073   8
  11   0  12 426.493 227.146   6
  11   0 -12 611.696 239.140   7
 -11   0  12 36.6079 166.871  14
 -11   0  12 451.147 172.584   8
 -11   0 -12 163.608 166.601   2
  11   0  12 393.945 209.927  19
  11   0 -12 244.505 200.818  15
 -11   0 -12 406.619 256.791   3
  11   0 -12 184.430 127.379   5
 -11   0 -12 477.178 208.188  17
  11   0  12 230.531 205.131  12
 -11   0  12 398.491 167.678  11
 -11   0 -12 429.280 190.647  20
 -11   0  12 206.386 141.918  18
 -11   0  12 187.099 96.4021   1
 -11   0  12 733.987 369.894   4
 -11   0 -13 158.599 135.693  20
  11   0 -13-132.564 223.721  15
 -11   0 -13 188.374 198.487   3
 -11   0  13 130.689 177.369  18
 -11   0 -13 100.616 135.583  17
  11   0  13-24.8165 137.170  19
  11   0 -13 143.462 170.638   7
 -11   0  13 129.385 171.589  11
  11   0  13-88.9172 155.309   6
  11   0  13-121.521 190.582  12
 -11   0  13-6.63285 119.169   1
 -11   0  13-380.339 322.210   4
 -11   0  13-198.568 169.780   8
 -11   0 -13 368.241 147.701   2
 -11   0  13 342.254 240.259  14
  11   0 -13-20.7462 114.574   5
 -11   0  14 544.431 237.285  11
  11   0  14 453.501 230.901  19
 -11   0  14 171.094 116.338   8
 -11   0 -14-222.760 218.409   3
  11   0 -14 2.33994 134.945   7
  11   0 -14 142.823 156.100   5
  11   0  14 220.541 248.806   6
  11   0 -14 227.891 211.809  15
  11   0  14 193.622 215.826  12
 -11   0 -14 327.778 139.145   2
 -11   0  14 359.845 255.780  18
 -11   0 -14-20.9015 119.250  20
 -11   0  14 203.389 191.528  14
 -11   0 -14 159.069 166.932  17
 -11   0  14 299.366 314.905   4
  11   0  15 355.056 307.091  12
 -11   0 -15-60.1823 186.938   3
  11   0 -15-64.9267 165.671  15
 -11   0  15-47.9682 209.304  14
  11   0 -15-269.143 230.284   5
 -11   0  15-111.151 244.208   4
 -11   0  15 98.6520 218.682  11
  11   0 -15 14.4407 142.209   7
 -11   0 -15 460.029 240.929  20
 -11   0 -15-52.5921 129.299  17
  11   0  15 63.4281 134.604  19
  11   0  15 567.635 320.293   6
 -11   0  15 119.470 173.240  18
 -11   0 -15 138.900 139.077   2
 -11   0  16 636.565 355.680   4
  11   0 -16-72.9420 149.995  15
 -11   0  16 560.053 272.497  11
 -11   0 -16 319.231 210.615  20
 -11   0 -16 71.9643 235.704   3
 -11   0 -16 216.229 193.395   2
  11   0 -16 19.6623 143.449   7
 -11   0  16 59.6136 216.738  18
  11   0 -16 83.6376 186.292   5
  11   0  16-16.1564 167.290   6
  11   0  16 240.857 198.292  19
 -11   0  16 320.596 272.755  14
  11   0  16 367.027 357.048  12
 -11   0 -16 135.731 160.560  17
 -11   0  17-82.0378 291.994  14
 -11   0 -17-180.121 204.511   2
  11   0  17 94.3280 156.823  19
 -11   0 -17-136.217 165.613  20
  11   0  17-54.6182 199.190   6
 -11   0 -17-135.132 213.706   3
  11   0 -17 179.479 220.405  15
  11   0  17-167.375 224.942  12
 -11   0  17-326.261 257.941  11
 -11   0  17 329.832 279.360  18
  11   0 -17 295.432 190.254   7
  11   0 -17 204.403 191.097   5
 -11   0  17 211.763 240.513   4
 -11   0 -17-53.6269 191.212  17
 -11   0  18 2293.53 623.526   4
 -11   0  18 1265.29 357.838  11
 -11   0  18 2485.93 579.271  18
  11   0 -18 1379.75 441.235  15
 -11   0 -18 1369.23 400.566  20
  11   0  18 1446.56 513.674  12
 -11   0 -18 1172.97 321.162   3
  11   0 -18 821.551 244.186   7
 -11   0  18 884.284 377.344  14
  11   0  18 1461.31 451.178  19
  11   0 -18 1380.86 406.351   5
  11   0  18 1339.87 467.208   6
  11   0 -19-306.484 258.196   7
 -11   0  19-152.488 268.827  14
  11   0  19-334.743 316.931  12
  11   0  19 123.580 230.329  19
  11   0 -19 169.989 252.551   5
  11   0  19-432.726 330.595   6
 -11   0 -19 253.502 281.288  20
 -11   0  19-150.231 180.532  18
 -11   0 -19-348.166 252.576   3
  11   0 -19-294.230 323.090  15
 -11   0  19 98.1546 277.940   4
 -11   0  19-368.115 282.502  11
 -11   0  20 1070.26 406.111  14
 -11   0  20 1990.98 474.620  11
  11   0 -20 1174.73 427.228   5
  11   0  20 1768.72 504.965   6
 -11   0 -20 901.028 316.006  20
  11   0  20 2460.58 655.110  12
 -11   0 -20 1888.55 544.909   3
 -11   0  20 1169.57 376.959  18
  11   0 -20 1068.58 417.300  15
 -11   0  20 1630.28 564.795   4
  11   0  20 2618.17 615.776  19
 -11   0 -21-491.089 360.894  20
 -11   0  21-131.300 242.710  11
 -11   0  21-287.312 330.821  14
  11   0 -21 186.350 323.085  15
 -11   0  21-344.959 441.031  18
 -11   0  21-96.2659 250.064   4
  11   0  21-137.758 256.867  19
  11   0  21 448.186 349.302   6
 -11   0 -21-62.7657 254.696   3
  11   0 -21-396.796 244.239   5
  11   0  21 688.106 436.086  12
 -11   0 -22 154.418 281.129  20
 -11   0  22-137.316 277.712  18
  11   0 -22 831.278 444.216   5
 -11   0  22 271.720 308.787  11
 -11   0  23-471.013 450.914  11
  11   0 -23 109.264 342.199   5
 -11   0 -23 299.776 243.641  20
 -11   0  23-652.543 461.779  18
 -11   0 -24-498.383 462.638  20
 -12   0   0 1670.78 286.564  11
  12   0   0 2131.14 350.800   5
 -12   0   0 1423.44 339.708   8
 -12   0   0 1706.52 353.101  18
  12   0   0 2100.49 401.306  12
  12   0   0 2273.16 265.716   7
 -12   0   0 2008.61 300.227  14
  12   0   0 1969.06 336.874  19
 -12   0   0 1748.35 418.896   4
 -12   0  -1 88.0402 161.104   4
 -12   0  -1 78.0103 120.344  14
  12   0   1-68.4031 188.969  12
  12   0  -1-14.6612 142.684  12
 -12   0   1 58.4392 151.727   8
 -12   0  -1-44.2169 111.518  18
 -12   0   1-117.554 195.215   4
  12   0   1 8.74963 127.052   6
  12   0  -1 84.7658 127.485  19
 -12   0   1 93.0285 147.703  18
  12   0   1-2.09530 73.6321   7
  12   0   1-7.04401 115.912  19
 -12   0   1-34.9970 120.736  11
 -12   0   1 138.567 127.751  14
  12   0  -1 71.3271 114.273   5
  12   0   1-75.5012 126.772   5
  12   0  -1 143.274 109.914   7
 -12   0  -1-53.5504 115.971  11
  12   0  -2 515.708 126.203   9
 -12   0  -2 336.814 140.652  14
 -12   0  -2 355.263 145.766   2
  12   0   2 491.134 186.138   6
 -12   0   2 471.923 207.457   8
  12   0  -2 471.078 125.087  16
  12   0  -2 338.452 180.897  12
 -12   0  -2 524.123 183.523  11
 -12   0   2 536.814 183.216  11
 -12   0  -2 110.157 141.079   4
 -12   0   2 145.862 176.954   4
 -12   0   2 233.618 150.442  14
  12   0  -2 447.930 139.253   7
  12   0   2 393.644 120.777   7
  12   0   2 613.225 216.309  19
  12   0  -2 341.897 140.782   5
  12   0   2 427.710 214.603  12
 -12   0  -2 394.097 174.087  18
  12   0  -2 511.620 207.531  19
 -12   0   2 246.679 175.270  18
 -12   0   3 154.247 104.853   8
  12   0   3-35.1563 132.510   6
  12   0  -3 66.0746 60.9916   9
 -12   0  -3-28.7526 108.711  11
  12   0   3-219.554 167.453  12
 -12   0   3 42.7982 203.518   4
 -12   0   3 70.9390 139.376  18
 -12   0  -3-69.1953 94.8987   2
  12   0  -3 177.897 157.633  19
  12   0  -3 166.107 137.240   5
 -12   0  -3 108.849 194.554   4
 -12   0   3-61.4083 128.120  11
 -12   0  -3 13.2767 71.8144  14
  12   0  -3 5.45824 52.5711  16
 -12   0   3 148.513 113.534  14
  12   0  -3 15.4934 70.7598   7
  12   0  -3 369.889 199.021  12
  12   0   3-36.1498 111.813  19
  12   0   4 892.826 328.116  12
 -12   0   4 909.604 234.981  14
  12   0  -4 1075.80 135.464   9
 -12   0  -4 550.206 188.404  11
 -12   0   4 1193.52 293.900   8
  12   0  -4 1167.99 269.965   5
 -12   0  -4 1298.03 254.637   2
 -12   0   4 650.197 315.282   4
  12   0   4 717.491 225.932  19
 -12   0  -4 1080.35 287.601   4
 -12   0   4 855.357 223.466  11
  12   0   4 633.617 201.493   6
 -12   0   4 934.860 272.268  18
 -12   0  -4 940.651 187.897  14
  12   0  -4 1196.82 275.854  19
  12   0  -4 1015.51 186.942   7
  12   0  -4 909.734 126.960  16
  12   0  -4 1386.45 298.224  12
 -12   0   5 173.825 136.146   8
  12   0  -5-74.6132 128.847  19
  12   0   5 8.42362 162.190  12
  12   0   5 39.6100 92.1935   6
 -12   0   5 252.355 256.007   4
 -12   0  -5-44.7411 92.7465  11
 -12   0   5-198.599 165.194  18
  12   0  -5-67.1324 84.2348   7
 -12   0   5-37.5164 108.732  14
 -12   0   5-107.137 143.915  11
  12   0  -5 247.434 156.810   5
 -12   0  -5 18.5986 132.164   4
  12   0  -5 87.3525 123.595  12
  12   0   5 88.9849 127.439  19
 -12   0  -5-26.3850 110.772   2
 -12   0  -5-3.34988 83.8332  14
 -12   0   6 294.255 172.159  14
  12   0   6 375.986 173.541   6
 -12   0  -6 214.450 171.323   4
 -12   0   6-162.733 247.372   4
 -12   0   6 275.588 188.584  18
  12   0  -6 137.304 135.533   5
  12   0  -6 241.723 155.972  12
 -12   0  -6 308.663 176.570  11
  12   0  -6 194.234 110.639   7
 -12   0  -6 143.051 113.546   2
  12   0  -6 194.810 121.240  19
  12   0   6-136.936 218.259  12
 -12   0   6 149.312 123.864   8
  12   0   6 114.784 114.491  19
 -12   0   6 175.303 110.336  11
  12   0   7 151.617 137.315  19
  12   0  -7 94.1111 126.771   5
 -12   0  -7-26.7108 110.964  11
 -12   0   7-33.9247 159.740  18
  12   0  -7 68.7304 101.738  19
 -12   0   7 47.5040 130.462  11
  12   0   7-25.3392 131.389   6
  12   0  -7 67.0178 113.195   7
 -12   0   7 161.037 175.290   8
 -12   0   7-194.071 264.122   4
 -12   0  -7 56.9218 108.679   2
  12   0  -7-102.608 118.544  12
  12   0   7-67.7668 228.277  12
 -12   0   7 42.0246 125.177  14
  12   0   8 1441.63 407.445  12
  12   0   8 889.648 251.290  19
  12   0  -8 897.491 235.411   5
 -12   0   8 996.828 238.505  11
  12   0  -8 1222.44 322.503  15
 -12   0  -8 982.958 227.662   2
 -12   0   8 1039.99 251.231   8
 -12   0   8 721.038 223.707  18
  12   0  -8 981.884 210.953   7
 -12   0   8 588.276 368.653   4
 -12   0   8 1376.48 343.471  14
  12   0   8 1247.37 310.980   6
  12   0  -8 1091.64 264.777  19
 -12   0  -8 1122.37 274.832  11
 -12   0   9 45.3393 111.255  11
  12   0   9 5.39859 128.127   6
 -12   0   9 271.118 206.440  14
  12   0  -9-127.665 141.514  15
 -12   0   9 33.3205 120.149   8
 -12   0  -9 111.636 244.314  17
  12   0   9 19.1256 206.278  12
 -12   0   9 98.1796 210.750   4
  12   0   9-155.926 183.321  19
  12   0  -9-21.2743 93.4769   7
 -12   0  -9-128.488 146.413   2
 -12   0   9 9.07215 138.758  18
 -12   0  -9-50.4593 142.509  11
  12   0  -9-28.5126 143.026   5
 -12   0  10 261.000 216.944  18
 -12   0  10 194.645 123.440  11
  12   0 -10 418.229 202.914   5
 -12   0 -10 305.996 181.249  11
  12   0 -10 414.147 233.526  15
 -12   0  10-33.1392 116.797   8
  12   0  10 434.849 249.572   6
 -12   0  10 52.3268 182.778  14
 -12   0 -10 477.754 279.344   3
  12   0  10 381.602 265.923  12
  12   0 -10 71.8739 107.707   7
  12   0  10 273.171 161.184  19
 -12   0 -10 364.798 154.091   2
 -12   0 -10 13.1246 163.642  17
 -12   0 -10 314.896 154.480  20
 -12   0  10 840.545 368.325   4
 -12   0 -11 66.1783 106.290   2
  12   0 -11 108.265 163.513   7
  12   0  11 38.0654 171.970  19
 -12   0 -11-23.4081 119.508  20
  12   0 -11 68.5323 119.484   5
 -12   0  11 7.74314 113.974  11
 -12   0  11 362.565 243.229  14
 -12   0  11-126.840 161.301   8
 -12   0  11 232.424 177.254  18
  12   0 -11-243.639 189.051  15
 -12   0  11-223.835 281.880   4
  12   0  11 70.7424 192.085  12
 -12   0 -11 110.558 158.844  17
  12   0  11-60.5835 119.404   6
 -12   0 -11 157.947 215.952   3
 -12   0 -12 1890.44 418.994  17
 -12   0  12 1289.54 473.916   4
  12   0  12 2054.45 493.676  12
  12   0 -12 1898.68 409.310   5
  12   0  12 2226.71 430.766  19
 -12   0  12 1668.84 324.373   8
 -12   0  12 1351.56 382.121  18
 -12   0  12 1293.09 285.226  11
  12   0 -12 1381.66 370.878  15
  12   0 -12 1668.50 336.299   7
  12   0  12 1508.37 357.910   6
 -12   0  12 1327.26 387.708  14
 -12   0 -12 2016.41 343.318  20
 -12   0 -12 1509.77 388.807   3
 -12   0 -12 1828.59 346.724   2
  12   0 -13-301.547 227.813   5
 -12   0 -13 275.074 284.939   3
 -12   0  13 92.2941 266.518   4
 -12   0 -13-15.9004 111.242   2
 -12   0  13-72.1297 144.283  11
 -12   0  13-155.821 223.262  14
  12   0  13 231.095 209.458  19
  12   0 -13 0.89807 188.232  15
 -12   0  13 41.7655 156.027  18
 -12   0 -13 15.6402 129.997  20
  12   0 -13 218.256 189.397   7
 -12   0 -13 98.6523 207.985  17
 -12   0  13 105.969 100.694   8
  12   0  13 172.636 218.171  12
  12   0  13-136.066 181.171   6
 -12   0  14 344.642 275.948  14
 -12   0  14-65.6355 121.720  11
 -12   0 -14 199.389 164.660   2
  12   0 -14 95.2891 214.444  15
  12   0 -14-17.4046 143.330   7
  12   0  14 134.325 174.961   6
  12   0  14 318.889 156.692  19
  12   0 -14 216.054 146.308   5
 -12   0  14-18.6874 162.338  18
 -12   0 -14 266.059 165.069   3
 -12   0 -14 165.666 164.958  20
  12   0  14-262.797 309.097  12
 -12   0  14 391.483 187.532   8
 -12   0 -14 536.185 226.470  17
 -12   0  14 224.549 298.344   4
  12   0  15-26.6480 183.070  12
 -12   0 -15 247.907 253.403   2
 -12   0 -15 15.5990 178.395  20
  12   0 -15-101.467 195.943   7
  12   0  15 24.2269 169.235  19
 -12   0  15-135.866 258.921  11
  12   0 -15-55.3424 196.452   5
 -12   0 -15 90.8080 182.683  17
  12   0  15 218.845 214.447   6
 -12   0 -15-44.0136 178.912   3
  12   0 -15-122.083 182.115  15
 -12   0  15 41.5668 218.992  14
 -12   0  15-516.608 279.381   4
 -12   0  15 156.266 225.489  18
 -12   0  16 636.253 396.967  14
  12   0  16 206.430 239.398  12
  12   0  16 246.665 244.899   6
  12   0 -16 548.388 303.528  15
 -12   0 -16 503.870 200.458  20
 -12   0  16 118.515 240.193   4
 -12   0 -16 200.608 177.892   2
  12   0 -16 425.767 204.806   5
 -12   0  16 578.617 265.026  11
 -12   0  16 283.331 172.185  18
 -12   0 -16 748.287 291.278   3
 -12   0 -16 123.671 146.191  17
  12   0  16 1167.02 422.567  19
 -12   0 -17-174.543 204.554  20
  12   0  17 483.278 246.275  19
  12   0 -17-105.102 194.147   5
  12   0  17-75.3494 241.599   6
  12   0  17 82.4083 187.159  12
  12   0 -17 58.8910 155.657  15
 -12   0  17-316.855 229.856  14
 -12   0  17 113.271 222.357  11
 -12   0  17 31.5850 231.631  18
 -12   0  17 589.436 421.474   4
 -12   0 -17-193.267 242.313   3
 -12   0 -17 55.9491 213.166  17
 -12   0 -18 994.668 299.016  20
  12   0  18 1868.28 578.525  12
 -12   0 -18 478.293 237.627   3
  12   0  18 843.012 419.923  19
  12   0  18 984.666 385.613   6
 -12   0  18 1000.73 408.298  18
 -12   0  18 972.869 392.215  14
  12   0 -18 660.783 348.514  15
 -12   0  18 580.626 297.672  11
 -12   0  18 1074.58 487.562   4
  12   0 -18 536.444 271.835   5
 -12   0  19-267.551 314.141   4
 -12   0 -19 44.2679 199.990   3
 -12   0  19 62.5219 245.826  18
  12   0 -19-143.900 266.884   5
  12   0  19-7.04089 289.034  12
 -12   0 -19 519.749 248.524  20
  12   0 -19 183.379 359.616  15
 -12   0  19 16.0780 183.960  11
 -12   0  19 51.2486 232.822  14
  12   0  19-94.9648 202.020   6
  12   0  19 148.482 255.718  19
  12   0 -20 1076.57 459.336   5
 -12   0 -20 1470.22 497.402   3
 -12   0  20 651.530 346.438  18
 -12   0 -20 1114.82 386.550  20
  12   0  20 391.257 365.094   6
  12   0  20-16.2011 254.773  19
  12   0  20 228.140 325.947  12
 -12   0  20 289.155 272.513  11
  12   0 -20 634.720 396.355  15
 -12   0  20 1607.92 620.778   4
 -12   0  20 525.386 339.075  14
  12   0 -21 78.5511 225.417   5
 -12   0 -21-177.518 273.084  20
 -12   0  21 209.375 324.505  18
 -12   0  21-340.393 258.396  11
  12   0 -22 696.918 441.936   5
 -12   0  22 854.154 434.045  18
 -12   0  22 423.146 294.608  11
 -13   0   0-4.09535 95.0676  11
 -13   0   0-59.3131 124.257   8
  13   0   0-382.710 182.553  19
 -13   0   0-4.48587 200.586   4
 -13   0   0 38.1974 86.4311  14
  13   0   0 58.5317 199.227  12
  13   0   0 34.8801 102.594   5
 -13   0   0 46.9472 132.325  18
  13   0   0 28.5249 88.8355   7
 -13   0  -1-96.1442 141.435  18
 -13   0  -1 241.426 239.510   8
  13   0  -1-111.384 86.3087   7
  13   0  -1 120.342 217.960  12
 -13   0  -1 35.8610 163.521   4
  13   0   1-95.5653 138.975  19
 -13   0   1-146.653 163.945  18
  13   0   1-16.0779 79.0114   7
  13   0   1 31.0692 136.865   5
  13   0  -1 153.687 111.656   5
  13   0  -1-178.942 161.336  19
 -13   0  -1-22.9755 91.7211  14
 -13   0  -1 63.4444 114.626   2
 -13   0  -1 251.591 159.800  11
 -13   0   1-81.6327 104.996  14
  13   0   1 80.9716 196.899  12
 -13   0   1-47.5451 189.221   4
 -13   0   1 2.31288 138.364   8
 -13   0   1-25.8265 99.6958  11
 -13   0  -2 1719.23 323.398  11
  13   0  -2 1538.94 304.828   5
 -13   0   2 1990.52 481.831   4
  13   0  -2 1433.66 359.688  12
 -13   0   2 1317.01 271.359  11
  13   0   2 1640.55 400.063  12
 -13   0   2 1767.84 321.047  14
 -13   0  -2 1115.09 293.510   4
  13   0   2 1637.80 245.087   7
  13   0   2 1528.82 322.718  19
 -13   0   2 1618.02 333.097  18
  13   0  -2 1881.62 257.729   7
 -13   0   2 1824.51 381.139   8
  13   0  -2 1646.92 208.963   9
 -13   0  -2 1445.01 262.745   2
  13   0  -2 1494.34 312.379  19
 -13   0  -2 1423.56 253.854  14
  13   0  -2 1738.77 223.342  16
  13   0   2 1597.70 326.625   6
  13   0  -3 245.651 186.840  12
 -13   0  -3 26.9466 186.799   4
 -13   0   3-93.1330 118.915   8
 -13   0   3 71.9811 269.738   4
  13   0  -3-10.4953 81.5458   7
 -13   0  -3-114.208 113.615   2
 -13   0   3 101.529 106.687  14
 -13   0  -3 19.7213 99.3229  14
  13   0  -3-97.4912 142.536  19
  13   0  -3 35.6825 64.8883  16
 -13   0  -3 383.378 183.430  11
  13   0   3-13.1413 103.717   6
  13   0   3-54.0230 168.861  12
  13   0  -3 465.230 213.118   5
 -13   0   3-160.263 133.343  18
 -13   0   3 97.2013 94.3564  11
  13   0  -3-47.0438 69.6889   9
  13   0   3 80.7916 110.381  19
 -13   0  -4 144.096 105.497   2
 -13   0   4-134.484 152.124  14
  13   0   4 200.515 138.245   6
 -13   0  -4 228.761 153.457  11
  13   0   4-170.683 217.109  12
 -13   0   4 229.994 187.625   8
  13   0  -4 105.060 92.6132   7
 -13   0   4 220.266 148.454  11
 -13   0   4-106.193 127.564  18
  13   0  -4 279.417 189.707  12
  13   0  -4-161.660 134.025  19
 -13   0  -4 177.822 140.857   4
 -13   0  -4 3.76437 81.1601  14
  13   0  -4 191.871 160.276   5
 -13   0   4 216.606 262.452   4
  13   0   4 87.7966 118.498  19
 -13   0   5-69.3822 185.552  18
 -13   0  -5 32.2809 67.0770  14
  13   0  -5 49.1495 145.060  19
  13   0   5 30.0208 101.826  19
  13   0   5-106.200 201.044  12
  13   0  -5-207.813 170.651   5
 -13   0   5 68.8753 234.297   4
  13   0  -5 422.149 253.767  12
 -13   0   5 22.1339 117.059  14
  13   0   5 355.853 194.534   6
 -13   0  -5-3.00145 91.4160   2
 -13   0   5-41.7203 106.555  11
 -13   0   5-70.0108 119.555   8
  13   0  -5-29.9327 75.4560   7
 -13   0  -5-100.865 136.369  11
 -13   0   6 12.9136 130.454  11
  13   0   6-26.8008 228.705  12
  13   0  -6 60.9027 108.834  12
 -13   0   6 147.687 152.056   8
  13   0  -6-182.700 115.419   7
 -13   0  -6 4.49395 94.3684  14
  13   0  -6-89.3420 117.020   5
 -13   0  -6 227.913 161.543  11
 -13   0  -6 119.111 91.4169   2
  13   0   6-73.9930 94.4349   6
 -13   0   6 202.481 182.536  14
  13   0   6-135.061 152.080  19
 -13   0   6 7.43909 142.700  18
 -13   0   6 261.479 223.448   4
  13   0  -6 87.4237 149.675  19
 -13   0   7 146.748 132.585  11
 -13   0  -7 27.4015 81.2252   2
 -13   0   7 87.6261 166.270  18
  13   0   7 194.705 250.369  12
 -13   0  -7 120.152 134.611  11
  13   0  -7-113.581 165.922  19
  13   0   7-127.801 155.032   6
 -13   0   7 274.786 220.800   4
  13   0  -7-125.595 139.251   5
  13   0  -7 153.268 97.4610   7
  13   0   7-313.475 190.576  19
 -13   0   7 129.060 144.229   8
 -13   0   7-81.8950 134.651  14
  13   0  -8 166.321 167.952  15
 -13   0   8-10.1795 154.565  14
 -13   0   8 124.568 113.589  11
 -13   0  -8 78.8790 125.193  11
  13   0   8 52.4290 204.530  12
  13   0   8 113.969 178.830  19
 -13   0   8-213.829 180.922  18
 -13   0   8-153.153 222.201   4
  13   0   8-118.068 156.627   6
 -13   0   8 33.6302 99.9812   8
 -13   0  -8 19.2562 81.9030   2
  13   0  -8-28.7375 117.878   5
  13   0  -8 222.199 133.228   7
  13   0  -8 171.799 132.298  19
 -13   0   9-91.0906 117.136  11
  13   0  -9-4.22339 126.415   7
 -13   0   9-4.92560 121.314  18
 -13   0  -9 26.1798 110.787   2
 -13   0   9 7.36856 142.884   8
 -13   0  -9-204.262 197.219  11
  13   0  -9 211.123 175.725  19
  13   0   9-16.8916 131.083  19
  13   0   9-167.857 187.684   6
  13   0   9 396.211 244.964  12
 -13   0   9 427.759 301.516   4
 -13   0  -9 351.827 261.999  17
  13   0  -9-102.655 144.834   5
  13   0  -9 98.1930 142.427  15
 -13   0   9 52.7931 171.695  14
 -13   0 -10 3082.53 481.228  11
 -13   0  10 2919.15 434.736  11
 -13   0 -10 3015.69 416.132   2
  13   0 -10 2677.73 379.910   7
  13   0  10 2094.70 553.719  12
  13   0 -10 2236.98 453.940  15
  13   0 -10 2724.15 451.381  19
 -13   0  10 3363.10 668.641   4
 -13   0  10 3600.44 554.989  18
 -13   0 -10 3362.14 567.516   3
  13   0  10 2777.63 474.324  19
 -13   0  10 3226.02 561.177  14
 -13   0  10 3300.96 480.470   8
  13   0  10 2794.60 467.366   6
 -13   0 -10 2983.98 509.250  17
  13   0 -10 2649.51 432.120   5
 -13   0  11-77.3492 152.441  14
  13   0  11 99.5016 115.911  19
 -13   0  11-125.559 162.210  18
 -13   0  11 84.9422 350.522   4
  13   0  11-19.8266 148.575   6
  13   0  11 90.1361 214.140  12
 -13   0 -11 63.6628 180.153   3
  13   0 -11 140.831 256.593  15
 -13   0  11 43.0718 108.831   8
  13   0 -11 277.485 180.376   5
 -13   0 -11 80.7330 140.366  17
 -13   0  11-51.2843 155.916  11
 -13   0 -11 92.9811 101.201   2
  13   0  12-351.077 314.083  12
  13   0  12 5.03907 163.423   6
 -13   0  12 694.380 358.728   4
  13   0 -12 41.5961 128.779   5
 -13   0 -12-62.1063 185.467   3
  13   0  12 109.547 154.079  19
 -13   0  12-92.2878 188.268  18
 -13   0 -12 100.231 100.598  20
  13   0 -12-57.7019 150.853  15
 -13   0  12 242.219 208.622  14
 -13   0 -12 146.216 185.191  17
 -13   0  12 43.5694 112.677  11
 -13   0 -12 70.9381 109.817   2
 -13   0  12-122.520 163.912   8
 -13   0  13 55.7140 117.319  11
 -13   0 -13 0.33904 108.278   2
  13   0  13 98.9036 252.348  12
 -13   0 -13-47.4481 120.832  20
 -13   0  13-25.4339 202.332  14
 -13   0 -13 170.644 239.164   3
  13   0  13-254.766 212.910   6
  13   0  13-68.0424 176.700  19
  13   0 -13 21.8759 131.140   5
 -13   0  13-0.75432 205.782   4
 -13   0  13-42.5602 112.127   8
 -13   0 -13-179.700 195.375  17
 -13   0  13-491.731 324.839  18
  13   0 -13 100.949 192.189  15
  13   0  14 845.147 310.720  19
 -13   0 -14 762.938 263.001  20
  13   0 -14 520.830 214.175   5
 -13   0  14 649.648 305.692  18
 -13   0 -14 1019.39 238.725   2
  13   0  14 763.264 342.423  12
 -13   0 -14 1529.03 388.157  17
 -13   0 -14 1204.83 427.937   3
  13   0  14 1180.83 364.084   6
 -13   0  14 590.806 305.437   4
 -13   0  14 804.829 385.452  14
  13   0 -14 323.819 225.137  15
 -13   0  14 858.130 290.090  11
 -13   0 -15-190.007 258.376   3
  13   0  15 391.628 235.384  19
 -13   0  15-144.526 202.081  18
  13   0  15 241.433 231.112   6
 -13   0 -15 223.328 212.807  17
 -13   0  15 632.076 408.355   4
 -13   0  15 295.792 207.895  11
  13   0 -15 254.369 294.116  15
  13   0 -15-205.046 201.480   5
  13   0  15 597.803 417.636  12
 -13   0  15 692.380 379.655  14
 -13   0 -15-211.600 183.909  20
 -13   0  16 652.259 370.352   4
 -13   0  16 1209.26 445.320  18
  13   0 -16 1052.40 325.928   5
 -13   0 -16 226.913 213.535  17
  13   0  16 610.545 315.685   6
 -13   0  16 532.681 211.380  11
  13   0  16 1199.52 408.073  19
 -13   0 -16 971.546 281.804  20
 -13   0  16 933.520 404.816  14
  13   0 -16 882.479 363.151  15
  13   0  16 340.854 309.410  12
 -13   0 -16 160.750 201.852   3
  13   0  17 263.243 240.473   6
 -13   0  17 241.467 252.105  11
 -13   0 -17-45.6726 186.678  17
 -13   0  17-158.248 217.997  18
 -13   0  17 162.806 270.807   4
 -13   0  17-231.189 285.062  14
  13   0 -17 91.8819 168.975   5
  13   0 -17-122.672 270.022  15
  13   0  17 294.027 267.942  19
 -13   0 -17 365.464 300.963   3
  13   0  17 483.865 344.987  12
 -13   0 -17-200.038 215.711  20
  13   0  18 61.2358 294.225  19
 -13   0  18-181.162 210.877  18
 -13   0  18-83.2866 292.490   4
 -13   0  18 275.810 192.464  11
  13   0  18 381.525 290.667   6
  13   0 -18-83.2278 270.100  15
 -13   0 -18 580.971 250.928  20
  13   0  18 778.661 381.992  12
  13   0 -18-77.3257 258.609   5
 -13   0 -18-41.9972 229.536   3
 -13   0  18-598.025 477.885  14
  13   0 -19 110.810 322.750  15
 -13   0  19-0.68515 250.733  18
 -13   0  19 329.956 282.439   4
  13   0 -19-280.354 350.226   5
  13   0  19 402.967 232.139   6
  13   0  19-34.5620 280.372  12
 -13   0 -19 2.20093 186.729   3
 -13   0  19 1063.29 388.410  14
  13   0  19 315.220 333.512  19
 -13   0  19-21.6682 222.764  11
 -13   0  20 599.915 329.127  11
 -13   0  20 697.784 455.713  18
  13   0 -20 758.196 437.564   5
 -13   0  21 687.941 344.339  11
  13   0 -21-207.347 244.670   5
 -13   0  21 188.772 435.294  18
  14   0   0 1904.80 365.323  19
 -14   0   0 1778.91 375.073  18
 -14   0   0 2047.86 331.507  14
 -14   0   0 2070.44 463.504   4
  14   0   0 2408.36 298.088   7
 -14   0   0 2044.22 363.016  11
 -14   0   0 1052.09 308.221   8
  14   0   0 2258.08 475.872  12
  14   0   0 2013.24 367.594   5
  14   0   1 263.316 203.827   5
 -14   0  -1-1.82166 122.086  14
 -14   0  -1 17.4584 221.373   4
 -14   0   1 378.336 297.559   4
  14   0  -1 20.9447 115.550  19
 -14   0   1 83.6805 99.2705  11
 -14   0  -1-109.894 142.817   8
  14   0  -1 92.8545 225.228  12
 -14   0   1-24.6314 123.047  18
  14   0  -1 164.304 173.739   5
 -14   0  -1 152.199 127.668   2
  14   0  -1 16.2708 80.1379   9
 -14   0  -1-78.3807 129.776  18
  14   0   1 9.04635 78.6059   7
 -14   0  -1-145.548 155.283  11
 -14   0   1 160.729 160.669   8
 -14   0   1 1.44529 92.3690  14
  14   0  -1-149.287 117.767   7
  14   0   1-2.86602 104.767  19
  14   0   1 111.668 225.343  12
  14   0  -1 71.5466 104.050  16
 -14   0  -2-39.5723 106.932  11
 -14   0  -2 55.3710 89.8215  14
  14   0  -2 174.869 160.647   5
 -14   0  -2-135.841 152.996   8
 -14   0   2-78.9543 125.558  14
  14   0   2-24.5963 121.032  19
 -14   0   2-167.201 139.764  11
 -14   0   2-30.7411 202.224   4
  14   0   2-109.515 140.316   5
 -14   0   2 61.0306 162.808  18
 -14   0  -2-8.37563 103.757   2
  14   0   2 11.5083 81.9409   7
  14   0  -2 207.735 221.698  12
  14   0  -2 7.44680 157.191  19
 -14   0  -2 145.264 229.794   4
 -14   0   2 350.716 230.366   8
  14   0  -2 98.6102 117.037   7
  14   0   2-27.0555 221.522  12
 -14   0   3-137.313 337.561   4
  14   0   3-306.297 219.290  19
 -14   0   3-193.840 186.688  18
 -14   0   3 35.0142 135.835  14
 -14   0   3-55.0360 148.954   8
 -14   0  -3 119.262 135.338  14
  14   0  -3-200.946 195.366  12
  14   0   3 167.586 249.874  12
 -14   0  -3 55.4075 156.813  11
  14   0  -3 59.5165 92.6770   7
 -14   0  -3 46.3578 143.686   4
  14   0  -3 254.225 192.968   5
  14   0  -3 232.648 145.798  19
  14   0   3-54.4297 80.5145   7
 -14   0   3-42.5591 134.415  11
 -14   0  -3-63.8159 103.213   2
  14   0   3-80.8580 158.092   6
 -14   0   4 472.502 210.448   8
 -14   0  -4 64.7372 104.107   2
  14   0  -4-143.536 205.907  12
 -14   0   4 40.6024 284.659   4
  14   0   4-291.745 194.645   6
 -14   0  -4 126.909 102.494  14
 -14   0  -4 114.754 155.289  11
  14   0  -4 178.723 115.245   7
  14   0   4 135.404 222.840  12
 -14   0   4 259.422 239.581  18
  14   0  -4 47.8759 121.150  19
  14   0   4 0.37051 164.334  19
 -14   0   4 176.473 149.553  11
 -14   0   4 835.520 285.120  14
  14   0  -4 111.709 147.291   5
 -14   0  -5-22.4850 89.3955   2
 -14   0   5 24.7063 161.570  14
 -14   0   5 197.014 166.319  18
 -14   0  -5 54.8974 150.677  11
  14   0   5 233.702 294.129  12
 -14   0   5 57.2007 165.617  11
  14   0  -5 149.810 174.664  19
 -14   0   5 58.8995 130.980   8
  14   0   5-160.908 174.891  19
 -14   0  -5-162.363 138.554  14
 -14   0   5-10.3062 237.113   4
  14   0   5 243.333 186.895   6
  14   0  -5 23.1198 131.202   5
  14   0  -6 199.327 154.649  19
  14   0  -6 460.416 214.105   5
  14   0   6-121.565 159.312   6
 -14   0   6 136.662 199.896  18
  14   0   6 25.4705 138.203  19
 -14   0   6 13.6211 145.392  14
 -14   0   6 79.1800 145.706  11
 -14   0   6-173.879 202.353   8
 -14   0  -6 42.3216 129.541  11
 -14   0  -6 123.803 106.885   2
 -14   0  -6-82.2600 83.3832  14
 -14   0   6 329.187 312.039   4
  14   0   6 201.203 229.719  12
 -14   0   7 202.809 170.925   8
  14   0   7 302.567 229.569  19
 -14   0  -7-118.951 172.981  11
  14   0  -7-56.1838 126.067   5
  14   0   7 156.714 169.793   6
 -14   0   7 219.581 167.519  18
  14   0   7 18.1180 224.452  12
 -14   0   7-52.6075 134.694  11
 -14   0   7 272.203 286.809   4
 -14   0   7 225.942 240.206  14
 -14   0  -7 141.232 114.690   2
  14   0  -7 121.567 155.299  19
  14   0   8 839.831 393.644  12
 -14   0   8 451.397 243.787  14
  14   0  -8 432.502 201.893   5
 -14   0   8 575.287 197.842  11
  14   0   8 748.631 267.962   6
 -14   0  -8 482.087 202.939  11
 -14   0  -8 881.533 226.360   2
 -14   0   8 808.221 300.009  18
  14   0  -8 672.706 263.019  15
 -14   0   8 756.248 262.372   8
 -14   0   8 472.865 256.658   4
  14   0   8 645.869 264.440  19
  14   0  -8 317.981 184.962  19
  14   0   9 108.589 265.660  12
 -14   0  -9-109.347 89.6762   2
 -14   0   9 70.6997 195.647  14
  14   0   9-89.0510 132.977  19
 -14   0   9 213.305 197.033  18
 -14   0  -9 115.819 201.407  17
 -14   0   9-196.273 227.147   4
  14   0  -9-187.529 187.558   5
  14   0  -9-0.38968 155.488  19
  14   0   9 13.7885 147.639   6
 -14   0  -9 109.015 185.032   3
 -14   0   9 164.149 151.567  11
 -14   0   9-103.174 119.313   8
  14   0  -9-10.3305 149.888  15
 -14   0  -9-95.5925 132.089  11
  14   0  10 109.736 178.711   6
 -14   0  10 206.518 196.538  18
  14   0 -10 257.449 206.460  15
 -14   0  10-33.8034 221.412   4
  14   0  10-7.07453 187.911  19
  14   0 -10 45.4753 142.122   5
 -14   0 -10-176.362 189.031  11
 -14   0 -10 182.120 255.439   3
 -14   0  10 148.967 137.702   8
 -14   0 -10 221.065 133.982   2
 -14   0  10 252.645 140.080  11
  14   0 -10-24.9962 175.454  19
 -14   0  10 207.301 225.348  14
 -14   0 -10 451.501 259.231  17
  14   0  10-72.8930 342.889  12
 -14   0  11-359.607 214.256  18
  14   0 -11 18.8811 182.792  19
  14   0 -11 119.012 179.719   5
 -14   0  11 95.3830 152.603   8
 -14   0  11 169.508 142.552  11
 -14   0 -11-129.925 163.440  17
  14   0  11 395.274 255.327   6
 -14   0 -11 256.576 269.101   3
 -14   0 -11 56.6013 107.814   2
  14   0  11 282.366 234.673  19
  14   0  11-1.43771 290.034  12
  14   0 -11 226.284 193.535  15
 -14   0  11-206.282 241.066  14
 -14   0  11 51.5848 259.423   4
 -14   0  12 2386.86 517.879  18
  14   0  12 3036.60 551.343  19
 -14   0 -12 2281.61 518.139   3
 -14   0  12 2227.95 553.694  14
  14   0 -12 1664.80 393.433  19
 -14   0 -12 2826.35 525.660  17
 -14   0  12 1909.15 560.451   4
 -14   0 -12 2367.99 407.766   2
  14   0  12 3057.35 674.390  12
  14   0 -12 2242.03 430.606   5
 -14   0  12 2152.35 405.936  11
  14   0  12 2642.23 502.226   6
  14   0 -12 2668.79 527.931  15
 -14   0  12 2625.80 443.421   8
  14   0  13 191.607 227.245   6
 -14   0 -13-147.156 213.623  17
 -14   0 -13-85.4178 191.809   3
 -14   0  13 265.013 211.148  11
 -14   0  13 93.0382 214.947  18
  14   0 -13-99.9675 179.944  15
  14   0 -13 34.5590 150.008   5
 -14   0  13 76.8517 147.772   8
  14   0  13 37.7527 290.583  12
 -14   0  13-26.3776 214.288  14
 -14   0  13 20.1786 278.345   4
  14   0  13-111.311 225.888  19
  14   0  14 135.879 209.841  19
  14   0 -14 341.728 265.713  15
 -14   0 -14 246.841 212.123  20
  14   0 -14-137.843 200.123   5
 -14   0  14 134.829 199.963  18
 -14   0  14 35.3307 155.878  11
  14   0  14 134.220 199.278   6
 -14   0  14-123.296 268.603  14
 -14   0 -14 2.60797 196.145  17
 -14   0  14-149.191 322.826   4
  14   0  14 568.349 401.089  12
 -14   0 -14 157.304 289.079   3
 -14   0  15-203.103 285.457   4
  14   0 -15 148.755 221.779   5
 -14   0  15 117.571 262.517  14
 -14   0  15 84.2121 207.946  18
 -14   0 -15-148.633 233.003  17
 -14   0 -15-89.2051 230.088   3
  14   0  15-94.4870 261.977   6
  14   0  15-51.3990 258.415  12
 -14   0  15 160.104 185.822  11
  14   0 -15-159.419 246.257  15
  14   0  15 117.891 183.432  19
  14   0  16 31.4875 269.116  19
 -14   0 -16 417.672 188.814   3
 -14   0 -16 168.330 182.378  17
  14   0 -16 226.480 202.536  15
  14   0  16 120.622 270.039  12
  14   0  16 393.822 340.475   6
 -14   0  16 400.314 230.188  11
  14   0 -16 469.331 214.188   5
 -14   0  16 544.075 329.411  14
 -14   0  16 657.591 432.702   4
 -14   0  16 329.534 291.850  18
 -14   0  17 113.583 233.063  11
 -14   0 -17-244.461 306.650  17
  14   0 -17-153.275 279.872   5
  14   0  17-8.79620 192.080   6
 -14   0 -17-477.246 365.271   3
  14   0 -17 171.770 190.614  15
  14   0  17 559.305 428.232  12
 -14   0  17-73.7453 316.550   4
 -14   0  17 139.210 257.436  18
 -14   0  17 292.618 275.275  14
  14   0  17 225.933 234.097  19
 -14   0 -18 765.634 268.483   3
 -14   0  18 187.425 224.395  14
 -14   0  18 147.753 199.247  18
  14   0  18 530.943 299.457  19
  14   0 -18 177.764 258.046   5
  14   0 -18 124.212 264.104  15
  14   0  18 377.322 285.521  12
 -14   0  18 301.356 256.296  11
  14   0  18 664.730 393.432   6
 -14   0  18 1094.75 498.215   4
 -14   0 -19 63.5911 336.947   3
 -14   0  19 361.863 376.445  18
 -14   0  19 8.42267 187.719  11
  14   0 -19-598.802 344.767   5
  14   0 -20 1312.28 443.998   5
 -14   0  20 879.900 370.507  11
 -14   0  20 306.735 253.061  18
 -15   0   0-120.655 142.584   2
 -15   0   0 6.04856 126.003  11
 -15   0   0 247.205 249.259   4
 -15   0   0-25.3575 115.758  14
  15   0   0 164.347 285.032  12
  15   0   0 266.189 180.892   5
  15   0   0 107.969 127.982  19
 -15   0   0-78.6374 193.462  18
 -15   0   0 266.173 142.420   8
 -15   0   1-20.0886 144.983   8
  15   0  -1 70.9739 131.508  19
 -15   0  -1-26.4584 167.658  18
 -15   0   1-149.566 189.942  18
 -15   0   1-77.5298 150.419  11
 -15   0  -1-96.0666 193.411   8
  15   0   1 204.136 143.629   5
 -15   0  -1 616.354 311.859   4
  15   0  -1 261.189 259.202  12
 -15   0  -1-145.749 124.481   2
  15   0   1-10.6153 118.635  19
 -15   0   1 17.1712 213.248   4
 -15   0   1 226.918 144.865  14
 -15   0  -1-166.329 128.574  14
  15   0   1-177.033 309.999  12
 -15   0  -1-18.3040 156.745  11
  15   0  -1-230.769 156.217   5
 -15   0   2-85.7967 140.543  14
 -15   0  -2-107.863 126.522  11
 -15   0  -2 278.766 139.441  14
 -15   0   2 160.833 299.587   4
  15   0  -2 52.0301 184.910  12
  15   0   2 205.635 188.583   5
  15   0   2 1.24052 234.994  12
 -15   0   2 116.670 159.913  18
  15   0  -2 41.2709 125.629  19
 -15   0  -2 166.281 183.532   8
  15   0  -2-145.815 190.948   5
 -15   0   2 95.7849 146.351  11
  15   0   2-36.8897 148.693  19
 -15   0  -2 159.704 142.433   2
 -15   0   2-99.2567 145.576   8
 -15   0   3 289.106 315.472   4
 -15   0  -3 45.8926 87.0276  14
  15   0  -3-36.3639 146.879   5
  15   0   3 406.637 316.271  12
  15   0  -3 233.836 183.454  19
  15   0   3 271.424 185.850   5
 -15   0  -3 94.5045 175.310   8
  15   0  -3-182.918 176.365  12
 -15   0  -3 210.704 171.051   2
 -15   0  -3-259.127 194.542  11
 -15   0   3 260.002 160.199   8
  15   0   3-152.956 126.454  19
  15   0   3-33.2258 97.9377   7
  15   0   3-76.2981 142.494   6
 -15   0   3-57.3462 155.681  14
 -15   0   3-73.8694 156.557  11
 -15   0   3-66.2439 198.334  18
 -15   0   4 629.039 255.565  18
  15   0  -4 328.818 169.030   5
  15   0   4 689.402 265.645   6
 -15   0   4 538.764 208.440   8
  15   0   4 468.145 196.003  19
 -15   0   4 1194.37 461.071   4
  15   0   4 600.470 162.158   7
 -15   0   4 1019.59 295.476  11
 -15   0  -4 1111.26 311.693  11
  15   0   4 1073.90 415.469  12
 -15   0   4 1014.56 298.228  14
 -15   0  -4 676.106 213.764   2
  15   0  -4 562.250 214.736  19
  15   0  -5 306.496 164.358  19
 -15   0   5 487.265 219.219  11
  15   0  -5-14.5238 157.018   5
 -15   0  -5-91.7393 157.598   2
 -15   0   5-170.961 240.895  14
 -15   0  -5 26.6290 130.141  11
 -15   0   5 216.460 193.626   8
 -15   0   5-249.336 375.156   4
  15   0   5-24.3349 129.630  19
  15   0   5 4.85579 131.578   6
  15   0   5 159.350 242.480  12
 -15   0   5-172.872 179.223  18
  15   0  -6 275.137 153.967   5
  15   0   6 558.671 328.731  12
 -15   0   6 642.195 289.466  14
  15   0   6 760.799 258.257   6
 -15   0  -6 896.948 279.019  11
  15   0   6 814.041 291.170  19
 -15   0   6 474.305 183.859  11
 -15   0   6 747.473 258.819   8
  15   0  -6 490.312 229.462  19
 -15   0   6 470.679 240.831  18
 -15   0   6 58.4138 269.417   4
 -15   0  -6 673.127 218.344   2
 -15   0   7 172.069 185.967  14
  15   0   7-308.970 204.184  19
 -15   0   7-153.338 155.252  11
  15   0  -7 61.9209 131.300   5
 -15   0   7-239.532 189.162   8
  15   0   7 192.000 157.179   6
  15   0  -7-103.951 123.701  19
 -15   0   7-581.694 351.405   4
 -15   0   7-56.3542 165.048  18
 -15   0  -7 109.062 130.893   2
 -15   0  -7-53.7781 158.110  11
  15   0   7 50.3186 230.524  12
 -15   0   8 233.759 203.629  18
 -15   0  -8-24.7148 174.638  11
 -15   0   8 47.5350 142.433  11
 -15   0   8 391.990 279.331   4
 -15   0   8 135.770 175.957  14
  15   0  -8-45.3801 187.246  19
  15   0  -8-56.6772 146.218   5
  15   0   8 439.442 303.228  12
  15   0  -8-9.97087 137.408  15
 -15   0   8 135.327 177.939   8
  15   0   8 36.7805 159.876  19
 -15   0  -8 282.625 177.420   2
  15   0   8 185.130 165.242   6
  15   0  -9-83.7953 127.621  15
  15   0   9-104.476 145.451   6
  15   0   9 280.269 313.920  12
  15   0  -9 134.513 166.529  19
 -15   0  -9-82.3971 163.688  11
  15   0  -9-7.54111 124.323   5
 -15   0   9-2.44492 290.223   4
  15   0   9 27.0125 180.461  19
 -15   0   9-170.957 224.522  18
 -15   0   9-269.108 295.152  14
 -15   0  -9 297.511 268.191   3
 -15   0  -9 81.9031 262.622  17
 -15   0   9-86.9207 137.903   8
 -15   0   9 75.7614 116.613  11
 -15   0  -9 127.282 155.422   2
 -15   0 -10 591.706 260.767   3
  15   0  10 364.792 184.777  19
  15   0  10 355.795 188.824   6
  15   0  10 759.233 389.201  12
  15   0 -10 303.144 227.386  15
  15   0 -10 529.919 226.601   5
  15   0 -10 591.355 257.195  19
 -15   0 -10 660.147 240.161   2
 -15   0  10 82.2730 152.625  14
 -15   0  10 452.490 200.315   8
 -15   0 -10 492.599 256.250  11
 -15   0  10 588.724 221.474  11
 -15   0  10 664.753 296.318   4
 -15   0  10 573.947 248.404  18
 -15   0 -10 629.795 290.942  17
  15   0 -11-197.771 201.012   5
  15   0  11-86.1109 155.854   6
  15   0  11 194.409 223.754  19
 -15   0  11 283.039 341.097   4
 -15   0 -11-66.2402 127.118   2
 -15   0  11-104.878 173.513  14
 -15   0  11-47.9591 135.833   8
 -15   0 -11 190.032 229.190  17
 -15   0  11-259.942 284.843  18
 -15   0  11 111.412 171.440  11
 -15   0 -11-206.410 258.443   3
  15   0 -11 372.433 214.531  19
  15   0  11-242.274 244.455  12
  15   0 -11-220.246 248.056  15
 -15   0 -12 463.295 273.682  17
  15   0  12 1.04181 188.991  19
 -15   0  12 335.626 235.869  18
 -15   0  12 86.8406 241.953   4
 -15   0  12 207.942 146.169   8
  15   0  12 320.942 354.619  12
  15   0 -12-143.578 233.726  15
  15   0 -12 215.885 208.090   5
  15   0  12-398.238 316.820   6
 -15   0  12 399.163 358.344  14
 -15   0 -12 343.315 289.299   3
  15   0 -12 57.0016 163.061  19
 -15   0  12 7.82549 124.596  11
  15   0 -13 24.2027 173.839  15
  15   0 -13-66.0309 129.643   5
 -15   0  13-95.5524 221.107  14
 -15   0  13-13.6688 197.146  18
  15   0 -13 16.2844 148.811  19
 -15   0 -13-61.8185 218.091   3
 -15   0  13 233.945 246.330  11
 -15   0  13-12.9387 264.988   4
  15   0  13 101.546 233.121  12
  15   0  13-422.124 259.039   6
 -15   0 -13 57.6679 233.485  17
  15   0  13-252.970 223.377  19
 -15   0  14 242.580 273.063  18
  15   0  14 87.2180 244.213  12
 -15   0 -14 388.831 350.586   3
  15   0 -14 864.869 393.226  15
  15   0  14 223.528 240.476   6
  15   0  14 761.627 296.243  19
 -15   0  14 487.775 268.349  14
 -15   0 -14 667.324 332.035  17
  15   0 -14 424.345 238.189   5
  15   0 -14 692.653 316.798  19
 -15   0  14-232.399 335.323   4
 -15   0  14 593.510 286.920  11
  15   0 -15-92.5027 176.724   5
  15   0  15 427.562 380.211  12
 -15   0 -15 51.0078 306.585   3
 -15   0  15 307.043 262.676   4
  15   0 -15-396.329 341.606  15
 -15   0  15 829.933 364.174  11
  15   0 -15 9.32285 163.989  19
 -15   0  15 531.552 356.586  18
 -15   0 -15-121.240 188.698  17
  15   0  15 36.0616 203.828   6
 -15   0  15 21.4497 268.651  14
  15   0  15-152.400 282.007  19
  15   0  16 443.337 390.716  12
 -15   0 -16-595.110 358.694   3
 -15   0  16-330.089 229.604  11
 -15   0  16-229.015 286.189  14
 -15   0  16 214.879 348.117   4
  15   0 -16-151.190 317.824  15
  15   0  16-42.1335 193.808  19
  15   0  16 193.712 188.444   6
 -15   0  16 222.879 286.438  18
  15   0 -16-607.787 319.146   5
 -15   0 -16 46.3181 203.674  17
 -15   0  17 94.3240 301.119   4
 -15   0  17 55.6850 266.274  14
 -15   0 -17 341.283 197.170   3
 -15   0  17-139.384 291.981  11
 -15   0  17 17.3124 249.077  18
  15   0 -17 175.612 290.927   5
 -15   0 -17 142.159 286.099  17
  15   0  17 174.899 256.715   6
 -15   0 -18 1649.49 522.579   3
  15   0 -18 1536.05 439.779   5
 -15   0  18 2157.57 611.491  18
 -15   0  18 1183.69 369.612  11
 -15   0  19-216.564 312.343  11
  15   0 -19-267.216 329.624   5
 -16   0   0 142.947 241.422  18
 -16   0   0 166.489 152.836   2
 -16   0   0 299.177 194.641  11
 -16   0   0 57.4387 147.375  14
  16   0   0-224.632 203.118   5
  16   0   0 44.0612 152.581  19
 -16   0   0 192.173 232.600   8
 -16   0   0 296.102 239.834   4
  16   0   0 740.210 371.828  12
 -16   0  -1 36.9831 125.495   8
 -16   0  -1 127.566 137.732  11
  16   0   1 198.874 316.530  12
 -16   0   1 266.871 330.049   4
 -16   0   1-156.250 207.181  11
 -16   0   1 29.1785 125.562  14
  16   0  -1-284.648 364.923  12
 -16   0   1 333.494 232.630   8
  16   0  -1 258.940 188.147   5
  16   0   1 58.0936 169.603   5
 -16   0   1-88.0530 167.773  18
 -16   0  -1-177.562 168.613  14
  16   0  -1-51.1797 141.182  19
  16   0   1-64.4702 157.661  19
 -16   0  -1-140.791 170.503   2
  16   0   2 663.963 317.986  12
 -16   0  -2 275.564 164.625   8
  16   0   2 593.355 247.391  19
  16   0  -2 696.912 232.460   5
 -16   0  -2 282.777 146.127   2
 -16   0  -2 739.890 281.185  11
 -16   0   2 795.460 300.362  18
 -16   0   2 1052.64 488.902   4
 -16   0   2 964.300 344.111   8
 -16   0   2 347.842 178.433  14
  16   0  -2 221.421 199.519  19
  16   0   2 761.591 240.541   5
 -16   0   2 861.307 283.575  11
 -16   0  -3 217.739 280.797   8
  16   0   3-103.859 149.737   5
  16   0  -3 53.2663 168.510  19
 -16   0  -3-96.7417 146.449  11
  16   0   3-39.7855 140.069  19
  16   0   3 568.192 385.896  12
  16   0  -3-175.883 196.635   5
 -16   0   3-113.041 166.242  11
 -16   0  -3 312.408 200.062   2
 -16   0   3-152.254 191.684   8
 -16   0   3-123.035 238.535   4
 -16   0   3-69.8194 160.979  14
 -16   0   3 14.2815 150.370  18
 -16   0   4-3.83847 197.580   8
  16   0  -4 13.8239 140.141   5
 -16   0   4 347.984 196.115  11
  16   0   4 205.451 330.642  12
 -16   0  -4 13.3942 240.276   8
 -16   0   4-148.027 178.595  14
 -16   0   4-47.8371 263.284   4
  16   0   4-230.361 184.201  19
 -16   0  -4 207.988 146.888  11
  16   0   4-67.0230 116.620   5
 -16   0  -4-92.9859 155.440   2
 -16   0   4 18.6395 159.519  18
  16   0  -4 49.5860 154.442  19
  16   0   4-302.957 207.844   6
  16   0   5 213.045 275.291  12
 -16   0  -5-230.792 241.715   8
  16   0   5-223.337 210.970   6
 -16   0   5 700.330 269.326  14
 -16   0   5 574.572 387.332   4
 -16   0  -5-153.597 174.743   2
  16   0  -5 134.838 134.010  19
 -16   0   5-303.771 288.781  18
  16   0   5 363.053 193.864  19
 -16   0   5 132.616 167.798   8
 -16   0  -5-136.779 192.627  11
  16   0  -5 8.13872 154.735   5
 -16   0   5-70.9075 119.297  11
  16   0   6 75.2179 146.455   6
 -16   0   6 42.0073 153.083  14
 -16   0   6 144.515 253.487   4
 -16   0   6-2.81329 167.910   8
  16   0  -6 254.947 190.464   5
 -16   0  -6 276.933 214.706  11
 -16   0   6 559.335 294.186  18
  16   0   6 70.8801 152.753  19
 -16   0  -6 216.552 202.824   2
  16   0   6 606.635 327.154  12
 -16   0   6 38.5651 143.819  11
  16   0  -6-92.6266 165.494  19
  16   0   7 166.027 236.699  19
 -16   0   7-138.602 182.093  18
  16   0  -7-7.05158 114.800  19
 -16   0  -7 112.970 112.850   2
 -16   0   7 113.708 172.157  14
 -16   0  -7-267.969 171.196  11
  16   0   7-52.5972 180.675   6
 -16   0   7-4.19397 161.483   8
 -16   0   7 224.391 207.894  11
 -16   0   7-418.064 378.783   4
  16   0  -7-116.100 135.063   5
  16   0   7 246.509 325.784  12
  16   0  -8 304.813 246.025  15
 -16   0   8 122.628 358.670   4
  16   0   8 131.897 270.978  12
 -16   0   8 167.219 222.477  14
 -16   0   8 145.529 149.542  11
  16   0  -8 361.944 230.935   5
  16   0   8 62.0048 142.735   6
 -16   0  -8 220.434 239.301  17
  16   0   8 440.899 255.773  19
 -16   0   8 322.466 256.976  18
 -16   0  -8 121.877 166.515   3
 -16   0  -8 305.120 154.988   2
 -16   0   8 180.152 162.713   8
  16   0  -8 65.5030 194.073  19
 -16   0  -8 166.998 157.557  11
  16   0   9 270.220 383.852  12
 -16   0   9-68.6211 144.375   8
 -16   0   9-193.712 158.616  14
 -16   0   9 11.4991 180.022  18
 -16   0   9 246.475 360.842   4
  16   0  -9-1.71480 135.349   5
 -16   0  -9 233.672 224.785  17
  16   0   9 211.053 155.643  19
  16   0   9-74.7188 149.369   6
 -16   0   9-49.0850 128.792  11
  16   0  -9 45.7089 149.449  15
 -16   0  -9 636.887 313.925   3
 -16   0  -9-93.4885 181.816  11
 -16   0  -9 57.7391 114.957   2
  16   0  -9-36.7034 148.738  19
  16   0  10-154.060 261.521  19
 -16   0 -10 124.243 181.173  11
 -16   0  10 114.658 298.684  18
  16   0 -10 424.528 244.967  15
  16   0 -10 106.129 177.506  19
 -16   0  10-12.0448 156.982   8
 -16   0  10-172.115 188.815  11
 -16   0 -10 47.6277 156.461  17
  16   0 -10-23.4003 153.688   5
  16   0  10-3.27439 371.887  12
 -16   0  10 529.940 366.184   4
 -16   0 -10-304.416 189.248   3
  16   0  10 61.9947 153.525   6
 -16   0  10 40.8631 188.479  14
 -16   0  11-19.3067 186.018  14
 -16   0  11 425.104 332.857  18
  16   0  11 78.1845 167.445  19
 -16   0 -11-368.647 310.270   3
  16   0  11-84.9704 326.144  12
  16   0 -11 337.320 242.388  15
  16   0  11-284.345 242.775   6
  16   0 -11-62.8792 197.672  19
 -16   0  11-165.615 318.404   4
 -16   0  11-53.7187 187.548   8
  16   0 -11-80.6070 175.246   5
 -16   0 -11-142.060 179.181  17
 -16   0  11 44.5822 141.054  11
 -16   0 -12 778.875 347.670   3
  16   0 -12 360.261 226.933   5
 -16   0  12-11.5608 179.240   8
  16   0  12 304.063 196.885   6
  16   0 -12 458.662 260.382  19
 -16   0  12 443.913 312.182  18
  16   0  12 620.383 478.533  12
  16   0 -12 310.358 208.245  15
 -16   0  12 224.234 162.841  11
 -16   0  12 26.3974 258.402   4
  16   0  12 282.747 173.641  19
 -16   0  12 473.008 312.854  14
 -16   0 -12 323.501 245.928  17
  16   0 -13-158.444 146.663  19
 -16   0  13-20.7486 253.915  18
 -16   0  13 776.475 381.459   4
  16   0  13 177.183 186.452  19
 -16   0  13-11.3911 228.929  14
  16   0 -13 115.563 196.075  15
  16   0 -13-100.302 168.763   5
  16   0  13-156.258 195.378   6
 -16   0  13-206.360 243.881  11
  16   0  13 21.5306 254.154  12
 -16   0 -13 273.714 253.131   3
 -16   0 -13 312.821 270.860  17
  16   0  14 443.461 394.914  12
  16   0 -14 398.670 277.968  15
  16   0  14 75.2993 169.356   6
  16   0 -14 432.023 266.444   5
 -16   0  14 316.154 256.975  11
 -16   0  14 134.703 249.555  18
  16   0  14 895.734 393.732  19
 -16   0  14 75.2927 239.042   4
 -16   0  14 416.190 348.082  14
 -16   0 -14 1377.25 493.969   3
 -16   0 -14 432.482 182.797  17
  16   0 -14 314.947 257.973  19
 -16   0  15-651.092 386.676   4
 -16   0  15 516.857 335.122  18
  16   0 -15 382.905 238.010   5
 -16   0  15 290.369 229.543  11
  16   0  15 5.89686 176.409   6
 -16   0 -15 350.583 220.889  17
  16   0  15 267.586 389.440  12
  16   0  15-384.000 324.882  19
 -16   0 -15 610.604 331.464   3
 -16   0  15 215.969 313.276  14
  16   0 -15-33.1870 211.919  19
  16   0 -15 100.144 270.565  15
 -16   0  16 106.059 321.605  14
 -16   0  16 539.715 208.403  11
  16   0 -16 761.017 325.157  19
 -16   0 -16 577.747 313.438  17
  16   0 -16 1048.76 361.582   5
 -16   0 -16 693.527 427.877   3
 -16   0  16 1095.69 444.141  18
 -16   0  17-186.773 246.398  11
  16   0 -17-599.732 403.153   5
  16   0 -17-49.9941 215.786  19
  17   0   0 71.3071 153.225  19
 -17   0   0-2.11808 143.916  11
  17   0   0-174.363 196.851   5
 -17   0   0-22.9658 169.457   8
 -17   0   0-4.71958 138.482   2
 -17   0  -1-152.962 204.229  11
  17   0  -1 160.734 148.338   5
 -17   0  -1 23.0819 136.926   2
 -17   0   1 52.6618 156.442  11
 -17   0   1 185.144 272.629   8
  17   0   1-37.7314 158.784   5
 -17   0  -1 113.170 204.147   8
 -17   0   1-117.174 144.659   2
 -17   0   1 117.633 157.012  18
  17   0   1 389.619 300.347  12
  17   0   1-115.382 128.782  19
  17   0  -1 164.974 219.811  19
 -17   0   2 191.623 214.421  14
  17   0   2 231.560 391.031  12
 -17   0  -2-70.0905 160.477  11
  17   0  -2 163.284 179.957   5
 -17   0   2-435.487 325.040   4
  17   0   2 239.794 183.437   5
 -17   0   2 120.264 174.084   8
 -17   0   2 235.609 201.606  18
  17   0   2 326.138 236.712  19
 -17   0  -2 155.766 239.064   8
 -17   0  -2-187.478 182.827   2
 -17   0   2 237.578 207.043  11
  17   0  -2-9.74728 175.712  19
  17   0   3 191.975 204.390   5
  17   0  -3-15.1099 160.700   5
 -17   0   3-283.385 419.918   4
 -17   0   3 39.2622 219.903  11
  17   0   3 88.0388 239.379  19
 -17   0  -3 324.257 248.072  11
  17   0   3-113.173 289.774  12
 -17   0  -3-20.9943 232.686   8
  17   0  -3-601.269 265.239  19
 -17   0   3-74.1832 164.659  18
 -17   0   3 43.0495 155.074  14
 -17   0   3 294.252 186.242   8
 -17   0  -3-111.318 152.525   2
 -17   0   4 136.174 175.975  11
 -17   0   4 204.206 274.355   4
  17   0  -4 370.832 235.207   5
 -17   0  -4 234.440 190.968   2
 -17   0  -4 294.839 199.728   8
  17   0   4 383.691 356.408  12
  17   0   4 78.3260 187.814   5
 -17   0   4 105.888 190.927   8
  17   0   4-51.5615 123.407  19
 -17   0   4 408.082 284.253  18
  17   0  -4 233.293 144.077  19
 -17   0  -4 576.204 295.689  11
 -17   0   4 17.0537 178.263  14
  17   0   5-288.802 386.285  12
  17   0   5 7.32468 173.407  19
 -17   0  -5-23.6638 131.831  11
 -17   0   5-437.991 275.854  18
 -17   0   5 310.741 329.155   4
 -17   0   5-130.660 182.949  11
 -17   0   5-56.5707 151.004  14
 -17   0  -5 92.9404 160.299   2
  17   0  -5-181.217 188.483  19
  17   0  -5-64.0769 125.119   5
 -17   0  -5 24.7511 188.702   8
 -17   0   5 207.840 187.251   8
  17   0   5-190.925 209.985   6
  17   0  -6-66.2473 142.155  19
  17   0   6 3.32937 321.536  12
 -17   0   6-126.130 188.162  18
 -17   0  -6 216.768 206.555  11
 -17   0   6-123.051 205.126  14
 -17   0   6 229.401 215.436   8
 -17   0   6 44.9326 132.363  11
 -17   0  -6 117.006 157.880   2
  17   0  -6 91.8956 185.350   5
 -17   0   6 25.7938 321.762   4
  17   0   6 151.502 181.913   6
 -17   0  -6 560.613 368.313   8
  17   0   6-247.188 205.222  19
  17   0   7 128.737 191.957  19
 -17   0   7 29.9443 184.885  18
  17   0   7-323.892 304.582  12
 -17   0  -7-322.402 311.276   8
 -17   0   7-193.664 274.075   4
 -17   0   7 160.584 190.535  11
 -17   0  -7-200.817 210.673  11
 -17   0   7-66.1245 164.612   8
 -17   0  -7 83.4628 106.912   2
 -17   0  -7-457.362 322.489   3
  17   0  -7-217.660 200.692   5
  17   0   7 234.655 203.997   6
 -17   0   7 355.753 277.333  14
  17   0  -7 118.333 187.147  19
 -17   0   8 357.986 226.982  11
  17   0   8 244.526 209.673   6
  17   0  -8 322.895 249.195  19
  17   0   8 1028.38 509.801  12
 -17   0   8 379.593 217.036  14
 -17   0  -8 233.752 167.560  11
  17   0  -8 312.362 239.864   5
 -17   0  -8 710.533 387.734   8
 -17   0   8-96.2693 145.085   8
 -17   0   8 276.354 224.678  18
  17   0   8 360.647 214.409  19
 -17   0   8 108.299 382.107   4
 -17   0  -8 136.719 283.206   3
 -17   0  -8 278.478 191.266  17
  17   0  -8 627.631 312.513  15
  17   0  -9 35.1956 179.989   5
 -17   0  -9 71.2059 216.957  17
 -17   0   9 30.9985 448.977   4
  17   0   9 215.967 356.473  12
 -17   0   9 121.447 187.481  18
 -17   0  -9 77.3887 146.378  11
 -17   0   9-98.9201 163.092  11
  17   0   9 220.551 250.820   6
 -17   0   9 215.780 189.147   8
  17   0  -9-70.1178 128.653  19
 -17   0   9 143.352 243.291  14
  17   0   9 412.298 234.876  19
 -17   0  -9 335.458 311.413   3
  17   0  -9 191.698 261.697  15
  17   0 -10 285.647 217.762   5
 -17   0 -10 685.600 355.395  17
  17   0  10 1040.56 354.750  19
 -17   0  10 716.382 363.687  18
 -17   0  10 360.426 393.190   4
  17   0 -10 617.314 298.090  15
 -17   0 -10 596.413 384.417   3
 -17   0  10 412.755 242.322  11
  17   0  10 434.148 234.343   6
  17   0  10 1087.13 507.177  12
  17   0 -10 821.592 310.161  19
 -17   0 -10 970.443 305.234  11
 -17   0  10 276.549 211.969  14
 -17   0  10 985.646 346.455   8
 -17   0  11 103.576 167.981  11
  17   0  11 129.078 171.562   6
  17   0  11 196.702 326.085  12
 -17   0  11-28.4085 177.808  18
  17   0 -11-102.240 240.243  15
 -17   0 -11 86.1853 210.849  17
 -17   0  11 281.567 228.295   8
  17   0  11 174.640 253.995  19
  17   0 -11-227.078 215.482   5
  17   0 -11 373.741 254.831  19
 -17   0 -11 417.511 349.540   3
 -17   0  11 595.881 433.882   4
 -17   0  11 893.855 416.679  14
 -17   0  12 340.407 288.455  18
  17   0 -12 209.025 234.116  19
 -17   0 -12-72.6238 339.088  17
  17   0  12 72.6283 265.366  19
 -17   0  12 195.631 159.073  11
 -17   0 -12 364.930 332.491   3
 -17   0  12 169.039 191.552  14
  17   0  12 862.189 481.237  12
  17   0 -12 291.291 254.397   5
  17   0 -12 92.2669 153.697  15
 -17   0  12 1020.58 570.708   4
  17   0  12-3.53879 267.506   6
 -17   0  13-45.5483 234.202  14
  17   0  13 165.873 188.537  19
 -17   0  13-243.645 311.667   4
  17   0 -13 249.689 200.142  19
 -17   0  13 81.1151 209.810  18
  17   0  13-198.594 441.897  12
  17   0  13 32.8582 173.745   6
  17   0 -13-181.440 221.728  15
  17   0 -13 78.6490 184.475   5
 -17   0  13 54.9540 180.969  11
 -17   0 -13 271.819 313.609   3
 -17   0 -13-54.9270 229.926  17
 -17   0  14 786.655 301.360  11
 -17   0  14 443.657 279.925  18
 -17   0  14 1213.17 583.946   4
 -17   0 -14 445.169 293.000   3
  17   0 -14 1137.66 444.173  19
  17   0 -14 629.394 247.117   5
 -17   0 -14-71.9529 297.160  17
 -17   0  14 1064.62 482.876  14
 -17   0 -15-76.0653 240.984  17
 -17   0 -15-69.4918 353.132   3
 -17   0  15-51.5435 267.230  11
 -17   0  15-316.324 266.423  14
  17   0 -15 117.121 241.839  19
  17   0 -15 508.456 277.392   5
 -17   0  16-155.356 350.692  11
 -17   0 -16-216.086 288.120  17
 -18   0   0-347.292 251.891  11
 -18   0   0 577.482 335.877   8
  18   0   0 13.1796 179.482  19
  18   0   0 255.821 203.982   5
 -18   0   0 151.269 192.337   2
 -18   0  -1 136.567 144.698  11
 -18   0  -1 97.1967 210.966   8
  18   0  -1-417.781 245.919  19
 -18   0   1 192.056 199.411   2
  18   0   1 117.614 204.443  19
 -18   0   1 405.709 262.505  18
 -18   0   1-92.7786 224.688  11
 -18   0   1 27.9094 202.537   8
  18   0  -1-59.7234 223.719   5
  18   0   1 150.812 210.601   5
 -18   0  -1-116.092 121.789   2
 -18   0  -2 243.842 184.505  11
  18   0  -2 97.4498 195.111   5
 -18   0  -2 453.250 277.937   8
 -18   0   2 233.668 196.064  11
  18   0   2 131.143 176.365  19
 -18   0   2 68.5108 233.617  18
 -18   0  -2-38.6457 151.286   2
  18   0   2 240.282 216.760   5
 -18   0   2-56.2722 165.142   8
 -18   0   2 151.939 134.500   2
  18   0  -2-144.647 189.946  19
 -18   0   3-152.353 187.499  11
 -18   0  -3 28.0832 137.181  11
  18   0   3 260.776 255.337  19
  18   0   3-95.7154 164.371   5
 -18   0   3 103.316 183.519  18
 -18   0  -3 127.015 144.533   2
 -18   0  -3 108.974 209.955   8
 -18   0   3 170.638 214.410   8
  18   0   3 160.212 308.690  12
  18   0  -3 762.346 289.062   5
  18   0  -3 205.781 221.893  19
  18   0   4 135.354 282.296  12
 -18   0   4 893.492 300.817  11
 -18   0  -4 813.164 288.122   2
 -18   0   4 375.872 265.170   8
 -18   0  -4 591.940 254.554  11
  18   0  -4 499.052 278.802  19
  18   0  -4 246.987 172.650   5
  18   0   4 718.448 335.731   5
 -18   0  -4 649.274 343.457   8
 -18   0   4 422.147 270.732  18
  18   0   4 877.615 320.280  19
 -18   0   4-83.8732 265.215   4
 -18   0  -5 77.0783 188.374   2
  18   0  -5-103.198 206.052  19
 -18   0   5 18.3922 205.936  18
  18   0  -5 20.7965 212.423   5
 -18   0   5 109.125 191.131  11
  18   0   5 114.871 213.422  19
 -18   0   5-109.161 184.712  14
  18   0   5 63.7643 172.054   5
 -18   0   5-81.6197 220.869   8
  18   0   5 165.396 289.430  12
 -18   0  -5 59.5779 137.691  11
 -18   0  -5-556.942 300.899   8
  18   0   6 253.892 175.302   6
  18   0   6 415.813 228.727   5
  18   0   6 510.798 457.136  12
  18   0   6 446.174 240.945  19
 -18   0   6 663.567 353.342  18
 -18   0  -6 305.973 221.779  11
 -18   0  -6 351.438 224.142   8
  18   0  -6 688.309 251.100   5
 -18   0   6 947.032 382.935  14
  18   0  -6 284.507 231.983  19
 -18   0   6 468.486 264.234  11
 -18   0   6 331.045 223.933   8
 -18   0   6 437.208 373.701   4
 -18   0   7-105.489 273.888  14
  18   0  -7 64.8336 191.220  19
  18   0   7 54.2848 208.799  19
 -18   0   7-256.225 361.730   4
  18   0   7 62.5030 353.313  12
 -18   0   7 16.7734 208.343  18
 -18   0  -7-263.931 222.795  11
 -18   0  -7 766.925 368.544  17
  18   0   7 292.693 262.487   6
 -18   0   7 132.246 217.480   8
  18   0  -7 421.893 256.479   5
 -18   0   7-169.145 202.196  11
 -18   0  -7-67.3379 208.705   8
 -18   0   8-186.068 213.099  11
 -18   0   8-95.2931 222.253   8
  18   0  -8 243.790 215.336  19
  18   0   8-219.736 174.932  19
  18   0  -8-9.90466 211.583  15
  18   0   8-507.844 436.016  12
  18   0   8 580.115 313.595   6
 -18   0  -8-290.706 249.204   8
 -18   0   8 273.683 277.126  18
 -18   0   8 284.834 238.152  14
 -18   0   8 813.719 483.141   4
 -18   0  -8 182.367 249.897  17
 -18   0  -8-130.479 236.981  11
  18   0  -8-165.325 223.044   5
 -18   0   9 397.084 232.294  14
  18   0  -9 47.0002 151.263   5
  18   0  -9-123.225 194.649  19
  18   0   9-99.6932 288.051  12
  18   0   9 641.878 331.374   6
 -18   0  -9-256.668 258.197   8
  18   0  -9 344.837 276.685  15
 -18   0  -9 70.4587 165.196  11
  18   0   9-96.6897 216.375  19
 -18   0   9 180.968 357.292   4
 -18   0  -9-146.349 206.369  17
 -18   0   9-95.5140 148.127   8
 -18   0   9 169.244 202.763  18
 -18   0   9 145.582 243.047  11
 -18   0 -10 503.019 375.659   8
 -18   0  10 1074.34 349.831  11
  18   0  10 583.728 515.794  12
  18   0 -10 680.569 266.896   5
 -18   0  10 843.614 384.619  18
 -18   0 -10 1256.87 467.687  11
  18   0 -10 383.294 263.225  15
  18   0  10 737.610 322.644   6
 -18   0  10 1030.82 345.990   8
  18   0  10 1579.96 457.534  19
 -18   0 -10 1109.04 462.736  17
 -18   0  10 1151.34 634.224   4
  18   0 -10 1071.28 371.357  19
 -18   0  10 1301.62 494.506  14
  18   0 -11-76.5207 218.099  19
  18   0 -11-210.142 193.532   5
 -18   0  11-233.902 196.809  11
 -18   0  11 398.381 386.389   4
  18   0  11-281.047 272.056  12
 -18   0  11 70.1753 201.920  18
 -18   0 -11 40.3397 295.586   3
 -18   0 -11 191.411 238.096   8
 -18   0  11-110.308 207.970   8
 -18   0  11-534.228 368.212  14
 -18   0 -11-140.908 251.085  17
 -18   0  12 937.152 458.043   4
  18   0  12 453.682 357.343  12
 -18   0  12 1213.47 474.481  14
 -18   0 -12 690.838 429.467   3
  18   0 -12 352.475 240.707   5
  18   0 -12 1044.28 374.724  19
 -18   0  12 831.821 328.245  11
 -18   0 -12 1291.32 430.739  17
  18   0 -13 133.230 201.758   5
 -18   0 -13 516.726 332.588  17
 -18   0  13 676.353 406.897  11
 -18   0 -13-377.232 414.493   3
 -18   0  13-590.391 354.530  14
 -18   0 -14-452.904 345.336   3
 -18   0  14-91.3955 198.227  11
  19   0   0 74.9483 181.727   5
  19   0   0-125.043 171.723  19
 -19   0   0 18.9290 194.177   8
 -19   0   0 17.4090 142.452   2
 -19   0   0 113.100 180.035  11
 -19   0   1-26.3229 265.801   8
  19   0   1-88.1342 195.885  19
 -19   0   1-96.2470 182.101   2
 -19   0   1 121.469 230.348  11
  19   0  -1 95.5391 158.625  19
 -19   0  -1-34.1329 181.389   8
  19   0  -1 53.1350 181.902   5
 -19   0  -1-105.870 229.762  11
 -19   0  -1-258.243 186.480   2
  19   0   1 126.069 171.251   5
 -19   0   2 150.150 205.979  11
 -19   0  -2 642.370 274.718   2
 -19   0   2 804.032 319.033   8
 -19   0   2 618.260 324.149  18
 -19   0  -2 340.394 317.669   8
  19   0  -2 424.008 265.184   5
  19   0   2-56.7916 193.108   5
  19   0   2 484.367 245.020  19
 -19   0   2 586.986 279.935   2
  19   0  -2 717.717 319.614  19
 -19   0  -2 564.250 263.947  11
 -19   0  -3-308.002 360.272   8
 -19   0   3 208.965 229.387  11
 -19   0   3-294.690 279.230  18
 -19   0  -3-256.096 188.682   2
  19   0  -3 701.944 315.827  19
  19   0   3 178.546 177.744  19
 -19   0  -3-63.7286 161.708  11
 -19   0   3-21.4159 222.489   8
 -19   0   3-168.225 218.179   2
  19   0   3 57.6445 176.155   5
  19   0  -3 361.524 204.105   5
  19   0   4 783.045 325.228   5
 -19   0   4 111.737 222.562  18
  19   0  -4 725.922 318.063  19
  19   0  -4 823.964 352.397   5
 -19   0   4 227.789 194.560   8
 -19   0  -4 739.951 394.754   8
 -19   0   4 945.136 344.108  11
  19   0   4 540.447 250.984  19
 -19   0  -4 773.053 316.537  11
  19   0  -5-254.196 217.477  19
 -19   0  -5-549.530 356.841   8
 -19   0   5-162.319 249.451  11
 -19   0   5-280.953 210.442   8
  19   0   5 92.7362 271.209   5
  19   0  -5 48.7341 137.737   5
  19   0   5 93.1410 435.012  12
 -19   0  -5 206.666 188.694  11
  19   0   5-114.465 218.929  19
 -19   0   5-121.067 196.031  18
  19   0   6 51.6790 231.211   5
  19   0  -6 137.425 160.763   5
  19   0   6-679.394 480.762  12
 -19   0   6 36.8742 180.445   8
 -19   0  -6 333.176 252.476  11
 -19   0   6-144.810 367.149   4
 -19   0  -6-70.7476 300.444   8
 -19   0   6 206.959 197.477  18
  19   0  -6-1.10947 176.933  19
  19   0   6-83.1635 176.330  19
 -19   0   6 207.668 167.478  11
 -19   0  -6-318.061 245.825  17
 -19   0  -7 150.247 200.781  11
  19   0  -7 239.577 240.949  19
 -19   0   7-83.2460 163.707  11
 -19   0  -7 294.233 357.359  17
 -19   0   7 906.487 509.686   4
  19   0   7 252.506 293.738  12
  19   0  -7-105.879 163.708   5
 -19   0   7 247.142 303.169   8
  19   0   7-175.235 203.353  19
 -19   0   7-48.7069 218.648  18
 -19   0  -7-426.220 362.440   8
  19   0   7-599.291 320.419   5
  19   0   7 1.15467 185.063   6
 -19   0   8 206.472 164.595   8
 -19   0   8 522.996 438.046   4
 -19   0  -8 795.063 444.064  17
  19   0  -8 55.9824 177.481   5
 -19   0  -8 557.304 349.807  11
  19   0   8-509.027 484.136  12
 -19   0   8-148.835 194.900  11
  19   0  -8-430.512 266.936  19
 -19   0  -9 127.512 274.551  11
 -19   0   9-45.1599 208.215   8
 -19   0   9-114.154 288.839  14
  19   0   9 549.707 472.592  12
 -19   0   9 626.456 437.917   4
  19   0  -9 153.673 233.995   5
  19   0  -9 31.9643 225.638  19
 -19   0   9 124.543 187.904  11
  19   0 -10 180.590 162.463   5
 -19   0  10 226.754 285.281   8
 -19   0  10-105.239 250.084  14
  19   0  10-157.853 511.078  12
 -19   0  10 142.089 318.870   4
 -19   0  10 256.462 192.630  11
 -19   0  11-454.333 429.217  14
 -19   0  11-208.693 241.756  11
 -19   0  11-42.0578 346.685   4
 -19   0  12-406.545 405.627  14
 -19   0  12 390.141 210.364  11
  20   0   0 790.493 303.676   5
 -20   0   0 649.469 395.135   8
 -20   0   0 183.365 198.223  11
 -20   0   0 764.723 318.334   2
 -20   0   1-118.816 245.215   8
 -20   0  -1 59.9306 249.173  11
 -20   0  -1-101.512 180.293   2
  20   0  -1 38.6781 225.171   5
  20   0   1 206.869 300.320   5
 -20   0   1-185.677 250.111  11
 -20   0   1-113.294 175.536   2
 -20   0   2 501.139 242.068   8
  20   0  -2 583.041 283.706   5
 -20   0  -2 248.673 213.597  11
  20   0   2 535.941 295.353   5
 -20   0   2 434.138 278.732  11
 -20   0   2 488.275 227.524   2
  20   0  -3-205.341 208.697   5
 -20   0   3 226.587 222.406  11
 -20   0   3 81.6904 230.975   8
 -20   0  -3-456.248 291.443  11
 -20   0   3-48.4930 207.414   2
 -20   0   4 83.1992 204.813  11
  20   0  -4 77.0240 180.527   5
 -20   0   4-95.7279 203.266   8
 -20   0  -4 75.2214 221.434  11
 -20   0   4 62.3440 221.238   2
  20   0  -5 27.1576 174.073   5
 -20   0   5-366.281 254.145  11
 -20   0   5 346.692 250.388   8
 -20   0  -5-98.5615 165.020  11
 -20   0   6-365.029 209.504  11
 -20   0   6 431.835 238.206   8
 -20   0   7-359.099 281.816   8
 -20   0   7 124.648 246.750  11
 -20   0   8-16.2986 241.354  11
 -20   0   8 352.315 254.566   8
 -20   0   9 330.579 441.905   4
 -21   0   2 390.448 293.494   2
 -21   0   3 326.034 293.875   2
   0   1   2 40.8059 27.8484   4
   0   1  -2 70.2167 59.9965  19
   0  -1  -2-31.0394 48.4764   5
   0  -1  -2 61.8599 63.1880  15
   0  -1  -2 17.4469 31.5768  16
   0   1  -2-31.7920 38.1141   7
   0  -1  -2 3.07627 35.5131  20
   0  -1   2 2.61575 36.8620   6
   0  -1   2-15.3972 48.0740   2
   0  -1  -2 4.60431 26.8076   9
   0  -1  -2 16.6780 24.1511  12
   0   1   2 50.5430 37.3141   3
   0   1   2 47.8939 64.2528  17
   0   1  -2-9.68237 49.6904  15
   0  -1   2 23.7879 49.6509  10
   0   1   2 6.43236 27.2383  14
   0   1   3-33.9647 60.5658  19
   0   1   3 10.0572 35.5878   4
   0   1   3-9.13856 64.8412  20
   0  -1  -3 12.7787 34.3638  12
   0  -1  -3-17.4260 39.0909  14
   0   1  -3 159.603 107.377  19
   0   1  -3-63.9226 82.1954  15
   0   1   3 45.6568 47.7878   9
   0   1   3 51.7143 84.4097  17
   0   1   3-41.3047 51.7785   3
   0  -1  -3-14.3485 46.9765  19
   0  -1   3 77.2415 60.2935   6
   0  -1  -3 28.0802 63.1538  17
   0   1   3 59.1332 47.9525  14
   0  -1  -3-35.1081 42.6378   4
   0   1   3-73.7580 111.808  15
   0  -1   3 50.5499 55.7505  12
   0  -1   3 19.3409 53.3095  14
   0   1   3 56.9802 67.7807   5
   0   1   3 11.4001 43.8970  16
   0   1  -3 53.8838 71.4903  10
   0   1  -3-98.9577 75.1522   8
   0   1  -3 2.99919 42.0556  14
   0   1  -3-74.0639 59.6107   4
   0  -1  -3-6.50532 49.3930   3
   0  -1  -3 27.9680 70.4824  15
   0   1  -3 42.7632 50.6009  12
   0  -1   3-49.4211 87.9120  19
   0  -1   3 5.14584 60.0385  10
   0  -1   3 17.8072 68.5040  15
   0   1  -3-5.90999 55.3235   2
   0  -1   3-36.6413 67.4198   7
   0   1  -3-5.43742 58.8664   7
   0  -1  -3-3.37554 57.1214  20
   0   1   3-29.2621 28.1916  10
   0   1   3 34.7152 40.2559  12
   0  -1   3 34.3998 74.4338   2
   0  -1  -3 57.6534 75.0278   5
   0  -1  -4-6.64295 109.713  15
   0   1   4-124.101 103.171  19
   0  -1  -4-23.4099 72.7205  20
   0   1   4 16.5872 65.0716   3
   0  -1   4-99.2887 93.8767   4
   0   1   4-27.2645 94.3817  17
   0   1   4 62.8233 93.4181  20
   0  -1   4-50.3285 136.583  15
   0   1  -4-38.6336 96.0197  14
   0  -1   4 1.08078 75.8016   2
   0  -1   4 56.5193 92.9343  10
   0  -1  -4 7.90994 57.9212  12
   0  -1  -4 35.9699 58.9458  14
   0   1   4-57.6225 110.433   5
   0  -1   4 55.8661 76.5634  12
   0   1  -4-60.7386 80.7379   8
   0  -1   4 81.0168 111.625   5
   0  -1  -4 100.162 107.206   5
   0  -1   4 2.07076 81.9327   7
   0  -1   4 72.0755 94.7776  14
   0  -1  -4 69.4694 76.0283   4
   0   1  -4-122.086 83.5548   7
   0   1  -4-42.0644 81.0416  10
   0  -1  -4 21.9071 76.6124  17
   0   1   4 8.11185 60.1454  12
   0   1  -4 22.7970 67.7189   4
   0   1   4-29.3252 55.5846  14
   0   1  -4 174.640 100.448   2
   0   1  -4 53.5834 104.854  15
   0   1   4 23.7786 49.7438  10
   0   1  -4-45.5677 112.282  19
   0  -1   4 144.195 113.751  19
   0  -1  -4-59.8511 71.2605   3
   0  -1  -4 83.9658 97.5638  19
   0   1   4 21.5237 56.9132   4
   0   1   4 53.2164 111.106  15
   0   1  -4-11.3225 74.3903  12
   0  -1   5 117.037 108.081  14
   0  -1  -5 99.2829 133.310  15
   0  -1   5 178.527 114.575  10
   0   1   5-1.83158 103.643   3
   0  -1  -5-132.767 99.8582  17
   0   1  -5 21.2018 128.781  19
   0   1  -5 65.5910 101.276   4
   0  -1   5 113.368 124.217   2
   0  -1  -5 185.472 136.456   5
   0   1   5-59.3176 107.788   7
   0  -1  -5 16.0806 65.8836  10
   0   1  -5-167.598 145.789   2
   0   1   5 45.6138 120.120  17
   0   1  -5-8.96298 109.611  14
   0   1   5 159.230 112.595  19
   0   1  -5-112.566 127.966  15
   0  -1  -5 42.1919 87.0054   4
   0  -1   5 7.05313 120.933   5
   0   1  -5-49.4088 108.045   7
   0   1  -5 47.5536 100.410  10
   0  -1   5-58.9734 121.907  19
   0  -1  -5 56.4552 96.0386  19
   0  -1   5 49.8665 109.766  15
   0   1   5-122.846 147.037  15
   0   1   5 25.8754 177.893   5
   0   1   5 169.297 86.2450   4
   0   1   5 153.329 111.430  20
   0  -1  -5 117.092 126.716  20
   0   1  -5 33.8849 72.2898  12
   0  -1   5-3.89635 75.3689   4
   0  -1  -5-124.287 80.4592   3
   0  -1   5 21.3193 101.142  12
   0   1   5 87.2025 71.3924  10
   0  -1  -5 111.477 85.1598  12
   0  -1   5 56.4450 142.337   7
   0  -1  -5 100.256 79.9086  14
   0   1   5-69.9668 75.2786  12
   0   1  -5 10.5699 107.920   8
   0   1   5-91.7788 111.416  14
   0   1  -6-75.0587 87.1636  12
   0   1  -6-4.37622 96.5611  10
   0  -1   6-45.1236 109.170  10
   0   1  -6 40.0875 48.8668  13
   0   1  -6 147.460 127.964   7
   0  -1  -6 69.1182 89.5955  12
   0   1   6 151.769 107.755   4
   0  -1   6-119.365 126.719  12
   0   1   6 63.1455 61.7200  10
   0  -1  -6-46.6780 122.862  20
   0   1   6 67.6395 105.397  17
   0   1  -6 74.6807 129.457  15
   0  -1  -6 98.1153 116.156  19
   0  -1  -6-34.4029 74.2774  10
   0  -1  -6 16.3312 94.5958  14
   0   1  -6 27.9280 102.470   4
   0   1   6-16.4894 41.2393  13
   0  -1  -6 427.836 180.766   5
   0  -1   6 7.66488 113.487  19
   0   1   6-68.2135 90.0793  14
   0   1   6 99.0283 98.0707  19
   0  -1   6-18.1948 97.4398   4
   0  -1  -6 115.320 162.024  15
   0  -1  -6-70.9829 94.0762  17
   0  -1   6 88.4690 109.864   5
   0  -1  -6 225.646 141.581   3
   0  -1   6-52.7104 97.4207  14
   0   1  -6 102.891 115.041   8
   0   1   6 66.3776 88.2514  12
   0  -1  -6 48.0187 106.371   4
   0   1  -7 55.2086 143.418  15
   0   1  -7-5.17856 94.3141  10
   0  -1   7-8.08251 105.516  10
   0  -1  -7 117.480 126.155   3
   0  -1  -7 50.8270 113.773  20
   0  -1   7-24.8579 91.9002  12
   0   1  -7-20.8254 87.0327   8
   0  -1   7-60.9096 143.160  19
   0   1   7-22.4319 70.1990  10
   0  -1   7 134.381 153.424  14
   0  -1  -7-48.4863 140.328   5
   0  -1  -7-5.01286 159.569  15
   0   1  -7 82.4632 98.7002   3
   0  -1  -7-161.780 104.878  17
   0  -1  -7-17.8920 94.3560   4
   0   1   7 71.8016 92.3220  17
   0   1   7-7.77498 101.200   4
   0  -1   7-61.4516 98.3830   4
   0   1   7 20.1063 105.082  12
   0   1   7 95.4079 119.467  19
   0   1  -7-94.6042 144.239   7
   0  -1  -7 79.2970 89.4684  10
   0   1   7 16.4731 91.8224  14
   0  -1  -7 48.5004 123.551  12
   0  -1   8 144.809 159.424   6
   0  -1   8 23.2480 118.649  14
   0  -1   8-79.1842 141.556  12
   0  -1  -8 196.423 190.963  15
   0  -1  -8-26.6163 66.7750  10
   0   1  -8 7.12338 158.262  15
   0   1   8-4.18738 106.150  19
   0   1   8 194.338 117.811  10
   0  -1  -8-22.4229 155.368   5
   0  -1  -8 99.8986 101.306  17
   0   1   8 23.2316 125.532  14
   0  -1   8-52.6902 119.794   4
   0   1  -8-63.2627 158.004   7
   0   1  -8 27.4957 78.7528   8
   0  -1  -8 241.641 159.782   3
   0  -1  -8-71.7094 152.837  20
   0  -1   8 23.5054 131.334  19
   0   1  -8 89.4107 136.985   3
   0   1   8-14.0004 111.533   4
   0   1  -8 87.7141 107.862  10
   0   1   8 14.7300 89.3820  17
   0   1   8-90.6767 121.291  12
   0  -1   9-32.8663 165.439  19
   0   1  -9 110.823 85.1948   8
   0   1  -9 182.505 178.737   7
   0  -1  -9-68.4933 128.997  15
   0  -1   9 230.489 158.358   6
   0   1   9-7.07664 131.215   4
   0   1   9 211.538 115.916  17
   0   1   9 195.057 151.171  12
   0   1  -9-189.673 175.086   3
   0  -1   9 25.3650 121.731  12
   0   1   9-104.255 125.670  14
   0  -1  -9-31.1449 49.8652   8
   0  -1  -9 8.15506 92.1258  10
   0   1  -9-147.982 127.204  15
   0   1  -9 106.452 137.065  10
   0  -1  -9 93.1173 140.102  20
   0  -1   9 466.057 199.305  14
   0  -1   9 48.3373 116.868   4
   0   1   9 67.0485 110.843  10
   0  -1  -9-64.3898 93.3369   3
   0   1   9 164.616 171.385  19
   0  -1  -9 36.5997 91.7546  17
   0   1  10-0.98346 109.077   4
   0  -1  10 39.5443 130.634  19
   0  -1  10 179.630 145.437  14
   0   1  10 105.772 136.218  14
   0   1 -10-52.8999 121.648  10
   0   1 -10-207.082 193.520   7
   0  -1 -10 153.132 161.496  20
   0  -1 -10-67.0257 147.176   3
   0  -1  10 126.587 158.846  12
   0   1  10-54.6130 97.9511  10
   0   1 -10-130.147 154.962   3
   0   1  10-37.1490 80.8549  17
   0  -1  10-97.9426 180.783   6
   0   1  10 95.3516 160.557  12
   0  -1 -10-55.2403 80.3520  10
   0   1  10-168.068 154.293  19
   0   1 -10-47.6703 149.916  15
   0  -1  10 23.1141 101.731   4
   0  -1 -10 37.8380 82.6275  17
   0  -1 -10-46.9118 58.7325   8
   0  -1 -10 93.0520 172.510  15
   0  -1  11-83.4650 183.023  19
   0   1 -11 235.267 157.513   7
   0  -1  11-27.0320 115.566  12
   0   1 -11 56.5838 146.853  15
   0   1  11-12.9909 115.849  19
   0  -1 -11-52.1572 123.607   3
   0  -1 -11-23.5318 124.484  15
   0  -1 -11 303.921 189.770  20
   0   1 -11-234.372 186.217   3
   0   1  11-19.4839 103.813  17
   0  -1  11 15.6775 138.905  18
   0   1  11-2.14765 131.941   4
   0  -1 -11-91.5731 103.776  10
   0  -1 -11 38.7625 71.8017   8
   0   1  11 15.9825 119.404  12
   0  -1  11-88.4104 134.142   4
   0  -1  11 110.747 172.212  14
   0   1  11 47.4116 132.518  14
   0  -1  11 48.9274 153.222   6
   0   1 -11-35.6525 128.977  10
   0  -1 -11 241.945 129.107  17
   0   1 -12-200.757 171.461  15
   0  -1  12-3.65806 118.317  18
   0   1 -12 12.2955 131.372   3
   0   1 -12 149.528 127.248  10
   0   1  12-436.714 208.649  19
   0  -1 -12-30.5958 101.316  17
   0  -1  12 41.2595 159.186   6
   0  -1 -12 13.5432 145.381  15
   0   1  12-5.73408 112.058  12
   0  -1  12 170.620 148.946  14
   0  -1  12 29.4758 127.771  19
   0   1 -12 186.737 182.878  20
   0  -1 -12 20.5235 128.538  10
   0  -1 -12 287.626 208.370  20
   0   1 -12 247.444 190.566   7
   0  -1 -12-115.672 174.332   3
   0  -1 -12-61.9925 78.6487   8
   0  -1  12-80.2680 158.156   4
   0  -1  12-255.621 197.947  12
   0   1  12 122.444 189.199  14
   0   1  12 65.7171 119.427   4
   0  -1 -13 216.917 201.152  15
   0   1  13-92.3736 160.129   6
   0  -1  13-156.009 163.833  18
   0  -1  13-214.031 174.818   4
   0   1  13 162.843 170.516   4
   0  -1 -13 20.5690 129.347  20
   0   1 -13 94.6348 182.710  10
   0   1  13-30.8740 129.986  19
   0   1  13 137.774 139.303  14
   0  -1  13-179.808 171.483  12
   0  -1 -13-0.92273 103.502  10
   0  -1  13-15.4457 138.797  19
   0   1  13-188.504 163.361  12
   0   1 -13-272.004 237.011   7
   0   1 -13-264.937 192.305   3
   0  -1 -13 17.3941 76.2145   8
   0   1 -13 188.742 155.271  20
   0  -1 -13-18.7234 122.704   3
   0   1 -13-66.0005 184.026  15
   0  -1 -13 35.5664 107.610  17
   0   1  13 140.671 171.395  18
   0  -1  13 189.440 207.971   6
   0  -1  13 296.047 188.980  14
   0   1  14-9.78205 132.372  19
   0  -1 -14-64.8987 157.058  10
   0  -1  14-22.6006 138.796  12
   0  -1 -14-38.1770 171.981  15
   0  -1  14 167.903 143.388  19
   0   1 -14 4.91493 177.806   7
   0  -1 -14-46.4765 81.1884   8
   0   1  14 116.407 157.485   6
   0   1  14 157.627 186.088  14
   0  -1  14 110.533 210.245  14
   0  -1  14-16.1330 152.892   6
   0   1  14 39.7229 138.521  18
   0   1 -14-7.49467 107.211  10
   0   1  14-114.305 144.034  12
   0  -1  14-122.833 155.217  18
   0  -1 -14-170.456 156.651  20
   0   1  14 29.7426 145.868   4
   0   1 -14-245.586 199.452   3
   0  -1 -14-115.317 206.809   3
   0   1 -14 58.6192 141.775  20
   0   1 -14-299.137 238.324  15
   0  -1  14 117.087 154.682   4
   0  -1  15 27.2648 149.320   4
   0   1  15 169.916 196.961  14
   0  -1  15-266.586 228.489  14
   0  -1 -15 19.1571 166.103  15
   0   1  15 166.877 179.809  12
   0   1  15-61.0296 163.197  18
   0   1  15 84.7130 192.667   6
   0  -1  15 27.4366 137.823  12
   0  -1 -15-200.353 230.495  20
   0   1 -15-164.619 174.372  10
   0   1 -15 79.1163 139.747   3
   0  -1  15 94.8014 145.225   6
   0  -1 -15 244.096 213.516   3
   0  -1  15-240.106 195.443  19
   0   1 -15-260.687 228.288  15
   0  -1  15 48.8475 117.515  18
   0   1  15-45.7336 129.614   4
   0  -1 -15 46.8562 120.706  10
   0   1  15-36.9046 129.768  19
   0   1 -15-86.8365 165.444  20
   0   1 -16-31.6501 112.607  10
   0   1 -16 597.946 287.735  15
   0  -1  16 161.492 197.336  14
   0   1  16-188.342 195.100  12
   0   1  16-94.7107 159.233  18
   0  -1  16-111.282 195.301   4
   0  -1 -16-96.0539 221.941  15
   0   1 -16-32.5724 162.945  20
   0  -1  16-201.643 220.138  19
   0  -1 -16-134.029 142.321  10
   0   1  16-79.0768 156.871  14
   0   1  16-312.441 230.183   4
   0   1  16-20.8293 146.567  19
   0  -1 -16 366.515 281.149  20
   0  -1  16 109.327 175.000   6
   0   1  16 66.9061 189.346   6
   0  -1  16-64.7637 147.571  12
   0  -1  16 203.381 165.570  18
   0  -1 -16 50.6979 155.881   3
   0   1 -16-91.1727 192.044   3
   0  -1 -17 57.1687 198.509  15
   0  -1  17 273.308 140.052   6
   0  -1  17 190.386 258.136  19
   0   1 -17 280.425 266.100  15
   0   1  17 300.738 234.824   6
   0   1 -17-118.442 199.235  20
   0   1  17 48.8396 169.337  19
   0   1 -17 43.1596 155.662   3
   0  -1  17 17.4527 130.905  18
   0   1  17-72.0838 165.444  18
   0  -1 -17 20.1151 149.787   3
   0  -1 -17 516.360 265.883  20
   0   1  17 23.8966 155.138  14
   0  -1  17-22.0013 158.704  12
   0   1 -17-56.4172 151.839  10
   0   1  17 46.5377 137.495   4
   0  -1 -17 23.8243 123.867  10
   0   1  17-57.8788 161.921  12
   0  -1  17 116.644 162.331   4
   0  -1  17-9.33543 192.696  14
   0  -1  18 491.743 313.038   6
   0   1  18-50.5969 168.120  12
   0   1 -18 35.4161 137.242  10
   0  -1  18-4.65745 117.046  18
   0   1  18 223.513 207.027  19
   0   1 -18-29.2586 191.085  20
   0   1  18 132.762 205.192  14
   0   1 -18 7.36425 151.933   3
   0   1 -18-11.2660 238.754  15
   0  -1 -18-84.2160 215.109   3
   0  -1  18 10.6965 170.559  14
   0  -1 -18 125.423 189.133  20
   0  -1  18 309.059 211.680  12
   0  -1  18 113.516 187.886  19
   0   1  18 4.67660 143.019   4
   0  -1 -18-24.5997 124.536  10
   0   1  18-163.581 229.568   6
   0  -1  18-95.2317 180.963   4
   0  -1 -18-43.5316 178.241  15
   0   1  18 94.0518 196.079  18
   0  -1 -19-22.7027 170.719   3
   0  -1  19-0.49139 168.048   6
   0   1 -19 4.26399 165.769  15
   0   1  19 19.4396 168.807   6
   0   1 -19-210.549 236.365  20
   0  -1  19-121.784 193.246   1
   0  -1  19-23.7568 208.166  14
   0  -1 -19-73.6835 218.525  20
   0   1 -19 6.31620 142.123   3
   0  -1  19-91.2585 236.093  12
   0  -1 -19 24.7140 107.850  10
   0  -1 -19-211.413 251.667  15
   0   1  19-211.115 214.140  18
   0  -1  19 213.328 202.896  18
   0   1 -19-15.5380 117.973  10
   0   1  19-160.851 170.841  12
   0   1  19-195.075 229.633  14
   0   1  19-87.6725 158.692   4
   0  -1  20-67.3827 234.999   1
   0   1 -20 119.009 238.390  10
   0  -1  20-321.120 255.617  14
   0  -1  20 128.966 176.071  18
   0   1  20-34.2989 173.260   6
   0  -1 -20 35.8203 181.886   3
   0   1  20-186.330 236.177  18
   0   1  20-79.0000 138.431   4
   0   1  20-53.0711 189.148  14
   0  -1 -20-33.0707 181.763  15
   0   1 -20 78.1136 145.161  15
   0  -1 -20 89.3560 204.985  20
   0   1 -20 137.430 196.283   3
   0   1 -20 99.2947 179.629  20
   0  -1  20-12.7766 166.975   6
   0   1  20 19.1087 148.451  12
   0  -1 -21 312.977 265.776  20
   0  -1 -21 104.174 251.233  15
   0   1  21-49.4308 188.085  12
   0   1 -21-132.137 169.129   3
   0   1  21-117.716 205.038  18
   0  -1  21-10.3520 141.258   1
   0   1  21-12.9931 201.164  14
   0   1  21 56.3672 169.046   6
   0   1  21-229.376 235.202   4
   0   1 -21 276.147 301.175  20
   0  -1 -21-16.2364 157.922   3
   0  -1  21-159.410 200.649  14
   0   1 -21-124.823 241.588  15
   0   1 -21 130.504 199.902  10
   0  -1  21-21.7417 164.016   6
   0  -1  21 15.7728 158.703  18
   0   1 -22 172.363 229.594  20
   0  -1  22-417.862 231.958   1
   0   1  22 246.242 198.266  14
   0   1  22-46.7234 184.402  18
   0  -1  22-40.0184 197.430  14
   0   1 -22-408.801 313.056  15
   0   1  22-141.224 208.875   4
   0   1  22 62.4854 226.232   6
   0  -1 -22-342.299 288.996  20
   0   1 -22 78.6015 231.929   3
   0  -1  22 152.872 190.085  18
   0  -1 -22-196.488 244.654   3
   0  -1  22-171.531 219.030   6
   0  -1 -22-137.668 251.858  15
   0   1  22 172.749 181.749  12
   0  -1 -23-340.321 294.932   3
   0   1  23-156.097 235.164  14
   0   1 -23 75.4246 261.352  20
   0  -1  23-75.0434 156.987  18
   0   1  23-243.744 265.355   1
   0  -1 -23-266.362 354.469  20
   0   1 -23 170.225 233.299   3
   0   1  23-1.83543 162.816   4
   0   1  23-67.3716 233.166  18
   0  -1 -23 330.037 287.181  15
   0  -1  23 10.2533 233.271   6
   0   1 -23 407.787 307.226  15
   0  -1  23-140.475 172.214   1
   0   1  23 282.064 287.398   6
   0  -1 -24 133.820 218.846   3
   0   1  24 158.621 192.546   6
   0   1  24 67.3977 230.436  18
   0   1 -24 443.708 355.445  15
   0   1  24 498.659 320.041   1
   0   1 -24 552.669 318.152   3
   0  -1 -24-163.910 177.590  15
   0   1 -24 286.684 314.091  20
   0  -1  24 390.800 265.113   1
   0   1  24 157.558 199.361  14
   0  -1  24 195.258 310.724   6
   0  -1 -24 93.8025 226.299  20
   0  -1  25 138.427 231.966   1
   0  -1  25 228.986 281.176   6
   0  -1 -25-253.436 225.876   3
   0   1  25-353.010 234.686  14
   0   1 -25-210.270 271.562  15
   0   1 -25-158.180 263.276  20
   0   1  25 85.8530 197.951   6
   0  -1 -25-9.39737 202.052  15
   0  -1 -25-375.801 349.186  20
   0   1  25 148.232 165.912  18
   0   1  25-344.024 270.527   1
   0   1 -25 134.891 168.981   3
   0   1  26 368.878 287.720   6
   0   1  26 41.5362 181.600   1
   0  -1 -26 573.623 312.770   3
   0   1 -26 169.846 187.510   3
   0  -1  26 3.16326 260.278   6
   0  -1  26-255.050 186.298   1
   0   1  26-19.2687 205.430  18
   0  -1 -26-227.263 301.972  20
   0   1 -26-109.220 211.405  15
   0   1  26-27.2673 227.456  14
   0   1 -26-119.441 250.545  20
   0  -1  27-41.7674 246.455   1
   0  -1 -27 93.9694 257.538   3
   0   1 -27 74.0526 261.397   3
   0  -1  27 5.23412 282.388   6
   1  -1   0-23.1118 22.2971   9
   1  -1   0 36.7638 31.2699  16
  -1  -1  -1 4.11575 32.7539  20
   1   1   1 7.08926 34.0258   3
  -1  -1   1-36.4141 31.8615   4
  -1   1  -1 12.1796 23.1517  19
  -1  -1  -1 7.02135 22.1004  19
  -1  -1   1-14.2870 60.3402  10
  -1  -1   1-30.8342 55.2916  13
   1  -1   1 26.9047 24.3888   2
  -1  -1  -1-49.2993 60.1878  13
   1   1   1 23.6511 43.5099  17
   1  -1  -1 11.7445 24.3299  15
  -1  -1  -1 20.0718 28.6242   8
   1   1  -1-0.91163 26.0631  17
  -1  -1   1 0.85352 35.7717   8
   1  -1  -1-2.04931 22.2588  16
  -1   1   1-36.2467 29.1080   4
  -1   1  -1 6.00365 37.5933  12
  -1   1  -1 8.74681 26.7284   7
  -1   1   1 32.5102 28.4435   3
   1   1   1 5.54126 21.5760   6
   1  -1   1 28.7701 22.4359   6
   1  -1  -1-2.39976 28.5395  18
  -1  -1   1-10.2572 38.1000  14
   1   1   1 17.1430 22.0450  11
   1  -1  -1 2.25545 22.0926   9
   1   1  -1-15.8377 27.0461  11
   1   1  -1 4.36303 23.1937   1
   1  -1  -1 28.7358 30.3637   5
  -1  -1  -1 49.8481 35.3947  12
   1   1  -1 3.32016 24.3373   7
   1   1   2 62.1697 32.4241  15
  -1  -1  -2 63.6876 32.3896  19
  -1   1   2 78.5583 41.7608   5
  -1  -1   2 32.4891 67.5500  14
  -1   1   2 30.8148 47.4452  18
  -1  -1   2 96.1064 72.1226   4
  -1  -1   2 105.308 45.0034  15
  -1  -1  -2 105.739 58.9098   3
   1   1  -2-9.14164 77.4307  14
   1  -1   2 40.4503 47.6399  19
   1   1   2 76.9038 73.3308  17
   1  -1   2 58.9680 43.6214   2
   1   1  -2 76.9335 44.4348  15
  -1   1  -2 73.1844 40.4781   2
  -1   1  -2 86.9401 39.8790  15
  -1  -1   2 98.3134 63.5383  10
   1   1  -2 65.1266 43.3123   1
  -1   1  -2 168.818 77.7599  12
   1   1  -2 97.5783 72.4966  10
   1   1   2 217.820 97.6067   3
   1   1  -2 96.1899 46.2898   7
   1   1   2 175.574 78.9745  13
   1  -1  -2 72.1772 35.2417  16
  -1  -1  -2 54.1890 52.7779  17
   1  -1  -2 177.972 65.7076  18
   1  -1   2 78.5564 64.4694  12
  -1   1  -2 127.983 62.3257  19
  -1  -1  -2 143.365 40.5001   8
   1   1   2 73.5550 40.1836  12
   1   1   2 102.984 46.2941  11
   1   1  -2 120.613 60.3710   8
   1  -1   2 65.6778 42.0730  15
   1   1   2 73.0884 34.4470  19
  -1  -1   2 98.7071 52.0807   8
  -1   1   2 88.0433 41.0823   3
   1  -1  -2 103.383 65.4840  20
  -1  -1  -2 118.906 47.9794  12
  -1   1   2 95.3497 40.7758   4
  -1  -1  -2 113.245 44.1519  11
   1  -1  -2 44.3192 25.7001   9
  -1  -1   2 83.9234 30.5335  18
  -1  -1  -2 53.7940 40.7883  20
   1   1  -2 210.944 88.1922  13
   1  -1  -2 75.5206 32.8161   3
  -1  -1   2 110.387 32.9590   5
   1  -1  -2 64.2554 45.2509  15
   1   1  -2 77.0293 32.4177   5
  -1   1  -2 78.3969 32.9458   6
   1   1   2 235.046 74.9606   6
   1   1  -2 63.1865 26.6708  18
  -1   1  -2 66.1264 58.5312   7
  -1   1   2 86.8568 39.7987  15
  -1   1   2 76.5676 27.7856  16
  -1  -1  -2 127.018 63.2610   6
  -1   1   2 42.8880 35.5790  14
  -1  -1   2 86.0745 36.0817   1
   1   1  -2 164.775 80.0063   4
   1   1   2 66.2513 44.6927  20
  -1  -1  -2 53.6146 56.9771  13
   1  -1  -2 50.7498 36.1925  14
   1  -1  -2 43.6408 28.5654   4
  -1   1   2 77.0201 37.2272   9
  -1  -1   2 89.7032 40.5848   7
   1  -1   2 69.4632 34.7781   6
   1  -1  -2 96.1528 39.4737   5
  -1  -1   2 11.5598 58.1846  13
   1  -1   2 30.1247 56.7482   7
  -1  -1  -2 64.9383 42.8996  15
  -1  -1   3 211.723 69.4607   8
   1   1  -3 147.723 65.2544   1
  -1  -1   3 261.413 80.1215  13
  -1   1   3 242.633 84.5414   5
  -1  -1   3 470.538 134.298  14
   1   1   3 401.604 121.566   6
  -1   1   3 355.938 97.0899  17
  -1  -1  -3 130.601 60.9841  15
   1   1   3 136.509 82.5932  17
   1  -1  -3 138.092 77.3722  18
  -1   1  -3 205.425 72.9182   2
  -1   1   3 226.261 58.5537   9
  -1   1  -3 6.31516 95.5101   7
  -1  -1  -3 200.570 74.7664  20
   1   1   3 78.0214 66.3645  13
  -1   1  -3 359.962 92.1009  15
   1   1  -3 203.423 53.3849  18
  -1  -1   3 255.954 65.9892   1
   1  -1  -3 90.4575 38.5983   9
  -1  -1  -3 207.925 73.4492  13
   1  -1   3 211.703 92.8277   7
  -1  -1   3 257.515 64.5404   5
   1   1  -3 200.893 68.9003  15
  -1  -1  -3 189.870 38.8593   4
   1   1  -3 394.473 124.109  14
  -1   1  -3 305.163 118.654  12
  -1  -1   3 210.835 45.0632  18
  -1  -1  -3 329.855 108.616  17
  -1   1   3 149.381 88.5815   7
   1  -1  -3 331.286 93.7712  15
  -1   1  -3 241.937 61.1384   6
   1   1   3 236.058 46.9867   4
   1   1  -3 178.160 72.4379   8
   1  -1   3 292.555 70.0223   2
   1  -1   3 77.9718 88.8344  12
   1  -1   3 203.468 101.481  19
   1  -1  -3 271.646 73.3078   5
   1  -1  -3 186.270 68.0816   3
  -1   1   3 212.148 75.6205  15
   1  -1  -3 223.973 57.2882  19
  -1  -1   3 232.487 91.1655   4
   1  -1   3 185.923 59.7701   6
   1  -1  -3 100.474 50.6561  14
   1   1   3 329.950 103.645   3
  -1  -1   3 51.6396 89.4537  10
   1  -1   3 186.171 77.4141  15
  -1   1   3 263.762 98.4876  18
  -1  -1  -3 270.208 74.5109  14
  -1  -1   3 222.637 73.9204  15
  -1   1   3 255.294 81.0951   4
   1   1   3 203.479 72.1517  12
  -1   1   3 181.650 54.1601  16
  -1   1   3 227.157 65.2595  14
   1   1  -3 226.282 66.6186   5
   1   1   3 271.613 86.1070  15
   1   1   3 243.638 70.5419   2
   1  -1  -3 227.897 58.0630  16
   1  -1  -3 145.527 61.4481   4
  -1   1  -3 141.707 55.5284  10
   1   1  -3 116.590 88.6264  10
   1   1   3 240.151 82.7155  14
  -1  -1  -3 191.016 88.8342   3
   1   1   3 183.195 65.8222  11
  -1  -1  -3 276.030 63.9249  19
   1   1  -3 156.266 68.7319   7
   1   1   3 183.022 68.9119  20
  -1   1   3 235.232 66.4587   3
  -1   1  -3 337.703 91.9887  19
   1  -1  -3 337.835 103.807  20
   1   1   3 175.999 62.4983  19
   1   1  -3 129.199 58.3121  13
   1   1  -3 327.208 114.943   4
  -1  -1   3 198.043 83.2660   7
  -1  -1  -3 152.294 53.6827  12
  -1   1   4 371.155 107.973  17
  -1  -1   4 312.216 84.0450   1
   1  -1  -4 214.602 94.8443  15
  -1  -1  -4 564.770 106.925  13
  -1   1   4 270.500 84.9705   3
   1   1   4 407.160 103.683  13
   1  -1   4 302.453 91.7253   6
   1  -1   4 489.867 145.096  15
  -1  -1   4 236.877 75.8169  13
   1  -1   4 157.524 134.459  12
   1   1   4 204.646 85.2447  20
  -1  -1  -4 415.530 126.083  17
   1  -1   4 236.116 158.354   7
  -1   1   4 407.068 95.7731   9
  -1   1  -4 262.206 111.077  15
  -1  -1   4 384.670 159.697  10
   1   1  -4 417.243 98.0685  13
   1  -1   4 407.806 107.167   2
  -1  -1  -4 407.385 115.624  20
  -1  -1  -4 325.141 106.300  15
   1   1  -4 58.5918 111.723  10
  -1  -1  -4 240.140 56.1462   4
   1  -1   4 407.693 123.943  19
  -1   1  -4 254.350 76.0563   4
  -1   1   4 341.855 112.810  18
  -1   1   4 309.323 106.683   5
   1  -1  -4 375.602 144.856  20
  -1   1  -4 353.344 127.656   7
   1   1  -4 434.759 128.394  15
   1   1   4 301.113 73.9774   4
  -1   1  -4 385.285 147.261  12
   1   1  -4 406.937 168.673  14
   1   1  -4 229.554 87.2331   8
  -1   1   4 455.860 93.5461  10
   1  -1  -4 589.658 133.143   5
  -1   1  -4 287.025 91.9178   6
   1   1  -4 247.309 68.7047  12
   1  -1  -4 182.845 98.4437  14
   1   1   4 501.502 168.463   5
   1   1   4 345.184 119.099  15
  -1   1   4 249.952 71.8085  16
   1   1  -4 308.736 99.2261   7
  -1   1   4 280.885 94.8923   4
   1   1   4 380.964 99.9111  19
   1   1   4 344.564 102.163  12
  -1   1  -4 520.454 128.563   2
   1   1   4 394.213 108.704   2
  -1   1   4 527.295 125.508  14
  -1  -1   4 404.246 152.631   4
   1  -1  -4 363.947 91.5008   3
  -1   1   4 221.658 120.193   7
  -1   1  -4 460.655 157.743  19
  -1  -1  -4 375.244 94.8394  19
   1   1  -4 464.031 178.416   4
  -1  -1  -4 400.761 123.740  14
  -1  -1   4 269.813 97.7266   7
   1   1   4 449.228 146.719   3
   1   1  -4 387.939 104.404   5
  -1  -1   4 522.191 157.505  14
   1  -1  -4 516.843 113.783  19
  -1  -1   4 398.887 113.855  15
   1  -1  -4 150.529 74.0101   4
  -1  -1   4 307.804 83.8656   8
  -1   1   4 353.764 82.2972  12
   1   1  -4 261.731 68.3506  18
   1   1   4 307.718 91.3144  11
  -1   1   4 341.212 136.873  15
   1   1   4 379.778 84.9723  17
   1   1  -4 218.611 111.326   3
  -1   1  -4 371.263 95.5063  10
  -1  -1   4 290.243 68.1643  18
   1   1   4 474.964 129.516  14
   1   1  -4 274.042 111.188  19
  -1  -1  -4 226.912 124.464   3
   1  -1   4 332.697 87.2440  10
  -1  -1   4 330.098 96.2562   5
  -1   1  -4 344.564 97.3459  14
   1   1   4 388.420 126.398   6
  -1  -1  -4 410.901 106.329  12
   1  -1  -4 366.528 79.5531  12
  -1  -1  -5 966.184 166.054  20
   1   1   5 1136.99 196.164  14
   1   1  -5 1042.50 194.537   3
  -1   1   5 1099.76 186.164   5
   1   1   5 1136.11 165.790  19
  -1  -1   5 1238.90 239.021   2
   1  -1  -5 1031.34 180.357   4
  -1   1   5 1249.63 211.255  18
   1   1   5 1202.08 185.443  20
   1  -1  -5 1097.84 145.717  12
   1  -1  -5 1179.06 189.894  14
  -1   1  -5 1223.64 219.606  15
  -1  -1  -5 1099.59 184.790  12
  -1  -1   5 1331.17 200.551   5
  -1   1  -5 1031.86 204.161   7
  -1   1  -5 1488.60 242.839  19
  -1   1  -5 1053.27 163.932  10
  -1  -1  -5 1234.79 146.995  13
  -1   1   5 927.571 148.301  12
   1  -1   5 1051.56 223.821  12
   1   1   5 1681.40 248.211  15
   1  -1  -5 1391.48 198.572  19
   1   1  -5 1033.25 184.909  15
  -1  -1   5 1409.80 258.657  10
  -1   1  -5 1117.86 158.718   4
   1   1   5 1183.32 183.633  12
  -1   1   5 1119.02 168.039  17
  -1   1   5 1379.42 232.031  15
   1   1   5 1079.89 135.745  13
  -1   1   5 1383.37 184.542  19
  -1  -1   5 1127.97 141.847  13
   1  -1   5 1222.93 228.843  15
   1   1   5 1295.75 202.531  17
   1   1  -5 970.610 187.781   5
  -1   1   5 1250.09 172.015   9
  -1   1   5 872.237 158.360   4
   1   1  -5 919.829 131.091  13
  -1  -1  -5 1255.23 212.314  15
  -1  -1  -5 1056.30 145.516   4
  -1   1   5 1220.85 179.870  14
   1  -1  -5 972.676 192.333  15
  -1   1   5 1192.75 166.061  10
  -1  -1  -5 1118.04 199.867  14
  -1  -1  -5 1284.41 128.222  10
   1  -1  -5 949.104 202.944  20
   1  -1  -5 1342.12 210.310   5
   1   1  -5 1455.78 190.031   8
   1   1   5 1234.05 228.297   6
   1   1  -5 1051.55 224.384  14
  -1  -1   5 1051.00 229.475  14
  -1  -1   5 1302.42 237.466   4
   1  -1   5 1332.92 188.173   6
  -1   1   5 1199.72 176.840   3
   1  -1  -5 1211.56 182.890   3
  -1   1  -5 1351.58 195.255  14
   1  -1   5 1155.92 167.288  10
  -1  -1   5 1224.03 203.454   7
  -1  -1   5 1126.87 171.037   1
  -1   1  -5 1010.45 101.408  17
   1  -1  -5 1399.45 176.436  10
  -1   1  -5 1207.85 191.292   2
   1  -1   5 1045.20 249.188   7
  -1  -1  -5 739.588 160.524  17
  -1  -1  -5 1349.44 179.758  19
  -1   1   5 1042.85 210.958   7
   1   1   5 1392.92 266.606   5
  -1   1  -5 942.938 216.217  12
  -1   1  -5 1086.54 174.383   6
  -1  -1   5 1145.68 164.842   8
  -1  -1   5 1272.92 197.055  15
   1  -1   5 1329.51 223.154  19
   1   1  -5 1105.78 189.883   7
   1  -1   5 1412.37 211.897   2
   1   1   5 1303.92 259.053   3
   1   1   5 1215.28 137.691  10
  -1   1   5 1351.89 181.920  16
   1   1  -5 1566.72 230.803  19
   1   1  -5 998.941 210.883  10
   1   1  -5 1176.03 168.870  12
  -1  -1  -5 878.045 185.070   3
   1   1  -5 1497.77 268.357   4
   1   1   5 1170.49 159.435   4
   1   1   5 1397.37 217.701   2
  -1  -1   5 1175.06 147.420  18
   1   1   6 1392.59 233.238  14
  -1  -1   6 1359.96 278.699  14
  -1   1   6 1509.98 220.258  19
  -1   1   6 1227.10 183.911  10
   1   1   6 1451.48 222.200  19
   1   1  -6 1407.92 253.728  10
  -1   1   6 1374.55 218.625   4
   1  -1   6 1483.95 236.645  14
  -1   1   6 1565.02 207.187  17
  -1  -1  -6 1184.75 173.045   4
  -1   1   6 1440.97 217.528   3
  -1  -1   6 1572.72 268.593   4
   1   1  -6 1469.86 232.666   7
  -1   1  -6 1404.89 241.552  15
  -1  -1  -6 1762.14 259.629  14
   1  -1  -6 1479.49 277.579  20
  -1  -1   6 1504.58 215.516   1
   1   1   6 1518.13 172.482  10
   1  -1  -6 1553.75 222.491   3
  -1  -1  -6 1395.02 222.919  19
   1   1   6 1436.39 222.195  12
   1   1   6 1305.00 193.519   4
   1   1  -6 1418.81 231.777   3
   1   1   6 1417.56 237.654   2
   1  -1  -6 1419.54 201.946  10
   1   1  -6 1943.56 243.219  12
   1  -1   6 1447.68 225.832   6
   1  -1  -6 1187.75 182.948  12
  -1   1   6 1420.87 200.448  12
  -1   1  -6 1496.97 231.052   2
   1  -1   6 1793.71 286.624  19
  -1  -1  -6 1600.25 224.438  17
  -1  -1  -6 1631.95 168.276  10
  -1  -1  -6 1265.55 229.610  15
  -1   1   6 1444.11 208.007  16
  -1   1  -6 1390.60 202.008   4
  -1  -1  -6 1485.76 271.080   3
   1   1  -6 1730.57 221.904   8
   1  -1   6 1208.14 240.968  12
   1   1  -6 1258.49 228.252   5
   1  -1  -6 1403.54 249.584   5
  -1  -1   6 1456.48 246.146   5
   1   1  -6 1294.75 150.916  13
  -1   1   6 1601.47 234.177  14
   1   1   6 1545.75 289.214   6
  -1   1   6 1149.88 209.861  18
   1  -1   6 1652.95 217.383  10
  -1   1  -6 1148.48 178.527  10
  -1  -1   6 1559.91 197.697  18
  -1   1  -6 1377.78 122.225  17
  -1  -1   6 1689.21 305.786  10
   1   1   6 1370.85 215.537  17
  -1  -1  -6 1484.97 228.240  20
  -1   1   6 1864.26 313.108   7
  -1  -1  -6 1529.28 215.889  12
   1  -1  -6 1737.36 242.911  19
   1   1   6 1652.65 166.722  13
  -1   1  -6 1296.23 252.526   7
   1  -1  -6 1555.28 270.813  15
   1   1  -6 1648.68 261.604  15
  -1   1   6 1090.60 168.969   9
   1  -1  -6 1429.13 226.674   4
   1  -1  -7 2556.14 353.881   5
   1   1  -7 3037.10 357.164   7
  -1  -1   7 2693.08 305.882   1
   1   1   7 3067.70 319.559  17
  -1   1  -7 2849.01 372.241  20
  -1  -1  -7 2264.31 278.039  17
   1   1   7 2796.67 342.303   2
  -1   1   7 2903.15 299.625  10
  -1   1  -7 2611.40 191.017  17
  -1  -1  -7 3326.75 375.805  14
   1  -1  -7 2860.47 318.544   3
   1  -1  -7 2536.14 278.745  12
   1   1  -7 2759.14 357.661   5
  -1   1   7 2638.73 339.283  14
  -1   1   7 2518.60 300.066  12
   1  -1   7 2728.31 329.060  14
   1   1   7 2892.81 391.905   6
   1   1   7 2880.02 264.222  10
   1   1  -7 2769.12 301.975   8
   1  -1   7 2824.59 374.356  12
   1  -1  -7 2465.06 161.036   8
   1  -1   7 2985.84 346.540   6
   1   1  -7 2328.51 303.162   3
   1   1  -7 3020.05 378.371  10
   1   1   7 2649.26 318.027  19
  -1  -1  -7 2455.81 352.874   3
   1   1   7 2581.73 314.920  12
  -1  -1   7 2848.87 346.383  19
   1  -1   7 3106.28 317.695  10
  -1   1  -7 2772.43 288.920  10
   1  -1  -7 2810.10 390.579  20
  -1   1  -7 2477.40 364.329   7
   1   1   7 2687.70 294.884   4
  -1  -1   7 2560.09 365.073   4
  -1  -1  -7 2757.97 285.279   4
   1  -1  -7 2078.08 330.936  15
  -1   1   7 2781.75 289.824  17
  -1   1  -7 2679.45 373.305  15
  -1  -1   7 2527.16 368.360  14
  -1   1  -7 2578.01 319.997   2
  -1  -1  -7 2559.34 240.125  10
   1   1   7 2619.54 327.313  14
   1   1  -7 2522.88 335.465  15
  -1   1   7 2619.52 337.786  18
   1   1  -7 3204.75 322.350  12
  -1   1   7 2496.53 311.570   4
  -1   1   7 2444.36 304.665  19
  -1  -1  -7 2933.65 373.141  15
  -1   1  -7 2676.04 309.486   4
   1  -1  -7 2607.58 286.185  10
  -1  -1  -7 2787.58 343.433  20
  -1  -1   7 3017.80 298.717  18
   1  -1   7 2659.08 365.677  19
  -1  -1   8 1551.55 313.066  14
   1  -1  -8 1161.00 203.941  10
   1   1   8 1198.16 248.570  12
  -1  -1  -8 1019.67 240.769  20
  -1   1   8 1105.41 235.644  18
   1   1  -8 1379.32 265.704  10
  -1   1  -8 1183.33 133.658  17
   1   1  -8 1350.47 259.777   3
   1   1   8 1010.17 234.477  14
  -1  -1  -8 1286.80 222.503   4
  -1   1  -8 1650.00 303.123  15
   1   1  -8 1101.10 251.151   5
   1  -1   8 1561.44 293.859  12
  -1   1   8 1470.14 275.083  14
  -1  -1   8 1712.23 315.509   4
   1   1   8 1838.94 259.735  17
  -1   1   8 1121.66 233.588  19
   1  -1   8 1421.79 302.424  19
  -1   1   8 1337.10 197.800  17
  -1   1   8 1416.15 245.424  12
   1  -1  -8 1539.96 259.509   3
   1  -1  -8 1335.15 268.730   5
  -1  -1   8 1321.57 213.825  18
   1   1  -8 1298.96 218.520   8
  -1   1  -8 1213.46 239.117   3
  -1   1  -8 1301.86 283.348   7
  -1   1   8 1283.11 237.658   4
   1  -1  -8 1291.24 281.393  20
   1   1   8 941.315 222.484   6
   1   1   8 1532.23 247.513   4
  -1   1  -8 862.156 215.704  20
   1  -1  -8 1043.76 120.070   8
  -1  -1   8 968.523 238.963  19
  -1  -1  -8 1339.26 190.054  10
  -1  -1   8 1023.59 120.951  17
   1  -1   8 1314.68 222.372   4
   1  -1   8 1521.37 289.744   6
   1   1  -8 1712.25 299.589   7
  -1   1  -8 1110.04 206.607  10
  -1  -1   8 1205.29 210.915  12
  -1   1  -8 1286.99 267.315   2
  -1  -1  -8 1277.18 221.573  17
  -1   1   8 1098.55 214.212  10
  -1  -1  -8 1326.42 296.859  15
   1  -1  -8 1378.82 300.501  15
   1  -1   8 1277.04 251.417  14
   1   1   8 1294.05 201.312  10
   1  -1  -8 1263.95 237.927  12
  -1  -1  -8 648.813 212.837   3
   1   1  -8 1227.41 250.980  15
   1   1   8 1051.15 223.807  19
   1  -1   8 1452.09 241.507  10
   1  -1   9 584.937 165.203   4
   1  -1  -9 329.948 163.191   5
  -1   1  -9 490.044 216.447  20
  -1   1   9 550.237 171.484  12
   1   1   9 676.887 184.648  17
  -1   1  -9 790.895 233.228   3
   1  -1   9 418.410 172.944  14
   1  -1  -9 436.415 180.567  15
   1  -1   9 495.133 186.955   6
  -1   1   9 344.429 166.083  14
  -1  -1   9 461.868 159.732  12
  -1   1   9 497.074 186.493  18
   1   1   9 239.057 151.662  12
  -1   1  -9 287.802 73.9667  17
  -1  -1   9 529.765 186.094  19
   1   1  -9 467.554 208.398   5
  -1   1   9 476.680 167.936   4
   1  -1  -9 512.861 87.2320   8
   1  -1  -9 737.704 264.630  20
  -1   1  -9 522.854 197.916   2
  -1   1   9 538.741 191.684  19
   1   1   9 504.529 204.992  14
  -1  -1   9 588.105 241.254  14
  -1  -1  -9 339.016 140.851  20
   1  -1  -9 427.427 164.548   3
  -1  -1   9 407.263 80.7754  17
   1   1  -9 641.380 175.758   8
   1   1  -9 712.524 214.019  10
   1  -1  -9 534.066 167.250  12
  -1  -1  -9 419.810 215.232  15
   1   1   9 527.467 161.901   4
   1  -1  -9 580.879 153.796  10
   1   1  -9 587.071 226.851  15
   1   1   9 263.424 119.740  19
   1   1   9 321.478 184.562   6
  -1  -1  -9 591.526 220.866   3
  -1  -1   9 654.621 237.437   4
   1  -1   9 591.341 226.535  12
  -1   1  -9 624.102 236.368   7
  -1   1  -9 632.946 221.655  15
  -1   1   9 477.234 136.708  17
  -1  -1   9 381.231 147.081  18
  -1  -1  -9 539.205 135.769  10
  -1  -1  -9 480.476 150.830  17
   1   1  -9 443.217 173.161   3
   1   1   9 633.612 145.521  10
  -1   1  -9 637.305 179.874  10
   1  -1   9 285.779 147.498  19
   1   1  -9 513.804 186.392   7
   1   1  10 252.671 152.528   4
   1  -1 -10 157.898 141.290   5
   1   1  10 322.749 108.836  10
  -1   1  10 188.659 137.150  19
  -1  -1  10 170.418 111.039  12
   1  -1 -10 231.319 158.747  20
   1   1 -10 146.417 166.276   7
  -1  -1 -10 382.681 153.394   3
   1  -1  10 529.062 208.646   6
   1  -1 -10 77.3943 128.454   3
   1   1 -10 297.945 170.900   3
   1   1  10 346.176 196.875   6
  -1   1 -10 481.145 219.466  20
   1   1  10 318.585 185.668  12
  -1   1 -10 550.397 235.081  15
   1   1  10 220.132 107.571  17
  -1  -1  10 401.492 84.5862  17
  -1   1  10 438.096 144.318  12
   1  -1  10 261.091 129.473   4
   1   1  10 418.144 167.206  14
  -1   1  10 238.876 126.182  14
  -1  -1  10 306.238 170.276   4
   1  -1 -10 266.013 68.5930   8
   1   1  10 304.368 175.225  19
  -1  -1 -10 324.661 141.670  17
   1  -1  10 331.058 179.487  12
  -1  -1  10 258.949 137.057  18
   1  -1 -10 247.163 170.524  15
   1   1 -10 509.298 213.668  10
   1   1 -10 25.6283 130.165  15
  -1  -1  10 65.2484 143.096  19
  -1  -1 -10 341.494 192.128  15
   1  -1  10 237.784 146.035  19
   1  -1  10 153.126 104.735  14
  -1  -1 -10 185.446 167.344  20
  -1   1  10 354.105 133.968  17
  -1   1 -10 328.994 144.976  10
  -1  -1 -10 532.820 148.918  10
  -1   1 -10 25.2213 124.998   7
  -1   1  10 319.879 174.070  18
  -1   1  10 292.233 173.027   4
  -1   1 -10 181.287 136.264   3
  -1  -1  10 206.080 179.490  14
  -1   1 -10 417.279 91.5375  17
   1  -1 -10 338.409 155.016  10
   1   1 -11 2.86097 121.353   3
   1  -1 -11-119.613 164.519   5
  -1  -1  11-93.3405 136.305  14
  -1  -1 -11-159.631 158.532  15
   1  -1  11 0.92405 107.230  14
  -1   1  11-6.01210 122.566  18
   1   1 -11 120.162 163.057   7
  -1  -1  11-154.737 181.675   4
   1   1  11 78.7781 116.805  19
  -1   1  11-85.0200 160.394  19
  -1   1  11 95.2145 120.440  12
  -1  -1  11-2.28073 126.747  19
   1  -1 -11 19.3622 90.7917  10
   1  -1  11 75.7757 110.251   4
   1  -1  11-133.439 149.432  12
  -1  -1  11-28.7977 41.0061  17
   1  -1 -11-141.471 158.147  15
   1   1  11-29.7568 147.359   6
  -1   1 -11 266.265 158.375   7
   1   1  11 44.2862 122.051  12
   1  -1 -11 14.0567 175.872  20
  -1  -1  11-103.954 139.789  12
  -1   1  11-139.011 195.451   4
  -1   1 -11-62.4315 127.994  20
  -1  -1 -11 21.6195 79.8419  17
  -1   1  11 43.8960 116.677  14
   1   1  11-116.883 114.669  10
  -1   1 -11 59.2232 88.1058  10
  -1   1 -11 7.52947 62.1151  17
  -1  -1 -11 41.8643 109.657  10
  -1   1 -11 60.9303 151.593  15
   1   1  11-252.352 177.352  14
   1   1 -11-13.6683 170.731  15
   1   1  11-35.9346 110.704   4
  -1  -1 -11-41.3647 133.650  20
   1  -1  11-3.12751 108.195   6
   1   1 -11 147.137 169.189  10
  -1   1  11-110.294 85.3026  17
   1  -1  11 145.593 177.255  19
  -1  -1  11 63.7269 105.873  18
  -1   1 -11 31.7789 126.267   3
  -1  -1 -11-27.2788 161.278   3
   1  -1 -11-24.0610 129.698   3
   1  -1 -11-20.7337 44.4205   8
  -1   1  12 11.9623 112.860  14
  -1  -1 -12 33.4101 108.075  20
   1   1  12 97.3504 157.775  19
   1  -1 -12-66.6285 113.816  10
   1   1 -12 155.418 134.245  10
  -1  -1  12-11.6060 129.605   4
   1   1  12 248.663 190.750  14
  -1   1  12 95.7188 185.323  18
  -1  -1  12-28.5288 149.670  19
  -1  -1  12 13.7057 141.264  12
  -1   1 -12-157.457 135.680  10
  -1   1  12 132.025 111.729  12
   1  -1 -12 203.036 189.438   3
  -1   1 -12-47.6073 141.256  20
  -1   1  12-173.048 168.609  19
   1  -1  12-220.715 163.465  14
   1   1  12 1.23241 122.603  12
  -1  -1 -12-94.1118 178.658   3
  -1  -1 -12 130.158 107.043  17
   1  -1  12-183.088 151.826   4
   1  -1  12 72.4465 159.914  12
   1   1  12 93.1613 154.239   6
   1  -1 -12 207.014 187.673   5
   1  -1 -12-86.4937 192.264  20
  -1   1  12-143.915 186.034   4
  -1  -1 -12 42.2555 100.483  10
  -1   1 -12-237.613 196.897   3
   1  -1 -12 17.7204 46.0208   8
  -1   1 -12 38.5183 45.7138  17
   1  -1  12 236.340 169.390  19
  -1  -1 -12 392.044 220.083  15
   1  -1  12 100.566 158.003   6
   1  -1 -12-55.1832 152.417  15
   1   1 -12 145.355 154.432   3
   1   1  12 109.834 170.320   4
   1   1 -12-229.031 209.098   7
  -1   1 -12-209.184 202.338  15
   1   1 -12-73.0021 125.325  15
  -1  -1  12 64.9359 57.6560  17
  -1  -1  12-57.9770 114.137  18
  -1  -1  12-19.0027 140.375  14
  -1   1  13 102.809 106.212  12
  -1  -1 -13-46.9616 176.568  20
   1  -1  13 226.184 186.586  12
   1  -1 -13 4.93188 188.439  20
  -1  -1  13 243.378 169.661  12
  -1  -1 -13 172.969 121.678  10
  -1  -1  13 191.067 141.275   4
   1   1  13 404.899 219.406  12
   1  -1  13 202.812 173.082  19
   1   1  13-48.2465 195.695   6
   1  -1  13-89.9518 171.668  14
  -1   1 -13 64.7918 145.381   3
   1  -1  13-156.328 168.292   4
  -1  -1  13 164.000 73.9392  17
  -1  -1  13 379.778 174.147  18
  -1  -1 -13 312.458 219.679   3
  -1   1  13 77.7586 132.797  19
   1  -1  13 207.699 155.940   6
  -1  -1 -13 247.898 154.545  15
   1   1  13 192.495 202.039  14
  -1   1 -13-24.9158 133.528  10
  -1   1 -13 226.158 198.781  20
   1  -1 -13 161.041 67.2454   8
  -1   1  13 62.8559 137.744  14
   1   1 -13 181.811 152.556  10
  -1  -1 -13 133.966 111.287  17
   1   1 -13-58.8396 159.805   3
  -1   1  13-18.6612 134.904  18
   1   1 -13-212.291 241.081   7
   1  -1 -13 93.0765 131.261  10
   1  -1 -13 84.3335 150.062   3
  -1   1  13 35.4352 127.497   4
  -1   1 -13-79.6194 155.763  15
   1  -1 -13-54.1308 172.049  15
  -1  -1  13 303.611 201.990  14
   1   1  13 268.965 197.574   4
   1   1  13 65.8650 148.283  19
  -1   1 -13 111.394 68.0888  17
   1   1 -13-0.39789 153.263  15
   1   1 -14 768.498 279.810  15
  -1  -1 -14 147.708 206.370  15
  -1  -1  14 120.397 123.454  12
  -1  -1  14 118.357 170.992  14
   1   1  14 517.543 243.206  14
   1  -1  14 436.097 249.341   4
  -1   1 -14-206.513 195.563  15
   1   1 -14 210.187 221.745  20
  -1  -1 -14 198.725 110.243  17
  -1   1  14 270.529 160.716  18
  -1   1 -14 383.369 168.834  10
  -1   1 -14 14.4573 141.867  20
   1  -1  14 506.612 240.014   6
   1   1  14 525.553 255.263  12
   1  -1 -14 304.502 146.917  10
   1   1  14 406.481 183.064   4
   1   1  14 355.445 208.581  19
   1   1  14 437.790 246.824   6
   1  -1 -14 434.953 117.281   8
  -1  -1  14 375.704 91.8879  17
  -1  -1 -14 87.8512 150.774  20
   1  -1 -14 189.295 180.268  20
   1   1 -14 67.0331 135.924   3
  -1  -1 -14 488.596 248.338   3
  -1  -1 -14 446.776 171.633  10
   1  -1  14 32.3928 135.917  14
  -1  -1  14 173.637 145.214   1
  -1   1  14 486.848 238.045   4
   1  -1  14 472.340 228.834  19
  -1  -1  14 437.313 204.082  18
  -1   1  14 603.359 216.674  12
  -1  -1 -14 421.493 120.774   8
   1   1 -14 683.064 258.862   7
   1   1 -14 349.542 206.140  10
   1  -1 -14 315.974 217.405  15
  -1  -1  14 667.682 260.089   4
  -1   1 -14 295.271 92.9985  17
   1  -1 -14 274.727 181.014   3
  -1   1  14 187.714 192.324  14
   1  -1  14 528.514 253.839  12
  -1   1 -14 442.594 197.974   3
   1   1 -15 310.270 211.650   3
  -1   1  15 7.14579 203.813  18
   1  -1  15 154.562 175.605  19
  -1   1 -15-25.0313 155.249  15
   1   1  15 259.160 221.631  14
   1   1 -15 324.471 250.144  20
  -1  -1 -15 167.175 127.123  10
  -1  -1  15 62.2640 154.183   1
  -1   1 -15 166.500 163.888  20
  -1  -1  15 244.298 168.878  18
  -1   1 -15 369.197 172.538  10
   1  -1  15 232.095 191.305  12
   1  -1 -15 350.060 211.796  20
  -1  -1 -15 360.350 238.507  20
   1  -1  15 206.751 165.914   6
   1  -1  15-138.569 214.247  14
   1   1  15 232.738 177.843   4
  -1   1 -15 425.329 198.213   3
  -1  -1 -15 433.149 259.336   3
   1   1  15-17.8483 137.182  19
  -1  -1 -15 509.848 171.410  17
  -1   1  15 93.8346 170.524  14
   1   1 -15 182.627 207.585  15
  -1  -1  15 249.269 205.942   4
   1   1 -15-179.038 221.207   7
  -1  -1  15 461.177 234.315  14
   1   1 -15 311.170 193.233  10
  -1  -1  15 238.122 181.681   6
   1   1  15 584.534 262.373   6
   1  -1 -15 198.414 150.994  10
  -1  -1 -15 332.296 216.504  15
  -1   1  15-22.8620 161.701   4
   1   1  15 108.661 179.957  12
   1  -1 -15 210.344 207.804   3
  -1   1  15 170.894 139.564  12
   1  -1 -15 576.717 303.271  15
  -1  -1 -16 103.884 139.701  10
  -1   1  16-130.291 152.761  18
  -1  -1 -16-89.2086 166.200  20
  -1   1 -16-4.49634 147.433   3
   1  -1  16-68.0742 142.784  14
  -1  -1  16-167.866 179.830   1
  -1  -1  16-180.164 205.681  14
   1   1 -16 189.610 216.892  15
   1   1  16 74.7257 188.994  12
  -1  -1  16-235.793 179.323  18
   1   1  16-220.808 186.125  14
  -1   1  16 97.5100 139.491  12
  -1   1 -16-104.149 225.944  15
   1   1 -16 89.0873 179.087  10
  -1  -1 -16-152.637 197.455  15
  -1  -1 -16 559.196 298.662   3
   1   1  16 259.412 140.758   6
   1  -1 -16 238.129 215.695  20
  -1  -1 -16 9.73796 81.2133  17
  -1   1 -16 177.774 220.533  20
   1  -1 -16 169.092 146.903  10
  -1   1  16 199.578 201.985   4
   1   1 -16-3.84718 147.901   3
   1  -1  16 312.061 221.382   6
   1  -1  16 80.1007 164.745  12
   1  -1 -16 64.8220 138.651   3
   1  -1  16 306.310 233.343  19
  -1   1  16-41.5321 156.974  14
  -1   1 -16 41.0324 114.336  10
   1  -1 -16-262.817 207.383  15
   1   1 -16-17.3569 179.153  20
  -1  -1  16 75.8159 129.905   6
   1   1  16-101.110 141.414   4
   1  -1  16-128.274 172.527  18
  -1  -1  16-9.36740 192.530   4
   1   1  16 100.659 159.680  19
  -1   1 -17-121.446 179.813  20
   1  -1  17-238.921 202.377   6
   1  -1 -17 0.50506 174.271  20
   1   1 -17 120.926 169.156  15
  -1   1  17 67.6149 179.069   4
   1   1 -17 100.960 170.387  20
  -1  -1 -17 135.766 210.801   3
   1  -1  17-37.0739 154.500  14
  -1  -1  17 136.404 200.030   6
  -1   1 -17-47.1101 148.220  15
   1  -1  17-63.3387 160.040  18
  -1  -1 -17 281.154 253.735  20
  -1   1 -17 44.1515 205.394   3
  -1  -1 -17 165.659 171.119  15
   1   1  17 600.940 283.468  19
  -1   1 -17 160.237 142.322  10
   1  -1  17 14.5098 154.496  12
  -1   1  17-40.6452 140.962  18
   1  -1  17 264.953 231.195  19
  -1  -1  17-39.2835 168.846   4
   1  -1 -17 63.1414 110.528  10
   1  -1 -17-105.805 183.260   3
   1   1  17 279.278 224.658   6
  -1  -1  17-107.403 196.963   1
   1   1  17 103.156 139.969   4
  -1  -1 -17 74.7246 117.700  10
   1   1 -17-127.249 201.551   3
  -1  -1  17 201.040 181.960  18
   1   1  17 8.65214 143.127  18
  -1   1  17-55.9158 166.133  14
   1   1  17-55.1241 179.601  14
   1  -1 -17-102.633 176.340  15
   1   1  17 249.086 248.780  12
  -1  -1  17-80.8059 147.323  14
  -1   1  17 66.5568 202.201  12
   1   1 -17 197.370 206.446  10
  -1   1  17-39.3466 216.252   6
   1  -1 -18 225.962 221.308  15
   1  -1 -18 211.675 116.566  10
   1   1  18 53.1055 190.661  19
   1  -1  18-110.082 175.567   6
  -1  -1 -18 122.147 211.693  15
   1   1  18 65.9792 163.953  12
   1   1  18-106.651 148.723   4
   1   1  18 89.2407 167.724  14
  -1   1  18 8.90991 154.692  12
  -1   1 -18 33.2775 140.992  15
  -1   1  18 173.984 203.017   4
  -1  -1 -18 23.3418 173.931   3
   1  -1  18-256.246 184.599  14
   1  -1  18-64.1164 163.489  19
   1  -1 -18-60.7067 199.287   3
   1  -1  18-269.901 200.749  12
  -1   1  18-137.254 212.335   6
  -1   1 -18 122.877 141.676  10
   1   1 -18 192.014 282.029  15
   1   1 -18 82.3936 192.064   3
   1  -1  18-84.8434 178.761  18
   1   1 -18 185.735 179.711  10
   1   1 -18 286.647 281.769  20
  -1  -1 -18 33.3928 130.368  10
  -1   1 -18 96.4253 167.762   3
  -1  -1  18-1.41896 165.720   6
   1  -1 -18 63.3596 192.986  20
  -1  -1  18-101.808 191.717   4
  -1  -1  18 99.4941 162.697  18
   1   1  18-139.612 155.844  18
  -1  -1 -18 31.6181 203.823  20
  -1  -1  18-103.465 156.264  14
   1   1  18-91.9471 256.335   6
  -1  -1  18-58.2357 180.313   1
  -1   1  18-3.59625 160.099  18
  -1   1 -18-250.982 290.006  20
  -1   1  18 97.6850 194.210  14
   1  -1  19 1.97773 156.574   6
  -1   1  19 162.786 199.432   6
   1  -1 -19 165.759 255.373  15
  -1  -1  19 161.063 154.643  18
  -1  -1  19-136.014 165.406   1
  -1  -1 -19 64.5381 185.254  20
   1   1 -19-125.996 192.481  15
   1   1  19 247.449 182.809  18
  -1   1 -19-148.377 176.011  20
  -1   1  19 134.352 132.060  18
  -1   1 -19 21.5242 148.722  10
   1  -1  19-34.1918 134.471  18
  -1   1  19 159.222 163.847  12
   1   1 -19-10.1745 144.254  10
   1   1  19 103.911 166.436   6
   1   1  19 396.962 237.940  12
  -1   1  19 335.789 250.294  14
   1   1  19-89.2685 225.225  14
  -1   1 -19 81.4246 198.893   3
   1   1  19 357.809 235.491   4
   1   1  19 484.655 269.369  19
  -1  -1 -19 696.370 345.294  15
  -1   1 -19 25.5853 240.236  15
   1  -1  19 90.6796 168.820  12
   1  -1 -19 377.771 257.772   3
   1  -1  19 365.232 250.126  19
  -1  -1  19 206.939 241.493  14
  -1   1  19 142.917 208.171   4
   1  -1 -19 83.6994 178.377  20
   1   1 -19 207.214 188.791  20
  -1  -1  19 21.1685 217.597   6
   1  -1  19 272.641 190.676  14
  -1  -1 -19 23.2360 177.641   3
  -1  -1  19 104.246 150.898   4
   1   1 -19 321.960 213.678   3
   1  -1  20-68.9070 164.408   6
  -1   1 -20 208.001 226.038  15
  -1  -1 -20-24.8817 174.360  20
   1  -1 -20 57.6267 210.063  15
   1  -1 -20 86.6497 259.699  20
  -1  -1  20-379.859 286.633   4
   1  -1  20 181.678 242.570  19
   1   1  20-32.5672 157.410   4
   1  -1  20-2.53917 155.846  18
  -1  -1  20 375.422 273.872  14
   1   1 -20 636.933 336.718  20
  -1   1  20 249.426 214.529  18
  -1   1  20-170.760 243.532   6
  -1   1  20 97.5615 142.188  12
   1   1  20-282.098 238.042  18
  -1  -1  20 149.877 156.684  18
  -1   1  20-31.1805 157.213  14
   1  -1 -20-3.36198 132.934   3
   1   1  20 7.44416 207.585  19
  -1  -1  20 12.2766 172.031   6
   1   1 -20 228.935 216.541  10
  -1   1 -20-180.512 178.846   3
  -1   1  20 400.893 221.322   4
  -1   1 -20 4.42616 146.912  20
   1   1  20-131.131 169.589   6
   1   1  20-36.5568 175.659  12
   1  -1  20 142.964 229.222  12
  -1   1 -20 138.592 152.821  10
   1   1 -20 1.36302 162.148   3
  -1  -1 -20 524.799 315.817  15
  -1  -1 -20 120.343 230.224   3
  -1   1  20 15.2640 167.481   1
  -1  -1  20 512.781 304.480   1
   1   1 -20 117.165 238.955  15
   1   1  20 408.531 323.852  14
  -1   1 -21 120.615 164.030   3
  -1  -1  21 510.119 337.963   1
   1   1  21 276.898 227.954  14
   1   1  21 183.744 181.535  18
   1   1 -21 422.841 234.027   3
  -1   1  21 108.086 147.056  18
   1   1  21 160.606 231.542   6
  -1   1  21-38.3863 149.237   4
   1  -1 -21 104.217 202.653   3
   1  -1 -21 155.907 247.378  20
  -1  -1  21-35.8273 201.037  18
  -1  -1  21 288.380 248.577  14
   1  -1  21-119.792 212.371  12
  -1  -1 -21-165.559 241.484   3
   1   1 -21 51.6445 187.417  15
   1  -1  21-95.0611 267.054   6
  -1  -1  21 141.519 148.373   4
  -1  -1 -21 134.421 171.815  20
   1   1 -21 111.890 211.069  20
   1   1  21 206.046 127.851   4
  -1  -1  21-2.12333 195.589   6
  -1   1 -21 253.887 235.883  15
   1   1  21 365.480 274.569  19
  -1  -1 -21 205.108 239.045  15
   1   1  21 319.377 221.085  12
   1   1 -21 223.895 198.536  10
   1  -1  21 53.6725 189.087  19
  -1   1  21 111.670 202.151  14
  -1   1  21 96.7967 176.873  12
  -1   1 -21 294.794 266.625  20
   1  -1 -21-1.17429 198.554  15
   1  -1  21 514.446 264.261  18
  -1   1  21-429.564 323.086   6
  -1   1  21 49.0423 154.492   1
  -1   1  22 68.1882 212.816   4
  -1   1  22 196.872 187.796  14
  -1   1  22 257.857 213.872   1
   1   1  22 22.6443 241.787  18
   1  -1 -22-400.483 322.114  15
  -1  -1  22 147.207 173.408  14
   1  -1 -22 233.185 201.455   3
   1   1  22-32.9151 218.657  14
  -1  -1  22-36.8726 186.108   6
  -1  -1  22-109.735 159.692   1
   1  -1  22 95.2932 193.526   6
   1   1  22 451.038 280.562   4
   1  -1 -22-64.6123 205.372  20
  -1   1  22 295.545 259.602  18
  -1  -1 -22 92.8468 183.609  15
  -1   1 -22 181.754 229.531  15
  -1  -1 -22 314.074 254.023   3
   1   1  22 16.9649 150.968   6
   1  -1  22 350.812 169.767  18
  -1   1  22 161.625 279.402   6
   1   1 -22-147.024 199.728  15
   1  -1  22 230.397 233.137   1
   1   1 -22-119.090 253.225  20
  -1  -1  22-80.4985 203.665  18
   1   1 -22 323.193 231.761   3
   1   1  22-155.433 182.547  12
  -1   1 -22-96.9534 182.935   3
  -1   1 -22-117.174 194.910  20
  -1  -1 -22 157.157 256.618  20
  -1   1  23-39.5352 177.825   6
  -1   1 -23 175.721 194.678  20
   1   1 -23 164.410 288.876  15
  -1  -1  23 11.3461 165.544  14
   1   1 -23-330.356 310.052  20
  -1   1  23 72.4085 204.875  14
  -1   1  23 210.289 182.897   4
   1  -1 -23-128.996 316.190  15
  -1  -1 -23-174.336 217.159  20
  -1  -1  23 444.119 261.136   6
  -1   1  23 411.581 294.044   1
  -1  -1 -23 226.007 242.042   3
  -1   1  23 89.3488 161.002  18
   1   1  23 474.235 280.789  18
  -1  -1  23 105.017 189.349  18
   1  -1  23 543.417 294.511   6
   1  -1 -23 209.210 313.281  20
   1  -1  23 18.4107 192.258  18
  -1  -1  23 227.716 249.321   1
  -1   1 -23-77.8476 205.087  15
  -1  -1 -23-167.547 279.507  15
   1   1  23 256.774 217.281  14
   1  -1 -23-72.3012 228.219   3
   1   1  23 147.991 180.562  12
   1   1  23-64.1210 193.985   6
   1   1 -23 77.1712 242.196   3
  -1   1 -23-167.032 165.156   3
   1  -1  23 159.780 237.375   1
   1  -1 -24 274.015 291.989  15
  -1  -1  24-29.0219 294.203  14
  -1  -1 -24 251.954 190.312   3
  -1   1  24 235.270 228.976   6
   1   1  24-39.8494 179.287  14
  -1  -1 -24-49.2444 204.856  15
  -1   1 -24-50.5800 246.203  15
  -1   1  24-82.2884 189.412  14
  -1   1  24 268.466 269.440   1
  -1   1  24-148.683 187.061  18
   1   1  24 31.8926 227.492   6
   1  -1  24-368.720 297.153   6
  -1   1 -24-112.502 202.666  20
   1   1 -24-17.3206 219.001   3
  -1  -1  24-128.253 220.140   6
   1   1  24 231.136 239.409  18
   1   1  24 125.636 170.482  12
  -1   1 -24 29.0109 186.604   3
   1  -1  24 104.598 187.506   1
   1   1 -24 664.302 336.197  15
   1   1 -24 12.7475 184.007  20
  -1  -1 -24-400.897 347.147  20
  -1   1  24 138.471 175.382   4
   1  -1 -24 288.231 293.267   3
  -1  -1  24 387.873 319.925   1
   1  -1 -24-38.9012 207.800  20
   1  -1  25 251.197 295.006   1
  -1   1  25 131.260 174.507  18
   1  -1 -25 267.687 290.930  20
   1   1  25-189.372 211.647   6
  -1   1  25-432.298 296.825  14
   1   1 -25-540.737 318.506   3
   1  -1 -25-105.687 235.984   3
  -1  -1  25 226.350 277.841   1
   1  -1 -25-279.162 331.331  15
   1   1  25 132.615 198.902  18
  -1  -1 -25 328.140 268.381  20
   1   1  25 309.071 263.418   1
  -1   1  25 231.135 281.843   6
  -1  -1 -25-22.8235 177.139  15
  -1   1 -25-408.255 301.473  20
   1   1 -25 250.472 236.722  15
  -1  -1  25 571.245 285.276   6
   1   1 -25 943.737 451.694  20
  -1   1 -25 143.168 295.244   3
  -1   1  25-219.965 273.486   1
  -1  -1 -25-186.409 223.745   3
   1  -1  25-202.276 314.010   6
  -1   1 -25 297.120 278.857  15
  -1   1 -26 107.130 298.510  15
   1   1  26-433.873 305.372   1
   1   1 -26 101.285 284.654  20
  -1   1  26-86.0054 175.838  14
  -1   1  26 160.776 265.708   6
  -1  -1 -26-97.3073 210.078  20
   1  -1 -26 422.740 313.118   3
  -1   1 -26 34.3376 208.433  20
   1   1 -26 133.273 213.225   3
   1   1 -26-95.1096 225.908  15
   1  -1  26-104.014 209.695   6
   1   1  26-207.563 286.426  18
  -1   1  26 287.782 292.577  18
  -1  -1  26 216.673 241.804   1
  -1   1 -26 472.808 339.673   3
   1   1  26 70.2169 232.010   6
  -1  -1  26-242.283 306.589   6
  -1  -1 -26 75.8115 218.020   3
   1  -1  26 201.258 344.875   1
  -1   1 -27 9.23369 225.957   3
  -1  -1  27 267.459 243.693   6
   1   1  27-50.8757 257.035   1
   1  -1  27 34.7000 235.989   1
  -1  -1  27 882.199 461.337   1
   1  -1  27 217.115 214.270   6
  -1   1  27-546.757 346.673  14
   1  -1 -27-399.995 322.647   3
   1   1 -27 33.1423 179.871   3
  -2  -1   0 172.848 73.4172  10
  -2  -1   0 164.487 52.3965  18
  -2   1   0 208.114 49.8131  19
   2  -1   0 227.940 49.5966  16
   2   1   0 166.243 70.8970   4
   2   1   0 107.436 86.3522  13
   2  -1   0 188.191 40.9535  11
   2   1   0 251.046 72.1311   8
   2  -1   0 183.419 44.0163  19
   2  -1   0 236.496 55.1135   6
   2   1   0 163.862 40.1102   6
  -2  -1   0 216.541 60.7764   4
  -2  -1   0 176.522 64.0542   8
  -2   1   0 177.599 68.9017  12
  -2   1   0 176.289 48.0826   6
   2   1   0 200.740 59.2976  18
   2   1   0 151.976 45.8915  19
   2   1   0 285.274 77.2084  10
  -2  -1   0 366.988 118.999  13
   2  -1   0 276.273 61.1985  18
  -2   1   0 221.842 57.8653   4
   2  -1   0 267.807 59.1957   9
   2  -1   0 205.334 68.1690  12
   2   1   0 269.217 57.6165   1
  -2  -1   0 256.738 61.4812  11
  -2   1   0 144.050 35.8285  11
   2   1   0 181.168 56.8990  12
  -2  -1   0 230.931 49.6476   6
   2   1   0 220.894 55.4460  11
  -2   1   0 234.626 54.0053  18
  -2   1   1 367.672 78.3126   4
   2  -1   1 465.035 72.2455  11
   2  -1   1 353.443 62.7348   6
  -2  -1  -1 361.818 66.0128  19
   2  -1  -1 336.600 56.5309  16
   2   1  -1 438.051 73.7163   7
   2  -1   1 354.089 71.4563  18
   2   1   1 376.138 64.8618  10
  -2  -1   1 309.386 66.0502  11
   2  -1  -1 347.417 77.3828  18
  -2  -1   1 382.242 68.9743  18
  -2   1  -1 340.142 60.9758  11
  -2  -1  -1 295.807 114.288  13
  -2  -1   1 366.625 67.2651   7
   2  -1   1 375.523 118.177  12
  -2  -1  -1 332.400 71.1695  20
  -2  -1   1 384.141 108.266   4
   2   1   1 349.414 65.7610  19
   2  -1  -1 289.397 51.6164  19
   2   1  -1 467.954 73.5463   1
   2   1  -1 279.521 122.674  13
  -2  -1  -1 408.044 101.257  17
   2   1   1 346.968 73.7754  20
  -2  -1  -1 448.017 86.9338  10
   2  -1  -1 335.393 48.4380  11
   2  -1   1 365.140 62.4566  19
   2   1  -1 292.703 98.8100  10
  -2   1  -1 287.536 64.7226  19
   2  -1   1 456.946 79.6295   2
   2   1  -1 368.902 85.9866   8
  -2   1   1 368.613 57.3666   9
  -2  -1   1 337.860 78.5969   8
  -2   1   1 512.081 91.5754   5
   2  -1  -1 359.805 76.7199   4
  -2   1  -1 365.657 67.8193   6
   2  -1   1 308.075 71.9430   7
   2   1  -1 316.480 78.4465  14
  -2  -1  -1 379.906 82.5043  12
  -2   1   1 295.125 44.0998  11
  -2   1  -1 351.804 59.4520  18
   2   1   1 325.794 91.2058   3
   2   1  -1 449.888 77.6449  18
  -2  -1   1 446.041 135.565  13
  -2  -1  -1 352.899 77.4970   8
  -2  -1   1 343.943 109.397  10
   2   1   1 322.796 69.7852  12
   2   1  -1 113.204 67.1116   4
  -2   1  -1 464.299 139.318  12
  -2   1   1 401.925 77.6427  18
  -2   1  -1 311.283 62.1298   2
   2   1  -1 433.481 75.5899  11
  -2  -1  -1 288.982 64.2378  11
  -2  -1  -1 438.952 95.8729   3
   2   1   1 409.118 78.6525  11
  -2   1   1 315.497 54.8020  16
  -2  -1  -1 310.533 65.6760   6
   2   1  -1 318.732 51.8994   5
   2  -1  -1 467.933 65.6095   9
   2   1   1 329.667 61.1302   6
  -2  -1   1 381.081 56.8067   6
  -2  -1   1 389.375 96.8900  14
   2  -1  -1 399.798 71.6712   5
  -2  -1   1 429.659 76.4976   1
   2   1   1 694.290 156.896  13
  -2  -1  -2-113.273 110.229  13
   2  -1  -2 30.5701 29.6750   9
   2   1  -2 72.6995 43.8514   1
   2   1   2 194.911 109.773   3
   2   1   2 57.5786 50.1478  11
   2  -1  -2 6.64515 50.4658  18
   2  -1  -2-5.54020 30.5588  16
   2  -1   2 3.27240 36.0399   6
  -2  -1   2-8.82458 30.9660   5
   2   1  -2 207.978 125.419  10
   2   1   2 140.662 91.8697  17
  -2   1  -2-34.9042 106.946  12
  -2   1   2 56.1905 55.8269  14
  -2  -1   2-48.0642 93.8181  14
   2   1  -2 4.89914 36.4983  18
   2  -1   2-22.1432 37.7489  15
  -2   1   2-17.4387 45.0892   4
  -2   1  -2 25.2806 34.5526   2
  -2   1  -2 28.8170 52.2016  19
  -2  -1   2-2.90752 40.6177   1
  -2  -1   2-7.90235 37.8726   7
  -2  -1   2 22.9488 91.6668  13
   2   1   2 22.4870 42.2812  19
   2   1  -2-9.58831 82.4878   4
  -2  -1  -2-4.72028 43.8879   6
   2  -1  -2 45.2261 51.4890   7
  -2  -1   2 124.643 118.022  10
  -2   1   2-42.2539 35.0923   3
  -2   1   2 13.0157 32.1193  16
   2   1   2 63.9775 109.275  13
  -2  -1  -2 37.6078 56.9047  17
  -2   1  -2-1.21949 29.2062  20
  -2   1   2-41.5572 46.8907   5
   2   1   2-33.9479 43.4594   6
  -2  -1   2 23.8170 73.1376   4
   2  -1  -2-30.5316 53.1736   5
  -2   1   2 13.5656 37.3045   7
  -2  -1  -2-2.78840 36.1845  12
   2   1  -2 98.3222 63.1766   7
  -2  -1  -2-167.456 99.8817   3
   2  -1  -2 17.6782 54.6599   4
   2  -1  -2-18.0064 32.3252   3
   2   1  -2-65.2554 91.9405  14
   2   1  -2 311.217 140.756  13
  -2  -1   2-41.8250 43.6071  18
  -2   1   2 13.5361 31.2151   9
   2   1  -2-37.3471 34.4905   5
  -2   1   2 19.8872 35.3791  18
   2  -1   2 62.1321 48.8797  18
  -2  -1  -2-8.24672 45.4503  11
  -2  -1  -2-44.0584 37.9864  19
   2  -1   2 65.3965 120.401  12
   2  -1   2 26.5599 44.6305  19
   2  -1   2-5.69981 42.2024  11
  -2  -1  -2-11.3620 40.2529  20
   2   1   2-4.57899 33.2126  20
   2  -1   2-56.5133 90.2808   7
  -2   1  -2-32.8878 42.2285  18
  -2  -1   2 113.816 64.6062   8
   2  -1   2-29.9502 32.8419   2
  -2   1   2 48.0828 33.2246  11
  -2   1  -2-5.32543 37.8032   6
   2   1  -2-5.84726 55.0939   8
   2   1   2-56.8968 65.4245  12
  -2  -1   2 4.73473 43.0642  11
   2   1   2 42.9076 53.5583  15
   2  -1   2-37.8870 40.6342  20
   2  -1  -2-8.64808 48.4039  14
   2   1  -3 384.850 95.0720   8
   2   1  -3 375.318 134.034  14
  -2  -1   3 320.854 148.671  10
  -2   1  -3 208.280 71.5743   2
  -2  -1  -3 327.496 76.4967  20
  -2   1   3 298.340 42.0658   1
   2   1  -3 293.250 90.5450   7
  -2  -1   3 313.611 69.6342   5
   2   1   3 249.583 49.3851   2
  -2  -1  -3 256.629 49.5720   2
   2  -1  -3 306.954 103.811   7
   2   1   3 387.905 146.105  13
   2   1  -3 432.275 175.269   4
   2   1  -3 309.585 63.6818   3
   2   1  -3 639.678 165.182  13
   2   1   3 293.817 82.6972   6
   2  -1   3 379.461 85.0821   2
   2  -1  -3 272.600 76.9806  14
  -2   1   3 454.496 106.588  15
  -2  -1   3 223.809 64.5915   1
  -2   1  -3 204.323 83.1872  19
  -2  -1  -3 298.659 77.4274  19
   2   1   3 291.300 86.9865  15
   2  -1  -3 310.969 107.543   4
  -2   1   3 504.480 87.9192   3
   2   1  -3 247.097 58.8607  18
  -2  -1  -3 367.931 126.509  13
  -2   1   3 141.183 67.1996   5
   2  -1   3 278.076 139.876   7
  -2  -1  -3 364.658 105.467  17
  -2   1  -3 303.988 167.430  12
  -2  -1   3 198.174 58.8511  18
  -2   1   3 424.992 111.014   4
   2   1  -3 256.539 67.0515   5
  -2   1   3 464.636 104.075   7
   2  -1   3 279.840 81.3091  11
   2   1   3 436.251 98.7885  11
   2   1  -3 242.700 80.3961  15
  -2   1  -3 188.897 63.3583   6
  -2  -1  -3 350.288 138.883   3
  -2   1   3 267.681 52.9692   9
  -2   1  -3 306.864 81.9409  20
   2  -1   3 217.315 71.4807   6
  -2  -1   3 179.027 69.8477   7
   2  -1   3 203.414 71.9034  19
   2   1  -3 318.588 72.7389   1
  -2   1   3 259.194 83.5748  14
   2   1   3 336.166 76.1916  19
  -2   1  -3 396.741 88.1024  15
  -2   1  -3 40.1527 101.044   7
   2   1   3 292.685 80.3623  12
  -2  -1  -3 231.054 65.4739  14
   2   1   3 310.610 89.9053  20
   2   1   3 295.011 113.296  17
  -2  -1  -3 235.094 79.4354   6
   2  -1  -3 262.324 80.5513  15
   2  -1  -3 234.585 56.2820  16
  -2  -1   3 343.517 146.740   4
   2  -1  -3 175.948 56.1859   3
  -2  -1   3 239.564 75.0613   8
   2  -1   3 256.455 75.9683  15
  -2  -1  -3 286.479 82.5561  11
  -2  -1   3 191.716 125.561  14
  -2  -1  -3 340.953 87.1897  15
   2  -1  -3 289.544 85.3955   5
   2  -1  -3 282.153 59.3604   9
   2   1  -3 729.227 183.960  10
  -2  -1   3 328.953 131.169  13
   2  -1   3 335.087 104.884  20
  -2   1   3 364.123 91.6347  18
  -2  -1  -3 364.568 90.7271  12
   2  -1  -3 267.344 93.6255  18
  -2   1   3 266.327 56.7379  16
   2  -1   3 486.904 171.991  12
   2   1   3 625.267 191.147   3
  -2   1   4 73.8987 105.643   7
   2   1  -4-21.6139 76.9640   3
  -2  -1   4-9.12031 55.0561   8
   2   1  -4 101.706 107.292   4
  -2   1   4 12.6073 62.8299  14
  -2  -1  -4 247.842 147.420   3
  -2   1   4 124.890 81.8315   5
   2   1  -4-11.8743 50.9817  15
   2   1   4 140.262 94.9855  12
   2  -1  -4 44.7386 80.0018  18
  -2   1   4 220.640 113.279   4
   2   1  -4 68.0249 61.1955   8
  -2   1   4 132.819 55.6600   9
   2  -1   4 169.030 162.848  12
  -2  -1   4-34.6815 124.999  10
  -2   1   4 101.715 82.1266  18
  -2  -1  -4 21.9347 98.8854  13
   2   1   4 43.8477 56.4646   6
   2  -1   4 89.4815 98.5095  19
  -2  -1   4 81.3150 121.971  14
  -2  -1  -4 78.5035 51.3085  19
  -2   1   4 111.928 76.5472  10
   2  -1  -4 1.17314 41.5307   9
  -2  -1   4 126.928 75.3611   7
  -2  -1  -4 126.737 101.045   6
   2   1   4 47.0917 72.9827  11
   2  -1   4 140.378 70.3342  15
  -2   1  -4 181.045 163.848  12
   2   1   4 23.9455 71.3272  15
  -2   1   4 110.998 40.7547   8
  -2   1  -4 67.0098 77.8488  19
   2  -1  -4 72.1927 63.9599   5
  -2  -1  -4 143.186 64.9910   2
  -2   1  -4-115.006 144.052   7
   2   1   4 449.069 216.486   3
   2   1  -4 70.8693 115.785  14
  -2   1   4 16.1227 53.5255   3
   2   1  -4 65.9033 69.5740   1
  -2  -1  -4-42.6972 80.6154  17
  -2  -1   4 17.5159 49.6344  18
  -2  -1   4 41.3444 148.659   4
  -2   1  -4 28.7485 52.4803   6
  -2  -1   4 96.5991 69.6285   1
  -2   1  -4 74.5042 60.0195  15
   2   1  -4 59.6115 58.6574  18
  -2   1   4 36.9232 71.7074  15
  -2  -1   4 103.350 60.3812   5
   2   1  -4 167.204 83.9930   7
   2   1   4 224.790 74.7232  19
  -2  -1   4 79.7090 92.3401  13
   2   1  -4 116.673 99.9503  10
   2   1   4 178.278 100.361  13
   2  -1   4 221.024 167.434   7
   2  -1  -4 76.0289 67.2412  15
  -2   1  -4 26.2993 57.2409   2
  -2  -1  -4 37.5700 81.0324  14
   2   1   4 127.397 56.8114   2
   2  -1  -4-7.31354 71.8158   4
   2   1   4 119.875 125.414  17
  -2  -1  -4 55.7372 73.2679  20
  -2   1  -4 47.9254 74.4055  20
   2  -1  -4 174.297 97.5890  14
   2  -1   4 197.631 80.9280   6
  -2  -1  -4 129.801 71.0139  15
   2  -1  -4 131.432 62.5233   3
  -2  -1  -4 156.023 74.4407  11
  -2  -1   4 64.5883 81.9240  15
  -2   1   4 102.949 45.3142   1
   2  -1   4 23.1587 60.8737   2
   2   1   4 69.3617 63.2382  20
   2  -1  -4 23.3955 40.2211  16
  -2   1   4 3.18834 42.2864  16
   2   1   4 144.931 64.7666  14
  -2  -1  -4 100.499 77.0956  12
   2   1  -4 63.1638 57.8646   5
   2  -1  -4 49.6520 96.4887   7
  -2   1  -5 503.977 113.406  14
  -2  -1   5 1002.83 252.895   4
  -2  -1   5 696.290 129.581   8
   2   1   5 792.074 170.699   6
  -2  -1  -5 573.230 150.771  14
   2  -1  -5 469.148 150.187   7
  -2   1   5 816.356 188.857   7
   2   1   5 630.346 139.020  11
   2   1  -5 958.862 232.701  10
   2   1  -5 657.027 128.869   5
  -2  -1  -5 550.114 119.900  15
   2   1  -5 600.322 130.938  15
  -2   1   5 649.335 75.5387   8
  -2  -1   5 162.767 125.449  14
   2  -1  -5 663.196 143.664   5
   2   1  -5 369.852 100.861   7
   2  -1   5 633.437 196.775  12
   2   1   5 642.053 116.887   4
   2   1   5 1068.45 262.655   3
  -2  -1  -5 680.924 133.625  13
  -2  -1  -5 777.732 158.340  17
  -2   1   5 713.853 175.805   4
   2   1  -5 587.224 114.709  18
   2  -1  -5 605.451 139.305  14
   2  -1  -5 662.772 145.886  18
  -2   1   5 712.602 121.253  16
   2  -1  -5 715.733 122.962   3
   2   1  -5 733.364 138.641   8
   2   1   5 698.597 134.310  19
  -2  -1   5 781.025 140.179   5
   2   1   5 869.616 156.226  15
  -2   1   5 749.475 147.888  14
   2  -1  -5 860.848 116.773  12
   2   1  -5 478.969 118.802   3
   2  -1  -5 640.447 150.331  15
   2   1  -5 602.699 123.159   1
  -2   1  -5 737.334 212.950  12
  -2   1   5 876.662 134.138   3
   2  -1   5 717.077 138.138   2
  -2  -1  -5 755.581 98.4224   4
  -2  -1  -5 572.897 128.875  20
   2  -1   5 685.435 126.055   6
   2  -1  -5 749.104 163.857   4
  -2   1   5 778.018 115.397   9
  -2  -1  -5 540.091 118.299   2
  -2   1  -5 644.931 174.862   7
  -2  -1   5 516.723 95.6494  18
  -2  -1   5 959.600 237.282  10
   2   1   5 670.192 147.068  12
   2  -1   5 910.135 230.072   7
  -2   1   5 745.850 161.237  15
  -2   1  -5 601.267 137.111   2
  -2   1   5 750.401 157.975   5
   2   1   5 693.326 118.065   2
  -2   1   5 593.755 127.832  10
   2   1   5 673.627 143.108  20
  -2   1  -5 535.125 111.713   6
  -2  -1   5 839.183 156.589  13
  -2  -1   5 792.568 158.734  15
   2   1   5 849.204 150.343  14
  -2  -1  -5 943.029 186.356  12
  -2  -1   5 601.629 114.777   1
   2  -1   5 586.211 137.840  19
  -2   1   5 696.785 155.274  18
  -2  -1   5 901.700 162.105   7
  -2   1  -5 504.884 104.232  10
  -2   1  -5 834.733 186.920  20
  -2  -1  -5 578.564 188.447   3
   2   1   5 622.958 163.383  17
   2  -1   5 599.066 130.011  15
  -2  -1  -5 819.707 137.285  19
  -2   1  -5 434.238 120.523  15
  -2   1   5 589.437 105.103   1
  -2   1   5 605.407 97.7353  12
  -2   1  -5 846.727 175.482  19
  -2  -1  -6 395.620 151.667  14
   2  -1  -6 227.431 87.4342  12
   2  -1  -6 400.597 124.384   5
   2   1   6 214.229 117.726   6
  -2  -1   6 137.304 100.789   5
  -2   1  -6 122.797 131.152   7
  -2  -1  -6 308.626 87.1522   4
  -2   1   6 403.594 109.060  17
   2   1   6 137.241 104.838  12
  -2   1   6 244.532 108.100  14
  -2  -1  -6 161.092 98.5160  15
  -2  -1   6 330.391 162.041   4
  -2   1  -6 294.516 147.184  20
   2  -1   6 129.194 75.2353   6
  -2   1   6 256.441 89.4908  16
   2   1   6 303.729 111.964  14
   2   1  -6 180.957 74.2089  12
  -2  -1  -6 300.313 69.4464  10
  -2  -1   6 462.410 117.095  18
  -2  -1  -6 390.913 140.078  20
  -2   1   6 274.940 78.7285  12
  -2   1   6 465.615 144.993  18
   2   1  -6 435.928 117.534   8
   2   1   6 408.023 136.813  17
  -2   1   6 314.954 160.709   7
  -2  -1  -6 296.342 110.916  13
  -2   1   6 250.357 88.0795  10
  -2   1   6 396.074 117.495   9
  -2  -1   6 420.905 117.357  13
  -2   1   6 335.089 57.1126   8
   2  -1  -6 266.813 58.1231   8
  -2   1  -6 312.164 93.8372  10
   2  -1  -6 337.256 129.636  15
  -2   1   6 280.484 144.263   4
  -2  -1  -6 314.037 113.850   2
   2   1  -6 546.301 193.919  10
   2  -1  -6 257.913 93.2592   3
  -2  -1   6 288.243 150.700  14
   2   1   6 205.988 94.8728   4
  -2  -1   6 254.616 87.3252   8
   2  -1  -6 189.993 127.431   7
  -2  -1   6 413.531 115.904   1
   2   1   6 284.699 113.144   2
  -2   1   6 263.062 103.058   3
   2   1  -6 255.620 105.790  15
   2   1  -6 333.703 96.6888  18
   2   1  -6 266.237 111.535   7
  -2  -1  -6 209.210 98.0185  17
   2   1  -6 255.570 120.966   3
   2   1  -6 473.903 151.633   5
  -2   1  -6 259.556 112.531   2
  -2  -1  -6 401.593 170.194   3
   2   1   6 408.634 121.342  19
  -2   1  -6 227.178 105.610  15
   2  -1  -6 348.150 119.755  19
  -2   1  -6 357.989 97.4013   4
   2  -1   6 578.347 203.432  12
   2  -1   6 338.066 118.301  19
   2   1   7 56.2712 89.1563   6
  -2  -1  -7 33.2033 99.7378  15
   2   1  -7 0.26108 67.4491  18
  -2   1  -7-10.0538 44.5694  17
   2  -1   7-39.2346 124.565  12
  -2  -1  -7 38.7004 104.571   3
  -2   1   7 86.4253 84.9143   9
   2   1  -7 29.3444 84.6093   7
  -2   1   7 27.4755 78.7352  17
  -2   1  -7 7.50748 113.860  20
  -2  -1   7-27.9362 121.489   4
   2   1   7-21.4045 44.1665  10
  -2  -1  -7 33.3821 78.5691   4
  -2   1   7 57.8936 73.3894  16
   2  -1   7-19.5265 79.1526   6
  -2   1  -7 27.9745 60.8923  10
  -2   1  -7-17.0451 60.7848   4
   2   1   7 87.1256 98.0064  17
   2   1  -7 90.6371 66.8029  12
  -2   1   7 41.5228 38.2152   8
  -2  -1  -7 62.6290 95.8374  17
   2   1   7 111.283 109.700  14
  -2  -1   7 80.0491 73.0084  18
   2  -1  -7 94.6603 90.2286  12
  -2   1   7-76.1622 102.571  14
  -2  -1   7-14.4326 72.9015  13
  -2   1   7 135.708 116.042  18
   2   1  -7-22.9569 83.8547  15
  -2  -1  -7 50.8394 64.6290  13
  -2  -1  -7-52.1337 69.1334  10
   2  -1  -7-183.590 174.834   7
   2   1  -7-96.5005 166.046  10
  -2  -1   7 83.9465 58.8574   8
   2   1   7-79.2548 120.652  12
  -2  -1   7-37.1523 70.1170   1
   2   1   7 30.8331 85.0739   4
   2   1   7 170.127 97.7681   2
  -2  -1  -7 63.5491 108.488  14
  -2   1   7-56.7430 104.559   4
  -2   1  -7 14.8031 80.0775   2
  -2  -1  -7-102.125 94.6814  20
  -2  -1   7 118.015 126.463  14
   2   1  -7-26.2907 101.296   5
   2  -1  -7 108.373 87.4949   3
  -2   1   7 86.9482 87.2540  12
   2   1  -7 48.9517 65.9495   8
   2   1   7 39.6486 79.2320  19
   2  -1   7-7.34233 101.261  19
   2  -1  -7 28.5928 28.6258   8
   2  -1  -7 12.3955 101.528  15
   2  -1  -7 53.7790 111.106   5
   2  -1  -7-135.778 124.406  10
  -2   1  -7-125.240 94.2896  15
   2   1  -7 41.6622 92.3984   3
  -2  -1   8 42.2735 41.9319  17
  -2  -1   8-11.6978 76.8866  13
  -2  -1  -8-43.9078 73.1809  10
  -2  -1  -8 17.2324 73.4319  17
  -2  -1  -8 62.3984 118.261  20
   2  -1  -8 22.9326 37.3645   8
   2   1   8-0.81394 45.3675  10
   2  -1  -8 79.0794 106.444   5
  -2   1   8 116.494 85.8686  12
   2   1  -8 226.620 130.900  10
  -2  -1  -8 59.0327 100.878   3
  -2   1  -8-179.755 153.690  20
  -2  -1  -8 104.244 115.356   4
   2   1   8-101.125 105.449  19
   2  -1   8 24.1008 101.402  19
  -2  -1   8 69.7689 82.3299   1
  -2   1  -8 91.8074 116.304  15
   2   1  -8-22.9860 97.7500   5
   2   1  -8 172.206 115.516   3
  -2   1  -8 54.3173 65.3409  10
   2   1   8 66.9157 110.888  12
   2  -1  -8 8.26932 101.233  12
  -2  -1   8 30.7830 74.9933   8
   2  -1  -8-29.3190 117.030  10
   2   1   8 26.2505 133.738   6
   2   1   8 71.3352 112.218  17
  -2   1   8 46.5150 115.430   4
  -2  -1  -8 42.0920 103.784  15
   2  -1   8-7.32615 80.2222  10
  -2   1   8 36.0959 122.372  14
  -2   1  -8 151.980 110.428   2
  -2  -1   8 68.5501 89.7939  18
  -2  -1   8 155.149 159.034   4
   2  -1   8-88.4093 168.144  12
  -2   1  -8 104.628 95.4043   4
   2   1  -8-188.137 140.224   7
   2   1   8 214.393 140.972  14
   2  -1  -8 73.0216 80.0569   3
  -2   1  -8 32.1509 58.4927  17
   2   1  -8 43.6250 64.6009   8
   2  -1  -8-104.853 102.920  15
  -2   1   8 40.7165 86.0390  17
   2  -1   8 8.88222 94.1284   6
  -2  -1   8 442.322 223.672  14
  -2   1   8 184.702 139.226  18
   2   1   8-6.05483 94.4816   4
   2   1  -8-94.3740 105.271  15
   2  -1  -8-147.605 174.583   7
  -2  -1  -8-15.3874 51.3223  13
   2  -1  -9 1166.31 130.402   8
  -2  -1  -9 1174.79 259.018  15
   2  -1   9 1075.49 256.768  19
  -2   1  -9 1039.19 218.382   2
  -2   1   9 844.107 232.456   4
  -2  -1   9 921.242 262.580   4
  -2   1   9 1562.50 304.262  14
  -2  -1   9 917.392 281.856  14
  -2  -1  -9 1232.56 199.852   4
  -2   1  -9 1094.81 194.212  10
  -2   1  -9 1065.73 245.600   3
   2  -1  -9 1009.23 284.951   7
   2  -1   9 1001.68 251.845  12
  -2   1   9 1485.61 291.741  18
  -2  -1  -9 993.391 197.970  17
  -2  -1   9 1276.53 137.860  17
   2   1  -9 948.911 217.311   3
   2   1   9 1571.53 247.362   4
  -2   1  -9 1095.56 266.316  20
  -2  -1   9 1309.61 153.068  13
  -2   1  -9 1231.14 154.519  17
   2  -1  -9 1106.84 203.194  12
   2   1   9 999.764 243.723  12
   2   1  -9 1523.05 298.565  10
  -2  -1   9 1108.75 224.840   1
  -2   1   9 1155.12 197.649  12
   2   1  -9 1044.20 246.822   7
  -2  -1  -9 1129.56 241.237  20
   2  -1  -9 984.451 204.042   3
   2   1   9 1326.01 278.796   6
  -2  -1   9 1164.82 214.995  18
   2   1   9 1122.84 242.116  14
   2  -1  -9 1441.86 301.315  15
  -2   1  -9 1217.55 261.615  15
   2  -1  -9 842.987 217.054  10
   2  -1   9 1189.22 245.116   6
  -2   1   9 1349.53 203.660  17
   2   1   9 1362.39 180.772  10
   2   1   9 1383.03 258.430  19
  -2  -1  -9 1416.60 184.310  10
  -2  -1  -9 1212.60 154.811  13
   2   1  -9 1145.81 198.022   8
  -2  -1  -9 1246.99 288.415   3
   2   1  -9 1478.85 280.504  15
   2  -1  -9 1175.50 246.376   5
   2   1  -9 846.929 206.216   5
   2  -1 -10 704.331 203.074  10
  -2   1  10 643.607 141.170  17
   2   1  10 428.023 151.425   4
   2  -1 -10 621.583 96.2386   8
  -2  -1  10 449.347 148.013   1
  -2   1 -10 625.624 202.055   3
   2   1  10 693.893 220.182  19
  -2   1  10 515.632 176.952  18
   2  -1 -10 916.522 228.806  12
  -2   1 -10 457.504 152.319  10
  -2  -1 -10 542.110 153.538  17
  -2  -1  10 605.080 220.851  14
  -2   1  10 747.630 219.185   4
  -2  -1  10 919.862 294.814   4
   2  -1 -10 633.337 199.306   3
  -2  -1  10 485.056 95.9352  17
  -2  -1 -10 647.486 145.791  10
  -2   1  10 1043.37 211.242  12
   2  -1  10 505.048 239.739  12
   2   1 -10 800.327 219.661   5
  -2  -1  10 422.707 153.052  18
  -2  -1 -10 700.994 224.221  20
   2   1  10 571.541 136.244  10
   2  -1 -10 667.270 259.475  20
  -2   1 -10 703.529 194.238   2
   2   1  10 387.005 197.649   6
   2  -1 -10 188.359 107.459  15
   2  -1 -10 863.729 251.959   5
   2   1 -10 562.681 196.606   3
   2   1  10 858.534 227.669  14
  -2   1 -10 486.550 110.149  17
   2   1 -10 749.766 242.896  10
   2  -1  10 359.026 153.773  19
  -2   1 -10 680.880 215.356  20
   2  -1  10 748.458 197.695   6
   2   1 -10 210.376 192.492  15
   2   1  10 589.414 203.221  12
  -2   1  10 339.165 160.738  14
  -2  -1 -10 720.471 220.376   3
  -2  -1 -10 483.809 175.291  15
   2   1 -10 1074.36 262.504   7
  -2   1 -10 490.598 170.541  15
   2  -1 -11 216.963 163.143   5
   2   1  11 510.868 193.632   4
  -2   1  11 381.708 200.173   4
   2  -1 -11 341.615 191.146  20
  -2  -1  11 192.414 139.939   1
   2   1  11-41.2118 128.749  12
  -2   1  11 268.678 151.404  18
  -2  -1 -11 66.8148 119.338  20
   2   1 -11-116.117 173.138  15
   2   1  11 139.794 108.744  14
  -2  -1 -11 474.690 153.984  17
  -2   1  11 87.3203 101.679  14
  -2  -1  11 302.413 199.638  14
   2  -1  11 205.345 181.109  12
  -2   1 -11 287.910 91.9488  17
  -2  -1 -11 268.171 110.598  10
   2   1 -11 595.806 202.900   3
   2   1 -11 299.548 175.031   7
  -2   1 -11 217.636 152.061   2
   2   1 -11 446.924 218.742  10
  -2   1  11 505.442 163.349  12
   2   1  11 259.222 171.385   6
  -2  -1  11 332.522 82.4462  17
   2   1  11 76.4127 120.548  19
  -2  -1 -11 468.467 236.910   3
   2  -1  11 390.230 180.261  19
  -2   1 -11 323.180 181.738  15
  -2   1 -11 364.580 217.164  20
  -2  -1  11 401.619 225.430   4
   2  -1 -11 134.725 116.206  10
  -2  -1  11 311.924 141.309  18
  -2  -1 -11 339.629 206.904  15
   2   1  11 443.833 136.361  10
   2  -1 -11 254.838 75.7561   8
  -2   1 -11 153.641 89.1587  10
   2   1 -11 546.546 224.322   5
   2  -1 -11-17.9098 143.040  15
   2  -1 -11 231.714 132.005   3
   2  -1  11-16.4145 120.233   6
  -2   1 -11 136.380 174.362   3
  -2   1  12 445.364 209.097  14
   2   1  12 310.667 196.851   6
  -2   1 -12 321.259 193.891   3
  -2  -1 -12 215.960 165.390   3
  -2  -1  12 287.460 167.456   4
  -2   1  12 113.501 138.341  18
   2  -1  12 348.068 181.890  12
   2   1  12 161.007 152.064  14
  -2   1  12 309.364 144.132   4
  -2  -1  12 388.976 185.907   1
   2  -1  12 263.527 157.201  19
   2   1 -12 302.072 185.960   3
   2   1  12 514.790 140.343  10
  -2  -1 -12 263.702 181.679  15
  -2  -1  12 438.330 213.306  14
   2  -1 -12 315.363 190.784   5
   2   1 -12 140.473 126.818   7
  -2   1 -12 334.554 109.932  17
   2  -1  12 130.706 158.707   6
  -2   1  12 304.848 141.039  12
   2  -1 -12 389.681 189.461   3
   2  -1 -12 20.0406 151.356  15
   2  -1 -12 390.540 147.145  10
   2   1  12 429.450 156.472   4
  -2  -1 -12 666.377 172.181  10
  -2  -1  12 132.315 106.341  18
   2  -1 -12 214.041 67.3788   8
   2   1  12 502.317 225.548  12
   2   1 -12 723.743 259.336  10
  -2   1 -12 44.9600 124.039  15
  -2   1 -12 348.990 152.489  10
   2   1 -12 21.2673 138.653   5
  -2   1 -12 148.162 129.183  20
  -2  -1 -12 326.976 137.921  17
   2  -1 -12 133.711 199.021  20
   2   1  12 568.506 212.007  19
  -2  -1  12 365.282 88.4857  17
   2   1 -12 78.4614 114.084  15
  -2  -1 -12 388.454 169.420  20
  -2   1 -13 102.777 103.672  10
   2   1  13-33.7568 167.239   6
  -2  -1 -13 106.151 104.813  10
   2   1 -13 121.274 141.508   3
  -2   1  13-118.518 170.087  14
  -2   1  13 45.1146 130.323   4
   2   1 -13-43.0196 176.933  15
  -2  -1 -13 28.4584 142.407  15
  -2  -1 -13 7.15950 146.561  20
  -2   1 -13 20.8752 113.602  15
   2   1  13 26.9801 110.658   4
   2   1  13 81.9181 104.614  10
  -2  -1 -13 118.012 89.4756  17
  -2   1  13 65.8920 109.264  12
  -2   1 -13-122.714 92.6320  17
  -2  -1 -13 8.22505 198.339   3
  -2  -1  13 53.5294 138.620   4
   2  -1 -13 40.0268 36.5674   8
   2   1 -13 108.313 175.374   7
  -2  -1  13-40.9149 42.7723  17
   2  -1  13-100.267 133.958  12
   2   1  13 146.922 188.792  19
  -2   1 -13 170.773 197.667  20
   2  -1 -13 62.8989 159.929  15
  -2  -1  13-85.9953 114.916  18
   2  -1 -13 111.997 136.660  10
   2  -1 -13-24.4179 133.410   3
   2  -1  13 31.5889 123.737  19
   2  -1 -13-7.97836 133.238   5
   2   1  13 87.6944 158.702  12
   2  -1 -13 137.524 152.969  20
   2   1  13-23.9415 126.392  14
  -2   1 -13 222.376 164.001   3
  -2  -1  13-117.354 123.279   1
   2  -1  13-133.048 138.078   6
   2   1 -13 126.272 191.669  10
  -2   1  13-29.4303 141.453  18
  -2  -1  13 169.563 163.239  14
   2  -1 -14-185.370 190.705   3
   2  -1  14-56.3429 153.892  19
   2   1 -14 135.226 169.990  10
  -2   1 -14 66.2201 197.200  20
  -2  -1  14 10.1170 43.4581  17
   2   1  14-162.527 196.957  19
  -2   1 -14 74.0801 88.9141  10
  -2   1  14 13.2798 148.042  12
  -2  -1 -14 95.5072 154.281  20
   2  -1 -14-30.6630 151.348  10
  -2   1 -14-74.1983 175.710  15
   2   1 -14 239.736 186.560   3
   2  -1 -14 131.922 194.610   5
   2   1  14 2.42153 143.805   4
   2  -1  14 107.623 148.581   6
   2   1  14-5.54229 173.409   6
  -2   1  14 84.3398 171.088  18
  -2  -1  14-87.8287 143.555  18
  -2  -1 -14 209.502 197.429  15
  -2  -1  14 37.1589 152.319  14
  -2   1 -14-215.319 188.207   3
  -2   1  14-32.1043 149.422   4
  -2  -1 -14 20.0450 127.926  17
   2   1 -14-175.576 255.860   7
   2  -1 -14-29.2507 43.4874   8
   2   1  14 145.580 147.502  14
  -2  -1 -14 231.376 221.091   3
  -2  -1  14-114.303 154.839   4
   2   1  14 271.650 217.435  12
   2  -1  14-191.807 243.293  12
   2   1 -14-193.705 180.562  15
  -2  -1  14 243.095 191.500   1
   2  -1 -14-232.908 179.080  15
  -2   1  14-32.0526 177.217  14
  -2   1 -14 4.75043 79.6839  17
  -2  -1 -14 75.1612 100.639  10
   2  -1 -14 14.4872 197.526  20
  -2  -1 -15 65.6544 154.086  20
   2   1  15-8.98647 194.573   6
   2   1  15 490.940 290.666  12
   2  -1  15 381.764 224.677  19
  -2   1 -15 387.098 109.266  17
  -2  -1 -15 396.538 165.410  10
   2   1 -15-0.45236 187.174   7
   2  -1 -15 181.813 129.851  10
  -2  -1 -15 202.205 111.768  17
   2  -1 -15 310.321 226.885  15
   2   1 -15-33.1320 163.836  10
  -2  -1  15 331.264 213.338   1
   2  -1 -15 144.059 168.161  20
  -2   1  15 100.286 158.489  12
  -2   1  15 362.313 233.067  14
  -2   1 -15 9.69885 149.265  15
  -2   1 -15 400.706 237.731  20
  -2  -1  15 274.233 204.507  14
   2  -1 -15 17.5153 152.943   5
   2   1 -15 215.882 194.687   3
   2  -1  15 263.655 210.504  12
  -2  -1  15 266.221 177.241   4
   2   1  15-212.692 208.082  19
  -2   1  15 206.286 188.906   4
   2   1  15 325.051 212.912  14
   2   1  15 402.029 178.439   4
  -2  -1 -15 57.3952 175.738  15
   2  -1 -15 109.670 133.439   3
   2  -1  15 131.721 140.448   6
  -2   1  15-69.8846 161.134  18
  -2  -1 -15-134.032 192.468   3
   2   1 -15 284.739 185.378  15
  -2   1 -15 193.782 196.989   3
  -2  -1  15 144.150 176.105  18
  -2   1 -15 14.0663 128.195  10
   2   1 -16-1.41757 158.825  20
  -2  -1  16 387.545 249.994  14
   2  -1 -16-107.943 167.120   3
   2  -1  16 20.3288 200.190   6
  -2   1 -16-98.5849 204.036  20
  -2  -1  16 205.484 192.475  18
   2   1  16-34.2530 155.974   4
   2   1 -16 191.953 174.268   3
  -2  -1 -16 124.590 116.060  10
   2   1 -16 299.802 226.871  15
  -2  -1  16-326.444 257.085   4
  -2   1  16 42.8029 156.984  14
  -2  -1 -16 347.253 226.274   3
  -2  -1 -16 420.486 186.087  15
   2   1  16 622.843 303.511   6
  -2  -1 -16 143.461 81.6310  17
  -2   1  16 15.6361 180.124   4
   2   1  16 176.076 180.277  12
  -2   1 -16 72.3421 116.383  10
  -2   1  16 205.232 179.189   1
  -2   1 -16 282.219 98.4732  17
  -2   1  16-65.9834 132.811  12
   2   1 -16-176.175 236.979   7
   2  -1  16 57.3489 188.852  12
  -2   1 -16 312.583 269.273  15
   2  -1 -16 146.395 143.969  10
   2  -1 -16 518.458 292.219  15
  -2  -1 -16-104.902 196.354  20
  -2  -1  16 252.759 149.051   1
   2  -1  16 378.421 206.508  19
   2   1 -16-2.62088 155.733  10
   2   1  16 12.9736 192.404  19
  -2   1 -16 288.385 227.598   3
   2   1  16 119.634 181.181  14
  -2   1  16 51.5119 140.662  18
   2  -1 -16 252.725 204.934  20
  -2   1 -17 42.6093 151.185  15
   2   1 -17 329.347 220.039  20
  -2  -1  17 33.3827 154.938   1
   2  -1 -17-46.9564 194.679  20
   2  -1 -17-282.137 224.141  15
  -2  -1  17 67.4304 137.405  18
  -2   1  17 266.658 231.688   4
   2   1  17-131.055 225.835  19
  -2  -1 -17 319.566 240.631  15
   2   1 -17-79.9430 151.429  15
   2   1 -17 239.322 172.167  10
  -2  -1  17-18.8630 136.772  14
  -2  -1 -17 119.874 121.301  17
  -2   1  17 456.462 244.367  18
  -2  -1 -17 131.979 146.942  10
  -2   1  17 181.315 200.746   1
   2  -1  17-18.5906 201.482  12
   2   1 -17-204.118 207.821   3
   2  -1  17-52.9277 152.401  19
   2  -1 -17 72.8346 145.484   3
  -2   1 -17-96.8548 147.798  10
  -2  -1  17 436.056 253.804   4
   2   1  17-93.6638 169.804   4
   2   1  17-174.743 198.983  14
   2   1  17 399.053 265.681   6
   2   1  17 93.4034 170.354  12
  -2   1  17 65.2607 119.810  12
   2   1 -17-429.265 311.431   7
  -2   1 -17 148.142 198.884  20
   2  -1 -17 112.183 142.782  10
  -2  -1 -17-70.3551 141.264  20
   2  -1  17-96.2238 144.482   6
  -2   1 -17 305.319 234.021   3
  -2  -1 -17 104.650 178.184   3
  -2   1  17 100.508 143.136  14
  -2   1  18 138.266 159.467   1
  -2  -1  18 373.633 218.206  14
   2   1 -18-8.26091 166.817  10
   2   1 -18 74.8358 167.709   3
  -2  -1  18 64.6057 188.237   1
  -2  -1 -18 319.934 260.924  20
   2  -1  18-4.21664 151.296  12
   2  -1 -18-4.26971 176.360  20
   2   1  18-58.2466 180.441  19
  -2  -1 -18-30.5742 158.657  15
   2   1 -18 536.999 294.128  15
   2  -1 -18-75.9613 173.903  15
  -2  -1  18 130.196 154.799   6
  -2  -1  18-94.6725 116.774  18
  -2   1  18 14.6959 133.630  12
  -2   1 -18 153.859 233.212  15
  -2   1  18 103.261 168.101  14
   2   1  18 205.464 192.057  12
   2  -1  18 80.9768 214.866  19
   2   1 -18 25.3352 206.102  20
   2   1  18-109.639 207.203   6
  -2   1 -18 37.8763 187.842   3
   2   1  18 390.183 242.031  14
   2  -1 -18-10.8102 164.907   3
  -2  -1  18-5.09223 144.825   4
  -2   1 -18 94.6252 120.245  10
  -2   1 -18 27.5699 174.299  20
  -2   1  18 66.3104 194.498  18
   2  -1  18 107.824 149.429   6
   2   1  18-70.8529 165.360   4
  -2   1  18 245.981 169.112   4
  -2  -1 -18 223.786 227.485   3
   2   1 -19 29.7648 128.448  10
  -2  -1 -19 49.1257 188.394   3
  -2   1  19 390.660 189.184   6
   2   1  19-59.9635 208.891  14
  -2   1 -19 33.8934 108.137  10
   2  -1  19-17.0362 200.252   6
  -2  -1  19 155.267 163.832   1
   2   1  19 343.817 203.256   6
   2  -1 -19 42.5460 198.512   3
  -2   1  19 165.379 138.285   4
   2   1  19 268.094 132.160   4
   2   1 -19 145.851 266.401  20
  -2   1  19 131.441 160.402   1
  -2  -1 -19 389.111 246.629  20
  -2  -1 -19 49.7873 206.096  15
   2  -1 -19 325.874 266.572  20
  -2  -1  19 221.217 193.468   6
   2  -1  19 491.891 245.940  19
   2   1 -19-56.0972 193.747  15
  -2  -1  19-463.129 282.739   4
  -2   1 -19 336.811 312.541  20
  -2   1 -19 139.207 153.962  15
  -2   1 -19 206.320 248.714   3
   2   1  19 470.793 281.946  19
   2  -1  19 102.592 178.433  12
  -2   1  19 278.433 236.444  18
  -2   1  19 140.412 209.565  14
  -2  -1  19 308.828 286.443  14
   2   1 -19 424.030 235.495   3
   2   1  19 21.6433 202.092  12
   2  -1 -19 105.425 156.874  15
  -2  -1  19-31.3680 167.131  18
   2  -1  19-36.3882 152.726  18
  -2   1  20-13.8434 161.058   6
  -2  -1  20 330.151 218.222  18
   2  -1  20-15.1501 185.796   6
   2   1 -20 102.834 205.521  20
  -2   1  20-112.423 201.180  18
  -2   1  20 210.066 231.913   4
   2   1  20 14.6141 211.929  19
   2   1  20-351.613 254.924  12
   2   1 -20 222.832 184.363   3
  -2   1 -20 143.870 166.834  15
   2  -1  20 117.312 214.064  18
   2  -1 -20-43.7771 176.458  15
   2   1  20 417.797 236.594  14
  -2   1  20 199.013 219.418  14
  -2  -1 -20 81.6543 207.517   3
  -2  -1  20-276.341 226.783   4
  -2  -1  20 329.667 268.580   6
  -2  -1 -20-128.759 217.263  20
  -2   1 -20 104.137 195.756  20
   2  -1 -20 250.792 196.872   3
   2   1  20 37.5113 196.047  18
  -2  -1  20 129.274 204.064   1
   2  -1 -20 6.38595 231.502  20
   2  -1  20 200.641 227.535  19
   2  -1  20 159.291 232.480  12
   2   1 -20 398.764 227.313  10
   2   1 -20 208.783 205.823  15
  -2  -1 -20 265.546 211.087  15
   2   1  20 189.869 175.767   6
  -2  -1  20 56.4440 173.032  14
  -2   1 -20 287.559 185.259   3
  -2   1  20 137.637 178.891   1
   2  -1  21-210.054 226.249  12
  -2   1 -21-171.533 228.417  20
  -2   1  21 552.773 300.367  14
   2   1  21-14.1529 172.658  19
  -2  -1  21-146.787 212.034   1
   2   1  21-104.361 159.270  18
   2  -1  21-61.9575 226.873   6
   2   1 -21-123.236 173.350   3
   2   1 -21-30.1532 170.105  10
   2   1 -21 140.256 269.184  20
   2   1 -21-176.069 272.371  15
  -2  -1 -21 44.2262 176.328  20
   2  -1  21 177.657 199.804  19
   2   1  21-206.949 254.852   6
  -2   1 -21-80.0254 213.019   3
   2  -1  21-11.1450 213.818  18
   2   1  21-119.997 207.852  12
   2  -1 -21-157.813 144.272   3
   2  -1 -21-329.145 283.319  20
  -2  -1 -21 90.8273 189.669   3
  -2  -1  21 512.937 275.406  18
  -2   1 -21 283.493 251.982  15
   2  -1 -21-98.3740 230.596  15
  -2   1  21 422.494 275.265   4
  -2  -1  21-231.401 270.241   6
  -2  -1  21-201.583 217.581  14
  -2  -1 -21 201.100 208.615  15
  -2   1  21-23.0214 244.114   6
   2   1  21 116.885 160.719  14
  -2   1  21 282.359 252.222   1
  -2   1  21 382.731 278.002  18
  -2  -1  21-174.592 235.307   4
   2  -1 -22 11.8487 182.530  15
   2   1 -22 158.325 251.167  20
  -2  -1  22-189.335 169.203  18
   2   1  22 460.764 273.276  19
   2  -1 -22 562.129 285.309  20
  -2  -1  22 68.7432 210.654   1
   2   1 -22 170.630 163.380   3
   2  -1  22 247.230 260.592   6
  -2   1 -22 67.3245 210.966  20
   2   1 -22-98.9730 165.301  10
   2  -1  22 86.9924 179.828  12
   2   1  22 8.12099 181.941  12
  -2   1  22 20.9108 175.199   6
  -2  -1  22-154.310 216.015  14
  -2   1  22-135.853 173.683  18
   2   1 -22-93.7240 251.272  15
  -2   1 -22-206.456 242.643  15
   2   1  22-61.5263 204.691   6
  -2  -1 -22 164.739 153.942   3
  -2   1 -22 391.964 326.629   3
  -2  -1  22 218.342 257.431   6
   2  -1 -22 221.409 255.606   3
  -2   1  22 175.254 190.168   1
   2  -1  22 356.302 266.179  19
  -2  -1  22-298.286 246.473   4
   2  -1  22-107.645 174.480  18
  -2   1  22 84.3824 197.896   4
   2   1  22 157.408 174.544  18
  -2   1  22 87.2989 296.668  14
  -2  -1 -22 63.3136 214.683  20
  -2  -1 -22-42.0113 196.751  15
   2   1  23 43.4973 197.660   6
   2  -1 -23-41.7072 163.868   3
   2  -1  23 20.2700 191.657  19
  -2  -1  23 25.8768 190.597  18
  -2   1 -23 112.867 254.253   3
   2   1 -23-267.080 291.333   3
  -2  -1  23-245.291 259.663   6
  -2  -1 -23-404.244 334.196  15
  -2   1 -23 17.9602 182.807  20
  -2   1  23-45.0197 192.734   4
  -2  -1 -23 248.280 380.770  20
   2   1  23-18.3110 156.608  18
   2   1 -23 373.643 215.210  15
  -2  -1  23-127.936 232.807   1
  -2   1  23-45.2245 214.557   1
   2  -1 -23 201.029 265.953  20
   2  -1  23-79.7695 207.727  12
   2  -1  23-3.34710 158.509  18
   2   1 -23 286.882 223.223  20
  -2  -1 -23-5.10797 200.823   3
  -2   1 -23 36.8337 176.937  15
  -2   1  23 232.512 198.648  18
  -2   1  23 135.544 254.090   6
   2   1  23-203.855 190.744  12
  -2  -1  23 290.227 246.310  14
   2  -1 -23-357.792 250.777  15
   2   1  23-74.4527 201.610  19
   2  -1  23 16.3930 192.417   6
  -2   1  23-251.960 256.903  14
  -2   1  24 808.213 361.769   4
  -2  -1  24 463.046 302.460   6
   2  -1 -24 578.869 358.173  20
  -2  -1 -24 781.947 329.591  15
  -2  -1  24 79.2667 164.369  14
   2  -1  24 357.311 284.666   6
   2   1  24 431.017 285.204  12
  -2   1 -24 382.039 250.742   3
  -2   1 -24 92.3916 193.415  15
   2   1 -24 66.5286 314.519  20
   2  -1 -24 126.368 203.980  15
   2  -1  24 128.617 247.670   1
  -2  -1 -24 137.233 217.236   3
   2   1 -24 157.415 219.834  15
  -2   1  24 372.725 267.374   6
  -2  -1 -24-108.457 243.163  20
   2  -1 -24 486.723 289.293   3
  -2   1 -24 120.462 222.953  20
  -2  -1  24 306.365 231.294   1
  -2   1  24-57.9441 190.677  18
   2   1  24 387.872 194.769  19
   2   1  24 109.559 240.925   6
  -2   1  24 104.146 252.557  14
   2   1 -24 469.198 265.341   3
   2   1  24-17.2356 184.611  18
  -2   1  24 387.765 308.788   1
   2  -1 -25 37.9907 269.382  20
  -2   1 -25 226.183 283.443  15
  -2   1  25 221.101 219.353  14
  -2  -1  25 53.0670 210.040  14
  -2   1  25 322.867 285.305  18
   2  -1  25 406.976 226.817   6
  -2   1 -25 54.9282 167.755   3
  -2   1  25-184.705 274.870   6
  -2  -1 -25-232.927 276.996  20
   2   1 -25 301.177 277.029  20
   2   1  25 670.761 383.223   6
   2  -1 -25 6.79030 209.752   3
  -2  -1 -25 40.6364 268.652  15
   2   1  25-120.467 238.295  18
   2  -1  25 383.813 329.504   1
  -2  -1 -25 204.344 300.179   3
  -2   1 -25 432.519 283.210  20
  -2   1  25 236.952 200.705   4
   2   1 -25 132.967 229.150  15
   2  -1 -25 15.9348 211.741  15
  -2  -1  25-347.658 293.641   1
   2   1 -25-50.4645 237.849   3
  -2  -1  25-27.2273 265.338   6
   2  -1 -26-28.6593 260.984   3
   2   1  26 200.769 245.425   6
  -2  -1 -26 334.706 254.374   3
  -2   1  26-220.860 335.629   6
  -2   1 -26 240.722 320.185   3
   2  -1  26-64.9318 223.589   1
  -2  -1  26 640.074 352.219  14
  -2  -1  26 389.515 270.698   1
   2   1  26-20.7034 225.434  18
   2   1 -26-285.910 241.928   3
  -2   1 -26 754.476 323.705  20
   2  -1  26-304.722 277.104   6
  -2   1  26 542.594 350.074  18
  -2   1  26-338.859 333.478  14
  -2  -1 -26 119.446 227.090  20
  -2  -1  26 195.724 316.502   6
   2  -1  27 553.272 247.304   1
  -2  -1  27-107.538 285.539   1
   2  -1 -27-363.560 174.972   3
  -2  -1  27 25.7657 208.970   6
   2   1  27-144.334 271.692   1
   2   1 -27-145.623 253.325   3
   3   1   0-65.4984 46.7247  18
  -3  -1   0-1.99785 49.0288  12
  -3  -1   0-57.1793 82.2604   4
   3   1   0 8.41149 47.6170  19
   3  -1   0 25.8709 45.6988   4
   3  -1   0-54.8231 64.4018  18
  -3  -1   0-4.87278 39.1784  11
  -3  -1   0 10.7853 44.8835   6
   3   1   0 26.4263 25.2250  14
   3  -1   0 48.1197 82.6762  12
  -3  -1   0 66.7025 43.6625  14
  -3   1   0-14.7396 36.5086  11
   3  -1   0-29.7802 47.8722   6
   3   1   0-3.56102 52.6196  12
  -3  -1   0 43.9389 58.9715   8
  -3   1   0 2.21464 52.1023   6
  -3   1   0-14.2572 54.4798  18
  -3   1   0-77.2422 78.7216  12
   3  -1   0-5.06120 37.8692  11
   3   1   0-12.8943 48.4504   6
   3  -1   0-8.69935 46.5047  19
  -3  -1   0 94.5777 88.1106  10
  -3  -1   0-60.4957 57.6850  18
  -3   1   0-35.2285 46.4822  19
  -3   1   0 55.6642 46.6495   4
  -3  -1   0 42.2379 134.555  13
   3   1   0 29.6125 43.7824  11
   3   1   0-9.91051 79.1622   4
   3   1   0-21.8334 60.3126  10
  -3   1  -1 1358.56 155.431   6
  -3   1  -1 1497.10 148.630  18
   3  -1   1 1371.19 128.866  11
   3  -1  -1 1178.30 114.870   9
   3   1  -1 1176.71 127.522   7
   3  -1   1 1052.05 131.967  19
   3   1  -1 1320.74 129.906  14
   3   1  -1 1097.21 136.921  18
  -3  -1   1 1154.82 129.818   7
  -3   1   1 1094.86 141.876   4
   3  -1   1 1220.72 141.784   6
   3   1  -1 1468.37 192.024  10
   3  -1  -1 1139.92 122.100  19
  -3  -1  -1 1118.81 138.385  19
  -3  -1   1 1402.94 167.823   8
  -3  -1   1 1296.24 205.905  10
   3  -1  -1 1211.38 116.805  16
   3   1   1 1361.03 143.955   4
   3  -1  -1 1169.27 139.087   4
  -3   1  -1 1008.77 115.167   4
  -3  -1   1 1144.04 131.501  11
   3   1  -1 1220.90 131.237   1
  -3  -1   1 954.661 129.609  18
  -3  -1  -1 1497.57 145.274   4
  -3  -1  -1 1155.89 80.3284  14
  -3  -1  -1 1157.38 137.992   6
  -3   1   1 1114.84 105.595  11
  -3  -1  -1 1279.96 156.584  10
   3   1  -1 1147.57 130.215   6
   3   1   1 1128.80 125.714  20
   3   1   1 1097.73 136.394   6
  -3   1  -1 1595.88 218.829  12
  -3  -1   1 1158.47 228.332  13
  -3  -1   1 1208.43 134.413  14
  -3   1  -1 988.283 129.390   2
   3   1   1 1406.76 142.430  19
  -3  -1   1 1213.73 129.893   6
   3   1   1 1004.54 134.527  12
  -3  -1  -1 1129.69 136.061  11
   3   1  -1 1193.51 121.423   5
   3   1  -1 1343.06 165.810   8
   3  -1  -1 1257.59 157.719  12
  -3   1   1 1179.52 143.725  18
  -3   1   1 1220.09 151.157   5
  -3   1   1 1235.66 126.439  12
   3  -1   1 1074.97 86.9027  20
  -3   1  -1 1181.17 119.972  11
   3  -1   1 1334.45 150.055  18
   3   1  -1 1254.63 135.400  11
  -3  -1  -1 1371.53 260.432  13
   3   1  -1 1339.86 214.797   4
  -3  -1   1 1117.35 193.951   4
   3   1   1 1188.36 137.829  11
   3   1   1 1251.90 146.860  18
   3  -1  -1 1242.89 147.616   5
  -3  -1   1 919.955 121.165   1
  -3   1  -1 1248.75 138.167  19
   3  -1   1 1130.73 200.797  12
  -3  -1  -1 1313.06 148.298  12
   3  -1  -1 1345.55 156.424  18
   3  -1  -1 1306.54 116.473  11
  -3  -1  -1 1540.96 176.475   8
  -3   1   2 877.078 108.411   3
  -3  -1   2 960.385 128.160   7
  -3  -1   2 1093.50 121.953   5
  -3  -1  -2 940.628 128.950  11
   3   1  -2 762.302 217.043   4
  -3   1   2 1180.55 109.516   9
  -3  -1  -2 1058.10 97.5793   2
   3  -1   2 876.811 124.839   6
  -3   1  -2 942.514 122.026  18
   3   1  -2 970.961 143.513  14
  -3  -1  -2 1277.65 184.168  17
  -3   1  -2 924.666 125.969  11
   3  -1  -2 958.877 132.158  14
  -3   1  -2 1018.44 128.318   2
  -3   1   2 1072.55 154.138  18
  -3  -1   2 1058.65 129.336  18
   3   1  -2 1023.03 150.644   8
  -3  -1  -2 1261.71 133.413  10
   3   1  -2 806.346 115.194   7
  -3  -1  -2 1128.97 139.378  19
   3  -1   2 996.628 129.651   2
   3   1  -2 1125.16 137.394  18
   3   1  -2 1003.61 129.882  11
  -3   1  -2 1117.93 218.417  12
  -3  -1  -2 1066.33 132.819  20
   3   1  -2 1195.72 139.040   1
   3  -1  -2 1169.39 164.250   4
   3   1   2 869.450 132.332  12
  -3  -1  -2 1029.39 180.022   3
  -3  -1  -2 1310.72 265.600  13
  -3  -1   2 1028.39 142.758   8
  -3   1   2 973.785 100.136  16
   3  -1   2 973.845 96.5763  20
  -3  -1   2 1214.43 173.083  14
  -3  -1   2 1115.85 191.501  10
   3  -1  -2 1038.30 91.2885   7
  -3  -1   2 932.732 122.535  11
  -3   1   2 1176.69 162.959   4
   3  -1  -2 886.405 96.8327  16
  -3  -1   2 925.393 118.447   1
   3   1   2 977.326 129.776  19
   3  -1   2 920.116 215.517  12
   3  -1  -2 1034.23 138.860  18
  -3   1   2 1056.33 82.0459   7
  -3   1   2 883.361 133.994  14
   3   1   2 1042.50 136.908   6
   3   1   2 1083.48 140.524  20
   3   1   2 1255.49 151.060  11
  -3   1  -2 1045.84 136.218   6
   3  -1  -2 976.249 80.0463   1
  -3  -1  -2 1003.52 139.970  12
   3   1  -2 1472.70 212.816  10
  -3  -1   2 861.303 183.933   4
   3  -1   2 1026.14 133.895  19
  -3  -1  -2 1144.72 145.457   6
   3  -1  -2 744.117 89.0702   9
  -3   1  -2 1179.12 147.805  19
   3  -1  -2 1078.89 109.905  11
  -3   1   2 880.303 101.334  11
   3  -1   2 1064.29 132.848  11
  -3  -1   2 920.659 219.024  13
   3  -1   2 1297.05 147.295  18
  -3   1   2 848.302 126.576   5
   3  -1  -2 909.556 132.511   5
   3   1  -2 1008.73 118.133   5
  -3   1  -2 923.730 92.0585  20
   3  -1  -3 2631.68 257.106   4
   3  -1  -3 2225.08 157.581  16
  -3   1   3 2291.59 257.272   4
   3  -1  -3 2171.82 134.481   1
   3   1  -3 3049.54 264.424   8
  -3  -1   3 2741.39 329.823  13
   3  -1  -3 2332.96 228.892  18
   3  -1   3 3072.01 296.809   7
  -3   1   3 2274.09 131.213   1
  -3   1   3 2265.72 160.348  16
  -3   1  -3 2783.91 227.575   6
  -3   1   3 2416.15 216.741  14
   3   1  -3 2413.99 292.149  10
   3  -1   3 2059.45 303.667  12
  -3   1   3 2679.26 191.810   3
  -3  -1   3 2020.13 316.688   4
  -3  -1  -3 2902.95 280.342  17
  -3  -1  -3 2792.63 256.291  12
   3  -1   3 2775.90 213.591  18
  -3   1  -3 2399.17 224.543  19
   3   1   3 2431.26 212.887  20
   3   1   3 2381.20 237.543  12
  -3  -1   3 1995.35 202.669   8
   3  -1  -3 2683.49 204.002   7
  -3  -1   3 2589.77 206.703  18
  -3  -1   3 2558.70 199.130   5
  -3  -1   3 2396.66 214.202  11
   3   1   3 2347.71 212.809   6
   3  -1   3 2443.68 211.058  15
   3  -1  -3 2213.60 215.064  15
  -3  -1   3 2554.29 210.372   7
   3  -1   3 2449.93 218.272   6
  -3  -1  -3 2405.53 325.552  13
   3  -1  -3 2528.86 223.380  14
  -3  -1  -3 2500.02 213.871  20
   3   1  -3 3107.23 287.999  14
   3  -1   3 2512.02 194.944  20
  -3   1  -3 2380.82 214.564   2
  -3   1   3 2792.53 174.748   7
  -3   1  -3 2301.09 167.002  20
   3  -1  -3 2332.48 160.128   9
  -3   1   3 2422.29 181.158  11
  -3   1   3 2414.43 166.054   9
   3  -1   3 2344.47 210.799   2
  -3  -1  -3 2442.78 158.259   2
  -3  -1   3 3133.93 331.822  10
  -3   1   3 2488.96 231.362   5
   3   1   3 2435.34 223.160  15
   3   1  -3 2345.02 192.155   5
   3   1  -3 2532.10 204.482   1
  -3   1  -3 2556.15 216.176  11
   3   1  -3 2421.42 205.784   7
   3  -1  -3 2199.95 217.121   5
  -3  -1  -3 2833.60 229.907  19
   3  -1  -3 2459.10 183.258   3
  -3  -1   3 2839.05 303.272  14
  -3   1  -3 2558.13 338.131  12
  -3  -1   3 2314.63 194.790   1
   3   1   3 2590.37 232.616  11
  -3   1   3 2424.99 233.630  18
   3   1  -3 2427.75 211.607  18
   3   1   3 2134.74 200.460  19
  -3  -1  -3 2382.77 300.699   3
  -3  -1  -3 2047.83 214.551  11
   3  -1   3 2410.98 219.718  11
   3  -1   3 2001.79 201.625  19
   3   1   3 2316.19 156.068   2
  -3  -1  -3 2300.51 220.372   6
   3   1  -3 2086.70 322.830   4
   3   1  -4 1272.03 180.698  15
   3  -1  -4 1332.57 128.752  16
   3   1  -4 1055.29 218.996  10
   3   1  -4 1506.65 172.115  18
  -3  -1  -4 1385.65 195.892   6
  -3   1   4 1186.78 176.818  14
  -3   1   4 1290.71 147.779   3
  -3  -1   4 1086.53 137.298   1
  -3  -1   4 1411.59 155.835   5
  -3   1   4 1176.55 146.958   7
   3  -1   4 1122.54 156.776   6
  -3   1  -4 1560.19 193.740  19
  -3   1  -4 1211.47 145.703  20
   3  -1   4 1296.78 169.334   2
  -3   1   4 1348.21 130.647   9
   3  -1  -4 1147.54 167.877  15
  -3  -1   4 849.637 130.869   3
   3   1  -4 1145.20 158.255   7
  -3  -1  -4 1253.21 130.797  14
  -3   1  -4 1263.67 161.389  15
   3  -1   4 1324.12 224.561   7
   3  -1  -4 1133.71 174.943  18
   3   1  -4 1336.55 224.896  14
  -3  -1  -4 1120.15 163.661  20
  -3   1   4 1270.41 125.679  16
   3  -1   4 1223.12 167.723  20
  -3   1  -4 1181.40 162.462   6
   3  -1  -4 1366.09 142.286   3
  -3  -1  -4 1111.83 117.413   2
   3   1  -4 1156.34 148.058   1
  -3   1   4 1223.64 195.076   4
  -3  -1   4 1094.83 236.883   4
   3   1  -4 1406.55 193.371   8
  -3   1   4 1222.31 171.377   5
  -3  -1  -4 1087.59 222.773   3
  -3   1  -4 1214.39 156.853   2
  -3  -1   4 1271.78 231.788  14
   3   1  -4 1221.22 101.127   3
   3   1   4 1261.80 166.034  15
  -3  -1  -4 1838.18 226.090  12
  -3  -1   4 1469.67 255.493  10
   3  -1  -4 1446.24 135.347   9
  -3  -1  -4 1296.52 224.988  13
   3  -1  -4 1430.52 187.991   7
   3   1   4 1262.27 161.830  19
  -3   1   4 1039.66 120.468   8
   3  -1   4 1438.97 174.391  15
   3   1   4 1163.83 122.179   2
   3   1  -4 1767.71 324.847   4
   3  -1  -4 1051.90 108.134   1
  -3  -1   4 1093.53 152.591   8
  -3  -1   4 1223.59 162.510  18
   3  -1  -4 1195.72 166.974   5
   3  -1   4 1102.56 257.693  12
  -3  -1  -4 1146.69 162.455  15
  -3   1  -4 1520.56 289.499  12
  -3  -1  -4 1134.79 160.456  11
  -3  -1   4 1287.00 161.541  11
   3   1   4 1082.63 159.753   6
   3  -1   4 1597.63 198.012  11
   3   1  -4 1028.60 134.574   5
  -3  -1   4 1273.42 169.167   7
   3   1   4 1380.02 201.524  12
   3   1   4 1137.89 160.160  20
  -3   1   4 1359.08 194.256  10
  -3  -1  -4 1250.61 201.983  17
  -3  -1   4 1526.40 263.002  13
  -3   1   4 1281.22 179.838  18
  -3  -1  -4 1197.78 159.265  19
  -3   1   4 1224.10 104.253   1
   3   1   4 1312.05 174.085  11
   3  -1   4 1241.15 172.834  19
  -3   1   5 1091.24 211.222   4
  -3   1  -5 1005.54 157.563  15
  -3   1   5 872.695 144.197   7
   3  -1  -5 816.848 148.915   5
  -3  -1   5 596.789 127.858   8
  -3  -1  -5 968.180 184.205  17
  -3   1   5 930.521 161.808  14
  -3   1   5 1000.24 134.055   3
  -3   1  -5 962.124 156.686  20
   3   1  -5 848.441 132.974   1
  -3  -1   5 516.700 173.530   4
  -3  -1   5 824.072 187.429  13
   3   1  -5 979.814 164.922   8
  -3   1   5 883.248 116.127   9
  -3   1   5 748.451 94.6672   1
  -3  -1  -5 882.023 157.868  15
   3   1  -5 913.190 132.656  18
   3   1   5 929.577 185.818  12
  -3  -1  -5 1012.22 224.456   3
   3  -1  -5 762.047 186.218   7
   3   1   5 696.581 157.044   6
  -3  -1  -5 916.766 156.171  20
   3   1  -5 833.486 114.611   3
  -3  -1  -5 828.305 153.582  11
  -3  -1  -5 647.242 164.658  13
  -3  -1   5 749.631 150.239   3
   3  -1   5 986.700 174.304  20
  -3   1   5 686.438 94.1891   8
   3   1  -5 703.689 189.605  10
   3   1   5 837.068 141.754  19
   3   1   5 993.083 126.667   2
  -3  -1  -5 915.981 124.827   2
   3  -1   5 1244.18 264.493  12
   3  -1  -5 760.537 108.738   9
  -3  -1   5 835.610 129.417   1
   3   1  -5 655.991 146.448   7
   3   1  -5 663.753 130.901   5
   3   1  -5 708.472 140.951  15
  -3  -1   5 880.682 158.555   7
   3  -1   5 736.639 198.571   7
  -3  -1   5 857.843 138.532  18
  -3   1  -5 659.901 131.580   2
  -3  -1   5 914.403 143.867   5
  -3   1   5 880.776 116.460  16
   3  -1  -5 814.957 125.355   3
   3  -1   5 631.375 131.520   6
   3  -1   5 738.425 132.298   2
  -3  -1  -5 785.014 134.856  14
   3  -1  -5 860.743 116.817  16
  -3  -1   5 1090.98 236.784  14
  -3   1   5 1032.25 174.897  18
   3  -1  -5 875.034 158.749  15
   3  -1   5 735.331 151.434  19
  -3   1   6 747.120 122.332  16
   3  -1   6 652.973 161.961  19
  -3   1   6 709.094 184.412   4
  -3   1   6 577.275 88.8327   8
   3   1  -6 777.136 145.311   8
  -3  -1   6 595.919 245.093   4
   3  -1  -6 722.281 111.872  12
  -3  -1  -6 913.820 144.419   2
  -3  -1  -6 698.129 156.810  15
   3   1   6 780.736 195.495  12
   3   1   6 710.605 86.6194   4
   3   1   6 625.418 117.894   2
  -3   1  -6 916.295 168.456  15
  -3   1  -6 546.511 126.302   2
  -3  -1  -6 655.288 149.516  14
  -3  -1  -6 693.089 151.791  20
  -3   1  -6 620.328 119.162  10
   3  -1   6 861.722 188.504  20
  -3  -1   6 1131.52 222.780  13
   3   1  -6 857.614 147.922  18
  -3  -1  -6 287.635 99.8501  17
   3   1  -6 671.044 142.046   7
   3   1  -6 803.193 154.645  15
  -3   1   6 597.128 154.439  14
   3  -1  -6 753.673 161.441  15
   3  -1   6 759.125 252.009  12
   3  -1  -6 820.338 165.374   5
  -3   1   6 775.342 121.507   9
   3   1   6 624.787 151.045   6
   3  -1  -6 963.756 205.003   7
  -3  -1   6 548.927 143.264   3
  -3   1  -6 678.343 160.772  20
  -3  -1  -6 971.402 195.248  13
  -3   1   6 882.430 182.327   7
   3   1  -6 438.925 176.274  10
   3  -1  -6 605.159 122.365   3
   3   1   6 716.586 143.383  19
   3   1  -6 782.155 135.603   3
  -3  -1   6 564.391 118.418   8
  -3  -1   6 640.816 209.177  14
  -3   1   6 755.354 143.930   3
   3  -1   6 589.050 132.659   6
   3   1  -6 573.001 127.330   5
  -3  -1  -6 681.389 230.195   3
  -3  -1  -6 690.467 76.8605  10
  -3  -1   6 719.437 134.844  18
  -3   1   6 491.777 137.630  18
  -3   1   6 695.584 108.560   1
  -3  -1   6 707.567 141.760   1
  -3  -1  -6 690.035 92.3240   4
  -3  -1   7 141.377 84.7643   1
  -3  -1  -7 52.4955 89.5355  15
  -3   1   7-111.016 99.2183   4
  -3  -1  -7 102.441 89.8174  13
  -3  -1   7 145.552 83.7277  18
  -3  -1  -7-19.5123 106.061   3
   3  -1  -7 58.6661 105.247  15
  -3   1  -7 53.8056 59.5732   4
  -3  -1   7 257.762 130.965  13
  -3  -1  -7 35.9873 31.3644  10
   3  -1   7-3.54540 86.3128  19
   3   1  -7 212.669 96.9812   7
  -3  -1  -7-150.468 117.827  17
   3  -1   7 13.3911 168.632  12
   3   1  -7 160.599 71.7523  12
   3   1   7-40.2796 54.8192   4
  -3   1   7 88.5113 83.9625  18
   3  -1  -7 69.5978 85.9374  12
  -3  -1   7 81.4136 83.7242   8
   3   1   7 209.086 137.311  12
   3   1  -7 203.201 206.643  10
  -3   1   7-119.605 116.537  14
  -3   1  -7-19.3041 91.5537  15
  -3   1   7 20.1920 50.6956   9
   3   1  -7 131.471 104.502  15
  -3  -1  -7 59.0915 85.3957  14
   3  -1  -7-15.6198 80.9919   5
   3   1   7 51.3023 73.9175   6
   3   1  -7 166.680 98.5915   5
  -3  -1   7-82.5300 140.880  14
  -3   1   7 86.4871 80.8577   1
  -3  -1   7-77.0593 144.045   4
  -3   1  -7 42.1070 60.2334  10
  -3   1   7-1.32168 39.3310   8
  -3  -1  -7 47.0131 81.5074   2
   3  -1  -7 1.60855 61.6835   3
   3  -1  -7 82.5093 143.945   7
   3   1   7 75.5540 80.1778   2
  -3  -1  -7-62.9737 93.2989  20
   3   1   7-77.6942 83.8747  19
   3  -1   7 147.387 94.5938   6
   3   1  -7 91.8579 100.338   8
  -3   1  -7 195.940 121.047  20
  -3  -1  -7 116.915 67.5061   4
  -3   1   7 196.396 79.1477  16
   3   1  -7 71.9583 68.4307   3
  -3   1  -7 170.185 92.4104   2
   3   1  -8 200.230 105.877   8
  -3  -1  -8 108.112 75.6832   4
  -3   1  -8 92.7398 79.6803  17
  -3   1   8 165.170 98.9250  17
   3   1  -8 71.1778 97.3793   3
  -3   1  -8 84.3024 119.075  15
  -3   1  -8 233.471 92.7067  10
   3  -1  -8-118.763 124.270   7
  -3   1   8 72.3333 82.9680   1
   3  -1  -8 13.8410 84.6989  12
   3   1   8 286.355 177.871  12
  -3  -1   8 20.2307 71.4960   1
  -3   1   8 31.7681 55.1520   9
   3   1  -8 38.9011 111.149   7
   3   1  -8 119.412 76.9316  12
  -3   1   8-25.7134 113.824   4
   3  -1  -8 98.2048 101.085   5
  -3  -1   8-36.5666 94.9892  13
  -3   1  -8 293.814 158.325  20
  -3  -1  -8-85.4261 111.999  20
   3  -1   8 129.570 97.9949   6
  -3   1   8 57.2529 75.7263  16
  -3  -1  -8 6.15339 80.5146  13
   3   1  -8 90.2269 74.8265   5
   3  -1  -8 304.814 135.297  15
   3   1   8 38.6388 71.0990   4
  -3  -1   8 8.91172 64.4883   8
   3   1  -8 74.3775 96.7362  15
  -3   1  -8 67.4455 81.2720   2
  -3  -1  -8 80.7242 51.2904  10
   3   1   8 126.516 104.645  14
  -3   1  -8 26.7792 72.6311   4
   3  -1   8 240.090 198.241  12
  -3  -1   8 90.8769 149.374   4
  -3  -1  -8-63.4415 80.8556  17
   3   1   8-92.5452 109.991   6
   3   1   8 237.211 91.0546  19
  -3   1   8 217.094 129.458  18
   3  -1   8 59.5040 76.7524  19
  -3  -1   8 134.109 80.7618  18
  -3   1   8 94.4192 42.8174   8
  -3  -1  -8 56.6836 82.4917   2
  -3  -1   8-1.50939 118.456  14
  -3  -1  -8 53.9700 82.4115  15
  -3  -1  -8-35.3149 132.779   3
   3  -1  -8 65.0409 108.212   3
   3   1  -8 133.503 147.117  10
  -3   1   8 153.880 115.708  14
  -3   1  -9-35.8834 124.023  20
   3   1   9-61.2579 86.1259  14
   3   1  -9 132.890 103.229   3
  -3  -1   9 440.679 237.049  14
  -3  -1   9 11.5803 82.7971  13
  -3   1  -9-13.6040 101.634   2
  -3   1   9-7.35372 43.0418   8
  -3  -1  -9 84.7083 139.775  15
   3   1  -9-3.64456 103.010  15
  -3  -1  -9-16.9656 48.7331  10
  -3   1   9-8.10642 110.707  18
   3   1  -9 128.983 129.602   5
   3  -1   9-29.1785 135.757  19
  -3  -1  -9 46.9670 102.012   2
  -3  -1   9 59.9427 70.1927   8
   3  -1  -9-37.9609 132.168   7
  -3  -1  -9 42.5332 95.9359  20
  -3   1  -9 13.8023 90.5533  15
  -3  -1  -9-0.90882 65.2384   4
   3  -1  -9 35.2246 53.4171   8
  -3   1   9-4.49849 82.0569  14
   3   1   9-119.363 155.854  12
   3  -1  -9 42.9552 117.881  10
   3   1   9 0.25915 135.640   6
  -3  -1  -9-181.453 174.968   3
   3  -1  -9 6.48430 86.5107  12
   3  -1   9-81.4775 111.691   6
   3  -1  -9-80.7101 86.1523   5
   3   1  -9 42.6900 137.102  10
   3  -1   9-285.091 222.472  12
  -3  -1   9-42.2819 81.2488  18
  -3   1  -9 5.10105 58.1309  17
  -3   1   9-11.8054 117.212   4
  -3  -1  -9 54.0315 75.0253  17
   3   1   9-20.3859 62.2685   4
  -3   1  -9 42.9603 67.5960   4
  -3   1  -9 10.4460 73.7264  10
  -3  -1   9 23.4970 83.5503   1
   3   1  -9-70.0426 97.3828   7
   3  -1  -9 89.0349 71.4749   3
   3   1   9-100.218 122.589  19
  -3  -1   9 187.466 192.126   4
  -3   1   9 92.3285 84.9355   1
  -3  -1  -9 101.505 91.9038  13
   3  -1  -9 63.5783 112.554  15
   3   1  10 324.712 147.635  14
   3   1  10-6.16480 142.268  12
  -3  -1 -10 26.9233 62.8134  13
   3   1 -10-52.7183 122.626   5
  -3  -1 -10 115.383 76.8794  10
   3  -1  10 106.065 166.612  12
  -3   1 -10-32.0661 76.2325  17
   3   1  10 36.4232 116.101   6
  -3  -1  10 0.45982 58.3873   8
  -3  -1  10-34.9608 81.7873   1
  -3   1  10-123.422 139.005   4
   3  -1 -10 95.4757 102.373   5
  -3   1  10 78.3106 131.180  18
  -3  -1  10-142.808 187.498  14
  -3  -1  10-30.0490 94.2280  18
  -3   1  10 104.520 56.7108   8
  -3  -1 -10-248.974 184.268   3
  -3   1 -10-83.1620 141.572  15
   3  -1 -10 22.4800 41.1215   8
  -3  -1 -10 123.263 97.0698   4
   3  -1  10 85.7535 119.320  19
  -3  -1 -10 52.3772 96.7702  20
  -3   1 -10 233.619 197.825   3
  -3   1 -10 313.526 167.820  20
   3   1  10 21.7565 94.6520  19
   3   1 -10 93.9505 96.0075   3
   3  -1 -10 158.944 116.910   3
   3  -1 -10 154.662 111.114  15
  -3   1  10 90.1471 89.3655   1
  -3  -1  10 109.606 57.5110  13
  -3   1 -10 119.551 89.4495  10
  -3  -1 -10 84.9408 105.553  15
   3  -1 -10 83.9496 123.624  10
   3   1 -10-42.1335 125.636  10
  -3   1  10 157.194 145.586  14
   3  -1  10 43.2360 108.941   6
   3  -1 -10-14.8485 138.025   7
   3   1  10 17.4413 77.5561   4
  -3  -1 -10-12.7029 94.5404  17
  -3  -1  10 44.3153 54.5459  17
  -3  -1  10 549.610 274.641   4
   3  -1 -10 67.7324 74.1208  12
  -3   1 -10 139.107 108.885   2
   3   1 -10 189.654 111.387  15
   3   1 -10 95.2543 104.389   7
   3   1 -11 438.297 206.625   7
   3  -1 -11 860.488 234.138  10
  -3  -1 -11 1061.78 282.633   3
  -3   1 -11 782.793 157.907  17
  -3   1 -11 362.338 181.709  20
  -3   1 -11 785.130 213.180  15
  -3  -1  11 759.270 169.434   8
  -3  -1 -11 1050.07 175.876  10
   3   1  11 929.771 234.368  14
  -3  -1 -11 865.255 193.630  17
  -3  -1  11 652.887 269.297   4
  -3   1  11 874.240 260.971  14
  -3   1  11 929.430 180.050  12
  -3  -1 -11 497.251 202.940  15
  -3   1 -11 633.156 196.277   2
   3  -1  11 676.234 213.455   6
  -3  -1 -11 802.127 141.244  13
   3  -1 -11 744.533 253.524   7
  -3   1  11 1306.57 305.559  18
   3   1  11 536.477 208.167   6
  -3   1 -11 674.938 165.656  10
   3   1 -11 832.558 214.805   3
  -3  -1  11 812.890 146.720  13
  -3  -1  11 622.483 186.741  18
  -3  -1 -11 712.280 169.198   4
  -3   1  11 482.757 149.400   1
   3  -1 -11 820.470 131.980   8
   3  -1 -11 1521.41 247.954  12
  -3  -1  11 752.446 128.836  17
   3   1  11 757.081 215.240  19
   3  -1 -11 542.677 221.773  15
  -3   1  11 805.304 259.272   4
   3   1 -11 341.166 166.684   5
   3   1 -11 813.753 233.300  15
   3  -1  11 483.152 197.040  19
   3   1  11 974.975 200.338   4
   3  -1 -11 845.051 246.711   5
   3   1  11 591.918 223.125  12
   3  -1  11 976.574 311.785  12
  -3  -1  11 604.728 232.724  14
   3  -1 -11 663.252 205.025   3
  -3  -1 -11 590.560 183.698  20
   3   1 -11 867.946 265.840  10
  -3   1 -11 825.564 231.499   3
  -3  -1  11 640.548 177.150   1
   3   1 -12 3.07378 145.435   7
  -3   1 -12 487.828 135.639  17
   3  -1  12 537.715 258.837  12
  -3  -1  12 95.7481 157.293  14
  -3   1  12 548.185 182.688   1
  -3   1 -12 314.745 186.961  20
   3   1 -12 318.985 190.206  10
  -3   1  12 263.313 156.759  18
   3   1  12 306.168 137.790  12
   3   1  12 276.630 183.234   6
   3  -1  12 351.312 186.439  19
  -3   1  12 303.470 202.532   4
   3  -1 -12 253.878 85.6246   8
  -3   1  12 209.938 160.781  14
  -3  -1  12 297.022 87.0797  13
   3   1 -12 388.137 165.512   3
  -3  -1 -12 185.720 186.801  20
   3   1  12 401.663 160.360  19
  -3   1 -12 301.171 159.896   3
   3  -1 -12 300.926 124.442   3
  -3   1 -12 124.065 143.819  15
  -3  -1  12 477.930 169.814   1
  -3  -1 -12 510.796 229.657   3
  -3  -1 -12 534.423 178.303  17
   3   1  12 19.9635 120.950  14
  -3  -1  12 234.245 200.628   4
  -3  -1 -12 248.966 92.3896  10
  -3  -1 -12 165.363 136.986  15
  -3  -1 -12 375.478 91.7535  13
  -3   1 -12 185.856 115.069   2
  -3  -1  12 294.744 79.2282  17
   3  -1 -12 222.539 200.384  15
  -3   1 -12 322.546 102.903  13
   3  -1 -12 102.077 137.689   5
  -3  -1  12 62.6600 99.6834  18
   3  -1 -12 291.134 144.883  10
   3   1 -12 253.398 180.111  15
  -3   1 -12 230.929 112.099  10
   3   1  12 138.342 108.641   4
   3  -1  12 335.605 160.034   6
   3   1 -12 363.689 186.102   5
   3   1  13 670.957 229.075  12
  -3   1 -13 182.572 166.137  15
   3   1 -13 262.267 165.583   5
   3   1 -13 272.645 195.742  15
  -3  -1  13 762.284 295.467   4
  -3  -1 -13 257.008 105.557  10
  -3   1 -13 595.640 242.035   3
  -3   1  13 138.090 143.674   1
   3   1  13 252.497 158.925   6
   3   1  13 400.349 194.929  14
  -3   1 -13 298.088 150.217  10
  -3  -1  13 342.856 198.848  14
  -3   1  13 170.872 60.8297  13
  -3  -1  13 58.6463 105.309   1
   3   1 -13-178.363 223.991   7
   3  -1 -13 326.061 199.502   5
  -3  -1  13 225.732 149.415  18
   3   1  13 281.546 132.248   4
  -3  -1 -13 426.734 232.626   3
   3  -1 -13 220.994 158.654  15
   3  -1 -13 185.533 193.292  20
   3  -1 -13 359.779 91.1306   8
  -3  -1  13 184.524 73.9352  17
  -3   1 -13 269.133 100.729  17
  -3   1 -13 630.487 246.891  20
  -3  -1 -13 107.345 102.132  17
   3  -1  13 174.047 175.783   6
   3   1 -13 825.715 298.486  10
   3   1  13 59.8826 109.157  19
  -3   1 -13 295.802 174.110   2
   3  -1  13 157.872 147.711  19
   3  -1 -13 192.239 142.633   3
  -3   1  13 450.232 205.921  18
   3   1 -13 442.898 191.639   3
  -3  -1 -13-51.9074 173.388  20
   3  -1 -13 176.220 117.477  10
  -3   1 -13 209.088 68.1695  13
  -3   1  13 143.877 185.589   4
   3  -1  13 234.295 199.277  12
  -3   1  13 287.963 189.785  14
  -3  -1 -13 329.920 174.330  15
   3  -1 -14 147.132 129.358  15
  -3   1 -14 46.1493 115.710  10
  -3  -1  14-35.7775 179.014   4
  -3   1  14 41.2058 109.616   1
   3   1 -14 299.253 156.488   5
  -3  -1  14 31.3403 63.7285  17
  -3   1 -14-27.8381 154.082  15
  -3   1 -14 236.989 135.550   3
  -3   1  14 40.8056 161.492   4
   3  -1 -14 57.3933 118.603   3
   3  -1  14-26.0940 151.188  19
  -3   1 -14 148.285 183.456  20
   3   1 -14 171.345 160.473  15
   3   1  14 219.727 119.156   4
   3   1 -14-52.0513 172.836   7
  -3   1  14 89.1505 131.264  18
  -3  -1 -14 11.4414 174.461   3
  -3  -1  14 131.748 121.269   1
   3  -1 -14 209.218 148.890  10
   3   1  14 197.503 179.248  12
  -3  -1  14 95.4631 109.989  18
  -3  -1 -14-53.8265 157.694  15
   3   1  14 219.048 200.154   6
   3  -1  14 173.744 214.575  12
   3   1  14 431.520 210.792  14
  -3  -1 -14 609.359 180.626  10
  -3   1  14 431.188 257.719  14
   3   1 -14 302.132 174.366   3
   3  -1 -14 326.901 226.992  20
   3  -1  14 0.37590 135.507   6
  -3  -1  14 293.077 160.368  14
  -3   1 -14 77.5943 79.2348  17
  -3  -1 -14 193.196 183.184  20
   3   1  14 235.826 157.939  19
   3  -1 -14 234.192 81.5440   8
   3   1 -14 140.993 182.371  10
  -3  -1 -14 41.0582 124.399  17
   3  -1 -14 430.719 212.182   5
  -3   1 -14 203.042 56.4002  13
  -3   1  15 237.155 179.227   1
   3   1 -15-81.0501 187.222   7
   3   1 -15 11.3783 190.217  15
   3   1 -15-195.745 212.089   5
   3   1  15 274.646 225.174   6
  -3   1  15-59.1901 186.280   4
   3   1  15 15.3331 167.728  19
  -3   1 -15-219.667 206.819  15
   3  -1 -15 143.589 132.236  20
  -3   1 -15-24.4252 89.7909  10
  -3  -1 -15 351.959 205.800   3
  -3   1  15 84.8636 176.669  14
   3  -1 -15 198.159 151.039  15
  -3   1  15 50.1235 124.372  18
   3   1  15 122.707 120.619   4
  -3  -1  15 81.2393 146.889   1
   3   1  15 535.470 205.794  14
  -3   1 -15 123.869 194.263   3
   3  -1  15 96.9630 143.067   6
  -3  -1 -15 415.966 142.189  10
  -3   1 -15 57.7872 139.293  20
   3  -1 -15 41.0599 135.725   3
   3  -1  15 388.736 200.424  19
  -3  -1  15 288.840 259.262   4
   3  -1  15 371.010 226.045  12
  -3  -1  15 210.734 162.694  18
   3   1 -15 306.092 216.899  10
  -3  -1 -15 135.440 130.759  17
  -3  -1 -15-40.0478 154.454  20
   3   1 -15 275.626 184.335   3
  -3   1 -15 221.802 91.6038  17
  -3  -1  15 176.642 214.326  14
  -3  -1 -15 443.007 239.242  15
   3   1  15 407.630 226.914  12
   3  -1 -15-120.709 187.643   5
  -3   1 -16 265.408 198.892   3
   3   1 -16 635.358 293.910   7
   3  -1  16 719.764 347.223  12
  -3  -1  16 268.497 183.125   1
   3   1  16 241.329 173.192  19
   3   1 -16 340.307 168.364   3
  -3   1  16 587.694 270.997  14
  -3  -1 -16 471.582 248.954   3
  -3   1 -16 231.105 193.302  15
   3  -1 -16 389.568 180.948   5
  -3  -1  16 661.294 286.885  14
   3  -1 -16 293.252 201.161  15
  -3  -1  16 402.869 250.124   4
   3   1 -16 371.153 222.234  15
   3  -1 -16 325.665 208.195  20
  -3   1 -16-63.9757 151.554  20
  -3   1  16 390.209 237.668   4
  -3   1  16 306.304 181.243   1
   3   1  16 429.414 253.264   6
  -3   1 -16 158.443 137.883  10
   3  -1  16 301.027 188.144  19
  -3  -1 -16 548.659 196.544  17
  -3  -1 -16 281.663 224.751  15
  -3   1  16 697.172 271.476  18
   3   1 -16 762.652 312.688  10
   3   1  16 373.128 277.826  12
  -3  -1 -16 1234.92 375.537  20
   3  -1 -16 789.641 280.692   3
  -3  -1 -16 558.862 146.898  10
   3  -1  16 525.555 253.499   6
   3   1  16 309.823 164.155   4
   3   1  16 404.244 198.829  14
  -3   1 -16 380.919 119.764  17
  -3  -1  16 355.511 168.143  18
  -3   1  17 1222.86 376.628  18
   3   1  17 1183.55 315.709  14
   3   1  17 1258.90 372.214  12
   3   1 -17 1047.04 311.034  10
   3  -1  17 705.477 270.080  19
   3   1 -17 1223.76 379.845  15
  -3   1  17 1385.85 332.233   1
   3  -1  17 1108.83 307.322  12
  -3  -1  17 1245.93 344.201   1
  -3  -1 -17 717.731 280.796  20
  -3   1 -17 1416.59 296.645  10
  -3  -1 -17 1160.37 253.400  17
  -3   1  17 1056.89 358.969  14
   3   1 -17 1721.62 439.541   7
  -3  -1  17 1445.46 386.611   4
   3  -1 -17 1283.60 332.686   3
  -3  -1 -17 1388.67 232.689  10
   3   1 -17 1026.77 286.020   3
   3   1  17 1449.63 373.719   6
  -3  -1  17 791.640 273.118  18
  -3   1 -17 1074.00 372.736  15
   3   1  17 479.007 227.134  19
  -3  -1  17 946.651 361.998  14
   3  -1 -17 1467.89 394.190  20
   3  -1  17 1226.65 372.906   6
  -3   1  17 1468.16 367.122   4
  -3   1 -17 905.024 308.082   3
   3  -1 -17 1279.07 367.652  15
  -3  -1 -17 749.395 306.279  15
   3  -1 -17 1240.92 385.849   5
  -3   1 -17 741.589 267.041  20
  -3  -1 -17 1034.91 350.509   3
  -3   1 -18 822.384 318.290   3
   3   1 -18 778.933 321.763  20
  -3  -1 -18 1064.47 232.710  17
  -3   1  18 463.394 222.372   1
   3   1  18 1464.01 377.844  12
   3  -1  18 980.382 333.171   6
   3   1 -18 476.699 282.944  15
  -3   1  18 1085.59 345.201  18
  -3  -1 -18 972.178 318.884   3
  -3  -1 -18 796.294 312.405  15
  -3  -1  18 965.539 290.417  18
   3   1 -18 958.192 280.522   3
   3   1  18 1079.65 342.387  19
   3  -1  18 887.406 309.871  19
   3  -1 -18 741.228 263.911  15
  -3  -1  18 1332.53 398.562   4
   3   1 -18 621.195 281.255   7
  -3   1 -18 1676.31 445.290  15
   3   1 -18 1152.42 299.512  10
  -3   1 -18 921.235 323.815  20
   3  -1  18 1386.43 427.542  12
   3  -1 -18 1800.48 456.413  20
  -3   1 -18 1389.68 293.209  10
  -3  -1  18 1145.58 324.816   1
  -3   1  18 1047.48 339.643  14
  -3  -1 -18 519.658 280.351  20
   3  -1 -18 917.282 311.329   3
  -3  -1  18 954.328 335.401  14
  -3   1  18 1075.65 353.532   4
   3   1  18 1029.17 346.777   6
   3   1  19 184.185 199.727  19
  -3   1  19 200.634 208.876   1
   3  -1 -19 340.716 231.607  15
   3   1 -19 427.010 280.498  20
  -3   1 -19-23.4181 173.969   3
   3  -1  19 351.680 249.776  12
  -3   1  19 167.363 181.741  18
  -3  -1  19 130.975 142.676   1
   3   1 -19 204.684 211.391  15
   3  -1  19 129.335 194.049  19
  -3  -1 -19 934.055 373.656  20
   3  -1 -19 142.094 165.104   3
   3  -1  19 42.3864 205.117   6
   3   1  19 257.079 160.815   6
  -3   1  19 180.902 195.808   4
  -3  -1  19 282.773 221.762  14
  -3  -1  19 354.973 210.492   4
  -3  -1 -19 415.134 273.386  15
  -3  -1  19-76.9895 173.273  18
  -3   1 -19 444.961 259.183  20
  -3  -1 -19 231.858 237.943   3
   3   1  19 336.018 249.452  12
  -3   1  19 100.101 226.028  14
   3   1 -19 119.842 184.529   3
  -3   1 -19-248.418 217.339  15
   3   1 -19 346.393 204.194  10
   3  -1 -19 177.715 261.623  20
  -3   1  20 89.2721 168.776   4
   3  -1 -20 314.540 260.391   3
  -3   1 -20 105.106 160.832  20
  -3  -1  20 182.310 144.153   6
   3   1 -20 15.7530 145.738  10
   3  -1  20 205.541 226.390  12
   3   1 -20 217.027 238.948  20
   3  -1 -20 171.798 273.720  15
   3  -1  20-92.8063 184.130  19
  -3   1 -20 158.916 172.217  15
  -3  -1  20 125.791 194.056   1
  -3  -1 -20 381.602 249.628  20
   3  -1 -20 304.761 250.923  20
   3   1  20-239.213 233.814  19
  -3  -1  20-20.5498 183.268  14
   3   1  20 351.056 266.435   6
  -3  -1  20-25.8970 165.343   4
   3   1 -20 106.279 148.196   3
  -3   1  20 163.875 151.170   1
  -3   1 -20-179.671 236.271   3
  -3  -1 -20 11.6232 167.942   3
  -3   1  20 24.1262 198.837  14
   3  -1  20 283.106 242.154   6
  -3  -1 -20-41.1581 163.810  15
   3   1  20-29.3878 161.777  12
   3   1 -20-93.3662 202.735  15
  -3   1  20 235.527 219.198  18
  -3  -1  20 36.4186 135.674  18
  -3  -1  21 273.460 254.472  14
  -3  -1  21 176.826 259.016   1
  -3  -1 -21 137.628 185.969  15
  -3  -1  21 79.3983 201.991   4
   3   1  21 30.9317 182.750   6
   3  -1 -21-170.554 201.493   3
  -3   1 -21-521.535 310.594  15
  -3  -1  21 320.034 247.282  18
   3  -1  21 0.54152 198.043  12
   3   1  21-174.604 211.116  12
   3   1 -21 95.8240 202.506  10
   3  -1 -21-11.6752 216.792  15
  -3   1 -21-132.533 236.204  20
  -3   1 -21-220.622 271.959   3
  -3   1  21-31.8137 146.350  18
  -3  -1  21 353.467 288.353   6
  -3   1  21-28.6902 161.555   1
   3  -1  21-171.176 140.957  18
   3  -1  21-128.103 209.613   6
  -3  -1 -21 253.957 270.770  20
   3   1 -21 243.541 219.212  15
   3  -1  21-27.8225 188.940  19
  -3   1  21-50.2458 162.264   4
   3  -1 -21 606.548 315.928  20
   3   1  21 102.121 228.771  19
   3   1 -21 42.8259 227.167  20
  -3   1  21 147.034 211.418   6
  -3   1  21 25.0884 242.889  14
   3   1 -21 48.4477 153.425   3
  -3  -1 -21 485.510 310.891   3
  -3  -1 -22-40.6905 187.969  20
  -3   1  22 204.307 238.198  18
   3   1  22-39.4657 205.064  18
  -3   1  22 376.113 273.440   6
   3   1 -22 561.767 277.431  10
   3   1  22 611.438 291.242  19
  -3  -1  22 649.679 318.436   1
  -3  -1  22 2.42147 189.858  18
   3   1 -22-88.7900 286.016  20
   3  -1 -22 80.6583 176.896  15
   3   1  22 586.372 267.429   6
   3  -1  22 277.792 187.615  18
  -3   1 -22-136.851 270.696   3
  -3   1  22 184.669 268.940  14
   3   1 -22 157.329 192.454   3
  -3   1  22 64.2318 159.059   4
  -3   1 -22 28.4740 239.948  20
   3  -1  22 189.564 230.320  12
  -3  -1  22-84.8977 168.240   4
  -3  -1 -22 208.367 219.008   3
   3  -1  22 3.53663 212.923  19
  -3  -1  22-71.0541 243.274   6
  -3  -1 -22 594.218 327.759  15
  -3   1  22 43.1946 134.869   1
  -3  -1  22-40.3070 173.338  14
   3  -1 -22 289.329 230.384  20
   3   1 -22 91.8072 220.552  15
   3   1  22 470.034 249.828  12
   3  -1  22 336.584 272.065   6
  -3   1 -22 27.5741 210.601  15
   3  -1 -22-26.2404 156.416   3
  -3   1 -23 53.8484 242.860   3
  -3   1 -23-48.8127 194.016  20
   3  -1  23 251.549 320.067   6
   3   1  23 218.277 258.059   6
   3  -1 -23-61.8713 221.535   3
   3   1 -23-31.0656 277.657  20
   3   1  23 447.739 201.213  19
   3  -1  23 538.592 360.406  19
   3   1 -23 156.212 212.974   3
   3   1 -23 82.3206 227.303  15
  -3   1  23-127.865 209.119   4
  -3  -1 -23 406.635 319.558  20
   3  -1 -23 103.818 270.743  15
  -3  -1 -23 71.5684 243.307   3
  -3   1  23 75.3108 215.320   1
   3   1 -23 316.566 223.608  10
  -3  -1  23 194.024 206.931   6
   3  -1 -23-152.229 320.588  20
  -3  -1  23 179.264 197.357  18
  -3   1 -23 13.3574 183.495  15
  -3  -1 -23-200.717 259.965  15
   3  -1  23 257.848 213.022  18
   3  -1  23-39.5889 188.145  12
  -3   1  23-79.9620 170.282  18
  -3   1  23 65.3474 215.070  14
  -3  -1  23 245.574 216.048   1
  -3  -1  23 436.765 344.983  14
   3   1  23 29.7573 208.755  18
  -3  -1  23-103.562 195.257   4
   3   1  23-33.3778 201.416  12
  -3   1  23-120.546 224.274   6
  -3   1  24 268.476 295.781  14
  -3   1  24 39.4412 205.010   6
   3   1  24 142.189 240.294  18
  -3   1 -24 715.230 335.034   3
  -3   1 -24 1.92870 204.444  20
  -3   1  24 164.055 190.591  18
   3  -1 -24-92.7824 232.372  20
   3   1 -24 97.6498 205.924  20
  -3  -1  24 137.852 291.071  14
  -3  -1  24 125.583 184.357   1
  -3   1 -24 439.162 349.380  15
  -3  -1  24 348.651 318.191   4
   3   1 -24 234.509 220.481  15
   3   1  24 329.693 254.091  19
  -3  -1 -24-217.873 239.424  20
   3  -1  24 93.3386 194.949   6
   3   1  24 4.52577 222.021   6
  -3  -1  24 188.040 199.739   6
   3  -1  24 415.312 302.088  19
   3   1  24 349.634 248.474  12
  -3   1  24 40.6070 215.851   4
   3  -1 -24 152.251 166.825   3
   3  -1  24-153.433 189.053  12
   3  -1 -24 16.5763 253.800  15
   3   1 -24 374.078 258.274   3
  -3  -1 -24-189.335 186.971   3
  -3  -1 -24 201.450 251.835  15
   3  -1  25 66.1445 252.334  12
  -3   1 -25 122.491 229.609   3
   3  -1 -25-37.1544 230.094   3
   3   1 -25 292.123 210.215  15
  -3   1  25 197.840 264.787  18
  -3   1  25 107.620 177.778   4
  -3  -1  25 1.64615 228.220   1
  -3  -1 -25-307.912 163.312   3
   3   1  25 247.710 232.660  12
  -3   1  25 120.967 225.303   6
   3  -1 -25 180.429 304.713  20
   3   1 -25 45.2416 208.907  20
  -3   1  25-390.951 286.746  14
  -3   1 -25 314.123 251.303  15
   3   1  25 59.8343 229.772  18
  -3  -1  25 290.364 273.376   6
   3  -1  25 81.1616 238.773   6
   3  -1 -25 144.676 269.026  15
  -3  -1 -25-359.280 342.893  15
  -3   1 -25-70.1711 223.202  20
   3  -1  25 254.279 319.800  19
   3   1  25 158.962 279.034   6
  -3  -1 -25-199.289 266.075  20
   3   1 -25 422.825 286.984   3
  -3  -1  25 169.341 209.713  14
   3   1  25-58.3985 249.634  19
  -3   1 -26 131.178 231.363  20
  -3  -1 -26 493.147 285.305   3
   3  -1  26-280.024 232.120   1
  -3   1  26 628.175 349.055  18
   3  -1 -26 54.5277 201.596   3
  -3   1  26 409.094 311.192  14
  -3   1  26 102.436 253.011   6
   3   1  26 293.709 299.994  18
  -3   1  26 109.860 212.901   4
   3  -1  26 209.809 281.758   6
  -3  -1  26-50.8490 383.769   6
   3   1  26 395.822 263.724   6
  -3  -1  26-32.7312 344.945  14
  -3   1 -26 349.743 312.053   3
  -3  -1  26 733.723 308.149   1
  -3  -1  27 92.9324 219.010   6
   3  -1 -27 212.563 205.532   3
  -4  -1   0 5458.40 341.287  18
  -4  -1   0 5578.34 377.762   8
   4  -1   0 5472.57 292.371  11
  -4  -1   0 5001.58 313.826  11
   4   1   0 5048.04 337.652  10
  -4   1   0 5035.41 327.619   4
  -4  -1   0 6595.71 425.865  10
   4  -1   0 5805.37 325.790   4
   4  -1   0 5519.83 411.709  12
  -4   1   0 5244.81 324.675  19
   4   1   0 5131.54 323.894   6
   4   1   0 6416.99 401.226   4
  -4   1   0 5331.90 293.476  11
  -4   1   0 5808.37 352.203  12
  -4  -1   0 5475.77 331.441  12
  -4   1   0 5781.48 351.178  18
  -4  -1   0 5980.65 347.764   6
   4   1   0 5955.41 335.081  11
   4   1   0 6368.08 369.806  18
  -4  -1   0 4665.74 516.069  13
   4   1   0 5251.06 328.982  19
   4  -1   0 5090.23 338.320   6
  -4   1   0 5730.07 343.893   6
   4   1   0 5078.48 329.145  12
   4   1   0 5903.58 278.969  14
   4  -1   0 5557.52 349.036  18
  -4  -1   0 4528.19 378.322   4
  -4  -1   0 5296.20 272.659  14
   4  -1   0 5281.07 322.386  19
   4  -1  -1 5760.76 366.082  12
  -4  -1   1 5547.85 313.673  14
   4  -1  -1 5766.61 360.493  18
   4   1   1 5692.62 341.686  11
   4  -1   1 5872.83 350.957  18
  -4   1   1 5760.29 357.111   6
  -4  -1   1 6318.75 440.611  10
   4  -1  -1 4932.18 270.890  16
  -4   1  -1 5281.14 305.245  11
  -4   1  -1 5194.88 330.291   2
  -4   1  -1 5804.13 414.864  12
   4   1   1 5125.69 302.479  20
  -4  -1   1 4706.64 346.093   8
   4   1  -1 5891.14 442.492   4
  -4  -1   1 4866.04 318.084  11
   4  -1   1 5298.96 307.480  11
   4   1  -1 5602.97 347.594  18
   4   1   1 4919.62 318.698   6
  -4   1   1 5156.44 345.121   4
   4   1  -1 4567.40 285.472   7
   4  -1  -1 4811.81 302.937  19
  -4  -1  -1 4933.65 313.699  11
  -4  -1  -1 5094.61 329.132  12
  -4   1  -1 5789.43 347.763   6
  -4   1   1 5141.92 330.045  14
  -4   1  -1 4915.30 306.567   4
  -4  -1  -1 5157.58 338.366   6
  -4  -1  -1 4832.22 327.896  18
   4  -1  -1 5415.61 284.650  11
   4   1  -1 5808.06 299.052  14
  -4   1   1 4879.63 335.630  18
  -4  -1  -1 5690.01 365.200  10
  -4  -1   1 5737.63 339.022   6
   4  -1   1 5312.05 440.212  12
   4   1  -1 5726.37 335.722  11
   4   1  -1 5362.70 314.202  12
  -4  -1   1 5079.80 506.518  13
   4   1   1 5695.82 314.915   4
  -4   1   1 5475.16 283.820  12
   4  -1  -1 5028.02 207.123   7
   4   1   1 5299.87 327.252  19
   4  -1  -1 5220.00 278.667   9
   4  -1  -1 5207.93 336.249   4
   4  -1   1 4824.52 238.132  20
   4   1  -1 5516.02 320.734   1
   4   1  -1 5511.58 381.685  10
   4   1   1 4834.67 331.898  12
  -4  -1  -1 5577.58 528.052  13
  -4  -1   1 4929.19 333.038  18
  -4   1  -1 5781.34 343.254  19
   4   1   1 5588.88 360.242  18
   4  -1  -1 5125.47 338.424   5
   4  -1   1 5533.00 338.878   6
   4  -1   1 4957.79 320.400  19
   4   1  -1 4818.86 300.326   6
  -4   1   1 4789.94 273.866  11
  -4  -1   1 3749.71 391.667   4
  -4  -1  -1 5552.05 344.937  19
  -4  -1  -1 4994.44 344.176   4
  -4   1  -1 4660.48 327.885  18
  -4  -1  -1 4966.91 235.149  14
   4   1  -2 542.252 105.093   7
   4  -1  -2 531.255 108.805  19
   4   1   2 687.326 122.420  20
   4  -1  -2 516.847 67.2639   7
   4  -1  -2 425.866 67.6597   1
  -4   1   2 423.827 80.5412  11
  -4   1  -2 464.587 93.0490  11
  -4  -1   2 439.336 179.538   4
   4   1   2 319.014 105.449  18
  -4  -1  -2 657.512 105.298   4
   4   1   2 576.904 119.707  11
   4  -1   2 534.944 101.747  19
   4  -1   2 429.805 89.6224  11
   4   1  -2 414.312 142.007  10
  -4   1   2 562.721 121.839   5
  -4  -1  -2 408.974 99.1798  20
  -4   1  -2 466.927 100.313   2
  -4   1   2 575.354 94.5363   3
   4  -1  -2 468.317 92.4654  12
  -4  -1  -2 508.097 79.8704   2
   4  -1   2 269.337 158.697  12
  -4   1   2 395.201 104.476  18
  -4   1  -2 501.275 74.3791  20
  -4  -1   2 693.861 115.497   1
  -4  -1  -2 694.196 243.403  13
  -4   1   2 531.574 109.260  14
   4   1  -2 809.509 201.571   4
  -4  -1  -2 623.027 123.807  19
   4  -1  -2 422.570 102.173   5
   4  -1  -2 693.257 141.528  18
  -4  -1   2 583.342 105.775   7
   4   1  -2 456.568 96.0780   5
   4  -1   2 576.026 129.432  18
  -4   1   2 463.019 120.335   4
   4  -1   2 661.795 124.777   6
   4   1   2 414.641 103.561  19
  -4  -1  -2 546.750 117.997  11
   4  -1  -2 573.205 86.4115   9
   4  -1  -2 519.995 93.6991  11
   4   1   2 478.150 69.4102   4
   4   1   2 627.239 128.799  12
   4  -1   2 470.717 78.7329  20
  -4  -1   2 459.971 104.650  11
  -4   1  -2 457.257 177.234  12
   4   1   2 530.357 114.987   6
  -4   1  -2 387.883 86.2868   4
  -4  -1   2 709.489 125.930  18
   4   1  -2 530.159 112.145  14
  -4  -1   2 555.946 123.090  14
  -4  -1  -2 652.738 118.480   6
   4  -1  -2 507.447 119.763   4
  -4  -1   2 949.984 275.930  13
   4   1  -2 557.908 117.245  18
  -4   1  -2 394.522 102.404  19
  -4   1   2 481.518 68.5608  12
  -4   1  -2 616.335 115.413   6
  -4  -1   2 385.131 115.103   8
  -4   1  -2 496.534 103.619  18
   4   1  -2 374.182 95.7690  11
  -4  -1  -2 363.398 90.2972  10
  -4  -1   2 811.449 193.683  10
  -4  -1  -2 445.476 114.224  12
   4   1  -2 447.792 98.6999   1
   4   1  -2 661.832 141.473   8
  -4  -1   2 632.418 120.680   6
  -4   1   2 539.920 65.8543   7
   4  -1  -2 421.179 72.8646  16
   4   1   3-9.10395 83.8176  12
  -4   1   3 38.1079 37.9010   9
  -4  -1   3-25.4093 132.615   4
  -4  -1   3-1.13468 145.058  13
   4   1   3 0.62525 54.3232  19
  -4   1  -3 17.4210 49.7785   2
  -4   1   3 68.1999 75.7111   4
  -4   1  -3-24.0037 51.6124  11
   4  -1   3 117.196 66.2794  11
   4  -1   3-0.09622 66.8106  18
  -4   1   3 5.37374 50.4865  11
   4   1  -3 48.8419 74.8011  18
  -4   1   3 113.258 64.7018  18
  -4  -1   3 44.1401 66.6050  18
  -4  -1   3 44.6823 66.1311   8
  -4   1   3 43.4802 37.6998  16
  -4   1  -3 61.2952 166.010  12
   4  -1  -3 146.962 66.8904   5
  -4  -1   3 65.6428 67.9102   7
   4  -1  -3 19.7797 37.2903  16
  -4  -1   3 20.0782 75.7157  14
   4   1  -3 121.238 67.5753   1
   4   1   3 55.0576 90.9423  20
  -4  -1   3-87.2813 60.1353   1
  -4  -1  -3 14.8292 37.2142   2
  -4  -1   3 92.8180 73.9910   5
   4   1  -3 80.6800 82.3650   8
   4  -1  -3 51.9737 42.5638   1
   4  -1  -3 96.3881 53.8165  12
   4  -1   3 20.9229 46.5816  20
   4   1  -3 35.0763 126.785   4
   4   1  -3 11.3808 53.1813   7
   4  -1   3 49.7614 147.965  12
  -4   1   3 50.3237 41.6143   7
   4   1  -3 7.37238 104.336  10
  -4  -1  -3 20.7646 55.0315  20
  -4   1  -3 68.4582 43.9846  20
   4   1  -3-0.76423 54.6693   5
   4  -1  -3-20.1013 36.3831   9
   4  -1  -3-12.7030 40.3616   7
   4   1  -3-28.7353 74.4405  14
   4  -1   3 10.0743 50.0001   2
  -4  -1  -3 6.24191 169.401  13
   4  -1   3 7.18413 57.6776  19
  -4  -1   3-68.3850 69.8475  11
   4   1   3-25.0359 58.2829   6
  -4   1   3 39.2826 60.8039   3
  -4   1   3 48.9260 61.1463  14
  -4  -1  -3-36.1831 63.5140  11
   4  -1   3 106.406 80.6596   6
   4   1  -4 48.8850 27.3629   3
   4   1   4-24.4911 66.2279  19
  -4  -1   4 70.9398 100.641  14
  -4   1   4 71.2813 58.1723   7
   4   1  -4 1.16885 57.1650   1
  -4  -1  -4-167.158 124.642  13
  -4  -1   4 15.0731 36.8393   3
   4  -1  -4 26.1072 47.6170   3
  -4  -1   4-55.4380 64.9458  11
  -4  -1   4 7.56940 75.2534   8
   4  -1   4 72.0966 58.5672  19
  -4  -1   4-299.244 166.029  13
  -4   1   4 28.4018 74.2714  18
  -4   1   4 91.5570 41.1407   1
  -4   1  -4-37.0179 55.7008  11
  -4   1   4 61.5940 84.2728   4
  -4   1   4 31.6215 46.4234  11
   4   1   4 57.0624 82.1428   6
  -4   1   4 25.3183 35.3316   9
  -4  -1   4-196.560 155.588   4
   4   1   4-42.0972 70.0096  12
  -4  -1  -4 108.049 107.797   3
   4   1  -4 112.355 78.8602   8
   4  -1  -4-75.3094 77.7765   5
  -4  -1   4-31.7738 79.4556   7
   4  -1   4 59.9367 78.1983  18
   4   1   4 36.9889 52.4830   2
  -4   1   4 17.2216 53.5158  14
   4  -1   4 30.8499 75.0093   6
  -4  -1  -4 5.19051 77.0086  11
  -4  -1   4 187.817 87.5932   5
  -4  -1  -4 40.1751 97.6050  17
  -4  -1  -4-2.73569 70.4097  20
   4  -1   4-8.62909 137.906  12
  -4   1  -4 67.1936 58.6195   2
   4  -1   4 89.0813 67.3586  20
  -4   1   4 86.7177 47.5252   3
  -4  -1   4 54.1030 61.0133  18
   4   1  -4-13.0466 58.0285  18
   4  -1  -4 23.5494 33.3514  16
  -4  -1  -4 28.8764 43.9882   2
   4  -1  -4 82.7488 42.9128   9
   4   1  -4 161.860 77.4638   5
  -4  -1   4 28.6959 48.8928   1
   4   1  -4 72.8054 67.5529   7
  -4   1  -4 70.4148 59.5163  20
  -4   1   4 11.2695 39.0091  16
   4  -1  -4 23.4632 54.2694   7
   4   1  -4 11.6543 108.129  10
   4  -1  -4 117.198 100.962  15
   4  -1  -4 15.8634 34.2321   1
  -4   1   5 1152.52 125.174  16
   4  -1  -5 1164.88 129.739   9
  -4   1   5 1384.92 205.378  18
  -4  -1  -5 1464.61 280.701  13
  -4   1   5 1521.39 256.964   4
  -4   1  -5 956.970 147.275  20
   4  -1   5 1178.73 269.591  12
  -4   1   5 1097.32 147.978   8
   4  -1  -5 1018.24 177.560   5
   4   1   5 1415.43 207.377   6
   4   1  -5 1199.66 182.805   7
  -4   1   5 1300.48 205.288  14
   4   1   5 1165.47 212.494  12
  -4  -1  -5 791.000 173.849  17
  -4  -1  -5 1167.52 253.143   3
  -4  -1  -5 1347.46 194.410  20
  -4   1   5 1375.50 176.690  11
  -4  -1   5 1536.47 306.536  13
   4  -1   5 1391.14 192.218  20
   4  -1  -5 1397.58 188.456   7
  -4   1   5 1325.70 137.815   9
  -4  -1   5 1253.50 149.079   3
  -4  -1  -5 1289.63 197.202  11
   4   1  -5 1228.68 111.825   3
  -4   1   5 1431.60 170.453   3
   4   1   5 1322.54 148.303   2
   4  -1  -5 1186.23 129.739  16
  -4  -1  -5 1392.13 149.237  14
  -4  -1   5 1238.33 164.629   1
  -4  -1   5 1299.45 182.922   8
   4  -1   5 1241.58 191.449  19
   4  -1   5 1124.75 176.987   6
  -4  -1   5 1144.56 174.625  11
   4   1   5 1163.03 180.112  19
  -4  -1   5 965.293 253.436   4
   4  -1  -5 1017.26 141.788   3
   4   1  -5 1155.82 180.570  15
   4  -1  -5 1139.27 179.925  15
  -4  -1   5 1177.02 173.514  18
  -4   1   5 1350.59 163.826   7
  -4   1   5 1132.89 115.899   1
  -4  -1   5 1175.34 225.612  14
  -4  -1  -5 1210.23 144.314   2
   4   1  -5 1380.19 212.882   8
   4   1  -5 1162.94 156.773   1
   4   1  -5 1380.05 267.766  10
   4   1  -5 1046.52 163.584   5
  -4   1  -5 1060.29 166.018   2
   4  -1  -5 1237.82 131.232   1
  -4   1   6 766.447 109.728   1
  -4  -1  -6 634.299 200.756   3
   4   1  -6 600.572 145.656  15
  -4   1   6 489.384 137.375  18
  -4   1   6 717.728 133.692   7
  -4  -1   6 780.554 150.093  18
  -4  -1   6 737.312 198.870  13
  -4   1   6 717.847 103.378   9
   4   1  -6 942.903 253.484  10
  -4   1   6 691.457 104.022  16
  -4  -1   6 672.373 139.521   3
   4  -1   6 368.902 134.319  19
  -4   1   6 529.748 148.926  14
  -4  -1  -6 535.277 168.491  13
  -4  -1  -6 646.636 126.409   2
  -4   1   6 543.144 179.849   4
  -4   1   6 764.432 116.859   8
   4  -1   6 809.263 274.298  12
   4   1   6 624.773 184.732  12
  -4  -1   6 627.115 139.540   8
   4  -1  -6 617.949 105.304  16
   4  -1  -6 611.666 115.312   3
  -4   1  -6 768.969 163.496  15
   4   1  -6 764.353 150.498   5
  -4   1  -6 760.018 144.362   2
   4   1   6 585.831 138.762  19
  -4  -1   6 517.637 122.787   1
   4  -1  -6 629.221 108.408   9
  -4  -1  -6 798.372 173.530  17
   4  -1  -6 866.168 189.216   7
  -4   1   6 756.596 144.522   3
  -4   1  -6 532.375 126.767  20
  -4  -1  -6 712.673 153.262  20
  -4  -1  -6 927.674 178.007  15
  -4  -1  -6 821.067 132.788  14
   4   1  -6 755.734 158.502   7
   4   1   6 565.441 112.740   2
  -4  -1   6 586.618 81.0142   9
   4  -1   6 800.591 161.300   6
  -4  -1  -6 488.376 132.062  11
  -4  -1   6 598.311 81.6544  16
   4  -1  -6 800.445 165.144  15
   4  -1  -6 607.743 150.312   5
   4   1   6 651.648 157.767   6
  -4  -1   6 822.648 240.987  14
   4   1  -6 724.923 103.723   3
  -4  -1   6 688.846 222.743   4
   4   1   7 123.740 108.862   6
   4  -1  -7 192.624 123.594   7
   4   1  -7-16.9370 47.5656   3
  -4  -1   7 176.590 100.686  13
  -4   1   7 113.201 52.9986  16
  -4  -1   7 142.495 73.5335   1
  -4   1  -7 169.507 80.4189  15
  -4   1  -7 81.6612 72.2321  20
   4   1  -7 337.529 158.939  10
   4   1  -7 103.374 109.979  15
   4  -1   7 262.107 113.876  19
  -4  -1  -7 43.6524 71.5520  20
   4   1   7 39.0548 98.0164  12
  -4   1   7 192.137 141.755   4
  -4   1   7 119.298 64.0940   9
  -4   1   7 152.867 61.3059   8
  -4  -1  -7-59.5466 101.321  15
  -4  -1  -7 172.510 118.315  17
  -4   1  -7 113.181 76.4002  10
   4  -1   7 244.100 205.158  12
   4  -1   7 67.1250 95.0528   6
  -4  -1   7 173.130 152.313   4
  -4  -1  -7 119.393 37.2579  10
  -4  -1  -7 363.862 183.514   3
  -4  -1   7 256.498 156.606  14
  -4  -1   7 67.5745 104.147   3
  -4  -1   7 123.812 82.5422   8
  -4  -1   7 173.440 100.473  18
   4  -1  -7 200.184 84.3541   3
  -4  -1  -7-16.7926 73.6929   2
  -4  -1  -7 56.1678 95.1768  14
  -4   1   7 88.4209 72.5838  18
   4   1   7 117.850 82.5018   2
  -4  -1  -7 54.2676 29.3663   4
  -4   1  -7-16.8601 84.3948   2
   4   1   7 77.9419 73.4743  19
   4  -1  -7 167.155 99.0884  15
  -4  -1  -7 205.780 145.841  13
  -4   1   7 92.0342 61.3758   1
   4   1  -7 134.071 95.9407   7
   4   1  -7-53.1693 69.0305   5
  -4   1   7 342.752 161.516  14
   4  -1  -7 105.894 54.6002  12
   4  -1  -7 14.8181 89.1049   5
   4  -1  -8 83.9630 85.2661   3
   4   1  -8-22.6255 117.779   7
   4  -1  -8-3.59707 54.9530  12
  -4  -1   8 63.3768 188.617   4
  -4  -1  -8 129.973 122.723  15
  -4   1  -8 64.2225 69.4630  10
  -4  -1   8 178.739 119.326  18
  -4  -1  -8 3.72120 42.9709   4
  -4  -1  -8 133.831 194.494   3
  -4   1  -8-91.5383 93.0034   2
  -4  -1   8 31.3696 63.8412   1
  -4   1   8 87.3110 67.6342   8
  -4   1  -8-10.6527 51.4481   4
  -4  -1   8-27.6446 104.522  13
  -4   1   8 76.9522 96.0716  18
   4   1  -8 56.2635 65.8559   3
  -4  -1  -8 63.1035 91.3734   2
   4  -1  -8-48.6212 127.051   7
  -4   1   8 27.1147 55.8332   9
  -4   1   8 73.7463 67.9162  16
  -4  -1   8 0.13742 67.2418   8
  -4   1  -8 58.5185 76.6098  20
  -4  -1  -8 3.13507 108.375  14
  -4   1  -8 188.804 95.0639  17
  -4   1   8 228.134 181.206   4
  -4  -1  -8 44.9553 84.9111  13
   4  -1   8 42.1351 92.8023  19
  -4   1  -8 149.783 107.596  15
  -4  -1   8 137.457 127.869   3
   4  -1   8 56.3740 150.709  12
   4   1   8 17.4240 99.1619  12
  -4   1   8 18.9849 55.6033   1
  -4  -1  -8 161.480 103.311  17
   4   1  -8-63.7285 70.4361  12
  -4  -1   8 430.347 208.534  14
   4   1  -8-5.77017 80.6787   5
   4  -1  -8-39.1422 66.0661   5
   4  -1   8 71.9705 85.5809   6
   4   1   8-71.5151 105.773   6
   4  -1  -8 193.110 107.107  15
   4   1  -8-150.929 121.976  15
  -4  -1  -8 8.23148 67.2008  20
  -4  -1  -8 10.3775 39.4393  10
   4   1   8 69.7964 94.5291  19
  -4   1   8 79.6169 100.502  14
   4   1  -8-94.5388 117.018  10
  -4   1   9 1365.76 288.889  14
   4  -1   9 1199.78 319.731  12
  -4   1  -9 1182.34 228.691  15
   4  -1  -9 1672.64 272.214   5
   4   1  -9 1482.34 275.556  15
  -4  -1   9 1545.79 245.339  13
  -4  -1  -9 1241.31 250.499  15
  -4  -1  -9 1145.17 275.678   3
   4   1   9 2124.59 319.931   6
  -4   1  -9 1794.78 272.107   2
   4   1  -9 1483.19 331.904  10
  -4   1   9 1355.78 262.976  18
  -4  -1  -9 1885.68 276.999  17
   4  -1  -9 1421.92 279.664   7
  -4   1   9 1457.97 306.304   4
   4  -1   9 1234.22 251.520  19
   4   1  -9 1335.09 237.906   5
   4   1  -9 1119.08 236.568   7
   4  -1  -9 1791.20 244.635   3
  -4  -1   9 1701.22 358.507  14
  -4  -1   9 1579.03 238.987   1
  -4   1  -9 1379.38 194.180   4
  -4   1  -9 1723.02 226.292  17
  -4  -1  -9 1627.61 239.912   2
  -4  -1  -9 1484.71 156.039  10
  -4   1  -9 1508.67 207.878  10
   4   1   9 1949.02 337.467  12
  -4  -1  -9 1919.56 269.655  13
  -4  -1   9 1427.63 240.690  18
  -4   1   9 1784.42 182.565   8
   4  -1  -9 1921.69 218.808  12
  -4   1   9 1649.28 210.100   1
[truncated: 8,520,098 more chars]
