# Supplementary material for: Crystal structures of five halido gold complexes involving piperidine or pyrrolidine as ligands or (protonated) as cations
Source: Acta Crystallogr E Crystallogr Commun. 2023 Oct 10;79(Pt 11):1017–27. doi: 10.1107/S205698902300854X (PMC10626954; doi:10.1107/S205698902300854X)
Supplement: Supplementary file 2 [file e-79-01017-2sup2.hkl]

data_2                                                                          
_shelx_title ' Zittau in Pbca'                                                  
_shelx_refln_list_code          4                                               
_shelx_F_calc_maximum     1667.69                                               
_exptl_crystal_F_000      2784.00                                               
_reflns_d_resolution_high  0.7500                                               
                                                                                
loop_                                                                           
 _space_group_symop_operation_xyz                                               
 'x, y, z'                                                                      
 '-x+1/2, -y, z+1/2'                                                            
 '-x, y+1/2, -z+1/2'                                                            
 'x+1/2, -y+1/2, -z'                                                            
 '-x, -y, -z'                                                                   
 'x-1/2, y, -z-1/2'                                                             
 'x, -y-1/2, z-1/2'                                                             
 '-x-1/2, y-1/2, z'                                                             
                                                                                
_cell_length_a    14.8040                                                       
_cell_length_b    12.4631                                                       
_cell_length_c    19.4486                                                       
_cell_angle_alpha  90.000                                                       
_cell_angle_beta   90.000                                                       
_cell_angle_gamma  90.000                                                       
                                                                                
_shelx_F_squared_multiplier     1.000                                           
                                                                                
loop_                                                                           
 _refln_index_h                                                                 
 _refln_index_k                                                                 
 _refln_index_l                                                                 
 _refln_F_squared_calc                                                          
 _refln_F_squared_meas                                                          
 _refln_F_squared_sigma                                                         
 _refln_observed_status                                                         
   2   0   0    1157814.25    1293603.75     11189.53 o                         
   4   0   0    2423090.50    2688348.75     33095.02 o                         
   6   0   0     918026.31    1020750.31     10783.24 o                         
   8   0   0     567748.44     603824.31      8458.25 o                         
  10   0   0     196968.47     202527.14      4785.95 o                         
  12   0   0      38508.97      38050.26      2144.86 o                         
  14   0   0      35677.60      39284.36      2342.79 o                         
  16   0   0       2229.91       2954.75      1254.06 o                         
  18   0   0       2017.68       2120.01      2364.28 o                         
   2   1   0       4703.59       4079.63       196.38 o                         
   4   1   0     114766.71     107774.98      1420.82 o                         
   6   1   0      18556.57      16756.06       744.25 o                         
   8   1   0     131801.02     116725.73      2242.54 o                         
  10   1   0       9649.68       9445.15       749.55 o                         
  12   1   0      71473.99      63401.18      2014.59 o                         
  14   1   0       1489.93       1308.62       631.43 o                         
  16   1   0      10779.69      11740.54      1330.94 o                         
  18   1   0         48.52       -367.38      1012.76 o                         
   0   2   0        835.72       2210.86       225.59 o                         
   2   2   0        222.42        953.68       161.08 o                         
   4   2   0       1222.84       1310.46       237.35 o                         
   6   2   0       1294.55       1254.75       315.45 o                         
   8   2   0         25.48        379.18       324.22 o                         
  10   2   0        161.57        -69.57       425.45 o                         
  12   2   0        432.97        442.49       489.35 o                         
  14   2   0        114.63       1319.52       628.84 o                         
  16   2   0        269.98        -74.05       864.89 o                         
  18   2   0         60.16        799.56      1038.31 o                         
   2   3   0      15779.43      11783.81       318.77 o                         
   4   3   0     104794.09      91978.91      1169.61 o                         
   6   3   0       7883.75       6171.35       415.93 o                         
   8   3   0     170288.27     150730.77      2039.74 o                         
  10   3   0      12426.97      11871.83       673.12 o                         
  12   3   0      72379.24      68386.72      1965.85 o                         
  14   3   0       2540.86       3584.48       749.49 o                         
  16   3   0      12018.31      14162.28      1446.61 o                         
  18   3   0         22.93       -510.13      1121.89 o                         
   0   4   0    2781181.00    3045573.25     38226.11 o                         
   2   4   0     843761.31     899013.00      7026.34 o                         
   4   4   0    1433231.88    1532227.38     12923.47 o                         
   6   4   0     542268.25     571640.56      5041.53 o                         
   8   4   0     440737.50     457620.09      4335.16 o                         
  10   4   0     143278.42     145115.25      2557.06 o                         
  12   4   0      29753.81      30794.14      1262.82 o                         
  14   4   0      24122.20      26275.24      1405.30 o                         
  16   4   0       2779.71       4904.78       968.00 o                         
  18   4   0       1268.65       1877.47      1185.59 o                         
   2   5   0        259.53        307.05       162.38 o                         
   4   5   0      37897.33      33137.16       750.31 o                         
   6   5   0      11940.31       8547.14       555.74 o                         
   8   5   0      48146.12      44104.54      1333.97 o                         
  10   5   0       2601.23       1220.82       559.72 o                         
  12   5   0      33131.16      30570.78      1493.27 o                         
  14   5   0        114.03       1349.02       693.97 o                         
  16   5   0       4019.09       5579.81      1086.59 o                         
  18   5   0         67.46      -1227.05      1227.05 o                         
   0   6   0        369.69        742.95       346.33 o                         
   2   6   0        458.60        584.49       196.04 o                         
   4   6   0        154.23         44.08       244.96 o                         
   6   6   0       2359.45       1584.06       315.12 o                         
   8   6   0        228.66        252.49       481.19 o                         
  10   6   0        992.00        839.81       484.86 o                         
  12   6   0       2535.03       1858.76       654.20 o                         
  14   6   0        926.98       1911.52       964.70 o                         
  16   6   0       1589.33       2500.89      1105.38 o                         
  18   6   0        316.62       1109.55      1326.71 o                         
   2   7   0      11781.41      10027.75       558.42 o                         
   4   7   0      60301.11      62713.96      1241.17 o                         
   6   7   0      10816.63      10248.87       565.35 o                         
   8   7   0     126727.72     128502.45      2668.38 o                         
  10   7   0      14320.69      14420.57      1150.20 o                         
  12   7   0      57582.46      60335.79      2262.68 o                         
  14   7   0       3341.76       3410.47       895.44 o                         
  16   7   0      11226.85      15813.07      1519.66 o                         
   0   8   0    1216929.88    1291469.38     14808.67 o                         
   2   8   0     621159.69     626759.38      5332.67 o                         
   4   8   0     834843.81     876767.69      7969.35 o                         
   6   8   0     313686.00     328374.00      4236.92 o                         
   8   8   0     289008.59     301396.88      4391.48 o                         
  10   8   0      88062.63      85544.16      2683.58 o                         
  12   8   0      26944.53      26261.82      1721.65 o                         
  14   8   0      14268.30      13257.41      1325.87 o                         
  16   8   0       1338.73       2070.87      1017.21 o                         
   2   9   0         37.59        317.82       322.52 o                         
   4   9   0      12984.84      12830.06       692.64 o                         
   6   9   0       3650.08       2906.01       531.05 o                         
   8   9   0      20378.57      19045.70      1198.23 o                         
  10   9   0       1091.24       1417.33       900.83 o                         
  12   9   0      12906.95      12789.05      1321.37 o                         
  14   9   0        276.39      -1016.31      1106.16 o                         
  16   9   0       1749.91        701.64      1102.97 o                         
   0  10   0       3132.13       1860.74       856.22 o                         
   2  10   0        839.18        632.60       429.83 o                         
   4  10   0        323.34        -53.78       516.60 o                         
   6  10   0       1960.34       1912.43       615.72 o                         
   8  10   0        344.19       1852.69      1088.49 o                         
  10  10   0       2330.98        621.39      1024.22 o                         
  12  10   0       3096.53       3291.06      1087.83 o                         
  14  10   0       2128.05       1653.77      1073.48 o                         
   2  11   0       7741.40       7713.38       719.34 o                         
   4  11   0      38221.14      40662.21      1731.13 o                         
   6  11   0      14198.32      13888.57      1243.43 o                         
   8  11   0      85192.44      91804.87      3075.80 o                         
  10  11   0      17108.24      18348.92      1657.08 o                         
  12  11   0      46267.66      50875.88      2935.35 o                         
  14  11   0       4349.98       6207.70      1254.92 o                         
   0  12   0     571739.38     600211.06     11328.58 o                         
   2  12   0     378413.56     385130.97      6038.18 o                         
   4  12   0     453061.88     474555.91      7499.07 o                         
   6  12   0     187959.94     183164.03      4825.24 o                         
   8  12   0     161447.30     156705.94      4374.60 o                         
  10  12   0      59282.69      60174.97      3051.68 o                         
  12  12   0      19874.21      14791.52      1735.33 o                         
   2  13   0          3.88        638.03       872.22 o                         
   4  13   0       3951.03       2091.62      1177.83 o                         
   6  13   0        930.19       2044.22      1135.43 o                         
   8  13   0       6062.18       4247.08      1501.72 o                         
  10  13   0        362.44       -681.64      1311.77 o                         
  12  13   0       2812.07       2996.83      1927.60 o                         
   0  14   0       2496.87        700.87      1381.48 o                         
   2  14   0        862.88       1349.31      1135.40 o                         
   4  14   0          7.98       -227.98      1239.56 o                         
   6  14   0       1190.80        916.72      1257.42 o                         
   8  14   0        703.71       2924.57      1316.31 o                         
  10  14   0       3034.29       3613.40      1468.93 o                         
   2  15   0       3185.64       5772.32      1454.39 o                         
   4  15   0      21004.31      20807.31      2261.52 o                         
   6  15   0      11745.79      13996.11      2151.51 o                         
   8  15   0      44129.61      53436.11      3362.63 o                         
   0  16   0     246154.33     250747.75     14690.49 o                         
   2  16   0     160126.39     157995.17      6841.28 o                         
   4  16   0     202504.84     199730.09      7766.91 o                         
   1   1   1         51.93        106.84        99.64 o                         
   2   1   1       9038.12       7139.94       174.07 o                         
   3   1   1      26084.92      23698.45       338.95 o                         
   4   1   1     115140.33     102638.90       901.43 o                         
   5   1   1      38491.91      36921.68       591.13 o                         
   6   1   1      50366.18      44628.98       780.56 o                         
   7   1   1      75948.26      68672.35      1094.48 o                         
   8   1   1     167091.84     155811.06      1967.34 o                         
   9   1   1      48507.14      46410.88      1081.90 o                         
  10   1   1      34381.94      35123.55       912.04 o                         
  11   1   1      50511.93      47214.11      1087.21 o                         
  12   1   1     100743.48     100311.30      1702.05 o                         
  13   1   1      33864.91      30878.60       994.79 o                         
  14   1   1      16251.32      17234.14       843.21 o                         
  15   1   1      16808.72      16588.41       872.81 o                         
  16   1   1      29406.64      31093.34      1348.43 o                         
  17   1   1      11939.81      10587.80       994.23 o                         
  18   1   1       3974.04       3942.74       811.81 o                         
  19   1   1       2202.90       2840.87       946.41 o                         
   0   2   1      44807.96      48518.27       593.29 o                         
   1   2   1       5464.43       6175.31       146.79 o                         
   2   2   1       9069.45       8484.62       178.07 o                         
   3   2   1      34220.26      39372.29       420.58 o                         
   4   2   1      74778.63      80414.96       726.78 o                         
   5   2   1      14414.94      13772.07       359.35 o                         
   6   2   1      28216.22      34832.24       631.03 o                         
   7   2   1      14304.83      19209.65       524.57 o                         
   8   2   1       1498.30       2384.16       281.47 o                         
   9   2   1        519.64        452.10       267.22 o                         
  10   2   1      29324.74      32908.77       862.82 o                         
  11   2   1      23755.25      27330.37       831.72 o                         
  12   2   1      39122.87      44233.65      1101.08 o                         
  13   2   1       8124.87       8702.64       600.13 o                         
  14   2   1      23408.81      28216.83      1005.70 o                         
  15   2   1      27231.52      26372.88      1084.12 o                         
  16   2   1      61689.82      65411.84      1896.48 o                         
  17   2   1      13171.09      11982.55       974.76 o                         
  18   2   1       8448.11       9704.21      1042.09 o                         
  19   2   1      13165.99      11888.74      1557.57 o                         
   1   3   1         32.91        357.46       114.06 o                         
   2   3   1       8048.14       6937.34       179.62 o                         
   3   3   1      40590.28      38187.97       421.73 o                         
   4   3   1      88819.99      81851.80       745.26 o                         
   5   3   1      20911.67      22661.04       447.50 o                         
   6   3   1      20739.77      18704.37       444.27 o                         
   7   3   1      60419.54      58887.25       866.21 o                         
   8   3   1     143929.20     135079.86      1508.89 o                         
   9   3   1      56769.46      55501.01       986.58 o                         
  10   3   1      29072.17      26702.40       677.34 o                         
  11   3   1      38098.19      36833.08       915.60 o                         
  12   3   1      75706.40      73781.94      1421.69 o                         
  13   3   1      34569.73      33762.01      1057.76 o                         
  14   3   1      15061.70      15085.38       780.48 o                         
  15   3   1      16406.41      14224.13       840.02 o                         
  16   3   1      25655.23      24902.46      1159.24 o                         
  17   3   1      11970.09      11011.41       943.64 o                         
  18   3   1       3924.29       3967.64       854.11 o                         
  19   3   1       3147.57       1282.29       932.17 o                         
   0   4   1       9093.52       7084.03       267.05 o                         
   1   4   1       4609.27       3419.79       167.24 o                         
   2   4   1        958.78        718.33       121.27 o                         
   3   4   1       2293.10       2546.00       165.54 o                         
   4   4   1       3418.43       2894.63       179.66 o                         
   5   4   1       1940.48       2290.21       224.79 o                         
   6   4   1       1337.86       1362.93       199.55 o                         
   7   4   1       1505.54       1483.81       206.51 o                         
   8   4   1        349.90        365.66       244.63 o                         
   9   4   1         10.87        343.85       217.31 o                         
  10   4   1         40.59        298.60       230.31 o                         
  11   4   1        125.09       1037.40       344.06 o                         
  12   4   1          0.28        148.85       398.85 o                         
  13   4   1          0.01        271.95       426.22 o                         
  14   4   1          4.94        208.63       438.16 o                         
  15   4   1         68.75         23.59       537.26 o                         
  16   4   1        234.24       -559.91       618.63 o                         
  17   4   1         11.43       -200.44       682.91 o                         
  18   4   1          8.65        359.53       838.32 o                         
  19   4   1        110.76       1415.90       923.24 o                         
   1   5   1       1212.86        693.46       139.15 o                         
   2   5   1       1861.63       1739.46       146.13 o                         
   3   5   1      27558.15      25723.14       444.85 o                         
   4   5   1      80891.02      77155.72       859.58 o                         
   5   5   1      42029.40      41372.27       634.36 o                         
   6   5   1      31345.80      30386.53       655.72 o                         
   7   5   1      68957.20      66662.52      1025.68 o                         
   8   5   1     124945.83     121283.02      1561.71 o                         
   9   5   1      40121.54      37870.13       819.75 o                         
  10   5   1      16788.88      16410.17       610.51 o                         
  11   5   1      54391.29      52430.22      1224.22 o                         
  12   5   1      85711.00      85492.05      1752.45 o                         
  13   5   1      29583.19      29774.12      1099.77 o                         
  14   5   1       7793.43       7696.72       630.01 o                         
  15   5   1      16533.71      14071.07       861.28 o                         
  16   5   1      21522.67      21698.58      1188.35 o                         
  17   5   1      11048.46      10062.52       941.05 o                         
  18   5   1       1966.58       1911.38       825.90 o                         
   0   6   1      36530.25      37936.24       862.64 o                         
   1   6   1      30701.23      28466.26       484.91 o                         
   2   6   1      20844.34      24875.55       476.97 o                         
   3   6   1      14534.18      13644.11       361.90 o                         
   4   6   1      15147.72      15069.75       390.49 o                         
   5   6   1      16835.91      15083.82       445.82 o                         
   6   6   1      28342.72      31554.98       656.24 o                         
   7   6   1       1651.75       2316.18       294.55 o                         
   8   6   1       8026.40       8828.84       446.28 o                         
   9   6   1         79.78        353.36       309.76 o                         
  10   6   1      27381.05      28186.89       863.80 o                         
  11   6   1      12715.54      13500.11       709.27 o                         
  12   6   1      43698.25      45915.25      1346.79 o                         
  13   6   1       7333.80       7488.25       631.93 o                         
  14   6   1      20747.53      23150.58      1094.02 o                         
  15   6   1      18791.13      19054.34      1046.38 o                         
  16   6   1      53082.48      60595.75      1887.02 o                         
  17   6   1      11120.10       8727.57      1013.91 o                         
  18   6   1       9106.41       8920.13      1139.80 o                         
   1   7   1        407.27        427.01       163.73 o                         
   2   7   1       4603.95       4380.68       245.80 o                         
   3   7   1      18439.89      18298.88       418.96 o                         
   4   7   1      43407.68      42439.55       697.59 o                         
   5   7   1      15666.56      14641.04       463.08 o                         
   6   7   1      12828.61      12045.87       470.83 o                         
   7   7   1      32361.33      31602.79       802.18 o                         
   8   7   1      82774.76      82159.35      1471.91 o                         
   9   7   1      41406.89      43262.88      1126.96 o                         
  10   7   1      20487.68      20001.38       840.68 o                         
  11   7   1      25033.10      24300.98      1059.25 o                         
  12   7   1      49659.50      50134.63      1526.96 o                         
  13   7   1      26716.89      24768.72      1118.02 o                         
  14   7   1      11285.16      11020.97       830.33 o                         
  15   7   1      12271.10      12303.64       898.27 o                         
  16   7   1      17985.21      18491.81      1131.17 o                         
  17   7   1      10080.03       9067.11      1083.17 o                         
   0   8   1      16839.41      13391.16       604.20 o                         
   1   8   1       9245.97       7551.37       331.96 o                         
   2   8   1       3283.77       3041.04       305.19 o                         
   3   8   1       7092.72       7394.78       321.95 o                         
   4   8   1       9922.33       8568.41       336.59 o                         
   5   8   1       5450.73       4860.86       324.96 o                         
   6   8   1       2005.46       2351.55       255.25 o                         
   7   8   1       2165.55       2300.81       341.61 o                         
   8   8   1       1435.21       1444.83       353.76 o                         
   9   8   1        570.66        805.44       462.42 o                         
  10   8   1        146.15        518.91       440.99 o                         
  11   8   1         48.88        342.78       522.87 o                         
  12   8   1          0.11        530.52       558.24 o                         
  13   8   1         13.04        -27.18       559.45 o                         
  14   8   1          2.08       -137.89       683.94 o                         
  15   8   1        191.29         31.87       716.70 o                         
  16   8   1        637.29        102.06       925.01 o                         
  17   8   1         87.20        659.80       849.39 o                         
   1   9   1        242.52        168.02       168.55 o                         
   2   9   1       1005.06       1185.82       267.47 o                         
   3   9   1      15930.65      16605.62       499.25 o                         
   4   9   1      51296.75      48182.71       912.97 o                         
   5   9   1      26561.28      27444.03       796.18 o                         
   6   9   1      17572.71      18648.85       659.21 o                         
   7   9   1      41380.85      45556.80      1104.61 o                         
   8   9   1      89214.85      88232.68      1811.63 o                         
   9   9   1      29856.27      32601.17      1114.95 o                         
  10   9   1      12497.33      12596.02       861.26 o                         
  11   9   1      33676.52      36809.48      1410.88 o                         
  12   9   1      64636.75      68459.03      2127.37 o                         
  13   9   1      22194.87      19795.65      1170.68 o                         
  14   9   1       7253.44       7598.35       871.97 o                         
  15   9   1      10357.52       8308.84       951.52 o                         
  16   9   1      15289.36      13992.16      1204.98 o                         
   0  10   1      47844.61      46602.73      1217.56 o                         
   1  10   1      11029.69      12056.26       506.13 o                         
   2  10   1       5339.44       5788.26       412.95 o                         
   3  10   1       2243.57       2834.86       412.00 o                         
   4  10   1      14545.46      14225.28       671.03 o                         
   5  10   1       4883.76       4214.14       426.74 o                         
   6  10   1       6864.77       6928.55       582.56 o                         
   7  10   1        450.33        719.33       470.14 o                         
   8  10   1       2248.82       2275.80       538.30 o                         
   9  10   1        664.59       1011.33       562.61 o                         
  10  10   1      10605.78      10863.12       874.49 o                         
  11  10   1       7001.99       8118.85      1010.70 o                         
  12  10   1      25542.27      24569.54      1342.99 o                         
  13  10   1       7020.49       7006.24      1028.05 o                         
  14  10   1      10462.02       9208.10       991.77 o                         
  15  10   1      11417.70      11238.84      1051.92 o                         
   1  11   1        345.14       1051.01       376.45 o                         
   2  11   1       2629.76       1984.78       395.71 o                         
   3  11   1       6549.40       7782.38       555.12 o                         
   4  11   1      18589.65      18375.95       815.45 o                         
   5  11   1       7757.12       8323.82       621.83 o                         
   6  11   1       8989.96       8247.22       712.59 o                         
   7  11   1      14812.40      16008.47       946.18 o                         
   8  11   1      41196.30      42576.11      1565.33 o                         
   9  11   1      18434.73      17812.72      1094.89 o                         
  10  11   1      13687.65      13461.35      1000.30 o                         
  11  11   1      15370.05      15979.58      1117.49 o                         
  12  11   1      32314.21      32127.21      1593.16 o                         
  13  11   1      13488.70      10317.07       983.40 o                         
  14  11   1       7958.11       8314.11      1032.42 o                         
   0  12   1      16997.20      15462.40      1257.92 o                         
   1  12   1       8890.79       9240.44       712.81 o                         
   2  12   1       6177.16       6104.63       618.19 o                         
   3  12   1       9099.33       7893.52       653.31 o                         
   4  12   1      13177.87      12400.19       847.04 o                         
   5  12   1       6257.65       5919.45       730.38 o                         
   6  12   1       2401.91       2478.74       667.02 o                         
   7  12   1       1677.02       2976.26       740.59 o                         
   8  12   1       2056.74       2379.91       696.35 o                         
   9  12   1       1404.48       1709.26       677.00 o                         
  10  12   1        383.13       1337.78       717.21 o                         
  11  12   1         37.94        569.56       780.83 o                         
  12  12   1         11.41        185.44      1096.40 o                         
  13  12   1         14.96        -28.10       921.42 o                         
   1  13   1         56.20       -105.07       687.21 o                         
   2  13   1        780.24        632.74       606.05 o                         
   3  13   1       8557.44       6949.59       812.80 o                         
   4  13   1      30017.34      31200.91      1693.03 o                         
   5  13   1      12032.05      11152.23      1006.07 o                         
   6  13   1       9161.75       7753.96       902.95 o                         
   7  13   1      21332.18      21816.11      1369.42 o                         
   8  13   1      52466.47      57882.18      2340.60 o                         
   9  13   1      17295.18      14847.09      1354.08 o                         
  10  13   1       8161.79       8278.97      1185.58 o                         
  11  13   1      16828.62      13296.34      1343.97 o                         
  12  13   1      35412.42      37686.19      2074.13 o                         
   0  14   1      18810.49      19300.00      1897.40 o                         
   1  14   1       3990.99       5025.97       874.61 o                         
   2  14   1       2726.46       2713.23       715.01 o                         
   3  14   1        552.23       1758.05      1077.84 o                         
   4  14   1       3992.89       3956.53       955.49 o                         
   5  14   1        726.66       2026.56       910.40 o                         
   6  14   1       3711.88       4155.45       946.63 o                         
   7  14   1        139.48        594.31       879.18 o                         
   8  14   1       1113.31        837.90       982.35 o                         
   9  14   1        686.38       1990.05      1069.40 o                         
  10  14   1       7500.67       6007.86      1304.64 o                         
   1  15   1        356.80        799.89       871.91 o                         
   2  15   1       1272.48       1532.84      1005.25 o                         
   3  15   1       2051.81       1475.68       984.25 o                         
   4  15   1       6668.22       6034.75      1079.98 o                         
   5  15   1       3614.35       2365.35       896.77 o                         
   6  15   1       5019.30       5930.77      1244.72 o                         
   7  15   1       6289.77       7488.41      1057.46 o                         
   8  15   1      15999.83      16375.11      1611.88 o                         
   0  16   1      12974.82       7685.85      2502.87 o                         
   1  16   1       7633.85       6154.11      1216.39 o                         
   2  16   1       5096.72       5256.73      1262.47 o                         
   3  16   1       7382.24       5657.70      1197.25 o                         
   4  16   1      10594.81      10564.68      1787.34 o                         
   5  16   1       5593.79       7423.43      1346.56 o                         
   0   0   2      72239.46      68173.37      4497.91 o                         
   1   0   2    1479210.75    1555558.12     12235.78 o                         
   3   0   2     655003.88     735431.81      4884.07 o                         
   4   0   2      50921.29      54770.48       728.07 o                         
   5   0   2     802012.56     887734.75     10357.45 o                         
   6   0   2       9270.60       9533.91       533.27 o                         
   7   0   2     429527.25     463612.56      4799.15 o                         
   8   0   2        439.03        782.04       395.43 o                         
   9   0   2     238642.61     241880.36      3507.06 o                         
  10   0   2        313.62        -13.31       389.08 o                         
  11   0   2      45841.34      49267.58      1516.46 o                         
  12   0   2       8051.72       7690.39       692.79 o                         
  13   0   2      29708.12      31439.12      1307.48 o                         
  14   0   2        122.45        268.96       610.96 o                         
  15   0   2        462.80        946.18       798.17 o                         
  16   0   2       8763.28      10978.48      1384.83 o                         
  17   0   2          7.29       1833.69      1099.44 o                         
  18   0   2        336.31       2166.20      1075.93 o                         
  19   0   2       3377.82       8652.72      1541.30 o                         
   1   1   2       1150.12       1615.17       101.43 o                         
   2   1   2        124.87        127.37       109.26 o                         
   3   1   2      22484.63      19960.21       307.12 o                         
   4   1   2      13464.02      10121.99       244.06 o                         
   5   1   2      11169.42       7773.56       299.42 o                         
   6   1   2        819.59       1410.77       267.38 o                         
   7   1   2      35587.60      29862.61       677.38 o                         
   8   1   2      23843.93      21208.52       669.42 o                         
   9   1   2      18068.91      14949.71       607.59 o                         
  10   1   2       3185.56       2498.33       366.99 o                         
  11   1   2      17321.93      15916.81       682.80 o                         
  12   1   2      12655.90      11952.18       604.18 o                         
  13   1   2      12090.12      13124.09       615.68 o                         
  14   1   2       1590.73       1093.59       409.15 o                         
  15   1   2        846.81       1229.76       528.32 o                         
  16   1   2       1609.78       2958.46       741.63 o                         
  17   1   2       2088.21       2823.21       741.41 o                         
  18   1   2        136.85        256.40       856.02 o                         
  19   1   2        479.34       1023.20      1001.56 o                         
   0   2   2          1.15        531.67       157.89 o                         
   1   2   2        100.86        644.75       109.95 o                         
   2   2   2          9.55        484.15       115.19 o                         
   3   2   2         17.22        713.88       151.11 o                         
   4   2   2          5.51        346.23       145.34 o                         
   5   2   2          1.21        257.76       162.84 o                         
   6   2   2          7.46        171.07       160.59 o                         
   7   2   2       1001.99       1070.58       204.36 o                         
   8   2   2          1.09        458.15       236.47 o                         
   9   2   2         76.69        285.46       302.37 o                         
  10   2   2          6.54        322.86       339.82 o                         
  11   2   2        670.57       1223.12       384.21 o                         
  12   2   2         15.50          7.32       345.51 o                         
  13   2   2         56.57        124.07       387.98 o                         
  14   2   2          0.04        312.06       436.48 o                         
  15   2   2        199.05       1437.87       654.24 o                         
  16   2   2         49.00         91.20       536.11 o                         
  17   2   2         61.08       -332.92       690.60 o                         
  18   2   2          6.45         29.81       804.97 o                         
  19   2   2         23.16       1874.37       903.70 o                         
   1   3   2        745.31       1203.66       124.70 o                         
   2   3   2       1569.45       1343.93       125.20 o                         
   3   3   2      57332.69      55597.11       584.06 o                         
   4   3   2      20585.85      17136.15       383.67 o                         
   5   3   2       9245.59       8168.59       327.41 o                         
   6   3   2       2984.02       2737.38       235.51 o                         
   7   3   2      42517.29      40162.80       787.90 o                         
   8   3   2      16767.62      15470.09       499.07 o                         
   9   3   2      45668.07      41747.34       872.66 o                         
  10   3   2       2830.10       2590.37       305.72 o                         
  11   3   2      18540.83      17438.57       659.55 o                         
  12   3   2       8877.88       8813.12       551.74 o                         
  13   3   2      20311.93      21673.00       857.22 o                         
  14   3   2       2167.60       2433.27       483.02 o                         
  15   3   2       2074.07       2909.87       546.59 o                         
  16   3   2       1253.91       2299.29       583.43 o                         
  17   3   2       3529.07       5550.76       797.50 o                         
  18   3   2        364.61       -605.97       815.38 o                         
  19   3   2        150.24        144.35       951.11 o                         
   0   4   2      26537.12      31650.09       598.21 o                         
   1   4   2    1398962.62    1527160.38      8332.36 o                         
   2   4   2      28439.38      32125.65       464.98 o                         
   3   4   2     870310.94     948957.25      5617.07 o                         
   4   4   2      14398.24      17273.06       376.24 o                         
   5   4   2     763428.56     834553.06      5276.15 o                         
   6   4   2      17571.94      19918.55       547.54 o                         
   7   4   2     370812.53     398746.09      3023.00 o                         
   8   4   2         52.45        334.10       273.07 o                         
   9   4   2     240776.27     246482.00      2150.73 o                         
  10   4   2       2036.81       1705.63       308.11 o                         
  11   4   2      46175.52      45241.26      1149.76 o                         
  12   4   2       8706.06       8849.25       584.08 o                         
  13   4   2      30724.40      30841.93      1034.73 o                         
  14   4   2         21.22        157.22       452.43 o                         
  15   4   2        594.23        151.41       495.69 o                         
  16   4   2       9860.17      13006.25       941.25 o                         
  17   4   2         40.09       1222.09       682.36 o                         
  18   4   2        159.11       1223.75       824.87 o                         
  19   4   2       2424.93       3562.32      1133.10 o                         
   1   5   2        408.22        378.55       139.76 o                         
   2   5   2         32.53          1.28       162.56 o                         
   3   5   2       9435.93       8896.61       286.42 o                         
   4   5   2       6646.08       5964.63       264.43 o                         
   5   5   2      11869.14      10780.42       369.05 o                         
   6   5   2        791.69        671.40       184.51 o                         
   7   5   2      26314.51      24351.86       695.26 o                         
   8   5   2      13441.36      11589.82       570.70 o                         
   9   5   2       7576.55       6628.62       424.20 o                         
  10   5   2       3271.04       3248.43       402.02 o                         
  11   5   2      15093.51      12535.57       678.79 o                         
  12   5   2       7344.57       7033.07       570.85 o                         
  13   5   2       7349.89       6434.13       597.53 o                         
  14   5   2       1653.41       1760.62       565.09 o                         
  15   5   2       1035.74       1368.58       553.07 o                         
  16   5   2        887.70       1153.61       643.42 o                         
  17   5   2       1449.91       1724.47       868.54 o                         
  18   5   2        268.10       1841.94       873.14 o                         
   0   6   2        233.68        189.23       234.59 o                         
   1   6   2         13.29         44.71       161.22 o                         
   2   6   2        590.29        633.02       185.75 o                         
   3   6   2         65.66        241.16       184.70 o                         
   4   6   2         48.17        116.98       150.32 o                         
   5   6   2         68.23        289.78       172.17 o                         
   6   6   2        430.37        161.44       224.68 o                         
   7   6   2       2005.66       1675.71       274.21 o                         
   8   6   2          0.51        185.10       287.38 o                         
   9   6   2         45.73        638.48       362.26 o                         
  10   6   2         63.08       -385.72       385.72 o                         
  11   6   2       2586.70       2534.92       422.55 o                         
  12   6   2        141.64        157.30       449.50 o                         
  13   6   2        956.15       1298.45       509.50 o                         
  14   6   2          6.09         67.57       529.99 o                         
  15   6   2       1162.86       2005.89       637.82 o                         
  16   6   2        237.00         28.11       668.73 o                         
  17   6   2        723.36       2582.30       819.33 o                         
  18   6   2         36.25       1444.60       878.09 o                         
   1   7   2          4.37        218.76       163.11 o                         
   2   7   2        857.26        842.85       207.35 o                         
   3   7   2      43233.73      41200.12       753.92 o                         
   4   7   2      14206.00      11931.04       412.57 o                         
   5   7   2      10792.89       8924.77       380.14 o                         
   6   7   2       2640.47       2976.23       351.58 o                         
   7   7   2      46186.50      42880.05       882.79 o                         
   8   7   2      12940.52      11113.33       575.73 o                         
   9   7   2      48225.98      48601.28      1234.27 o                         
  10   7   2       1657.79       2156.36       444.57 o                         
  11   7   2      21454.04      21038.21       959.73 o                         
  12   7   2       6267.88       7043.54       660.35 o                         
  13   7   2      22731.89      24750.30      1144.78 o                         
  14   7   2       1640.60       1685.82       585.25 o                         
  15   7   2       3658.80       3809.19       698.50 o                         
  16   7   2       1110.98        195.47       706.12 o                         
  17   7   2       4576.84       4907.92       941.74 o                         
   0   8   2      27084.76      26556.83       717.82 o                         
   1   8   2     732750.69     767455.00      4410.49 o                         
   2   8   2       7839.18       9066.48       400.31 o                         
   3   8   2     582020.06     600962.56      3796.91 o                         
   4   8   2      12377.16      13940.70       494.11 o                         
   5   8   2     475858.31     489514.34      3306.40 o                         
   6   8   2       5829.29       6300.86       345.84 o                         
   7   8   2     223840.91     228781.17      2433.46 o                         
   8   8   2        189.12        406.90       397.95 o                         
   9   8   2     180815.84     183010.91      2573.39 o                         
  10   8   2       1553.24       1473.60       440.81 o                         
  11   8   2      29465.54      27040.47      1159.80 o                         
  12   8   2       3648.18       3049.08       588.62 o                         
  13   8   2      27882.84      25798.04      1241.80 o                         
  14   8   2         35.53       -561.37       670.41 o                         
  15   8   2         80.53        296.50       705.09 o                         
  16   8   2       6740.75       9046.43      1312.58 o                         
  17   8   2        135.54         34.04       961.88 o                         
   1   9   2        798.69        740.06       276.02 o                         
   2   9   2          5.10         76.08       266.84 o                         
   3   9   2       4555.90       3488.76       301.33 o                         
   4   9   2       3381.40       2558.58       322.74 o                         
   5   9   2       2621.23       2639.85       319.30 o                         
   6   9   2        144.47        742.72       401.79 o                         
   7   9   2      10889.70       9500.00       589.13 o                         
   8   9   2       6990.63       6651.95       572.43 o                         
   9   9   2       2479.55       2025.75       504.69 o                         
  10   9   2        433.64       1596.68       541.33 o                         
  11   9   2       4781.85       4935.33       692.31 o                         
  12   9   2       4022.86       3599.60       624.57 o                         
  13   9   2       2615.64       3883.35       694.79 o                         
  14   9   2        248.35       1675.27       958.72 o                         
  15   9   2        380.22       1330.09       745.11 o                         
  16   9   2        807.92       1335.98       841.33 o                         
   0  10   2        591.43        317.53       517.73 o                         
   1  10   2          2.61         19.43       306.19 o                         
   2  10   2        380.24        -91.70       314.52 o                         
   3  10   2        591.34       1273.32       370.88 o                         
   4  10   2        394.74        188.46       352.10 o                         
   5  10   2        201.38        629.68       435.70 o                         
   6  10   2        348.51        554.44       526.98 o                         
   7  10   2       1957.26       1891.34       504.72 o                         
   8  10   2         11.02        442.02       496.88 o                         
   9  10   2        612.85       1049.28       560.05 o                         
  10  10   2          8.22        416.38       603.34 o                         
  11  10   2       3498.53       3903.37       794.55 o                         
  12  10   2        251.31        446.43       690.12 o                         
  13  10   2       1908.50       3516.63       813.70 o                         
  14  10   2         17.30        220.30       870.74 o                         
  15  10   2       2356.43       2737.19       959.89 o                         
   1  11   2          7.08        -89.29       358.29 o                         
   2  11   2        186.06        532.18       441.89 o                         
   3  11   2      22861.57      25272.20       978.91 o                         
   4  11   2       6623.17       5633.87       519.83 o                         
   5  11   2       8151.08       7582.80       675.16 o                         
   6  11   2        553.94        498.24       463.87 o                         
   7  11   2      33149.30      34893.59      1301.52 o                         
   8  11   2       9031.42       7251.82       731.04 o                         
   9  11   2      29460.65      34406.46      1461.01 o                         
  10  11   2        535.14       1279.83       708.47 o                         
  11  11   2      19221.10      22107.71      1338.43 o                         
  12  11   2       5632.04       5887.51       797.05 o                         
  13  11   2      14466.94      16816.10      1177.57 o                         
  14  11   2        620.37        -15.55       827.30 o                         
   0  12   2      17394.23      18897.41      1496.38 o                         
   1  12   2     336066.62     347680.78      4454.19 o                         
   2  12   2       1536.90       2183.85       575.35 o                         
   3  12   2     289816.34     297793.38      3824.72 o                         
   4  12   2       9524.68      10885.25       816.72 o                         
   5  12   2     246372.83     253100.06      3861.52 o                         
   6  12   2       1091.03       1606.13       616.12 o                         
   7  12   2     106404.28     103810.38      2538.48 o                         
   8  12   2        767.23       2484.35       825.02 o                         
   9  12   2      98509.60      94270.98      2720.07 o                         
  10  12   2        402.10        371.73       714.21 o                         
  11  12   2      18112.49      17276.79      1214.26 o                         
  12  12   2        891.64       2976.11      1038.15 o                         
  13  12   2      15731.72      12804.97      1224.28 o                         
   1  13   2        764.26       1660.91       604.94 o                         
   2  13   2          2.83       -186.57       615.63 o                         
   3  13   2       1510.69       1801.06       681.59 o                         
   4  13   2       1548.41       1999.69       735.30 o                         
   5  13   2        390.16        329.90       746.90 o                         
   6  13   2         12.60        694.85       739.92 o                         
   7  13   2       2429.92       2075.94       729.91 o                         
   8  13   2       2621.34       3527.04       796.89 o                         
   9  13   2        877.24        870.25       857.25 o                         
  10  13   2         30.38      -1077.71      1077.71 o                         
  11  13   2        587.04        620.84       938.87 o                         
  12  13   2       1390.04       2499.92      1306.68 o                         
   0  14   2        423.15      -1086.02      1086.02 o                         
   1  14   2          3.28       1373.22       818.01 o                         
   2  14   2        498.83       1309.20       748.72 o                         
   3  14   2        707.00        891.28       907.30 o                         
   4  14   2        289.46        -78.47       823.15 o                         
   5  14   2        449.84        592.97       873.08 o                         
   6  14   2        412.99       1029.16       899.83 o                         
   7  14   2       1039.10       -718.53      1099.47 o                         
   8  14   2          0.39       -382.03      1192.11 o                         
   9  14   2       1444.58       2730.65      1226.88 o                         
  10  14   2         48.07        724.57      1048.53 o                         
   1  15   2         34.16        450.86       954.13 o                         
   2  15   2         13.89       1394.62      1270.25 o                         
   3  15   2      10527.56       8231.16      1141.41 o                         
   4  15   2       2357.53       4325.62      1113.21 o                         
   5  15   2       7695.80       8743.92      1179.02 o                         
   6  15   2        160.84       -289.01      1232.71 o                         
   7  15   2      21376.20      26192.44      1733.56 o                         
   8  15   2       4534.69       4491.36      1243.63 o                         
   0  16   2       6044.28       6182.99      1591.98 o                         
   1  16   2     163236.03     166500.38      4748.74 o                         
   2  16   2        625.75        100.06      1127.88 o                         
   3  16   2     141651.55     143406.17      4804.47 o                         
   4  16   2       3194.42       3791.17      1216.35 o                         
   5  16   2     128753.52     127294.30      4084.29 o                         
   1   1   3       4056.36       4172.58       157.62 o                         
   2   1   3       5868.82       5831.02       180.18 o                         
   3   1   3      52830.74      47845.19       495.22 o                         
   4   1   3        296.54        560.56       159.05 o                         
   5   1   3      20944.95      19142.01       415.98 o                         
   6   1   3      55782.96      51320.58       682.33 o                         
   7   1   3      90891.55      84373.68      1128.34 o                         
   8   1   3       1565.74       2304.46       263.33 o                         
   9   1   3      54492.48      50449.27       941.89 o                         
  10   1   3      50579.34      47865.80       994.58 o                         
  11   1   3      47627.07      47571.46      1072.65 o                         
  12   1   3       3080.20       2857.68       371.35 o                         
  13   1   3      44471.30      45172.03      1206.08 o                         
  14   1   3      25895.77      24406.26      1012.45 o                         
  15   1   3      13768.31      14424.58       931.14 o                         
  16   1   3       2483.81       2949.44       698.56 o                         
  17   1   3      17188.63      16053.66      1156.67 o                         
  18   1   3       5844.15       6359.11       871.00 o                         
  19   1   3        622.97         60.91       894.73 o                         
   0   2   3     223204.64     261773.89      1727.92 o                         
   1   2   3      45880.27      60987.41       478.98 o                         
   2   2   3      51097.83      60047.00       547.03 o                         
   3   2   3      58382.60      77080.34       625.53 o                         
   4   2   3      32488.17      41575.89       571.83 o                         
   5   2   3      12263.07      14030.04       357.97 o                         
   6   2   3        127.78        527.42       188.16 o                         
   7   2   3     125133.09     144443.92      1357.20 o                         
   8   2   3      21568.59      25507.60       550.95 o                         
   9   2   3      26720.77      29010.72       660.66 o                         
  10   2   3       6480.82       6994.30       403.38 o                         
  11   2   3     121018.04     133756.95      1911.34 o                         
  12   2   3       5892.83       5386.04       466.32 o                         
  13   2   3      31164.20      38669.24      1117.29 o                         
  14   2   3      22908.03      24601.57      1080.52 o                         
  15   2   3      93977.74     110058.70      2365.07 o                         
  16   2   3       1958.53       1126.46       602.80 o                         
  17   2   3      33645.45      41417.60      1827.76 o                         
  18   2   3      19203.40      21377.63      1426.49 o                         
  19   2   3      32008.15      40308.20      2055.16 o                         
   1   3   3      12524.35      12441.67       265.12 o                         
   2   3   3      12912.13      12071.61       267.36 o                         
   3   3   3      81389.09      74184.93       698.80 o                         
   4   3   3        133.86        526.03       152.93 o                         
   5   3   3      17792.54      14849.35       378.97 o                         
   6   3   3      33631.11      31734.21       633.17 o                         
   7   3   3      74431.77      66141.52       933.62 o                         
   8   3   3       6748.91       6857.92       339.32 o                         
   9   3   3      71506.44      65046.45      1039.40 o                         
  10   3   3      38649.40      35154.07       856.26 o                         
  11   3   3      44587.88      42791.65      1038.21 o                         
  12   3   3       5094.79       6293.98       535.05 o                         
  13   3   3      45581.06      43589.62      1281.56 o                         
  14   3   3      21151.93      20835.01       914.70 o                         
  15   3   3      16582.96      17622.51       968.96 o                         
  16   3   3       3738.30       2994.18       584.81 o                         
  17   3   3      18983.42      19892.19      1243.23 o                         
  18   3   3       5191.58       5390.80       942.77 o                         
  19   3   3       1485.65       2527.07       919.75 o                         
   0   4   3        692.37       1119.95       253.80 o                         
   1   4   3       3734.38       3394.30       175.07 o                         
   2   4   3       3698.13       2954.43       193.32 o                         
   3   4   3       2075.21       1632.13       164.73 o                         
   4   4   3        261.01        444.07       149.95 o                         
   5   4   3       2296.08       2053.00       206.31 o                         
   6   4   3       2405.09       2080.90       237.31 o                         
   7   4   3        829.27       1252.66       250.66 o                         
   8   4   3        144.79        141.85       259.28 o                         
   9   4   3        105.74        650.18       250.95 o                         
  10   4   3         77.02        518.28       267.58 o                         
  11   4   3         43.73        525.55       352.01 o                         
  12   4   3        120.31        618.15       410.59 o                         
  13   4   3          2.57        618.50       427.53 o                         
  14   4   3          0.52        398.38       477.19 o                         
  15   4   3         43.66        334.45       521.23 o                         
  16   4   3          0.94       -615.20       615.20 o                         
  17   4   3         22.91       -680.66       680.66 o                         
  18   4   3         25.79         11.51       859.92 o                         
  19   4   3        105.82       -705.59      1077.16 o                         
   1   5   3        275.82        336.17       145.64 o                         
   2   5   3        474.91        647.28       172.14 o                         
   3   5   3      35186.67      31977.93       572.91 o                         
   4   5   3       1885.76       1779.86       197.81 o                         
   5   5   3      27957.73      25579.40       519.93 o                         
   6   5   3      41366.27      38730.20       684.38 o                         
   7   5   3      97697.87      89704.61      1245.54 o                         
   8   5   3       1380.60       2127.83       290.99 o                         
   9   5   3      43166.00      43685.56       983.39 o                         
  10   5   3      44569.32      41853.81      1080.74 o                         
  11   5   3      52129.77      51439.63      1277.31 o                         
  12   5   3       3216.24       3347.80       458.05 o                         
  13   5   3      44716.22      47238.20      1396.43 o                         
  14   5   3      22433.93      20312.18       989.32 o                         
  15   5   3      12919.07      14862.20       948.20 o                         
  16   5   3       2323.79       1430.74       671.60 o                         
  17   5   3      15990.75      14064.94      1062.82 o                         
  18   5   3       5012.78       3601.87       925.88 o                         
   0   6   3      48886.36      53197.68      1000.94 o                         
   1   6   3       1099.28       1198.75       190.08 o                         
   2   6   3       4442.96       5359.50       271.72 o                         
   3   6   3      15239.67      17415.49       483.46 o                         
   4   6   3      20881.86      21632.21       510.32 o                         
   5   6   3        346.46         25.64       188.61 o                         
   6   6   3        138.02         12.03       197.57 o                         
   7   6   3      61861.58      64590.04      1010.27 o                         
   8   6   3      12440.48      14246.07       582.35 o                         
   9   6   3      11169.46      11898.34       516.96 o                         
  10   6   3       4412.62       4561.57       439.30 o                         
  11   6   3      78956.69      85687.68      1715.95 o                         
  12   6   3       3964.68       3348.32       514.95 o                         
  13   6   3      23690.07      28884.39      1182.55 o                         
  14   6   3      14444.01      16531.59       936.34 o                         
  15   6   3      63522.83      73446.06      2014.09 o                         
  16   6   3       1608.08       2447.08       706.64 o                         
  17   6   3      27650.76      33847.27      1639.43 o                         
  18   6   3      13110.42      13017.08      1216.91 o                         
   1   7   3       1870.97       1591.76       201.88 o                         
   2   7   3       5262.07       5642.86       330.12 o                         
   3   7   3      41679.75      41334.59       760.60 o                         
   4   7   3        392.11        496.30       231.04 o                         
   5   7   3      13144.09      11944.62       489.34 o                         
   6   7   3      16134.00      15930.58       504.94 o                         
   7   7   3      51209.11      51905.79      1000.38 o                         
   8   7   3       4223.14       4214.08       452.54 o                         
   9   7   3      50375.50      48442.63      1260.37 o                         
  10   7   3      24363.03      25935.59       992.83 o                         
  11   7   3      36277.69      37833.13      1252.35 o                         
  12   7   3       4219.38       3429.93       550.49 o                         
  13   7   3      37097.92      36411.54      1410.95 o                         
  14   7   3      13896.21      12773.92       915.34 o                         
  15   7   3      14122.01      12588.44       952.20 o                         
  16   7   3       3481.98       3173.51       712.23 o                         
  17   7   3      17038.63      14724.05      1196.28 o                         
   0   8   3        884.12        799.68       278.24 o                         
   1   8   3       8550.50       6927.77       360.41 o                         
   2   8   3       6794.92       5559.70       342.53 o                         
   3   8   3       5770.68       4519.72       320.33 o                         
   4   8   3       1139.27       1473.23       299.61 o                         
   5   8   3       6132.44       5861.96       330.45 o                         
   6   8   3       3226.67       3532.54       355.38 o                         
   7   8   3       1584.47       1901.73       288.27 o                         
   8   8   3        459.79        747.82       363.22 o                         
   9   8   3        658.10       1561.81       436.68 o                         
  10   8   3        233.54        360.19       450.58 o                         
  11   8   3         13.56       -165.77       485.15 o                         
  12   8   3        148.15        -40.43       587.26 o                         
  13   8   3         41.27        768.16       599.77 o                         
  14   8   3          0.68        238.47       675.31 o                         
  15   8   3        336.79        -81.61       721.56 o                         
  16   8   3          2.80       -230.76       807.37 o                         
  17   8   3        104.95        449.19       912.63 o                         
   1   9   3        567.54        576.11       218.09 o                         
   2   9   3        794.98        728.06       245.43 o                         
   3   9   3      23823.36      23213.44       664.58 o                         
   4   9   3       1174.20       1605.01       383.26 o                         
   5   9   3      17294.38      16106.16       653.57 o                         
   6   9   3      24032.99      23845.31       806.46 o                         
   7   9   3      58809.36      57878.53      1418.21 o                         
   8   9   3        427.99        826.41       480.47 o                         
   9   9   3      29115.93      28060.64      1107.97 o                         
  10   9   3      25045.61      24784.91      1089.58 o                         
  11   9   3      31903.71      35351.50      1333.24 o                         
  12   9   3       1193.85       1695.90       589.15 o                         
  13   9   3      30381.48      33440.04      1452.71 o                         
  14   9   3      13246.49      12967.46      1076.91 o                         
  15   9   3       7474.06       8663.62      1010.66 o                         
  16   9   3        724.81       1086.07      1107.73 o                         
   0  10   3      18870.68      24120.49      1113.45 o                         
   1  10   3       2121.18       2562.00       389.39 o                         
   2  10   3          8.58        120.31       314.68 o                         
   3  10   3      16207.39      16192.32       654.17 o                         
   4  10   3      17916.84      21005.76       791.18 o                         
   5  10   3       1566.52       1721.21       365.34 o                         
   6  10   3        507.05       1094.85       459.26 o                         
   7  10   3      38873.11      40366.06      1296.77 o                         
   8  10   3      10712.47       9682.87       695.72 o                         
   9  10   3       9162.33      10448.48       794.54 o                         
  10  10   3       5854.83       3996.99       649.18 o                         
  11  10   3      52922.70      57711.88      1919.51 o                         
  12  10   3       4967.39       3598.92       693.40 o                         
  13  10   3      20453.83      21619.07      1278.92 o                         
  14  10   3      10490.99       7927.85       922.10 o                         
  15  10   3      40430.94      49472.46      2067.15 o                         
   1  11   3         93.22         57.15       407.14 o                         
   2  11   3       1937.00       1729.80       451.33 o                         
   3  11   3      15858.57      15756.04       864.92 o                         
   4  11   3        918.93       1045.84       454.21 o                         
   5  11   3       7684.50       6762.95       653.36 o                         
   6  11   3       6966.18       5382.33       619.04 o                         
   7  11   3      27110.70      25701.62      1168.42 o                         
   8  11   3       3127.29       3967.32       656.30 o                         
   9  11   3      24380.79      24343.84      1381.85 o                         
  10  11   3      11798.99      11693.80       960.83 o                         
  11  11   3      23710.07      26960.94      1415.91 o                         
  12  11   3       3816.76       5224.09       837.61 o                         
  13  11   3      20982.51      18799.13      1300.10 o                         
  14  11   3       6777.63       6126.85       974.94 o                         
   0  12   3        734.35        422.93       732.98 o                         
   1  12   3       9286.02       7405.36       736.66 o                         
   2  12   3       8746.83       7638.98       690.86 o                         
   3  12   3       6655.10       6460.18       685.28 o                         
   4  12   3       1522.97       1717.84       593.70 o                         
   5  12   3       7398.61       6964.57       723.44 o                         
   6  12   3       3286.11       4373.13       605.47 o                         
   7  12   3       1303.62       3027.46       692.00 o                         
   8  12   3        397.59        654.91       658.15 o                         
   9  12   3       1429.59        615.06       758.92 o                         
  10  12   3        511.84       1911.11       890.36 o                         
  11  12   3          0.07        905.89      1023.45 o                         
  12  12   3        107.46        369.20       835.16 o                         
  13  12   3         93.53       1354.09       979.37 o                         
   1  13   3       1028.80        425.90       809.00 o                         
   2  13   3        938.54        706.76       641.61 o                         
   3  13   3      15627.32      16473.12      1108.37 o                         
   4  13   3        590.53        984.21       636.56 o                         
   5  13   3       8781.43       9494.84       907.84 o                         
   6  13   3      12589.89      14205.07      1089.38 o                         
   7  13   3      29244.05      29055.32      1559.83 o                         
   8  13   3        817.39       2785.58       870.07 o                         
   9  13   3      19966.06      22613.40      1576.21 o                         
  10  13   3      13443.45      12742.76      1249.30 o                         
  11  13   3      17834.89      21035.74      1562.09 o                         
  12  13   3       1398.57       1698.83       975.10 o                         
   0  14   3       3892.69       3055.72      1096.95 o                         
   1  14   3        245.59       -262.17       749.52 o                         
   2  14   3         14.46        411.71       738.93 o                         
   3  14   3       5366.88       4521.47       852.26 o                         
   4  14   3       6110.37       4535.30       859.63 o                         
   5  14   3        872.79        671.56       791.99 o                         
   6  14   3        199.42        727.90       980.71 o                         
   7  14   3      13787.76      12600.38      1417.16 o                         
   8  14   3       3223.09       4647.40      1176.49 o                         
   9  14   3       4369.19       4667.95      1335.25 o                         
  10  14   3       3116.59       1630.94       967.35 o                         
   1  15   3         72.56       1165.41       891.01 o                         
   2  15   3        717.52       1436.39       833.64 o                         
   3  15   3       5321.77       6388.13      1165.18 o                         
   4  15   3        682.57       1051.05       903.90 o                         
   5  15   3       4862.56       5812.61      1029.52 o                         
   6  15   3       3027.37       1507.12      1132.83 o                         
   7  15   3      12987.80      12650.11      1414.52 o                         
   8  15   3       2008.60       2822.69      1300.80 o                         
   0  16   3       1611.01       1724.98      1493.27 o                         
   1  16   3       9090.66       8864.84      1374.55 o                         
   2  16   3       7277.36       8454.07      1343.79 o                         
   3  16   3       6682.04       6582.51      1548.73 o                         
   4  16   3       2323.51       2126.45      1181.69 o                         
   0   0   4     840153.50     840948.50      6386.12 o                         
   1   0   4      42259.84      49025.26       680.67 o                         
   2   0   4     686101.81     750332.19      4691.12 o                         
   3   0   4       7439.80       9241.69       323.45 o                         
   4   0   4     352521.12     390617.62      3745.74 o                         
   5   0   4      88186.59      99628.84      1349.53 o                         
   6   0   4     416656.47     459637.75      4979.51 o                         
   7   0   4       9423.51      10601.61       534.72 o                         
   8   0   4     162815.92     178462.09      2474.04 o                         
   9   0   4      46282.64      47965.40      1276.37 o                         
  10   0   4      83302.04      87557.33      1953.89 o                         
  11   0   4      17366.91      19182.04       934.66 o                         
  12   0   4      20069.48      19212.75       984.20 o                         
  13   0   4       2190.71       1685.63       672.72 o                         
  14   0   4       3450.63       2380.62       822.21 o                         
  15   0   4      11814.27      13673.50      1310.31 o                         
  16   0   4       1484.90       -125.91       901.27 o                         
  17   0   4        966.69       3780.44      1045.91 o                         
  18   0   4       4644.54       9458.02      1513.29 o                         
  19   0   4       6686.78      11193.72      1824.07 o                         
   1   1   4       6504.83       6709.89       219.18 o                         
   2   1   4       2324.53       1508.87       155.47 o                         
   3   1   4      26548.41      24400.75       371.09 o                         
   4   1   4       1179.95        602.96       154.34 o                         
   5   1   4        366.24        498.76       200.82 o                         
   6   1   4      16911.19      13891.65       424.07 o                         
   7   1   4      27780.19      24267.93       617.93 o                         
   8   1   4       1115.06        859.94       248.92 o                         
   9   1   4       3355.79       2596.59       256.82 o                         
  10   1   4      13666.56      12458.66       498.47 o                         
  11   1   4       6602.28       5343.49       387.23 o                         
  12   1   4       1268.34       1734.51       323.53 o                         
  13   1   4       8467.15       7959.26       603.85 o                         
  14   1   4       3752.47       3308.45       642.84 o                         
  15   1   4         38.87        164.98       533.80 o                         
  16   1   4         21.41        672.64       672.70 o                         
  17   1   4       4409.21       4310.44       778.49 o                         
  18   1   4         89.07       1184.64       835.34 o                         
  19   1   4        672.39        526.44      1108.02 o                         
   0   2   4        347.08        629.13       231.36 o                         
   1   2   4         28.43        520.02       148.83 o                         
   2   2   4         32.72        215.48       135.94 o                         
   3   2   4         24.92        324.76       152.15 o                         
   4   2   4         75.05        349.85       166.51 o                         
   5   2   4         49.43        155.45       196.15 o                         
   6   2   4        235.42        310.38       162.56 o                         
   7   2   4         58.29        184.18       182.52 o                         
   8   2   4        123.12         58.81       255.97 o                         
   9   2   4         23.58        -82.01       269.91 o                         
  10   2   4         78.52        461.87       238.81 o                         
  11   2   4        104.35          8.52       212.66 o                         
  12   2   4        108.91       -110.66       356.31 o                         
  13   2   4          5.05       -434.12       434.12 o                         
  14   2   4        187.61        391.26       515.08 o                         
  15   2   4         41.06        314.04       530.59 o                         
  16   2   4         16.58        953.74       647.77 o                         
  17   2   4          3.66       -226.71       754.49 o                         
  18   2   4         66.85       1605.16       825.39 o                         
  19   2   4          1.06       1299.81       921.65 o                         
   1   3   4      37115.66      37248.03       516.56 o                         
   2   3   4       8718.16       8273.33       266.41 o                         
   3   3   4      50909.59      44217.82       637.49 o                         
   4   3   4        694.49        608.93       178.19 o                         
   5   3   4         83.51        297.43       179.25 o                         
   6   3   4      17800.38      14530.72       403.49 o                         
   7   3   4      24214.94      18252.71       484.10 o                         
   8   3   4       2667.59       1567.97       234.40 o                         
   9   3   4       8781.60       7417.07       390.99 o                         
  10   3   4      26541.64      22914.08       606.76 o                         
  11   3   4       8553.29       6798.81       465.21 o                         
  12   3   4       1058.16       1590.95       430.01 o                         
  13   3   4       9539.24      11352.88       717.04 o                         
  14   3   4       6336.47       9515.19       775.05 o                         
  15   3   4        221.33       2234.75       546.12 o                         
  16   3   4         63.64        189.98       602.94 o                         
  17   3   4       5381.21       4759.36       844.29 o                         
  18   3   4        259.55        961.06       867.00 o                         
  19   3   4        658.57       2395.68       914.49 o                         
   0   4   4     475488.19     519214.50      3569.02 o                         
   1   4   4      93713.91      93639.75       888.73 o                         
   2   4   4     635846.38     702620.12      3901.98 o                         
   3   4   4      39351.90      38616.86       574.18 o                         
   4   4   4     282497.53     304592.62      1986.20 o                         
   5   4   4      97233.95     100390.02      1086.46 o                         
   6   4   4     338935.69     354543.03      2385.46 o                         
   7   4   4        237.02        299.43       204.02 o                         
   8   4   4     143723.19     154282.72      1690.35 o                         
   9   4   4      46888.11      50786.56       962.99 o                         
  10   4   4      72527.21      73123.73      1269.64 o                         
  11   4   4       9689.67      10064.71       604.85 o                         
  12   4   4      22153.25      20397.66       850.34 o                         
  13   4   4       4265.27       3511.43       476.84 o                         
  14   4   4       3149.28       1982.31       520.65 o                         
  15   4   4       9342.37      11280.16       831.68 o                         
  16   4   4       1911.48        420.66       632.41 o                         
  17   4   4        303.59        280.44       667.91 o                         
  18   4   4       3209.54       6734.34       976.05 o                         
   1   5   4       1369.63       1261.79       189.47 o                         
   2   5   4         45.12        -17.91       148.82 o                         
   3   5   4      12568.99      10622.97       333.75 o                         
   4   5   4        144.81        312.99       153.18 o                         
   5   5   4        176.19        242.57       160.36 o                         
   6   5   4       9445.87       7936.25       387.28 o                         
   7   5   4      20563.93      17771.96       558.85 o                         
   8   5   4        121.68        276.97       270.90 o                         
   9   5   4       4178.25       3270.97       336.67 o                         
  10   5   4       5562.29       4148.10       434.28 o                         
  11   5   4       6829.07       5822.07       522.38 o                         
  12   5   4        531.48        389.06       432.19 o                         
  13   5   4       7973.68       7079.94       630.78 o                         
  14   5   4       1905.88       1960.59       538.61 o                         
  15   5   4        314.18       1090.43       622.96 o                         
  16   5   4        115.04       -367.20       656.16 o                         
  17   5   4       3920.73       5062.04      1005.26 o                         
  18   5   4          5.73        845.93       854.68 o                         
   0   6   4       3286.20       3733.41       422.12 o                         
   1   6   4        337.19        183.77       158.32 o                         
   2   6   4         23.56        492.07       194.41 o                         
   3   6   4          0.25        117.96       221.60 o                         
   4   6   4       2496.54       2364.21       243.94 o                         
   5   6   4        467.62        241.55       217.73 o                         
   6   6   4        466.10        748.33       283.16 o                         
   7   6   4        380.40        236.59       333.97 o                         
   8   6   4       1349.85       1243.42       326.06 o                         
   9   6   4        350.02        388.09       313.62 o                         
  10   6   4        461.53        758.92       384.57 o                         
  11   6   4        974.04        488.60       410.68 o                         
  12   6   4        999.46       1345.81       477.81 o                         
  13   6   4         30.72       1109.90       498.57 o                         
  14   6   4       1125.36        544.41       562.23 o                         
  15   6   4        454.00       1523.23       667.83 o                         
  16   6   4        143.22        487.48       707.04 o                         
  17   6   4         28.53       1009.34       730.25 o                         
  18   6   4        501.15       2009.60       973.02 o                         
   1   7   4      20466.87      20240.71       480.10 o                         
   2   7   4       7225.46       6284.15       321.45 o                         
   3   7   4      34390.11      32611.58       692.56 o                         
   4   7   4        450.28        294.83       246.96 o                         
   5   7   4        190.62        324.63       214.43 o                         
   6   7   4      14151.13      13225.02       512.03 o                         
   7   7   4      18392.80      19066.52       685.51 o                         
   8   7   4       2080.01       1642.86       346.65 o                         
   9   7   4       8716.04       8507.56       583.80 o                         
  10   7   4      26790.13      27742.79      1002.71 o                         
  11   7   4       7849.52       7741.37       624.40 o                         
  12   7   4        544.89        678.84       535.10 o                         
  13   7   4       7988.22       7670.55       725.60 o                         
  14   7   4       6622.42       8080.14       821.81 o                         
  15   7   4        408.24        391.50       715.09 o                         
  16   7   4        182.69       2199.68       831.49 o                         
  17   7   4       4550.99       3701.91       858.50 o                         
   0   8   4     220124.81     219743.38      2547.11 o                         
   1   8   4      48941.21      48640.78       759.95 o                         
   2   8   4     368890.81     387059.81      2908.84 o                         
   3   8   4      19778.43      20683.02       599.10 o                         
   4   8   4     172533.14     181730.61      1972.37 o                         
   5   8   4      48230.54      50660.40      1026.03 o                         
   6   8   4     191810.16     200030.84      2223.97 o                         
   7   8   4        433.39        435.15       357.10 o                         
   8   8   4      87756.90      87679.65      1701.07 o                         
   9   8   4      21057.52      21502.18       941.92 o                         
  10   8   4      43332.86      42398.30      1269.64 o                         
  11   8   4       4241.35       4801.92       604.03 o                         
  12   8   4      20035.81      17861.77       999.88 o                         
  13   8   4       2503.32       1559.04       632.57 o                         
  14   8   4       1099.83       -405.09       624.44 o                         
  15   8   4       7208.07       9682.73       910.74 o                         
  16   8   4       1432.64       1535.50       828.25 o                         
  17   8   4        277.99       1675.08      1036.42 o                         
   1   9   4        920.03        884.83       294.05 o                         
   2   9   4         37.42       -116.75       244.57 o                         
   3   9   4       5611.79       5682.86       408.82 o                         
   4   9   4         29.74        222.45       342.19 o                         
   5   9   4        326.02         72.04       321.30 o                         
   6   9   4       3496.30       2715.45       399.28 o                         
   7   9   4       7048.04       5466.28       569.48 o                         
   8   9   4         17.58        706.29       597.19 o                         
   9   9   4       2819.35       2801.61       523.25 o                         
  10   9   4       1643.46       1115.07       521.06 o                         
  11   9   4       2599.16       1678.41       589.38 o                         
  12   9   4          4.87       2140.74       607.64 o                         
  13   9   4       3759.71       3657.25       746.85 o                         
  14   9   4        791.72       1058.12       733.32 o                         
  15   9   4        273.50        785.40       781.73 o                         
  16   9   4        156.39        540.73       903.52 o                         
   0  10   4       2806.14       3744.09       593.18 o                         
   1  10   4        132.47          8.37       296.50 o                         
   2  10   4        567.46        886.52       357.85 o                         
   3  10   4          1.47        170.28       326.69 o                         
   4  10   4       3474.92       3615.46       405.09 o                         
   5  10   4        273.13       -247.52       374.53 o                         
   6  10   4       1359.45       2064.58       440.22 o                         
   7  10   4        782.88       -160.17       442.54 o                         
   8  10   4       2180.60       1807.71       540.96 o                         
   9  10   4        245.56        357.96       507.09 o                         
  10  10   4       1662.46       2596.78       643.21 o                         
  11  10   4       1370.86        948.86       627.18 o                         
  12  10   4       1904.84       2568.93       707.85 o                         
  13  10   4         12.84       -369.68       732.24 o                         
  14  10   4       2181.25       2567.30       841.32 o                         
  15  10   4        604.11         95.54       867.15 o                         
   1  11   4       6077.75       6227.51       577.43 o                         
   2  11   4       5437.83       4769.12       587.78 o                         
   3  11   4      14918.57      15240.57       821.52 o                         
   4  11   4        846.67        180.84       464.32 o                         
   5  11   4        273.48        610.15       487.07 o                         
   6  11   4      14062.30      12809.87       840.60 o                         
   7  11   4      11576.84      12162.86       877.81 o                         
   8  11   4       2907.49       3151.57       747.27 o                         
   9  11   4       4610.20       4230.83       763.79 o                         
  10  11   4      20371.23      21672.66      1278.23 o                         
  11  11   4       4950.45       4504.28       996.90 o                         
  12  11   4       1338.82       1985.30       741.59 o                         
  13  11   4       5009.78       4991.81      1064.75 o                         
  14  11   4       5413.45       8029.30       989.71 o                         
   0  12   4     119167.71     124583.43      3737.08 o                         
   1  12   4      23572.97      22627.97      1124.51 o                         
   2  12   4     218668.22     226533.56      3514.29 o                         
   3  12   4      10367.31      11772.74       869.40 o                         
   4  12   4     109014.13     112315.04      2381.59 o                         
   5  12   4      21619.65      20730.64      1083.29 o                         
   6  12   4     109213.76     113782.82      2607.98 o                         
   7  12   4        439.68        777.18       702.60 o                         
   8  12   4      49399.57      49241.96      1907.15 o                         
   9  12   4       8579.30       7439.86       915.18 o                         
  10  12   4      26568.96      25240.13      1493.18 o                         
  11  12   4       2116.07        737.77       841.75 o                         
  12  12   4      13601.97      11076.09      1084.04 o                         
  13  12   4        858.27       -309.43       901.30 o                         
   1  13   4        696.02        767.57       660.45 o                         
   2  13   4         11.96       -138.14       613.80 o                         
   3  13   4       2595.73       2298.25       640.99 o                         
   4  13   4          2.92       -631.30       631.30 o                         
   5  13   4        241.14        526.86       672.75 o                         
   6  13   4       1189.67        553.58       681.93 o                         
   7  13   4       2698.41       3341.48       800.06 o                         
   8  13   4          4.61         -6.67       801.60 o                         
   9  13   4       1874.97       2365.42       763.55 o                         
  10  13   4        662.03        627.40       838.72 o                         
  11  13   4       1310.95        521.05      1024.18 o                         
   0  14   4       1588.85       2164.27      1026.97 o                         
   1  14   4        272.08       -234.89       730.07 o                         
   2  14   4        264.50        786.56       894.28 o                         
   3  14   4         26.93        804.16       742.16 o                         
   4  14   4       2940.16       3894.37       809.87 o                         
   5  14   4        314.20        -30.45       737.28 o                         
   6  14   4        843.18        347.50       908.42 o                         
   7  14   4        374.62       1745.04      1018.47 o                         
   8  14   4       1805.84        716.49      1042.13 o                         
   9  14   4        132.53       -294.62      1157.83 o                         
  10  14   4       2059.31       1135.45      1271.34 o                         
   1  15   4       1196.79       1878.02       856.75 o                         
   2  15   4       2729.69       1920.56       814.61 o                         
   3  15   4       6840.27       5745.27      1091.49 o                         
   4  15   4       1411.11       2543.44       887.31 o                         
   5  15   4        512.25        623.66       942.34 o                         
   6  15   4      11950.34      14890.06      1350.20 o                         
   7  15   4       8963.12       8509.31      1215.45 o                         
   0  16   4      73221.43      74693.00      4371.68 o                         
   1  16   4      17011.85      13055.29      1955.40 o                         
   2  16   4     111696.59     116212.89      3831.69 o                         
   3  16   4       8766.52       7883.91      1153.32 o                         
   4  16   4      69880.84      66209.89      2828.93 o                         
   1   1   5      23157.90      23070.55       387.70 o                         
   2   1   5      15316.57      13285.17       304.64 o                         
   3   1   5      16353.20      16435.41       384.70 o                         
   4   1   5      26160.75      23947.27       472.57 o                         
   5   1   5      12066.51      10984.62       350.67 o                         
   6   1   5      90813.98      80517.20      1030.70 o                         
   7   1   5        697.63       1145.67       221.74 o                         
   8   1   5      64040.23      59861.40      1051.73 o                         
   9   1   5       1756.99       2326.60       311.96 o                         
  10   1   5      88426.49      80084.19      1410.42 o                         
  11   1   5       1007.67       1473.77       354.33 o                         
  12   1   5      44064.91      44911.91      1171.67 o                         
  13   1   5         30.77         96.02       465.19 o                         
  14   1   5      46231.91      47637.39      1571.46 o                         
  15   1   5       4048.97       3519.86       701.21 o                         
  16   1   5      18384.47      16542.55      1081.71 o                         
  17   1   5        511.57        847.72       732.97 o                         
  18   1   5       8325.89       9741.50      1035.53 o                         
  19   1   5       2931.55       2343.25       970.39 o                         
   0   2   5      41147.47      49273.65       892.81 o                         
   1   2   5     220898.80     253137.72      1492.97 o                         
   2   2   5       2480.33       4020.47       210.91 o                         
   3   2   5      91512.05     106203.43       966.13 o                         
   4   2   5      20528.08      24024.65       450.64 o                         
   5   2   5     166833.39     182030.09      1632.87 o                         
   6   2   5      18520.17      21862.78       554.59 o                         
   7   2   5      35326.57      38287.51       748.44 o                         
   8   2   5      46035.32      51134.30       956.64 o                         
   9   2   5     115393.12     119579.45      1702.90 o                         
  10   2   5      64233.20      67660.09      1259.42 o                         
  11   2   5       1981.97       1585.85       345.51 o                         
  12   2   5      38373.22      45944.25      1166.62 o                         
  13   2   5      46409.71      49364.79      1484.21 o                         
  14   2   5      78900.47      93824.33      2178.42 o                         
  15   2   5        562.32        787.57       554.86 o                         
  16   2   5      45925.46      56861.21      1873.15 o                         
  17   2   5       9611.00       9025.87       946.50 o                         
  18   2   5      44047.93      58263.01      2267.66 o                         
  19   2   5        453.76       -475.42       930.49 o                         
   1   3   5      22090.27      21314.62       420.34 o                         
   2   3   5      12271.07      11396.03       322.31 o                         
   3   3   5       7587.74       6581.11       263.38 o                         
   4   3   5      26576.33      25432.16       509.80 o                         
   5   3   5       5072.85       4716.32       272.50 o                         
   6   3   5      64779.52      59040.65      1051.71 o                         
   7   3   5         99.10        426.11       198.53 o                         
   8   3   5      52016.94      48328.54       935.05 o                         
   9   3   5       1541.49       1633.34       318.62 o                         
  10   3   5      93175.81      88101.38      1403.96 o                         
  11   3   5       1254.01       1353.90       339.59 o                         
  12   3   5      33611.50      33140.96      1157.58 o                         
  13   3   5         11.97        416.16       455.64 o                         
  14   3   5      45187.05      46410.96      1545.46 o                         
  15   3   5       3510.61       3121.06       676.65 o                         
  16   3   5      18397.78      19609.70      1191.67 o                         
  17   3   5        134.27        163.17       701.53 o                         
  18   3   5       9260.61       8640.84      1315.65 o                         
  19   3   5       2462.70       2724.19       994.31 o                         
   0   4   5       3511.77       3776.04       309.94 o                         
   1   4   5        132.99        439.41       167.11 o                         
   2   4   5       3053.78       2229.00       188.50 o                         
   3   4   5        235.54        331.99       201.76 o                         
   4   4   5       2560.71       1793.91       217.71 o                         
   5   4   5          7.25        242.70       203.35 o                         
   6   4   5       1629.95       2229.71       276.54 o                         
   7   4   5        644.16        247.95       199.98 o                         
   8   4   5        560.73        977.77       252.20 o                         
   9   4   5         23.81        -79.55       260.70 o                         
  10   4   5         35.53        -75.09       393.51 o                         
  11   4   5        196.97        665.60       392.78 o                         
  12   4   5         63.73        632.74       456.61 o                         
  13   4   5          0.17        -63.30       467.07 o                         
  14   4   5         24.35        572.40       594.00 o                         
  15   4   5        111.01       -149.21       575.42 o                         
  16   4   5         19.68        248.76       675.10 o                         
  17   4   5         28.43        182.75       812.33 o                         
  18   4   5        139.84        792.54       817.01 o                         
   1   5   5       9525.42       8261.37       315.24 o                         
   2   5   5       9462.44       6861.38       259.19 o                         
   3   5   5      12045.52      11209.57       370.42 o                         
   4   5   5      14516.36      13319.21       411.98 o                         
   5   5   5      11020.55      10503.18       367.91 o                         
   6   5   5      74651.94      67871.11       959.46 o                         
   7   5   5       2004.85       2287.84       274.41 o                         
   8   5   5      51971.47      48281.06       980.38 o                         
   9   5   5        143.53         90.85       251.65 o                         
  10   5   5      58149.54      57636.80      1334.76 o                         
  11   5   5        239.84       -204.08       382.92 o                         
  12   5   5      42721.36      46291.23      1356.95 o                         
  13   5   5        621.93        578.21       465.55 o                         
  14   5   5      35872.83      37620.79      1513.50 o                         
  15   5   5       2725.29       3411.93       774.75 o                         
  16   5   5      13417.70      14071.20      1202.21 o                         
  17   5   5       1651.51        953.52       784.75 o                         
  18   5   5       6794.61       8603.47       985.20 o                         
   0   6   5      25486.03      30856.57       973.27 o                         
   1   6   5     142965.12     160800.08      1505.82 o                         
   2   6   5       5814.88       8349.03       330.61 o                         
   3   6   5      59651.86      66681.19       936.54 o                         
   4   6   5      21929.51      26594.29       617.90 o                         
   5   6   5     154819.05     158788.45      1621.10 o                         
   6   6   5      15112.36      15443.71       479.93 o                         
   7   6   5      22354.35      23802.87       737.49 o                         
   8   6   5      38270.16      40943.01       976.32 o                         
   9   6   5     104088.34     104491.63      1832.38 o                         
  10   6   5      42578.59      45024.04      1243.97 o                         
  11   6   5       3681.38       2813.74       472.54 o                         
  12   6   5      38907.12      41269.83      1302.24 o                         
  13   6   5      39680.01      41079.96      1428.57 o                         
  14   6   5      54899.39      61185.15      1808.61 o                         
  15   6   5       1361.28       1215.29       676.81 o                         
  16   6   5      36397.99      43199.02      1852.83 o                         
  17   6   5       8779.91       8224.64       972.79 o                         
  18   6   5      38430.12      48008.60      2203.73 o                         
   1   7   5      13591.03      12419.32       414.68 o                         
   2   7   5       7896.65       6154.88       295.75 o                         
   3   7   5       3071.93       2215.66       260.37 o                         
   4   7   5      16272.79      13976.75       527.21 o                         
   5   7   5       6033.24       4803.45       329.87 o                         
   6   7   5      36587.61      33900.36       805.61 o                         
   7   7   5         10.21        499.44       282.69 o                         
   8   7   5      35767.45      32317.42       927.27 o                         
   9   7   5       2906.98       2494.52       389.11 o                         
  10   7   5      59462.21      55743.67      1566.96 o                         
  11   7   5       1537.16       1484.16       461.41 o                         
  12   7   5      27856.70      28950.51      1203.49 o                         
  13   7   5        143.43       1586.34       711.24 o                         
  14   7   5      31839.74      30738.67      1381.63 o                         
  15   7   5       2781.93       3796.33       753.17 o                         
  16   7   5      14955.03      16535.61      1269.34 o                         
  17   7   5          5.29       1134.61       813.26 o                         
   0   8   5       6643.70       6498.63       460.75 o                         
   1   8   5        519.42        375.20       217.88 o                         
   2   8   5       7707.86       5751.59       350.94 o                         
   3   8   5       1698.98       1377.70       280.31 o                         
   4   8   5       4796.38       4289.88       340.68 o                         
   5   8   5        103.79        174.41       273.38 o                         
   6   8   5       4189.35       4065.55       449.98 o                         
   7   8   5       1624.59       1219.25       352.03 o                         
   8   8   5       1052.27       1502.88       404.12 o                         
   9   8   5          1.41        116.37       452.70 o                         
  10   8   5         93.63        695.31       513.55 o                         
  11   8   5        745.92        927.09       532.97 o                         
  12   8   5        200.32        856.01       562.31 o                         
  13   8   5         22.19       -409.32       592.44 o                         
  14   8   5        109.68       -619.37       619.37 o                         
  15   8   5        297.49       1064.80       745.50 o                         
  16   8   5         90.67       1496.67       848.91 o                         
   1   9   5       7893.71       6243.76       386.98 o                         
   2   9   5       5604.12       4931.49       304.77 o                         
   3   9   5       9941.52       9637.05       493.86 o                         
   4   9   5      13114.73      13540.11       695.42 o                         
   5   9   5       8543.64       8851.13       514.75 o                         
   6   9   5      44871.49      43458.88      1121.62 o                         
   7   9   5       1313.12       1836.32       423.97 o                         
   8   9   5      35683.73      39056.95      1216.97 o                         
   9   9   5        375.41        945.19       523.86 o                         
  10   9   5      36921.66      41231.64      1432.06 o                         
  11   9   5        418.24         21.08       532.86 o                         
  12   9   5      28484.70      29773.13      1341.18 o                         
  13   9   5        114.38        951.60       657.76 o                         
  14   9   5      24177.70      27550.69      1385.32 o                         
  15   9   5       2508.24       3526.68       815.59 o                         
  16   9   5       7529.55       7463.55      1295.77 o                         
   0  10   5       6886.68       5282.75       736.39 o                         
   1  10   5      53874.96      55195.41      1337.37 o                         
   2  10   5       2946.82       2251.49       376.05 o                         
   3  10   5      23098.93      23092.66       834.16 o                         
   4  10   5      12055.52      12669.10       635.06 o                         
   5  10   5      71404.70      75051.79      1535.12 o                         
   6  10   5       8671.02       6527.84       578.19 o                         
   7  10   5       4409.15       3280.56       496.89 o                         
   8  10   5      23522.85      24895.50      1103.42 o                         
   9  10   5      50558.07      49106.00      1603.15 o                         
  10  10   5      23785.00      28021.08      1290.85 o                         
  11  10   5        991.58        642.86       667.83 o                         
  12  10   5      32740.13      33103.09      1587.60 o                         
  13  10   5      19713.35      21341.63      1349.88 o                         
  14  10   5      33360.13      37357.18      1775.35 o                         
  15  10   5        361.81       -351.35       951.46 o                         
   1  11   5       3711.91       3997.88       506.38 o                         
   2  11   5       4675.95       4055.29       521.86 o                         
   3  11   5        580.75         33.37       448.83 o                         
   4  11   5       9260.57      10302.14       701.08 o                         
   5  11   5       3229.10       3623.35       525.11 o                         
   6  11   5      20769.06      22832.25      1084.36 o                         
   7  11   5         32.51        238.70       588.37 o                         
   8  11   5      23011.29      23785.80      1191.37 o                         
   9  11   5       2326.97       1710.44       779.85 o                         
  10  11   5      32178.87      31425.62      1596.45 o                         
  11  11   5       1624.84       1835.15       743.75 o                         
  12  11   5      22305.81      20131.47      1366.77 o                         
  13  11   5        358.27        563.30       852.23 o                         
  14  11   5      18812.44      19030.37      1396.38 o                         
   0  12   5       8552.14       7331.03      1144.33 o                         
   1  12   5        764.99        250.30       533.27 o                         
   2  12   5      10834.88      10391.95       800.59 o                         
   3  12   5       2272.10       2056.39       558.68 o                         
   4  12   5       6354.31       7007.56       720.60 o                         
   5  12   5        292.25        170.64       544.88 o                         
   6  12   5       5280.97       5941.75       741.06 o                         
   7  12   5       2012.41       2311.16       634.16 o                         
   8  12   5       1188.25       1230.54       783.56 o                         
   9  12   5         13.00       -398.29       799.57 o                         
  10  12   5        238.54        -24.06       962.73 o                         
  11  12   5       1342.30       1227.46       794.85 o                         
  12  12   5        138.61        549.34       950.32 o                         
  13  12   5          6.78       1025.11       855.84 o                         
   1  13   5       4289.25       4496.49       866.49 o                         
   2  13   5       2862.33       2471.83       714.67 o                         
   3  13   5       4842.88       4049.27       691.67 o                         
   4  13   5      11068.88       9075.91       847.23 o                         
   5  13   5       2707.21       2991.14       758.43 o                         
   6  13   5      24876.39      25505.38      1398.40 o                         
   7  13   5        933.82       2835.43       824.62 o                         
   8  13   5      22478.75      24149.81      1452.47 o                         
   9  13   5         10.23       1121.74       871.08 o                         
  10  13   5      27840.38      30059.48      1675.08 o                         
  11  13   5         33.27       -143.22      1025.37 o                         
   0  14   5        880.15        327.70      1122.88 o                         
   1  14   5      30133.77      31376.60      1615.25 o                         
   2  14   5        224.18       1280.68       757.61 o                         
   3  14   5      17522.50      19184.15      1353.77 o                         
   4  14   5       4259.11       6142.86      1119.66 o                         
   5  14   5      39391.54      40905.25      1946.85 o                         
   6  14   5       2610.81       2877.91      1008.55 o                         
   7  14   5       4262.28       3771.94       987.10 o                         
   8  14   5       8657.03       6668.62      1363.86 o                         
   9  14   5      26357.78      25426.51      1841.12 o                         
   1  15   5       1160.63       1782.05       850.99 o                         
   2  15   5       2000.59       2781.02      1040.20 o                         
   3  15   5        114.62        -11.82       839.21 o                         
   4  15   5       4683.91       6086.20      1051.57 o                         
   5  15   5       1477.71       1753.56      1255.02 o                         
   6  15   5       9693.37       8468.60      1305.13 o                         
   7  15   5         47.42      -1215.21      1215.21 o                         
   0  16   5       8151.60       7564.14      1533.75 o                         
   1  16   5        458.77        349.05       961.78 o                         
   2  16   5      11443.89      13308.76      1469.50 o                         
   3  16   5       1349.07         90.68      1112.40 o                         
   0   0   6     466797.31     490113.88      4952.79 o                         
   1   0   6     405887.50     438821.69      3622.59 o                         
   2   0   6     414923.47     423389.66      3501.21 o                         
   3   0   6     504421.50     568110.38      4030.63 o                         
   4   0   6     283559.41     287846.12      2641.24 o                         
   5   0   6      98382.58     108215.27      1592.07 o                         
   6   0   6     230997.86     242462.16      2529.85 o                         
   7   0   6     325491.88     363103.12      4051.68 o                         
   8   0   6      82153.78      82433.95      1617.57 o                         
   9   0   6      26317.64      26005.07       866.74 o                         
  10   0   6      43200.28      41415.50      1204.98 o                         
  11   0   6      77369.78      73650.50      1710.35 o                         
  12   0   6       3794.53       3428.81       715.78 o                         
  13   0   6        120.12        545.73       643.03 o                         
  14   0   6        139.66       1322.51       784.99 o                         
  15   0   6      15965.29      10796.35      1321.68 o                         
  16   0   6       1052.73       2732.66      1026.11 o                         
  17   0   6        481.87        956.09      1039.17 o                         
  18   0   6       6240.94       8558.25      1365.85 o                         
  19   0   6         20.47        384.79      1192.13 o                         
   1   1   6      29181.51      28551.40       534.21 o                         
   2   1   6       6251.92       5879.16       267.32 o                         
   3   1   6      14753.04      13734.62       376.71 o                         
   4   1   6      14446.86      13213.16       386.78 o                         
   5   1   6      21375.75      19297.71       488.33 o                         
   6   1   6      31479.55      27498.39       599.78 o                         
   7   1   6        422.20       1019.63       282.73 o                         
   8   1   6      35728.88      32955.04       821.68 o                         
   9   1   6       1973.49       1533.52       306.66 o                         
  10   1   6      30030.54      26949.40       822.07 o                         
  11   1   6       1779.62       1871.22       365.06 o                         
  12   1   6      24443.77      23978.00       987.53 o                         
  13   1   6        422.86        855.64       459.66 o                         
  14   1   6      13396.74      12436.52       863.10 o                         
  15   1   6       1107.75       1587.91       613.54 o                         
  16   1   6       6151.10       5143.85       749.72 o                         
  17   1   6       4123.10       3159.52       774.79 o                         
  18   1   6       2879.43       3140.50       875.20 o                         
  19   1   6        557.24       -121.32      1194.23 o                         
   0   2   6         54.10        739.35       330.78 o                         
   1   2   6        198.40        232.01       206.31 o                         
   2   2   6        697.83        924.94       195.54 o                         
   3   2   6        297.27        367.70       241.23 o                         
   4   2   6          7.89         79.65       176.29 o                         
   5   2   6        192.20        340.56       190.07 o                         
   6   2   6         82.75        548.31       219.68 o                         
   7   2   6        241.42        406.06       246.95 o                         
   8   2   6          5.81        102.68       252.92 o                         
   9   2   6        199.56        483.13       286.41 o                         
  10   2   6          5.15        -14.48       320.12 o                         
  11   2   6         38.23        512.03       427.34 o                         
  12   2   6         91.30        780.53       439.85 o                         
  13   2   6        233.54       1354.77       651.67 o                         
  14   2   6         24.43       1332.31       695.99 o                         
  15   2   6         70.22        593.64       586.55 o                         
  16   2   6         68.16        344.01       848.13 o                         
  17   2   6         20.83        898.44       758.80 o                         
  18   2   6         41.92       -851.11       988.65 o                         
  19   2   6         30.64       1194.94       913.27 o                         
   1   3   6      17749.47      15390.63       453.03 o                         
   2   3   6       2988.99       2642.38       222.76 o                         
   3   3   6       3118.73       3094.30       232.62 o                         
   4   3   6      26467.10      25085.24       548.61 o                         
   5   3   6      16625.80      11230.56       376.67 o                         
   6   3   6      28176.26      25215.33       725.04 o                         
   7   3   6        801.48       1583.26       286.07 o                         
   8   3   6      36418.62      33890.89       846.27 o                         
   9   3   6       5731.35       4279.62       430.09 o                         
  10   3   6      42175.15      38846.89      1052.96 o                         
  11   3   6       2267.65       1613.58       409.15 o                         
  12   3   6      20732.08      19845.66       892.15 o                         
  13   3   6        528.08        278.34       498.56 o                         
  14   3   6      17842.03      17862.69      1052.21 o                         
  15   3   6       1458.24       2211.54       643.27 o                         
  16   3   6       5977.35       5559.53       927.08 o                         
  17   3   6       3243.30       1046.01       778.98 o                         
  18   3   6       3074.37       3447.87       865.48 o                         
   0   4   6     358855.50     400792.00      3520.15 o                         
   1   4   6     288780.59     297048.81      1932.95 o                         
   2   4   6     324572.84     339565.12      2150.16 o                         
   3   4   6     342840.75     361781.38      2287.98 o                         
   4   4   6     247287.31     268477.47      2022.03 o                         
   5   4   6      81353.35      81580.44      1103.72 o                         
   6   4   6     156585.17     159805.56      1619.36 o                         
   7   4   6     238903.94     256312.56      2362.09 o                         
   8   4   6      71636.62      72207.28      1254.84 o                         
   9   4   6      16104.81      17477.53       687.91 o                         
  10   4   6      30356.10      30201.90      1010.23 o                         
  11   4   6      65045.86      65354.18      1560.13 o                         
  12   4   6       3971.40       4158.90       494.57 o                         
  13   4   6        155.99        550.09       470.59 o                         
  14   4   6         36.66        843.21       683.91 o                         
  15   4   6      10731.27       7223.19       787.53 o                         
  16   4   6       1166.95        978.15       699.15 o                         
  17   4   6        929.18       2372.12       737.21 o                         
  18   4   6       4827.23       4827.69       857.55 o                         
   1   5   6      15425.02      14463.26       401.78 o                         
   2   5   6       4033.13       3607.46       223.26 o                         
   3   5   6      10269.44      11734.60       385.05 o                         
   4   5   6       6071.62       5456.71       312.31 o                         
   5   5   6      15675.36      12720.95       447.10 o                         
   6   5   6      19627.71      17795.03       546.05 o                         
   7   5   6        446.10        501.99       292.26 o                         
   8   5   6      20043.22      17984.40       622.56 o                         
   9   5   6        358.48        858.20       384.87 o                         
  10   5   6      16393.08      15721.64       745.59 o                         
  11   5   6        270.22       -422.56       428.39 o                         
  12   5   6      18357.39      18076.71       888.96 o                         
  13   5   6        664.09        -10.04       484.28 o                         
  14   5   6       7512.30       6562.60       790.52 o                         
  15   5   6        305.95        682.10       648.64 o                         
  16   5   6       5313.60       5014.15       801.11 o                         
  17   5   6       4411.40       2462.66       859.05 o                         
  18   5   6       1630.15       1909.47       962.66 o                         
   0   6   6        360.14         12.67       251.12 o                         
   1   6   6       1163.98       1171.99       208.93 o                         
   2   6   6       1032.70        860.44       209.45 o                         
   3   6   6        756.98       1142.38       219.03 o                         
   4   6   6        193.86        284.70       186.00 o                         
   5   6   6       2373.53       2255.84       263.72 o                         
   6   6   6         63.15         23.61       262.15 o                         
   7   6   6        625.22        893.70       200.68 o                         
   8   6   6          0.66          8.57       351.47 o                         
   9   6   6       1696.17       1999.13       432.13 o                         
  10   6   6        115.99        -43.24       398.65 o                         
  11   6   6        192.75        -39.33       426.82 o                         
  12   6   6        361.52       -494.33       517.58 o                         
  13   6   6       1841.14       1731.47       559.98 o                         
  14   6   6        246.52       -259.14       625.10 o                         
  15   6   6        208.23        504.75       819.24 o                         
  16   6   6        312.60       1148.37       784.95 o                         
  17   6   6        270.96       3862.16      1037.10 o                         
   1   7   6      15652.37      15596.44       525.39 o                         
   2   7   6       2971.45       2209.83       259.12 o                         
   3   7   6        492.93        446.32       258.74 o                         
   4   7   6      18247.33      18209.89       642.84 o                         
   5   7   6      15397.69      13492.94       495.00 o                         
   6   7   6      25772.46      23844.47       651.00 o                         
   7   7   6         73.79        291.78       324.01 o                         
   8   7   6      26787.41      26842.48       841.23 o                         
   9   7   6       9824.07       9626.14       670.11 o                         
  10   7   6      36875.27      35860.63      1276.71 o                         
  11   7   6       4140.47       4849.21       589.53 o                         
  12   7   6      16732.75      18148.19       985.02 o                         
  13   7   6         28.45       -491.92       596.98 o                         
  14   7   6      15312.93      16072.80      1137.27 o                         
  15   7   6       2315.65       4199.01       760.29 o                         
  16   7   6       5609.98       6449.49      1026.23 o                         
  17   7   6       1238.57        348.66       904.73 o                         
   0   8   6     193855.58     188586.78      2516.67 o                         
   1   8   6     223462.62     236820.61      2113.07 o                         
   2   8   6     208303.33     209862.28      2004.69 o                         
   3   8   6     255259.83     274415.75      2475.71 o                         
   4   8   6     143923.02     145938.27      1808.63 o                         
   5   8   6      89630.00      94627.85      1505.63 o                         
   6   8   6      99090.63      98021.07      1524.62 o                         
   7   8   6     160749.23     167017.78      2360.93 o                         
   8   8   6      52067.30      52614.28      1351.85 o                         
   9   8   6      15770.49      15772.95       855.88 o                         
  10   8   6      16712.00      17550.11       982.14 o                         
  11   8   6      53745.78      51967.36      1635.79 o                         
  12   8   6       4321.54       2169.62       591.08 o                         
  13   8   6        123.75        310.33       680.64 o                         
  14   8   6          4.46        153.33       683.05 o                         
  15   8   6       7047.69       4769.36       844.71 o                         
  16   8   6       1176.46       2709.36       886.21 o                         
   1   9   6       4997.89       4099.10       384.09 o                         
   2   9   6       1450.38       1703.08       351.93 o                         
   3   9   6       4315.46       3993.90       338.05 o                         
   4   9   6       4144.98       3413.22       360.81 o                         
   5   9   6       5190.48       4124.15       400.96 o                         
   6   9   6       8571.42       8014.75       555.85 o                         
   7   9   6         95.54        775.49       400.14 o                         
   8   9   6      10488.01      10094.43       689.95 o                         
   9   9   6        145.51        445.39       490.94 o                         
  10   9   6       9326.80      10252.96       790.82 o                         
  11   9   6         40.30       -343.66       591.86 o                         
  12   9   6       9237.50       7751.86       775.13 o                         
  13   9   6        288.08        613.57       672.77 o                         
  14   9   6       4936.49       6086.84       864.41 o                         
  15   9   6        148.66        795.88       932.30 o                         
   0  10   6        233.09       -524.52       524.52 o                         
   1  10   6       1161.89       2614.77       435.96 o                         
   2  10   6       2261.00       2147.93       377.21 o                         
   3  10   6        515.94        922.54       381.62 o                         
   4  10   6        129.19        200.36       360.67 o                         
   5  10   6       3078.36       3230.81       457.23 o                         
   6  10   6        225.41        521.37       443.46 o                         
   7  10   6        370.30       -460.04       460.04 o                         
   8  10   6         32.26        594.99       501.61 o                         
   9  10   6       2235.15       3255.20       610.38 o                         
  10  10   6        142.67        527.45       581.87 o                         
  11  10   6        370.08        384.46       629.98 o                         
  12  10   6        679.07        626.19       727.67 o                         
  13  10   6       2632.53       1947.80       751.70 o                         
  14  10   6        642.39        932.60       801.48 o                         
  15  10   6        262.23        708.61       866.49 o                         
   1  11   6      10273.18       9850.45       638.36 o                         
   2  11   6       3575.76       2658.00       487.65 o                         
   3  11   6        345.11        546.58       452.48 o                         
   4  11   6       9540.50       8473.49       632.80 o                         
   5  11   6      10936.11      10387.06       780.70 o                         
   6  11   6      22439.77      22655.10      1062.10 o                         
   7  11   6        777.42         85.75       544.71 o                         
   8  11   6      18679.72      18258.18      1139.25 o                         
   9  11   6       8302.46       9557.71       927.75 o                         
  10  11   6      26516.42      29122.43      1598.34 o                         
  11  11   6       4770.48       6963.38       876.93 o                         
  12  11   6      13947.18      15393.52      1204.50 o                         
  13  11   6        262.66       2793.06       833.51 o                         
  14  11   6      10550.42      12427.49      1147.18 o                         
   0  12   6     109729.58     103635.34      3091.72 o                         
   1  12   6     119593.49     124299.92      2458.13 o                         
   2  12   6     109083.30     115375.80      2292.82 o                         
   3  12   6     144704.23     152273.77      2809.77 o                         
   4  12   6      83606.16      85138.39      2159.64 o                         
   5  12   6      61743.87      63014.77      1850.23 o                         
   6  12   6      52901.09      49107.07      1761.96 o                         
   7  12   6      88985.12      91929.30      2434.00 o                         
   8  12   6      31773.66      31957.03      1605.92 o                         
   9  12   6      12802.08      11129.57      1029.75 o                         
  10  12   6       9459.86       8369.12      1243.59 o                         
  11  12   6      36778.40      34043.24      1807.10 o                         
  12  12   6       3087.64       1790.13       821.62 o                         
   1  13   6       1111.80       1215.11       591.80 o                         
   2  13   6        249.47        330.24       674.47 o                         
   3  13   6       1454.39       1547.30       632.27 o                         
   4  13   6       2313.83       1673.04       641.48 o                         
   5  13   6        828.56       1295.45       680.18 o                         
   6  13   6       2371.07       4185.43       753.57 o                         
   7  13   6        192.84        681.84       754.92 o                         
   8  13   6       4764.69       3688.12       824.74 o                         
   9  13   6          5.09       -533.42       844.75 o                         
  10  13   6       3668.91       3708.75      1058.05 o                         
  11  13   6        200.28       1115.26      1213.19 o                         
   0  14   6        709.36       1095.67       974.72 o                         
   1  14   6       1826.38        673.30       651.38 o                         
   2  14   6       1745.36       1830.54       797.88 o                         
   3  14   6        919.11       2034.03       871.56 o                         
   4  14   6        256.32        659.38       855.17 o                         
   5  14   6       4483.81       4941.73       910.71 o                         
   6  14   6        225.92        594.57       982.55 o                         
   7  14   6        350.60       -415.03       895.43 o                         
   8  14   6         18.24       -454.96       988.93 o                         
   9  14   6       3397.01       2861.79      1129.92 o                         
   1  15   6       5597.21       4746.50       927.32 o                         
   2  15   6       2434.72       2641.64       912.76 o                         
   3  15   6        393.14         75.80       827.70 o                         
   4  15   6       5091.37       5083.73      1321.49 o                         
   5  15   6       6749.07       8385.14      1543.60 o                         
   6  15   6      13355.60      17743.02      1742.60 o                         
   7  15   6        759.90       1044.05      1563.03 o                         
   0  16   6      53852.04      49311.69      3301.21 o                         
   1  16   6      51725.43      47973.57      2210.69 o                         
   2  16   6      49067.24      50655.34      2524.63 o                         
   1   1   7      54063.53      52868.60       829.40 o                         
   2   1   7        119.61        399.86       199.07 o                         
   3   1   7       1217.04       1101.66       221.69 o                         
   4   1   7       1780.06       2093.52       223.71 o                         
   5   1   7     128974.14     115557.92      1244.09 o                         
   6   1   7       1515.18       1514.82       245.65 o                         
   7   1   7      68181.39      66451.86      1061.91 o                         
   8   1   7       4978.48       4237.05       352.49 o                         
   9   1   7     101617.30      97647.98      1477.17 o                         
  10   1   7       1488.65       1475.14       300.05 o                         
  11   1   7      80154.42      78066.16      1535.84 o                         
  12   1   7       5456.87       4161.49       555.96 o                         
  13   1   7      41533.44      39104.31      1418.71 o                         
  14   1   7        221.48        579.35       565.75 o                         
  15   1   7      47714.75      45706.34      1741.10 o                         
  16   1   7       1351.67       1914.35       720.06 o                         
  17   1   7       6155.48       5817.54       894.59 o                         
  18   1   7         24.67       1962.70       862.52 o                         
   0   2   7     257251.86     274259.72      3246.72 o                         
   1   2   7       2086.11       1671.12       253.19 o                         
   2   2   7     241232.81     263201.00      2014.33 o                         
   3   2   7      22906.75      22363.51       516.43 o                         
   4   2   7     214154.38     228404.89      2053.52 o                         
   5   2   7      10058.70      11989.43       371.38 o                         
   6   2   7     114404.49     115424.54      1318.44 o                         
   7   2   7       1771.98       1800.18       271.54 o                         
   8   2   7     115402.67     122389.84      1556.15 o                         
   9   2   7      87248.30      94304.57      1502.01 o                         
  10   2   7      42483.18      40803.18       993.22 o                         
  11   2   7       2300.36       2717.39       395.86 o                         
  12   2   7      14549.00      14536.62       843.45 o                         
  13   2   7      89822.91      99276.80      2191.20 o                         
  14   2   7      10567.73      10279.18       828.34 o                         
  15   2   7      25096.85      28416.98      1350.26 o                         
  16   2   7        570.04       1127.88       705.24 o                         
  17   2   7      52585.90      61279.51      2224.54 o                         
  18   2   7        561.04       1738.26       848.48 o                         
   1   3   7      22533.84      22632.56       582.40 o                         
   2   3   7        561.09        492.49       235.63 o                         
   3   3   7       8546.25       7159.43       341.59 o                         
   4   3   7       3593.04       3215.25       283.34 o                         
   5   3   7      88672.95      78980.60      1059.90 o                         
   6   3   7         34.18        195.83       286.26 o                         
   7   3   7      50354.92      46806.84      1013.54 o                         
   8   3   7       3902.35       2946.27       327.90 o                         
   9   3   7     102021.88      93347.98      1394.56 o                         
  10   3   7        206.78        501.55       365.94 o                         
  11   3   7      64886.00      60949.19      1504.27 o                         
  12   3   7       2750.23       1680.57       461.22 o                         
  13   3   7      38268.55      34902.36      1289.20 o                         
  14   3   7        311.92        839.60       648.89 o                         
  15   3   7      42145.15      40321.39      1608.35 o                         
  16   3   7        317.75       1134.26       687.94 o                         
  17   3   7       7893.34       5478.71       851.97 o                         
  18   3   7         13.95        874.34       808.09 o                         
   0   4   7          7.14       -248.38       248.38 o                         
   1   4   7       3263.11       2949.14       233.49 o                         
   2   4   7         45.50        -34.99       195.80 o                         
   3   4   7       5829.94       4729.73       275.71 o                         
   4   4   7         87.72        139.54       186.84 o                         
   5   4   7        450.57        543.60       233.56 o                         
   6   4   7         10.04        381.45       274.22 o                         
   7   4   7       3425.97       2803.67       339.63 o                         
   8   4   7        334.52        636.77       287.07 o                         
   9   4   7        151.03        183.93       349.12 o                         
  10   4   7         21.68        561.66       411.19 o                         
  11   4   7        485.05       1346.82       446.05 o                         
  12   4   7         71.99        704.00       487.76 o                         
  13   4   7        204.30        478.32       572.49 o                         
  14   4   7        316.09        628.42       582.64 o                         
  15   4   7          3.00       -203.61       788.60 o                         
  16   4   7          5.27        580.69       882.94 o                         
  17   4   7        234.74         63.19       857.08 o                         
  18   4   7         49.23        239.30       828.56 o                         
   1   5   7      56154.31      58605.88       876.01 o                         
   2   5   7       1419.98       2023.09       205.69 o                         
   3   5   7        235.53        178.96       179.30 o                         
   4   5   7       1419.01       1128.00       219.31 o                         
   5   5   7     127240.53     125428.99      1434.93 o                         
   6   5   7       2543.08       2595.26       366.92 o                         
   7   5   7      62315.24      59514.73      1029.23 o                         
   8   5   7       4007.53       3658.73       315.27 o                         
   9   5   7      81183.32      77487.69      1549.00 o                         
  10   5   7       3731.18       3665.01       491.33 o                         
  11   5   7      69248.20      70483.08      1702.77 o                         
  12   5   7       4585.20       5671.43       646.50 o                         
  13   5   7      35078.14      36688.07      1426.15 o                         
  14   5   7        390.69       1775.53       647.86 o                         
  15   5   7      39073.83      38527.14      1613.42 o                         
  16   5   7       1681.17       1759.10       726.11 o                         
  17   5   7       3276.94       2577.71       877.66 o                         
  18   5   7        110.54       -312.81       874.82 o                         
   0   6   7     223287.92     234616.06      2767.42 o                         
   1   6   7       2891.15       3286.79       252.40 o                         
   2   6   7     152430.50     160035.81      1454.12 o                         
   3   6   7       9871.84      10688.84       377.24 o                         
   4   6   7     156151.50     165965.81      1612.07 o                         
   5   6   7       8149.30      10208.23       409.31 o                         
   6   6   7      90423.87      93286.95      1278.46 o                         
   7   6   7        500.26        693.82       264.33 o                         
   8   6   7      68234.05      68903.51      1271.79 o                         
   9   6   7      63256.46      68990.99      1536.65 o                         
  10   6   7      34014.00      33545.64      1116.85 o                         
  11   6   7       5274.98       5153.94       574.38 o                         
  12   6   7      11158.49       9306.79       756.01 o                         
  13   6   7      76890.62      80833.45      2011.08 o                         
  14   6   7       6280.14       4513.61       753.13 o                         
  15   6   7      21602.38      22887.15      1320.49 o                         
  16   6   7        545.91        423.84       751.73 o                         
  17   6   7      48346.80      55121.87      2203.06 o                         
   1   7   7      11064.77      10221.61       446.08 o                         
   2   7   7        312.72        279.32       232.48 o                         
   3   7   7       8488.45       9093.94       409.72 o                         
   4   7   7       1853.94       2156.00       250.65 o                         
   5   7   7      51348.09      49783.39       877.32 o                         
   6   7   7         10.37       -158.77       289.96 o                         
   7   7   7      38250.11      38780.66       938.59 o                         
   8   7   7       2718.07       2994.97       484.44 o                         
   9   7   7      67949.02      65903.97      1632.18 o                         
  10   7   7         22.06         28.67       483.65 o                         
  11   7   7      49089.68      48869.50      1638.85 o                         
  12   7   7       1621.35       1602.24       622.38 o                         
  13   7   7      29927.17      28699.50      1386.61 o                         
  14   7   7         86.51        455.49       757.71 o                         
  15   7   7      30146.22      29285.34      1601.70 o                         
  16   7   7        153.43        389.97       859.47 o                         
  17   7   7       8217.42       7941.82      1040.09 o                         
   0   8   7         37.93        -53.10       354.05 o                         
   1   8   7      11498.35      10621.13       471.83 o                         
   2   8   7         17.72         98.84       260.69 o                         
   3   8   7      13648.15      13321.21       600.42 o                         
   4   8   7        148.78       -236.15       355.94 o                         
   5   8   7       3502.03       3103.47       398.30 o                         
   6   8   7         64.63        232.54       376.85 o                         
   7   8   7       7779.52       9128.61       646.87 o                         
   8   8   7        364.88        544.20       440.21 o                         
   9   8   7         48.25       1626.36       543.52 o                         
  10   8   7         66.77        -21.33       581.24 o                         
  11   8   7       1445.18       2758.68       599.92 o                         
  12   8   7        317.94        642.78       610.63 o                         
  13   8   7        353.48       -123.27       625.78 o                         
  14   8   7        362.48        388.44       721.72 o                         
  15   8   7          5.74       -666.84       854.01 o                         
  16   8   7         56.52        394.28       983.12 o                         
   1   9   7      26704.90      27927.10       833.99 o                         
   2   9   7        995.94       1214.57       314.82 o                         
   3   9   7        718.81        606.72       368.31 o                         
   4   9   7       2461.49       2675.01       384.51 o                         
   5   9   7      82648.30      82894.91      1612.29 o                         
   6   9   7       1886.40       2674.42       451.86 o                         
   7   9   7      44136.45      43479.89      1275.50 o                         
   8   9   7       5908.35       4701.71       631.94 o                         
   9   9   7      63209.02      66503.49      1862.83 o                         
  10   9   7       3801.98       4252.31       624.50 o                         
  11   9   7      53853.37      58177.48      1820.81 o                         
  12   9   7       4623.50       5218.85       711.73 o                         
  13   9   7      29532.28      31494.05      1435.73 o                         
  14   9   7        810.12        958.39       766.11 o                         
  15   9   7      31191.19      30036.44      1675.92 o                         
   0  10   7     132308.81     133192.19      2803.57 o                         
   1  10   7       5493.43       4914.49       467.13 o                         
   2  10   7      83507.45      82550.36      1642.61 o                         
   3  10   7       9413.99       8661.60       602.18 o                         
   4  10   7     101994.50     106119.05      1911.92 o                         
   5  10   7       1812.57       2318.05       450.65 o                         
   6  10   7      59103.68      57248.59      1505.76 o                         
   7  10   7       1525.90       1079.97       501.78 o                         
   8  10   7      40627.62      39452.65      1427.36 o                         
   9  10   7      25321.73      25072.35      1168.66 o                         
  10  10   7      24484.35      24197.24      1213.39 o                         
  11  10   7       3124.09       3109.63       746.47 o                         
  12  10   7       9794.81       7265.62       824.14 o                         
  13  10   7      41309.01      41695.68      1819.19 o                         
  14  10   7       3840.10       3202.38      1058.89 o                         
   1  11   7       5543.65       4047.29       480.83 o                         
   2  11   7         54.11        967.70       423.67 o                         
   3  11   7       3613.27       3027.31       494.99 o                         
   4  11   7        143.04        278.96       471.81 o                         
   5  11   7      24494.08      25434.60      1167.31 o                         
   6  11   7          0.13        711.11       542.87 o                         
   7  11   7      20394.29      21963.47      1092.71 o                         
   8  11   7        501.50        286.32       570.58 o                         
   9  11   7      34129.64      32445.14      1511.47 o                         
  10  11   7         50.82       -318.52       738.95 o                         
  11  11   7      30690.03      33413.68      1718.05 o                         
  12  11   7        372.62        142.59       862.37 o                         
  13  11   7      18705.29      18492.56      1441.62 o                         
   0  12   7         25.65       -343.95       634.83 o                         
   1  12   7      14031.66      12377.58       787.29 o                         
   2  12   7         89.06       1003.85       491.96 o                         
   3  12   7      15479.21      14740.56       929.65 o                         
   4  12   7         74.08       -275.91       612.93 o                         
   5  12   7       6106.18       5681.48       724.08 o                         
   6  12   7        321.70        615.91       643.24 o                         
   7  12   7       7295.62       7490.41       900.31 o                         
   8  12   7        150.72        930.54       756.58 o                         
   9  12   7         85.75        415.93       764.38 o                         
  10  12   7        247.52        165.90       842.43 o                         
  11  12   7       1522.56       1704.87       817.73 o                         
  12  12   7        504.84        421.60       869.11 o                         
   1  13   7       9916.17       9401.47       812.14 o                         
   2  13   7        328.47        285.39       605.67 o                         
   3  13   7       1094.23       1059.10       658.10 o                         
   4  13   7       1820.88       1432.33       640.30 o                         
   5  13   7      41848.04      41274.16      1723.58 o                         
   6  13   7        990.13       2280.88       742.39 o                         
   7  13   7      21343.48      23948.87      1478.46 o                         
   8  13   7       3985.45       4245.02      1193.89 o                         
   9  13   7      35965.11      39381.70      2064.39 o                         
  10  13   7       2138.56       2566.28       943.96 o                         
  11  13   7      28094.86      30115.03      1740.82 o                         
   0  14   7      52286.80      56961.77      2834.29 o                         
   1  14   7        843.92       1195.79       882.48 o                         
   2  14   7      38214.24      35208.64      1610.23 o                         
   3  14   7       1504.22       1045.18       777.92 o                         
   4  14   7      45099.48      46402.24      2080.22 o                         
   5  14   7       2973.73       3514.60      1346.63 o                         
   6  14   7      25940.75      27817.89      1946.85 o                         
   7  14   7        159.15       1535.01       934.50 o                         
   8  14   7      18240.71      17591.76      1448.64 o                         
   9  14   7      14831.60      14029.05      1330.90 o                         
   1  15   7       2230.62       2155.52       866.28 o                         
   2  15   7         10.57       1947.54       905.32 o                         
   3  15   7       1558.08       1551.63       805.12 o                         
   4  15   7         14.79        -16.79      1001.95 o                         
   5  15   7      10042.59      10534.07      1365.30 o                         
   6  15   7         19.20      -1160.77      1340.01 o                         
   0  16   7         91.03      -1660.84      1660.84 o                         
   0   0   8     430644.44     481359.22      6044.12 o                         
   1   0   8     849389.38     884729.06      9044.81 o                         
   2   0   8     653237.81     705043.25      6171.93 o                         
   3   0   8     658762.31     674172.50      5292.56 o                         
   4   0   8     236521.86     243685.62      2689.22 o                         
   5   0   8     327478.28     345192.41      3408.92 o                         
   6   0   8     270016.25     285221.09      3255.49 o                         
   7   0   8     346287.84     359737.88      3547.32 o                         
   8   0   8     137082.75     147471.75      2612.75 o                         
   9   0   8      33683.95      33942.79      1293.96 o                         
  10   0   8      69814.64      72599.49      2231.90 o                         
  11   0   8      72220.91      70939.31      2288.63 o                         
  12   0   8      20700.99      20168.54      1387.13 o                         
  13   0   8        702.35        808.16       690.77 o                         
  14   0   8      11453.80      11847.17      1288.53 o                         
  15   0   8       2796.90       2124.88       942.65 o                         
  16   0   8       6518.06       3873.62       975.79 o                         
  17   0   8       7767.67       5829.17      1149.33 o                         
  18   0   8         10.61        468.58      1560.47 o                         
   1   1   8      27010.97      24681.18       608.58 o                         
   2   1   8        697.20        662.75       235.75 o                         
   3   1   8       2015.38       1482.78       244.53 o                         
   4   1   8       1123.49        773.43       228.55 o                         
   5   1   8      70742.71      65786.05       978.58 o                         
   6   1   8       5378.85       3940.17       271.79 o                         
   7   1   8      34367.04      31294.97       717.32 o                         
   8   1   8        148.30        629.49       287.23 o                         
   9   1   8      55583.00      51896.09      1159.72 o                         
  10   1   8       2679.98       1678.32       341.87 o                         
  11   1   8      42906.59      41695.68      1217.60 o                         
  12   1   8        498.54        823.99       486.93 o                         
  13   1   8      17328.83      17730.13       991.45 o                         
  14   1   8         78.45        146.62       601.73 o                         
  15   1   8      20526.29      20175.92      1188.31 o                         
  16   1   8       1842.65       1773.42       710.43 o                         
  17   1   8       1439.46        473.02       709.84 o                         
  18   1   8        272.29        446.12      1006.71 o                         
   0   2   8         15.81       -105.78       419.24 o                         
   1   2   8        193.79        644.52       296.70 o                         
   2   2   8         35.79        429.72       259.33 o                         
   3   2   8        135.67        178.05       229.99 o                         
   4   2   8        171.55        530.28       237.02 o                         
   5   2   8         22.44         87.70       246.67 o                         
   6   2   8          5.27        259.69       246.45 o                         
   7   2   8          0.68       -230.96       247.44 o                         
   8   2   8        273.24        336.80       300.17 o                         
   9   2   8         11.06        154.60       327.05 o                         
  10   2   8          4.32        106.91       340.70 o                         
  11   2   8         41.31        187.66       385.95 o                         
  12   2   8         62.98       1023.52       484.38 o                         
  13   2   8        190.68        396.30       527.15 o                         
  14   2   8        121.55        516.51       553.92 o                         
  15   2   8          7.10        488.58       676.74 o                         
  16   2   8          1.20        980.13       704.24 o                         
  17   2   8        212.11       1010.87       729.27 o                         
  18   2   8         25.11       1400.14      1131.09 o                         
   1   3   8      23724.36      22470.43       636.64 o                         
   2   3   8       4929.51       4948.01       345.78 o                         
   3   3   8       4521.89       4549.84       334.62 o                         
   4   3   8        231.17        575.80       221.17 o                         
   5   3   8      73907.73      70287.59      1060.79 o                         
   6   3   8       8982.08       8174.57       407.43 o                         
   7   3   8      33942.70      32549.99       864.29 o                         
   8   3   8        132.15        285.81       328.03 o                         
   9   3   8      71888.02      71105.31      1390.08 o                         
  10   3   8       9578.51       9242.86       575.84 o                         
  11   3   8      40615.99      39264.82      1206.97 o                         
  12   3   8        387.40       1251.75       597.73 o                         
  13   3   8      19887.07      17437.32      1021.52 o                         
  14   3   8        411.97        815.08       713.93 o                         
  15   3   8      21955.34      20223.65      1227.21 o                         
  16   3   8        627.87       -185.21       784.22 o                         
  17   3   8        958.95       2498.25       802.46 o                         
  18   3   8         59.11       2086.34       941.06 o                         
   0   4   8     341787.94     381561.06      4059.52 o                         
   1   4   8     522107.28     536915.06      3727.00 o                         
   2   4   8     511517.91     553439.06      3867.18 o                         
   3   4   8     534799.38     545740.81      3305.65 o                         
   4   4   8     220324.34     239152.97      1973.47 o                         
   5   4   8     216943.83     223784.39      2052.30 o                         
   6   4   8     243794.73     254285.91      2446.68 o                         
   7   4   8     272973.69     270076.59      2806.39 o                         
   8   4   8     118444.27     121395.76      1748.56 o                         
   9   4   8      27395.07      25951.57       895.69 o                         
  10   4   8      69054.88      66836.33      1450.20 o                         
  11   4   8      53074.17      53314.09      1410.04 o                         
  12   4   8      24253.20      23199.38       985.66 o                         
  13   4   8        738.86       1612.28       564.24 o                         
  14   4   8      10320.41       7044.64       709.79 o                         
  15   4   8        849.44        650.60       665.18 o                         
  16   4   8       7573.89       8304.11      1125.63 o                         
  17   4   8       7122.91       6773.17       869.59 o                         
  18   4   8         58.56       -912.58       927.93 o                         
   1   5   8      18521.11      17493.20       546.53 o                         
   2   5   8          5.52         37.55       211.68 o                         
   3   5   8        507.11        708.72       220.36 o                         
   4   5   8         58.37         55.12       230.86 o                         
   5   5   8      45590.01      42284.22       859.86 o                         
   6   5   8       1729.34       1698.33       309.33 o                         
   7   5   8      22960.61      21426.55       721.55 o                         
   8   5   8        374.71        166.74       371.57 o                         
   9   5   8      29416.01      28851.53       992.96 o                         
  10   5   8        103.82        895.50       486.44 o                         
  11   5   8      30451.03      30654.12      1136.87 o                         
  12   5   8        785.48       1391.42       480.65 o                         
  13   5   8       9479.23       8724.35       748.81 o                         
  14   5   8          4.65        516.61       649.64 o                         
  15   5   8      13348.24      12143.78      1009.91 o                         
  16   5   8       2197.00       2477.37       764.11 o                         
  17   5   8        876.20       1548.51       824.99 o                         
   0   6   8       1067.48        880.49       350.49 o                         
   1   6   8       1132.67        487.54       234.86 o                         
   2   6   8        186.39        547.33       244.09 o                         
   3   6   8        798.03        624.24       195.21 o                         
   4   6   8       1303.23        868.73       245.18 o                         
   5   6   8        104.08        293.08       250.82 o                         
   6   6   8        374.02        660.78       248.94 o                         
   7   6   8         28.80        215.47       375.32 o                         
   8   6   8       1339.71        644.01       312.40 o                         
   9   6   8        118.34        148.51       416.99 o                         
  10   6   8        125.53        152.07       481.64 o                         
  11   6   8        339.38        354.89       494.91 o                         
  12   6   8        794.11       1963.03       532.73 o                         
  13   6   8        885.45        306.57       599.54 o                         
  14   6   8        733.08       1036.42       783.05 o                         
  15   6   8        262.91       1098.98       756.16 o                         
  16   6   8         50.53        683.81       815.38 o                         
  17   6   8        889.10       3902.48       953.41 o                         
   1   7   8      18726.42      16106.74       545.81 o                         
   2   7   8       3532.93       2842.50       326.74 o                         
   3   7   8       3750.61       3782.22       267.55 o                         
   4   7   8        117.30        320.08       230.04 o                         
   5   7   8      65091.88      64261.99      1061.91 o                         
   6   7   8       6580.17       4994.55       384.35 o                         
   7   7   8      33666.55      34222.81       935.68 o                         
   8   7   8         94.14        -39.33       421.62 o                         
   9   7   8      62413.71      60588.72      1701.97 o                         
  10   7   8      10367.28      10265.62       918.26 o                         
  11   7   8      38989.11      36714.67      1439.28 o                         
  12   7   8        335.15       -275.31       606.87 o                         
  13   7   8      18792.69      22879.71      1200.68 o                         
  14   7   8        528.79        658.11       806.00 o                         
  15   7   8      20693.32      21513.91      1412.69 o                         
  16   7   8        205.68       1469.80       858.11 o                         
   0   8   8     183535.84     183353.22      3098.99 o                         
   1   8   8     344385.44     353255.75      3111.73 o                         
   2   8   8     267109.97     280190.47      2545.38 o                         
   3   8   8     380762.66     390137.00      3426.41 o                         
   4   8   8     133927.52     140096.83      1846.07 o                         
   5   8   8     139301.72     143781.97      1999.86 o                         
   6   8   8     146292.58     148666.27      2069.40 o                         
   7   8   8     194315.00     202752.89      2703.29 o                         
   8   8   8      64454.66      64492.06      1734.24 o                         
   9   8   8      19829.63      18864.59      1036.22 o                         
  10   8   8      44008.88      45076.59      1643.29 o                         
  11   8   8      37275.36      38957.71      1535.04 o                         
  12   8   8      20575.35      18672.74      1135.67 o                         
  13   8   8        149.66        491.82       651.45 o                         
  14   8   8       4979.27       3765.52       764.93 o                         
  15   8   8        410.01       1171.11       969.00 o                         
  16   8   8       6017.60       5564.48       976.64 o                         
   1   9   8       6977.55       6873.55       453.68 o                         
   2   9   8         28.70       -229.31       331.08 o                         
   3   9   8        286.64         -6.49       350.34 o                         
   4   9   8        212.04        451.36       345.04 o                         
   5   9   8      20194.96      21067.93       828.33 o                         
   6   9   8        317.28        707.21       472.66 o                         
   7   9   8      10423.64       8711.04       644.08 o                         
   8   9   8       1125.51        672.56       570.62 o                         
   9   9   8      16262.88      14850.65       926.92 o                         
  10   9   8        129.81       1176.57       589.46 o                         
  11   9   8      15255.26      14845.15       990.52 o                         
  12   9   8       1749.95       2195.15       678.49 o                         
  13   9   8       6280.45       5087.53       783.21 o                         
  14   9   8        203.39       2047.56       782.14 o                         
  15   9   8       8188.59       8791.09      1111.97 o                         
   0  10   8       2215.27       2067.22       565.91 o                         
   1  10   8       2309.00       1455.19       412.26 o                         
   2  10   8        579.25        371.14       416.50 o                         
   3  10   8       2267.96       2159.90       450.41 o                         
   4  10   8       2439.05       2083.63       433.03 o                         
   5  10   8        124.36       1073.87       416.30 o                         
   6  10   8       1464.04       1337.62       483.32 o                         
   7  10   8        588.27        649.40       530.45 o                         
   8  10   8       1583.08       2340.07       636.86 o                         
   9  10   8        576.00        345.07       612.03 o                         
  10  10   8        833.03        692.66       614.10 o                         
  11  10   8         76.45         80.70       671.25 o                         
  12  10   8       1658.32       2429.10       750.54 o                         
  13  10   8       1829.26       1970.52       752.28 o                         
  14  10   8        997.10       2491.57       958.24 o                         
   1  11   8      14375.63      12142.21       747.90 o                         
   2  11   8       2562.39       2744.78       459.67 o                         
   3  11   8       1856.50       2091.29       500.75 o                         
   4  11   8        198.66        523.69       490.75 o                         
   5  11   8      43205.11      48761.44      1531.88 o                         
   6  11   8       4965.52       3793.89       607.58 o                         
   7  11   8      24916.07      27239.10      1339.30 o                         
   8  11   8        212.67        211.84       677.15 o                         
   9  11   8      41774.86      48161.17      1854.69 o                         
  10  11   8       6557.80       5682.00       865.48 o                         
  11  11   8      31213.46      35104.92      1851.67 o                         
  12  11   8         15.21        681.05      1041.07 o                         
  13  11   8      14314.20      13740.76      1217.42 o                         
   0  12   8      97060.46      96033.06      2714.75 o                         
   1  12   8     183350.31     186661.52      2865.26 o                         
   2  12   8     142250.34     148379.39      2714.22 o                         
   3  12   8     202292.88     208369.58      3161.93 o                         
   4  12   8      81105.79      80556.91      2197.23 o                         
   5  12   8      82656.51      81976.38      2296.20 o                         
   6  12   8      79612.47      75323.07      2251.93 o                         
   7  12   8     103807.21     100702.96      2789.30 o                         
   8  12   8      34552.58      34177.09      1661.20 o                         
   9  12   8      15123.56      13178.53      1211.47 o                         
  10  12   8      24520.73      24139.06      1518.70 o                         
  11  12   8      21475.41      22735.55      1668.69 o                         
  12  12   8      13601.26       9236.75      1355.92 o                         
   1  13   8       1218.87       1146.34       670.31 o                         
   2  13   8          0.97        553.89       637.60 o                         
   3  13   8        363.38       1236.11       717.79 o                         
   4  13   8        444.23       1700.01       750.53 o                         
   5  13   8       6631.29       6174.22       789.13 o                         
   6  13   8        139.56       -439.94       835.89 o                         
   7  13   8       3866.86       4939.27       890.01 o                         
   8  13   8        910.10        724.83       852.70 o                         
   9  13   8       6625.62       5839.41      1227.25 o                         
  10  13   8        148.47       -147.77       978.16 o                         
   0  14   8       1316.59       1686.06      1129.21 o                         
   1  14   8       1533.28        296.59       714.70 o                         
   2  14   8        596.35       1980.62       723.72 o                         
   3  14   8       1531.48       1466.99       896.88 o                         
   4  14   8       1927.26       1415.25       824.07 o                         
   5  14   8          9.32        712.65      1033.66 o                         
   6  14   8       1324.15       2878.74      1209.57 o                         
   7  14   8        532.85       1355.27      1160.03 o                         
   8  14   8       1088.84       3077.75      1113.70 o                         
   1  15   8       6686.08       7749.58      1141.54 o                         
   2  15   8       1086.40       1939.85      1211.67 o                         
   3  15   8       1229.52       1672.32       973.39 o                         
   4  15   8        658.34       1349.12      1040.54 o                         
   5  15   8      22207.18      23917.32      1977.06 o                         
   1   1   9       9791.59       9520.08       441.46 o                         
   2   1   9      22780.96      23399.38       620.95 o                         
   3   1   9         38.86        219.43       251.56 o                         
   4   1   9      31401.72      30716.39       746.95 o                         
   5   1   9      24145.78      23173.69       595.51 o                         
   6   1   9     129467.39     125042.88      1451.15 o                         
   7   1   9       3709.43       3214.68       349.52 o                         
   8   1   9      59384.86      58813.89      1195.50 o                         
   9   1   9      10335.98       9713.94       519.27 o                         
  10   1   9     108417.70     103983.69      1907.79 o                         
  11   1   9      10909.39      11515.60       719.86 o                         
  12   1   9      41074.09      38037.18      1361.84 o                         
  13   1   9       1395.92       2343.04       567.36 o                         
  14   1   9      50147.99      46772.26      1639.23 o                         
  15   1   9       5258.72       6642.75       780.19 o                         
  16   1   9      14033.27      11975.34      1030.91 o                         
  17   1   9         76.43       -292.46       741.31 o                         
  18   1   9       9313.42       7311.14      1231.25 o                         
   0   2   9          0.55        405.47       411.70 o                         
   1   2   9     171885.55     181551.89      2049.37 o                         
   2   2   9      83566.24      92885.65      1344.25 o                         
   3   2   9     233432.98     254451.19      2265.13 o                         
   4   2   9       1605.25       1114.86       255.21 o                         
   5   2   9      38185.76      39357.26       954.19 o                         
   6   2   9       2333.81       1992.04       259.22 o                         
   7   2   9     116736.78     123967.89      1715.33 o                         
   8   2   9      13549.01      14906.18       650.03 o                         
   9   2   9       7218.04       7222.52       520.04 o                         
  10   2   9      17560.79      21103.37       818.81 o                         
  11   2   9      18489.22      17838.25       831.48 o                         
  12   2   9      19628.01      20537.62       976.94 o                         
  13   2   9        665.62       1081.11       533.17 o                         
  14   2   9      55114.80      59894.95      1910.92 o                         
  15   2   9        907.53       1887.45       701.12 o                         
  16   2   9      21508.35      20946.82      1290.00 o                         
  17   2   9       2307.82       4164.38       949.11 o                         
  18   2   9      36165.16      37601.86      1854.55 o                         
   1   3   9       9895.38       7476.00       460.17 o                         
   2   3   9      25381.02      24577.38       705.11 o                         
   3   3   9       1055.04        686.89       281.71 o                         
   4   3   9      22885.86      21246.15       626.36 o                         
   5   3   9      19338.98      18869.68       594.44 o                         
   6   3   9      97826.58      95243.83      1276.27 o                         
   7   3   9       1676.96       2132.76       306.05 o                         
   8   3   9      50835.40      47448.46      1134.80 o                         
   9   3   9       8137.73       5650.87       502.26 o                         
  10   3   9     103649.52     102394.46      1805.70 o                         
  11   3   9       4753.50       4919.96       498.30 o                         
  12   3   9      31654.96      31358.30      1269.48 o                         
  13   3   9       1411.35       2094.67       641.07 o                         
  14   3   9      48673.65      44131.07      1680.38 o                         
  15   3   9       3449.22       2583.03       715.34 o                         
  16   3   9      13784.47      11350.91      1017.67 o                         
  17   3   9        300.84        -63.14       835.04 o                         
  18   3   9      10536.00       8240.02      1144.19 o                         
   0   4   9       5202.22       4196.57       513.28 o                         
   1   4   9         37.08        232.68       272.49 o                         
   2   4   9       4669.59       4406.48       336.55 o                         
   3   4   9          6.21        114.81       264.65 o                         
   4   4   9       3290.34       3148.86       278.19 o                         
   5   4   9        260.39        219.83       207.35 o                         
   6   4   9       1952.73       1941.08       313.72 o                         
   7   4   9          8.47         45.18       290.02 o                         
   8   4   9        883.20       1036.05       432.51 o                         
   9   4   9        605.49        770.68       390.47 o                         
  10   4   9         38.00        765.04       403.71 o                         
  11   4   9         51.12        294.31       417.91 o                         
  12   4   9         95.60        326.61       537.83 o                         
  13   4   9        522.98        850.60       582.51 o                         
  14   4   9         11.67       -136.69       607.41 o                         
  15   4   9         81.75        559.59       753.68 o                         
  16   4   9         98.71        556.79       831.74 o                         
  17   4   9         11.08       1679.81       923.72 o                         
   1   5   9      10196.27       8814.46       411.65 o                         
   2   5   9      13026.89      13093.72       479.05 o                         
   3   5   9         24.18          2.04       234.91 o                         
   4   5   9      29232.45      28232.73       690.22 o                         
   5   5   9      19627.18      16154.71       550.04 o                         
   6   5   9     105742.02     105693.20      1544.81 o                         
   7   5   9       2913.42       2836.64       386.13 o                         
   8   5   9      50922.21      48816.93      1281.62 o                         
   9   5   9       9773.24       9150.11       599.61 o                         
  10   5   9      91065.83      90545.52      1914.66 o                         
  11   5   9      10571.93      10639.83       709.90 o                         
  12   5   9      37946.84      35860.97      1321.48 o                         
  13   5   9        717.27       1134.12       727.59 o                         
  14   5   9      45620.63      42563.37      1689.12 o                         
  15   5   9       4056.02       5627.84       853.87 o                         
  16   5   9      11391.11      10779.92      1084.25 o                         
  17   5   9         16.65        605.39       882.88 o                         
   0   6   9       1232.36       1443.46       410.46 o                         
   1   6   9     100189.88     100969.18      1381.76 o                         
   2   6   9      43258.10      49273.15       902.01 o                         
   3   6   9     111554.32     116310.98      1376.74 o                         
   4   6   9        117.18        360.67       263.47 o                         
   5   6   9      33797.77      34046.91       849.44 o                         
   6   6   9       2962.71       2831.70       343.08 o                         
   7   6   9      65056.32      69796.11      1310.67 o                         
   8   6   9       8595.46       8501.18       626.09 o                         
   9   6   9       2736.51       2839.24       472.45 o                         
  10   6   9      11588.88      12110.02       742.45 o                         
  11   6   9      15219.12      12607.71       815.51 o                         
  12   6   9      16500.66      16362.64       961.51 o                         
  13   6   9       1806.96       2471.87       618.27 o                         
  14   6   9      36165.20      37430.58      1638.46 o                         
  15   6   9        603.71        361.18       765.72 o                         
  16   6   9      16561.64      20805.73      1490.03 o                         
  17   6   9       2571.83       4642.45       970.69 o                         
   1   7   9       3276.40       2388.85       275.46 o                         
   2   7   9      12231.33      11881.92       468.87 o                         
   3   7   9        311.37        272.68       270.04 o                         
   4   7   9      13972.55      13978.73       507.79 o                         
   5   7   9       8378.35       6012.77       401.79 o                         
   6   7   9      50445.62      50620.36      1109.07 o                         
   7   7   9       1093.14        969.41       324.42 o                         
   8   7   9      31712.69      31832.18      1184.28 o                         
   9   7   9       3929.38       4273.79       660.40 o                         
  10   7   9      65145.57      62552.58      1897.93 o                         
  11   7   9       1865.46       1551.51       621.24 o                         
  12   7   9      22570.56      22489.61      1202.70 o                         
  13   7   9        846.12         49.61       825.07 o                         
  14   7   9      32933.09      30533.94      1647.30 o                         
  15   7   9       1544.45       4231.10      1189.53 o                         
  16   7   9      11333.70       8540.39      1156.39 o                         
   0   8   9       9932.07       6699.24       756.19 o                         
   1   8   9         67.91       -249.13       321.43 o                         
   2   8   9      10701.16      10592.46       549.74 o                         
   3   8   9        121.29        279.42       361.03 o                         
   4   8   9       6720.40       6209.67       476.57 o                         
   5   8   9        874.78        696.18       424.15 o                         
   6   8   9       4601.93       5129.98       505.94 o                         
   7   8   9         28.44        485.59       450.50 o                         
   8   8   9       1322.99       1914.45       521.21 o                         
   9   8   9       1049.48       1744.87       587.89 o                         
  10   8   9        160.35        887.86       626.03 o                         
  11   8   9          7.90        479.77       612.96 o                         
  12   8   9         58.81       1217.30       663.41 o                         
  13   8   9       1210.73       1661.26       791.48 o                         
  14   8   9         82.86         55.95       846.31 o                         
  15   8   9        109.54        783.81       805.69 o                         
   1   9   9       6413.10       7293.89       504.40 o                         
   2   9   9       6987.66       7652.28       535.73 o                         
   3   9   9         27.79        561.22       395.35 o                         
   4   9   9      21156.12      21681.67       861.98 o                         
   5   9   9      12946.54      12140.18       694.63 o                         
   6   9   9      61351.53      66398.83      1618.06 o                         
   7   9   9       3263.93       4753.47       607.24 o                         
   8   9   9      34402.14      35309.51      1407.35 o                         
   9   9   9       9669.92      11087.70       854.44 o                         
  10   9   9      56462.21      56810.03      1926.36 o                         
  11   9   9       9097.75      10801.54       950.99 o                         
  12   9   9      24388.07      24516.94      1345.38 o                         
  13   9   9       1434.03       1416.54       845.70 o                         
  14   9   9      28808.67      27611.87      1613.70 o                         
  15   9   9       4034.51       5450.72       973.16 o                         
   0  10   9        139.67       -243.36       577.95 o                         
   1  10   9      71936.48      76583.24      1627.34 o                         
   2  10   9      11770.99      11834.96       695.90 o                         
   3  10   9      71319.49      80671.96      1786.60 o                         
   4  10   9        800.37        960.50       489.96 o                         
   5  10   9      33088.70      33113.34      1156.79 o                         
   6  10   9        138.72       -117.00       480.85 o                         
   7  10   9      39438.12      38874.04      1483.81 o                         
   8  10   9       8361.02       8310.70       761.37 o                         
   9  10   9       2897.73       2452.66       666.45 o                         
  10  10   9      11474.67      13149.43       981.04 o                         
  11  10   9      13053.15       7953.46       827.85 o                         
  12  10   9      16810.32      17394.57      1206.53 o                         
  13  10   9        700.84        477.56       811.12 o                         
  14  10   9      25662.57      23705.47      1635.23 o                         
   1  11   9       1581.55       1799.25       506.18 o                         
   2  11   9       5640.57       4757.75       579.79 o                         
   3  11   9        118.98       -365.65       498.24 o                         
   4  11   9       7608.37       7712.27       680.74 o                         
   5  11   9       3097.07       3414.51       596.87 o                         
   6  11   9      25325.38      24871.93      1328.41 o                         
   7  11   9        825.66        585.12       672.07 o                         
   8  11   9      16916.38      20634.48      1239.35 o                         
   9  11   9       1680.34       2026.36       743.14 o                         
  10  11   9      36129.87      32950.27      1641.41 o                         
  11  11   9        959.04       1354.93       785.72 o                         
  12  11   9      14384.32      13765.65      1291.01 o                         
  13  11   9        581.32        251.57       806.72 o                         
   0  12   9      12039.20      11529.38      1052.36 o                         
   1  12   9         36.46        377.16       559.50 o                         
   2  12   9      13403.32      12353.72       833.77 o                         
   3  12   9        141.41         74.15       521.64 o                         
   4  12   9       9426.70       8701.90       847.33 o                         
   5  12   9        846.08       1358.14       653.21 o                         
   6  12   9       5560.39       6063.41       838.40 o                         
   7  12   9         13.50       -459.70       760.78 o                         
   8  12   9       1523.04       2524.49       813.10 o                         
   9  12   9        809.47       1835.87       796.25 o                         
  10  12   9        441.65        341.19       940.08 o                         
  11  12   9         49.08        125.02      1091.63 o                         
   1  13   9       3876.64       4392.44       669.10 o                         
   2  13   9       4528.52       3963.81       657.18 o                         
   3  13   9         40.16        246.00       734.12 o                         
   4  13   9      13230.24      12257.48      1027.70 o                         
   5  13   9       8974.69       9182.27      1047.49 o                         
   6  13   9      36998.31      39998.69      1945.06 o                         
   7  13   9       2464.29       2833.31       965.42 o                         
   8  13   9      22015.88      24960.39      1603.77 o                         
   9  13   9       7645.14       7373.57      1263.10 o                         
  10  13   9      38081.27      37446.03      2410.25 o                         
   0  14   9        765.59         88.83      1317.38 o                         
   1  14   9      34341.34      33241.64      1559.26 o                         
   2  14   9       7659.32       8134.59      1034.00 o                         
   3  14   9      38014.93      36011.42      1691.33 o                         
   4  14   9        246.03        632.84       922.69 o                         
   5  14   9      16990.65      16583.03      1455.45 o                         
   6  14   9        339.99        -88.53      1049.19 o                         
   7  14   9      20026.00      23133.77      1694.84 o                         
   8  14   9       2865.32       4220.74      1467.49 o                         
   1  15   9        425.51        892.96       941.50 o                         
   2  15   9       2273.59       2768.68       937.12 o                         
   3  15   9          5.56        256.74      1068.76 o                         
   4  15   9       3765.92       3586.64      1150.61 o                         
   5  15   9        689.75       -443.21      1090.52 o                         
   0   0  10     417543.62     497365.41      7071.19 o                         
   1   0  10     326382.47     362035.94      4023.51 o                         
   2   0  10     516500.69     519442.19      4685.65 o                         
   3   0  10     216021.31     229399.97      3269.74 o                         
   4   0  10     192772.06     201624.91      2754.00 o                         
   5   0  10     224577.44     227553.42      2908.81 o                         
   6   0  10     277591.12     287031.34      3375.73 o                         
   7   0  10     141202.98     146141.91      2258.27 o                         
   8   0  10      55288.92      56390.82      1236.81 o                         
   9   0  10     156665.09     158488.75      3208.35 o                         
  10   0  10      24843.54      24271.04      1295.22 o                         
  11   0  10      24362.46      22889.13      1458.01 o                         
  12   0  10       5256.75       4840.65       851.72 o                         
  13   0  10      54789.08      57209.95      2340.70 o                         
  14   0  10       2688.10       2348.66       913.72 o                         
  15   0  10       8848.06       9318.39      1141.76 o                         
  16   0  10        344.34        681.94      1016.08 o                         
  17   0  10      10555.94      12088.95      1545.27 o                         
  18   0  10      13522.50      17784.15      1953.16 o                         
   1   1  10       6559.40       5565.22       400.69 o                         
   2   1  10      12888.51      11658.74       511.43 o                         
   3   1  10       1063.35       1188.91       266.42 o                         
   4   1  10      12125.60      11734.38       523.18 o                         
   5   1  10       2478.76       1753.05       293.55 o                         
   6   1  10      60343.19      56662.66       997.98 o                         
   7   1  10        347.85        257.28       190.46 o                         
   8   1  10      17530.16      16623.10       662.78 o                         
   9   1  10       1738.70       2033.71       383.52 o                         
  10   1  10      59260.69      56840.73      1485.88 o                         
  11   1  10       1189.85       1956.90       486.66 o                         
  12   1  10       8036.44       7524.06       708.99 o                         
  13   1  10        684.05       1035.08       631.39 o                         
  14   1  10      20526.81      19972.48      1193.48 o                         
  15   1  10       2716.94       3458.64       714.80 o                         
  16   1  10       1510.35       2199.21       757.59 o                         
  17   1  10        319.76       3673.75       856.99 o                         
  18   1  10       2012.41       2951.65      1066.46 o                         
   0   2  10         91.83        374.30       343.82 o                         
   1   2  10         76.53        424.47       361.71 o                         
   2   2  10        673.08        450.68       301.73 o                         
   3   2  10        437.34        637.98       308.15 o                         
   4   2  10         10.63        -76.68       300.75 o                         
   5   2  10          2.75        305.42       341.67 o                         
   6   2  10         19.12          6.40       260.28 o                         
   7   2  10        566.12        468.21       318.00 o                         
   8   2  10          1.85        246.91       320.84 o                         
   9   2  10          0.84        473.49       457.26 o                         
  10   2  10         13.76       -426.23       426.23 o                         
  11   2  10        141.64        627.14       456.28 o                         
  12   2  10         81.20        705.93       495.87 o                         
  13   2  10         36.36        596.87       604.19 o                         
  14   2  10         46.34        340.31       799.94 o                         
  15   2  10         66.17        836.46       699.22 o                         
  16   2  10         27.59        -87.71       726.79 o                         
  17   2  10          0.84       -302.06       837.46 o                         
  18   2  10         80.37         40.02       932.60 o                         
   1   3  10       5940.64       5994.18       453.99 o                         
   2   3  10      17509.80      16784.33       632.79 o                         
   3   3  10       6962.02       7241.62       437.56 o                         
   4   3  10      14553.89      12050.47       589.21 o                         
   5   3  10       3989.00       3500.68       357.49 o                         
   6   3  10      61388.19      57226.01      1132.52 o                         
   7   3  10        175.63        271.31       338.29 o                         
   8   3  10      27598.37      24139.77       908.58 o                         
   9   3  10        100.50        366.46       418.88 o                         
  10   3  10      65604.39      61665.06      1481.26 o                         
  11   3  10        165.79        662.23       443.32 o                         
  12   3  10      10171.25       9687.55       795.85 o                         
  13   3  10         70.24       1337.11       607.00 o                         
  14   3  10      26947.04      27347.10      1361.39 o                         
  15   3  10       1943.17       1601.06       683.89 o                         
  16   3  10       1836.39       1146.83       861.51 o                         
  17   3  10         52.46       1037.56       938.44 o                         
   0   4  10     374685.88     380795.53      6178.17 o                         
   1   4  10     341236.75     361508.41      3314.56 o                         
   2   4  10     536021.56     536918.12      4217.32 o                         
   3   4  10     233022.33     234837.77      2476.68 o                         
   4   4  10     212859.77     213391.75      2079.80 o                         
   5   4  10     240195.53     257064.36      2309.42 o                         
   6   4  10     244724.97     253627.69      2353.30 o                         
   7   4  10     123586.05     126614.98      1794.14 o                         
   8   4  10      65722.44      69732.33      1477.68 o                         
   9   4  10     141614.22     147749.11      2290.74 o                         
  10   4  10      26579.89      27528.59      1017.90 o                         
  11   4  10      28438.82      28408.31      1065.76 o                         
  12   4  10       7710.34       7170.93       803.40 o                         
  13   4  10      47898.94      52980.50      1785.60 o                         
  14   4  10       1269.14       2790.79       711.21 o                         
  15   4  10       8926.15       9450.68       905.15 o                         
  16   4  10         67.50        287.39       785.38 o                         
  17   4  10      10025.95      11189.18      1412.07 o                         
   1   5  10       2776.80       2879.20       326.98 o                         
   2   5  10       7386.61       5816.12       414.84 o                         
   3   5  10         16.47        248.62       299.46 o                         
   4   5  10       6352.54       5480.34       390.15 o                         
   5   5  10        978.79        796.21       316.45 o                         
   6   5  10      44542.88      40914.96       964.01 o                         
   7   5  10        354.14        281.19       254.32 o                         
   8   5  10       8783.90       8961.08       617.34 o                         
   9   5  10       2068.81       1558.54       409.55 o                         
  10   5  10      42719.62      40604.46      1293.82 o                         
  11   5  10       1426.05       1354.93       512.78 o                         
  12   5  10       6584.36       6307.86       809.15 o                         
  13   5  10        645.79       1125.41       674.70 o                         
  14   5  10      14738.50      13021.99      1113.27 o                         
  15   5  10       2086.25       2028.86       763.22 o                         
  16   5  10       1845.47       2468.85       910.38 o                         
  17   5  10        705.48       1984.49       935.78 o                         
   0   6  10        280.32         55.07       486.08 o                         
   1   6  10        412.60        791.73       322.39 o                         
   2   6  10        986.97        926.54       271.08 o                         
   3   6  10        981.01       1367.35       294.34 o                         
   4   6  10         12.86        -88.72       286.99 o                         
   5   6  10         97.21        442.90       335.36 o                         
   6   6  10         33.09        -40.03       331.95 o                         
   7   6  10       2124.07       1868.21       367.44 o                         
   8   6  10         22.67        543.33       439.26 o                         
   9   6  10         11.07        519.82       479.11 o                         
  10   6  10        364.03        -24.20       478.51 o                         
  11   6  10       1066.81       1628.49       586.56 o                         
  12   6  10        387.13       1401.52       651.29 o                         
  13   6  10        102.47        479.53       728.74 o                         
  14   6  10        705.28       1277.46       774.99 o                         
  15   6  10        452.31       1889.17       901.69 o                         
  16   6  10        252.80        698.20       880.21 o                         
   1   7  10       3104.94       2493.38       375.00 o                         
   2   7  10      14316.58      14086.99       608.25 o                         
   3   7  10       7298.93       7814.23       491.82 o                         
   4   7  10       8988.72       7874.84       474.80 o                         
   5   7  10       2208.58       1828.64       396.64 o                         
   6   7  10      53822.63      57618.55      1241.54 o                         
   7   7  10       1369.83       1497.60       457.56 o                         
   8   7  10      22211.68      22705.56      1042.18 o                         
   9   7  10         98.25        680.15       515.11 o                         
  10   7  10      53818.35      56947.62      1790.02 o                         
  11   7  10         77.29       -314.73       637.22 o                         
  12   7  10      10075.60      10194.92       851.15 o                         
  13   7  10         75.33       1138.57       742.16 o                         
  14   7  10      22743.88      24437.47      1447.25 o                         
  15   7  10        951.84        346.13       921.82 o                         
  16   7  10       1982.37       2278.85       944.65 o                         
   0   8  10     175023.08     175239.20      3138.14 o                         
   1   8  10     211809.23     223795.92      2724.48 o                         
   2   8  10     351462.62     365144.59      3411.39 o                         
   3   8  10     152825.64     161626.88      2164.86 o                         
   4   8  10     122964.45     123695.04      1978.42 o                         
   5   8  10     178699.44     187222.55      2467.47 o                         
   6   8  10     148704.84     152510.22      2346.57 o                         
   7   8  10      76920.74      72707.94      1801.45 o                         
   8   8  10      45079.45      43397.23      1439.29 o                         
   9   8  10      96627.18      95937.53      2338.23 o                         
  10   8  10      17280.70      15475.87      1039.70 o                         
  11   8  10      26807.09      27088.30      1374.16 o                         
  12   8  10       4911.33       4602.61       770.33 o                         
  13   8  10      30883.39      27329.53      1622.63 o                         
  14   8  10        884.63       1705.34       809.34 o                         
  15   8  10       7498.81       6593.74      1239.18 o                         
   1   9  10        951.07        336.34       388.04 o                         
   2   9  10       3368.45       3774.15       480.57 o                         
   3   9  10        118.43        746.52       412.31 o                         
   4   9  10       2435.72       2276.45       466.25 o                         
   5   9  10       1161.46       1111.90       432.13 o                         
   6   9  10      21153.81      20859.34       966.66 o                         
   7   9  10        616.56       1194.39       533.45 o                         
   8   9  10       3996.43       3856.71       695.09 o                         
   9   9  10       2677.79       2992.49       661.81 o                         
  10   9  10      20516.45      20610.66      1230.63 o                         
  11   9  10       2288.94       2293.94       760.30 o                         
  12   9  10       3036.61       2967.91       730.92 o                         
  13   9  10       1064.92       1428.29       811.63 o                         
  14   9  10       7942.36       5679.21       920.69 o                         
   0  10  10        143.07       -609.34       620.09 o                         
   1  10  10        951.29       1102.54       465.32 o                         
   2  10  10       1277.18       1493.59       465.66 o                         
   3  10  10       1777.51       2020.24       511.40 o                         
   4  10  10         66.93        682.93       530.18 o                         
   5  10  10        641.09        606.40       528.36 o                         
   6  10  10        137.23        473.25       565.76 o                         
   7  10  10       2503.88       2680.95       628.67 o                         
   8  10  10        372.44       -337.87       655.42 o                         
   9  10  10         48.26       -176.04       646.66 o                         
  10  10  10        750.38        991.94       710.61 o                         
  11  10  10       2102.18        914.40       794.24 o                         
  12  10  10        796.58       2009.11       804.22 o                         
  13  10  10        167.92        457.70      1173.66 o                         
   1  11  10       1390.42        834.11       506.41 o                         
   2  11  10       9478.30       7397.10       709.01 o                         
   3  11  10       3899.86       4345.74       608.87 o                         
   4  11  10       5736.88       5804.04       697.67 o                         
   5  11  10       1103.52       1697.93       716.47 o                         
   6  11  10      40291.34      42815.00      1680.38 o                         
   7  11  10        978.08       1504.29       715.58 o                         
   8  11  10      14336.13      13203.83      1049.59 o                         
   9  11  10        214.79        197.47       763.49 o                         
  10  11  10      39900.14      44967.98      1923.83 o                         
  11  11  10         26.21        254.08       909.31 o                         
  12  11  10       7735.48       8204.38      1119.97 o                         
   0  12  10      93324.25      93525.70      2943.46 o                         
   1  12  10      97935.77     102243.06      2173.81 o                         
   2  12  10     187879.34     192218.16      3211.33 o                         
   3  12  10      76401.73      77431.80      2264.06 o                         
   4  12  10      71226.73      70094.16      2212.45 o                         
   5  12  10      93392.69      94502.09      2808.91 o                         
   6  12  10      78656.17      82997.55      2828.88 o                         
   7  12  10      36961.65      38629.08      1809.67 o                         
   8  12  10      25453.68      24934.77      1501.44 o                         
   9  12  10      49733.05      49132.22      2099.45 o                         
  10  12  10       9737.05      10266.26      1145.21 o                         
  11  12  10      17842.08      17206.41      1511.49 o                         
   1  13  10        309.73        611.81       637.24 o                         
   2  13  10       1024.07       1258.75       638.51 o                         
   3  13  10        376.70         90.62       674.36 o                         
   4  13  10       1413.87       1625.05       731.45 o                         
   5  13  10       1481.04        531.67       816.33 o                         
   6  13  10       7801.01       7747.66      1060.59 o                         
   7  13  10        896.34       2766.34       944.12 o                         
   8  13  10       2394.27       2516.78       887.79 o                         
   9  13  10       2695.73       1663.87      1175.45 o                         
   0  14  10        627.49        415.34      1006.57 o                         
   1  14  10       1083.88       1062.53       822.90 o                         
   2  14  10       1667.22       1188.71       926.92 o                         
   3  14  10       2149.38       2733.02       950.97 o                         
   4  14  10         11.72       1970.53      1013.99 o                         
   5  14  10       1003.69       1865.38      1041.77 o                         
   6  14  10        268.57       1009.92      1005.06 o                         
   7  14  10       1953.85       3061.82      1002.83 o                         
   1  15  10        641.83       -160.43       853.75 o                         
   2  15  10       5006.38       5789.97       996.34 o                         
   3  15  10       1425.03       1947.56       967.71 o                         
   1   1  11         76.07       -194.08       311.20 o                         
   2   1  11       6497.42       4883.14       426.50 o                         
   3   1  11      15716.39      15147.52       568.33 o                         
   4   1  11        889.42       1145.54       333.46 o                         
   5   1  11      18016.12      18922.71       656.16 o                         
   6   1  11      34268.04      30969.46       790.03 o                         
   7   1  11      43888.58      41394.62       879.80 o                         
   8   1  11        470.70        918.89       374.90 o                         
   9   1  11      29490.29      28468.94      1027.09 o                         
  10   1  11      31686.93      32729.88      1170.59 o                         
  11   1  11      31608.50      28515.99      1180.14 o                         
  12   1  11        376.91        831.40       541.25 o                         
  13   1  11      26176.92      25413.01      1255.37 o                         
  14   1  11       8565.63       8107.21       855.89 o                         
  15   1  11      11977.33       8930.41       926.25 o                         
  16   1  11         22.98        311.74       743.14 o                         
  17   1  11      10043.65       8670.48       986.07 o                         
   0   2  11      11985.18      11591.58       682.31 o                         
   1   2  11      22123.84      23795.67       822.26 o                         
   2   2  11     171695.98     186678.61      2394.88 o                         
   3   2  11      13283.46      13555.40       579.52 o                         
   4   2  11       5573.33       5316.08       401.92 o                         
   5   2  11       9433.95       9838.68       514.88 o                         
   6   2  11      42048.95      47624.58      1079.13 o                         
   7   2  11      57166.93      60259.92      1343.50 o                         
   8   2  11       2785.48       2823.36       384.33 o                         
   9   2  11      17231.78      16809.18       834.69 o                         
  10   2  11        151.61         82.19       503.79 o                         
  11   2  11      43450.68      44334.75      1433.58 o                         
  12   2  11        907.30       2212.14       580.78 o                         
  13   2  11      26860.52      29543.98      1376.40 o                         
  14   2  11       9215.29      11428.68       918.46 o                         
  15   2  11      34972.19      36585.71      1630.95 o                         
  16   2  11       1217.78       2229.24       781.46 o                         
  17   2  11      19864.64      23114.16      1445.45 o                         
   1   3  11        893.58        574.98       342.00 o                         
   2   3  11       3177.54       2009.55       364.65 o                         
   3   3  11      14745.56      14329.13       631.01 o                         
   4   3  11       2538.76       2496.10       384.90 o                         
   5   3  11      13949.51      13778.67       639.11 o                         
   6   3  11      24262.65      23150.79       778.77 o                         
   7   3  11      38898.70      38459.43      1083.46 o                         
   8   3  11       1739.17       1090.47       353.02 o                         
   9   3  11      35390.92      38149.20      1277.79 o                         
  10   3  11      22578.77      20638.56       951.92 o                         
  11   3  11      27225.88      26421.10      1145.61 o                         
  12   3  11        674.23       1286.81       608.29 o                         
  13   3  11      27464.00      26487.84      1294.85 o                         
  14   3  11       8996.33       8118.02       880.22 o                         
  15   3  11      12088.91      10540.12       992.43 o                         
  16   3  11         20.24       1350.38       818.63 o                         
  17   3  11      11100.57       7529.44      1019.90 o                         
   0   4  11        100.21        226.50       512.55 o                         
   1   4  11       2292.96       1840.00       384.62 o                         
   2   4  11        259.55        383.56       357.41 o                         
   3   4  11       2246.18       1544.70       398.71 o                         
   4   4  11        104.17        250.51       346.48 o                         
   5   4  11       1164.22       1019.55       387.21 o                         
   6   4  11         37.97        344.86       272.37 o                         
   7   4  11        986.03       1379.21       324.46 o                         
   8   4  11        283.77       -178.83       429.91 o                         
   9   4  11         92.14        255.41       435.36 o                         
  10   4  11          2.80       -290.46       479.85 o                         
  11   4  11         34.67       -209.52       522.76 o                         
  12   4  11         81.00       -541.09       541.09 o                         
  13   4  11         54.63       -635.08       635.08 o                         
  14   4  11        299.45        765.37       739.78 o                         
  15   4  11         67.12        471.38       736.07 o                         
  16   4  11          2.40       -883.35       883.35 o                         
  17   4  11          7.39       1344.06       931.58 o                         
   1   5  11        365.44        215.47       309.89 o                         
   2   5  11       8607.02       7170.19       530.79 o                         
   3   5  11      12979.53      11748.16       538.30 o                         
   4   5  11       1035.39       1436.18       348.45 o                         
   5   5  11      24629.57      24221.95       699.75 o                         
   6   5  11      38121.51      36403.85      1020.46 o                         
   7   5  11      37469.24      36621.72      1139.06 o                         
   8   5  11        786.12        904.88       461.61 o                         
   9   5  11      29386.67      29116.16      1072.74 o                         
  10   5  11      39940.93      39769.36      1340.92 o                         
  11   5  11      31540.10      31948.95      1290.24 o                         
  12   5  11        893.75       1431.34       667.98 o                         
  13   5  11      23651.57      23284.35      1289.11 o                         
  14   5  11      10500.35      12401.83      1116.62 o                         
  15   5  11      11432.06      12499.06      1131.66 o                         
  16   5  11        253.91        -86.70       900.43 o                         
   0   6  11      30683.48      35126.70      1241.51 o                         
   1   6  11       5933.62       6247.20       470.64 o                         
   2   6  11     144402.08     154784.36      1884.92 o                         
   3   6  11       8780.00       9174.19       479.57 o                         
   4   6  11      16215.82      18798.10       731.82 o                         
   5   6  11       4939.53       4863.66       378.30 o                         
   6   6  11      48895.71      53512.39      1174.35 o                         
   7   6  11      28843.07      29491.90      1076.62 o                         
   8   6  11       3627.66       3244.12       471.56 o                         
   9   6  11      13754.97      13367.38       774.28 o                         
  10   6  11       1848.40       1954.07       532.43 o                         
  11   6  11      32711.95      31830.67      1315.03 o                         
  12   6  11         36.27        894.16       704.72 o                         
  13   6  11      20878.79      23277.46      1391.11 o                         
  14   6  11       5809.69       7980.45      1016.83 o                         
  15   6  11      27847.80      30959.04      1711.06 o                         
  16   6  11        451.83       3962.42       964.59 o                         
   1   7  11        447.41        451.92       406.96 o                         
   2   7  11       1739.29       1860.95       374.65 o                         
   3   7  11      11450.30      11708.69       598.25 o                         
   4   7  11       1505.01       1572.12       364.25 o                         
   5   7  11      10669.62       9144.38       618.67 o                         
   6   7  11      13574.28      13025.95       709.39 o                         
   7   7  11      25955.09      26475.92      1101.45 o                         
   8   7  11       2056.03       1473.31       531.35 o                         
   9   7  11      28987.33      28107.57      1242.28 o                         
  10   7  11      12271.99      10514.73       903.96 o                         
  11   7  11      22490.77      22561.89      1279.93 o                         
  12   7  11        951.66        -85.81       708.81 o                         
  13   7  11      21333.50      21690.08      1379.04 o                         
  14   7  11       6137.83       6864.86       992.40 o                         
  15   7  11      11305.03      11583.17      1235.95 o                         
   0   8  11        630.16        776.90       607.39 o                         
   1   8  11       6836.59       6718.98       567.28 o                         
   2   8  11        681.58        796.82       388.70 o                         
   3   8  11       6368.37       5895.15       506.36 o                         
   4   8  11        384.74        493.95       415.45 o                         
   5   8  11       4772.27       5078.49       552.21 o                         
   6   8  11          0.16        491.14       464.73 o                         
   7   8  11       1979.69       1762.38       528.24 o                         
   8   8  11        455.90        690.23       570.85 o                         
   9   8  11        889.70       1359.37       627.95 o                         
  10   8  11         84.19       -617.81       689.82 o                         
  11   8  11        129.48        294.74       678.12 o                         
  12   8  11        439.97       -166.87       799.58 o                         
  13   8  11        127.33       2092.96       885.29 o                         
  14   8  11        713.97       1127.45       956.52 o                         
  15   8  11         65.40        499.72      1014.51 o                         
   1   9  11        453.22        768.27       461.28 o                         
   2   9  11       5569.61       5148.28       597.17 o                         
   3   9  11      10378.00      11093.44       716.74 o                         
   4   9  11       1184.19       1466.83       563.47 o                         
   5   9  11      16253.31      17187.96       894.13 o                         
   6   9  11      23287.36      22477.23      1079.92 o                         
   7   9  11      26047.70      27528.49      1207.08 o                         
   8   9  11       1419.33       1216.71       590.06 o                         
   9   9  11      20017.95      21643.59      1168.56 o                         
  10   9  11      26572.66      30016.70      1456.41 o                         
  11   9  11      22043.59      20961.27      1284.70 o                         
  12   9  11        685.18       1130.12       845.06 o                         
  13   9  11      16491.31      16051.51      1366.18 o                         
  14   9  11       7397.48       8432.33      1196.69 o                         
   0  10  11      16068.41      14622.13      1327.55 o                         
   1  10  11       3309.78       2819.30       576.40 o                         
   2  10  11      62802.25      69261.84      1753.48 o                         
   3  10  11       7278.27       6917.65       685.47 o                         
   4  10  11       9164.29       9414.23       769.97 o                         
   5  10  11       4864.77       4570.19       659.39 o                         
   6  10  11      24257.55      23066.86      1260.59 o                         
   7  10  11      14388.48      15808.61      1127.09 o                         
   8  10  11        819.61       -434.65       761.34 o                         
   9  10  11      10569.04       7927.16       832.74 o                         
  10  10  11        635.38        812.86       715.10 o                         
  11  10  11      21881.37      22449.31      1447.15 o                         
  12  10  11        162.79         14.05       790.80 o                         
  13  10  11      13822.23      13918.22      1409.94 o                         
   1  11  11        436.75        401.56       549.68 o                         
   2  11  11        931.58       1262.00       574.15 o                         
   3  11  11       4634.01       4377.32       680.58 o                         
   4  11  11        425.23       1697.08       623.18 o                         
   5  11  11       7167.09       5670.93       839.97 o                         
   6  11  11       6551.17       5184.35       805.04 o                         
   7  11  11      11249.15       9102.13      1105.60 o                         
   8  11  11       1003.06       1502.61       765.64 o                         
   9  11  11      17013.15      15631.41      1194.10 o                         
  10  11  11       5538.63       4788.07       855.17 o                         
  11  11  11      13847.22      11268.81      1205.77 o                         
  12  11  11        491.58        470.00      1016.72 o                         
   0  12  11        357.83       -140.99       812.19 o                         
   1  12  11       8150.40       8407.07       716.00 o                         
   2  12  11        534.18       1445.05       697.63 o                         
   3  12  11       7365.74       7365.26       838.65 o                         
   4  12  11        330.03       1501.31       738.97 o                         
   5  12  11       6957.62       8137.24       977.10 o                         
   6  12  11          9.77        275.70       871.23 o                         
   7  12  11       1387.70        942.47       822.27 o                         
   8  12  11        316.05       -788.43       788.43 o                         
   9  12  11       1908.81       1577.18       823.11 o                         
  10  12  11        258.18        611.28       889.43 o                         
   1  13  11         72.07        503.92       654.57 o                         
   2  13  11       2836.28       2111.85       676.16 o                         
   3  13  11       5270.74       6311.95       850.37 o                         
   4  13  11       1750.82       3344.95       916.77 o                         
   5  13  11       7598.60       5784.48      1080.09 o                         
   6  13  11      13279.42      13864.07      1486.65 o                         
   7  13  11      13735.61      13446.15      1301.21 o                         
   8  13  11       2878.42       4682.10       992.39 o                         
   9  13  11      11213.39       9816.98      1628.90 o                         
   0  14  11      12840.68      10812.65      2093.87 o                         
   1  14  11       2439.55       1772.26       819.12 o                         
   2  14  11      39470.01      44926.58      2061.76 o                         
   3  14  11       5462.09       5118.07      1215.58 o                         
   4  14  11       9482.25       8839.40      1542.71 o                         
   5  14  11       4759.20       4111.27      1091.20 o                         
   6  14  11      15534.67      15037.20      1724.90 o                         
   1  15  11        292.53       1426.81       975.12 o                         
   0   0  12     304817.00     370156.41      6194.52 o                         
   1   0  12     225495.72     241231.66      3457.83 o                         
   2   0  12      51867.88      57440.79      1651.06 o                         
   3   0  12     144301.58     140260.08      2481.66 o                         
   4   0  12     164626.33     166965.09      2854.90 o                         
   5   0  12     127215.56     128127.12      2605.96 o                         
   6   0  12      63423.64      66320.54      1771.39 o                         
   7   0  12      71235.08      74200.01      2098.13 o                         
   8   0  12     116599.41     123711.30      2772.91 o                         
   9   0  12      20690.26      20645.73      1157.21 o                         
  10   0  12      46120.57      49834.32      1924.68 o                         
  11   0  12       6902.90       6111.29       839.84 o                         
  12   0  12      30450.23      32891.75      1877.82 o                         
  13   0  12         74.01        868.49       792.62 o                         
  14   0  12      43807.19      47497.04      2531.04 o                         
  15   0  12        976.01       2518.71      1119.99 o                         
  16   0  12       5782.74       6124.33      1236.46 o                         
  17   0  12       4166.12       4431.02      1354.22 o                         
   1   1  12        353.53        326.56       354.11 o                         
   2   1  12       6223.05       5623.65       450.58 o                         
   3   1  12       6018.10       5361.78       410.21 o                         
   4   1  12         29.30         88.80       325.26 o                         
   5   1  12      10879.99       9086.54       526.23 o                         
   6   1  12      23934.11      22220.19       730.45 o                         
   7   1  12      14093.11      12346.79       630.99 o                         
   8   1  12        872.08        554.20       383.28 o                         
   9   1  12      17130.78      17188.65       817.34 o                         
  10   1  12      21582.54      20649.00       978.68 o                         
  11   1  12      11421.10      11790.19       810.95 o                         
  12   1  12        780.68       1580.58       636.59 o                         
  13   1  12       8035.91       8066.41       795.99 o                         
  14   1  12      11475.00      10040.94       969.54 o                         
  15   1  12       3441.68       3096.52       868.97 o                         
  16   1  12        819.39       1177.54       815.51 o                         
  17   1  12       1351.71       2788.15       956.87 o                         
   0   2  12        393.28        533.43       388.47 o                         
   1   2  12          8.20        349.72       332.60 o                         
   2   2  12        158.10        436.42       382.52 o                         
   3   2  12         34.10         25.58       352.81 o                         
   4   2  12        187.58       1037.06       343.90 o                         
   5   2  12          3.01        218.39       333.37 o                         
   6   2  12        153.59        384.12       352.00 o                         
   7   2  12         90.22         90.62       390.38 o                         
   8   2  12        110.82        748.90       412.10 o                         
   9   2  12          8.35       -139.75       429.23 o                         
  10   2  12          6.90        102.15       493.94 o                         
  11   2  12        128.01        990.21       505.41 o                         
  12   2  12         43.26       -634.06       634.06 o                         
  13   2  12         83.39        986.27       632.14 o                         
  14   2  12         24.99       1261.37       725.81 o                         
  15   2  12         31.46        213.91       754.81 o                         
  16   2  12          0.75       1962.63       872.93 o                         
  17   2  12        101.64       1104.23       923.36 o                         
   1   3  12       1753.87       1544.21       359.02 o                         
   2   3  12       1321.78       1437.39       332.84 o                         
   3   3  12       6985.95       6070.52       490.94 o                         
   4   3  12       1397.05        852.07       363.63 o                         
   5   3  12      10737.58      10128.71       526.53 o                         
   6   3  12      23159.29      23852.20       901.01 o                         
   7   3  12      19491.51      19189.51       716.32 o                         
   8   3  12        704.45        312.33       444.38 o                         
   9   3  12      22521.67      22320.15      1007.45 o                         
  10   3  12      21515.65      21061.40      1021.90 o                         
  11   3  12      11520.35      13102.35       935.73 o                         
  12   3  12        653.86       1309.18       614.67 o                         
  13   3  12      11106.18      11984.72       935.33 o                         
  14   3  12      12847.52      13053.04      1119.15 o                         
  15   3  12       3488.23       4173.49       859.53 o                         
  16   3  12        430.45        275.66       888.63 o                         
  17   3  12       1500.68       3929.96      1055.61 o                         
   0   4  12     169140.14     182370.66      4229.33 o                         
   1   4  12     192997.28     198948.67      2467.47 o                         
   2   4  12      16638.26      15681.71       707.81 o                         
   3   4  12     139669.00     146548.16      2125.48 o                         
   4   4  12     107477.95     111184.01      1789.67 o                         
   5   4  12     109965.91     117281.27      1851.92 o                         
   6   4  12      32768.62      33882.46       937.43 o                         
   7   4  12      59225.00      63970.67      1496.05 o                         
   8   4  12      75876.74      81352.81      1807.81 o                         
   9   4  12      20968.71      22550.32      1017.85 o                         
  10   4  12      34315.72      33238.41      1272.34 o                         
  11   4  12       4484.03       3752.83       640.76 o                         
  12   4  12      21437.25      22560.95      1163.87 o                         
  13   4  12        117.18       -197.54       738.70 o                         
  14   4  12      32736.96      32168.64      1616.79 o                         
  15   4  12       1370.21       2152.77       793.92 o                         
  16   4  12       4598.59       4853.12      1011.06 o                         
   1   5  12         96.89       1001.38       399.85 o                         
   2   5  12       7583.89       7501.41       549.64 o                         
   3   5  12       3715.60       3146.07       426.59 o                         
   4   5  12        234.27        603.93       376.81 o                         
   5   5  12       8474.48       8065.23       502.98 o                         
   6   5  12      22850.85      23491.10       935.49 o                         
   7   5  12      10426.84       9339.77       694.07 o                         
   8   5  12       2665.72       3173.57       552.98 o                         
   9   5  12      10828.02       9710.95       718.58 o                         
  10   5  12      25792.54      25312.17      1093.81 o                         
  11   5  12      10197.94       9317.58       819.38 o                         
  12   5  12       2519.60       3276.49       702.35 o                         
  13   5  12       5240.92       5926.71       926.27 o                         
  14   5  12      12256.48      11113.85      1104.23 o                         
  15   5  12       2931.25       3455.06       921.98 o                         
  16   5  12       2498.91        456.45       946.98 o                         
   0   6  12       1435.39       1723.24       578.07 o                         
   1   6  12        199.36        -72.82       312.07 o                         
   2   6  12       2995.93       2423.72       404.51 o                         
   3   6  12        118.95        401.52       396.23 o                         
   4   6  12       1004.58        592.36       370.11 o                         
   5   6  12        177.17        510.41       376.04 o                         
   6   6  12       1879.53       2217.83       446.96 o                         
   7   6  12        423.94        -10.15       513.63 o                         
   8   6  12        523.02       1430.18       500.85 o                         
   9   6  12          3.51         50.85       561.62 o                         
  10   6  12        186.09        301.93       575.36 o                         
  11   6  12        843.01        313.33       693.41 o                         
  12   6  12        255.88       1134.31       751.59 o                         
  13   6  12        242.50        871.78       786.43 o                         
  14   6  12         91.26        571.03       829.81 o                         
  15   6  12        369.49        340.27       914.95 o                         
   1   7  12       1273.39       1481.26       467.73 o                         
   2   7  12        575.93        545.77       417.37 o                         
   3   7  12       7381.98       5238.92       519.05 o                         
   4   7  12       1372.82       1063.01       473.27 o                         
   5   7  12       9708.86       8596.95       646.07 o                         
   6   7  12      18116.76      16607.79       844.24 o                         
   7   7  12      20659.82      20457.36      1122.23 o                         
   8   7  12        338.77        587.59       727.09 o                         
   9   7  12      21415.91      21575.70      1211.27 o                         
  10   7  12      16928.84      14888.86      1067.35 o                         
  11   7  12      11849.94      12341.95      1095.80 o                         
  12   7  12        447.23       1739.86       827.45 o                         
  13   7  12      11600.47      12937.31      1127.41 o                         
  14   7  12      10255.90       9888.50      1348.16 o                         
  15   7  12       3503.21       4555.98      1181.27 o                         
   0   8  12      97365.66     102781.55      2956.52 o                         
   1   8  12     135908.91     141936.89      2369.68 o                         
   2   8  12      13174.70      14490.58       780.36 o                         
   3   8  12     114729.73     117917.73      2043.63 o                         
   4   8  12      75826.47      80374.18      1768.43 o                         
   5   8  12      78365.81      82866.81      1879.71 o                         
   6   8  12      22066.83      23002.37      1089.88 o                         
   7   8  12      45242.15      47724.30      1594.58 o                         
   8   8  12      43246.62      42542.72      1583.80 o                         
   9   8  12      18858.40      18887.95      1113.38 o                         
  10   8  12      28717.90      27903.55      1376.36 o                         
  11   8  12       3654.97       2463.92       768.73 o                         
  12   8  12      15339.59      17211.01      1302.75 o                         
  13   8  12        212.15       1198.87       839.57 o                         
  14   8  12      22416.62      26564.19      1714.90 o                         
   1   9  12        228.51        282.53       500.43 o                         
   2   9  12       3612.80       2787.09       542.69 o                         
   3   9  12       1546.20       2581.51       552.85 o                         
   4   9  12        747.51       1733.79       516.68 o                         
   5   9  12       4938.28       4495.62       666.79 o                         
   6   9  12      11794.97      10246.73       867.86 o                         
   7   9  12       5907.40       5337.04       748.44 o                         
   8   9  12       2422.84       2273.09       632.09 o                         
   9   9  12       5739.35       5105.18       746.92 o                         
  10   9  12      16873.45      14929.75      1115.68 o                         
  11   9  12       5956.40       5086.10       869.55 o                         
  12   9  12       2298.82       3239.63       861.16 o                         
  13   9  12       3313.37       3035.45       947.89 o                         
   0  10  12       1522.51        729.70       744.60 o                         
   1  10  12        339.55          8.43       545.09 o                         
   2  10  12       4474.17       5731.98       668.58 o                         
   3  10  12         65.76         15.19       595.84 o                         
   4  10  12       1733.35       2404.55       661.92 o                         
   5  10  12        130.53       -647.15       677.41 o                         
   6  10  12       2519.11       2361.42       793.44 o                         
   7  10  12        265.73       1650.24       745.61 o                         
   8  10  12        605.15       -781.72       781.72 o                         
   9  10  12        143.37         -2.88       853.30 o                         
  10  10  12        459.83       1775.36       859.81 o                         
  11  10  12        952.51       -160.76       849.97 o                         
  12  10  12        399.28       1709.90      1007.72 o                         
   1  11  12        736.49       -257.67       615.84 o                         
   2  11  12        403.79       -327.55       659.47 o                         
   3  11  12       5263.22       5283.51       783.64 o                         
   4  11  12        154.50       -348.08       608.88 o                         
   5  11  12       7944.63       7151.13       890.06 o                         
   6  11  12      10245.55       8451.60       925.59 o                         
   7  11  12      15239.83      14932.27      1143.40 o                         
   8  11  12         19.75          8.00       833.40 o                         
   9  11  12      15451.16      17101.12      1212.27 o                         
  10  11  12       8411.73       5984.49      1115.40 o                         
  11  11  12      10549.54      12285.10      1242.50 o                         
   0  12  12      54005.07      52654.30      2586.00 o                         
   1  12  12      81084.38      85466.37      2266.76 o                         
   2  12  12      11887.31       9538.84      1039.62 o                         
   3  12  12      71632.74      71018.24      2234.04 o                         
   4  12  12      50795.54      49537.48      2054.82 o                         
   5  12  12      49830.78      56359.96      2264.84 o                         
   6  12  12      15647.71      14764.27      1180.13 o                         
   7  12  12      27231.41      25035.80      1591.45 o                         
   8  12  12      25873.79      23780.04      1542.11 o                         
   9  12  12      13982.88      12386.94      1321.17 o                         
  10  12  12      20241.61      21920.67      1645.71 o                         
   1  13  12         70.28       -258.44       728.24 o                         
   2  13  12       1229.33        886.93       766.41 o                         
   3  13  12        551.88        715.54       881.19 o                         
   4  13  12       1108.63        628.63       887.86 o                         
   5  13  12       1936.99       2708.37      1008.02 o                         
   6  13  12       5112.44       5998.57      1227.71 o                         
   7  13  12       2411.13       1497.44       917.09 o                         
   8  13  12       2054.01       3358.48      1261.06 o                         
   0  14  12       1349.58        981.14      1090.09 o                         
   1  14  12        200.04        781.47       894.27 o                         
   2  14  12       6114.66       5939.71       977.88 o                         
   3  14  12         13.33       -426.61      1056.95 o                         
   4  14  12       2110.36        224.14      1234.10 o                         
   5  14  12          7.32       1246.40      1043.58 o                         
   1   1  13       1395.29       2071.34       425.24 o                         
   2   1  13         40.62        547.78       337.95 o                         
   3   1  13       6145.07       4907.75       429.13 o                         
   4   1  13      14060.97      12605.19       606.78 o                         
   5   1  13      17877.09      17174.78       721.36 o                         
   6   1  13       1255.79       1454.26       428.18 o                         
   7   1  13      19074.88      17491.15       773.32 o                         
   8   1  13      29007.93      29681.82      1049.76 o                         
   9   1  13      22407.07      22432.52       936.47 o                         
  10   1  13       1655.78       1338.48       537.27 o                         
  11   1  13      19001.57      19061.52       979.14 o                         
  12   1  13      24515.29      23702.73      1187.92 o                         
  13   1  13      10713.30      11957.84      1003.87 o                         
  14   1  13       2438.52       3692.38       887.90 o                         
  15   1  13       6573.69       7282.71       919.36 o                         
  16   1  13       9278.28       5429.10      1008.01 o                         
  17   1  13       1948.55       1969.68       988.74 o                         
   0   2  13      89474.34      93222.37      2463.97 o                         
   1   2  13     111190.77     124731.38      2143.63 o                         
   2   2  13     190326.42     194919.44      3133.26 o                         
   3   2  13      87878.75      89300.36      1637.84 o                         
   4   2  13      46768.00      46917.95      1148.45 o                         
   5   2  13      40120.52      42718.44      1115.31 o                         
   6   2  13     140670.27     143940.48      2303.77 o                         
   7   2  13      35330.59      40202.46      1225.36 o                         
   8   2  13      64513.73      67883.50      1550.95 o                         
   9   2  13       3451.34       3652.47       525.62 o                         
  10   2  13      48524.64      47180.81      1484.58 o                         
  11   2  13         87.92        335.32       615.93 o                         
  12   2  13      50089.67      50920.70      1800.74 o                         
  13   2  13       2521.97       3086.06       770.11 o                         
  14   2  13      20126.80      22152.76      1397.21 o                         
  15   2  13       5452.89       8927.61      1021.45 o                         
  16   2  13      31256.29      34118.33      1732.30 o                         
   1   3  13        950.72        993.31       327.04 o                         
   2   3  13        780.58        524.60       421.43 o                         
   3   3  13       3032.26       2548.64       444.24 o                         
   4   3  13       6699.87       5329.70       489.79 o                         
   5   3  13      15578.23      14535.95       733.98 o                         
   6   3  13       1305.98       1576.92       449.03 o                         
   7   3  13      12881.07      12267.75       705.95 o                         
   8   3  13      24902.88      24390.63      1058.20 o                         
   9   3  13      17189.24      15976.51       901.98 o                         
  10   3  13       1949.47       1465.61       596.09 o                         
  11   3  13      13577.50      11263.20       874.75 o                         
  12   3  13      20462.23      20773.48      1214.53 o                         
  13   3  13       8586.35       8756.45       928.96 o                         
  14   3  13       2614.64       2451.35       808.01 o                         
  15   3  13       5511.21       6532.76       980.51 o                         
  16   3  13       8803.63       9148.41      1098.15 o                         
   0   4  13       2256.70       1702.69       619.74 o                         
   1   4  13         47.87         22.28       395.28 o                         
   2   4  13        130.83       -126.47       395.68 o                         
   3   4  13        241.97        468.11       414.04 o                         
   4   4  13       1781.46       1274.66       427.06 o                         
   5   4  13          1.54        635.34       466.72 o                         
   6   4  13        247.00        703.19       465.91 o                         
   7   4  13         28.04         46.49       517.38 o                         
   8   4  13        448.14        412.71       525.13 o                         
   9   4  13          2.97       -539.16       539.16 o                         
  10   4  13        123.61        591.22       547.13 o                         
  11   4  13        168.89        301.81       616.36 o                         
  12   4  13         26.05        798.07       676.35 o                         
  13   4  13         89.76       -699.56       699.56 o                         
  14   4  13        206.04       -454.84       879.15 o                         
  15   4  13        302.06       -257.06       873.12 o                         
  16   4  13        107.86       1346.23      1033.82 o                         
   1   5  13       1826.64       1989.76       456.70 o                         
   2   5  13       1753.24       2009.09       492.05 o                         
   3   5  13       6015.53       5762.96       525.19 o                         
   4   5  13      13476.90      13894.69       702.92 o                         
   5   5  13      13711.85      13038.06       676.87 o                         
   6   5  13         83.14        468.13       528.03 o                         
   7   5  13      19287.42      18577.15      1004.60 o                         
   8   5  13      15390.93      16134.42       901.42 o                         
   9   5  13      21161.21      23072.50      1141.63 o                         
  10   5  13        315.78        -64.25       629.01 o                         
  11   5  13      17973.59      19270.52      1172.09 o                         
  12   5  13      14162.83      13245.21      1020.08 o                         
  13   5  13       9733.81      10837.41      1073.50 o                         
  14   5  13        916.77       1592.60       856.23 o                         
  15   5  13       5419.30       5912.44      1213.19 o                         
  16   5  13       4943.40       3591.62      1167.51 o                         
   0   6  13      79679.39      77957.74      2325.69 o                         
   1   6  13      71603.18      78729.27      1599.34 o                         
   2   6  13     189356.16     195168.19      2690.49 o                         
   3   6  13      56147.79      61019.87      1459.56 o                         
   4   6  13      60281.83      58891.70      1424.64 o                         
   5   6  13      31190.36      34865.90      1143.30 o                         
   6   6  13     127973.95     130103.91      2695.46 o                         
   7   6  13      19351.36      20144.40      1032.70 o                         
   8   6  13      60466.48      62440.02      1771.28 o                         
   9   6  13       2032.70       1553.07       630.40 o                         
  10   6  13      52926.23      54612.79      1863.67 o                         
  11   6  13         58.35       1453.71       750.96 o                         
  12   6  13      44616.83      47410.07      1968.20 o                         
  13   6  13       3499.73       5993.48       958.28 o                         
  14   6  13      18787.78      20291.35      1480.77 o                         
  15   6  13       4293.01       8944.95      1223.62 o                         
   1   7  13        711.72       1198.01       458.75 o                         
   2   7  13        772.05        429.83       483.10 o                         
   3   7  13       1381.99       1194.33       495.55 o                         
   4   7  13       5077.35       4781.66       559.32 o                         
   5   7  13       9309.03       8380.96       711.11 o                         
   6   7  13        914.22        209.88       544.86 o                         
   7   7  13       7883.99       5768.55       756.68 o                         
   8   7  13      17374.87      15942.90      1067.62 o                         
   9   7  13      10393.39       9674.08       904.07 o                         
  10   7  13       2344.28       1475.29       785.33 o                         
  11   7  13       8130.33       6234.50       897.92 o                         
  12   7  13      14748.03      12879.36      1115.21 o                         
  13   7  13       5974.55       5560.67       921.97 o                         
  14   7  13       2290.41       2239.91      1172.97 o                         
   0   8  13       3988.54       3640.71       761.14 o                         
   1   8  13        311.50        262.84       520.43 o                         
   2   8  13        985.76        652.54       532.71 o                         
   3   8  13        504.74        454.96       480.97 o                         
   4   8  13       4234.78       3759.76       530.16 o                         
   5   8  13         32.85       -512.69       512.69 o                         
   6   8  13        671.67       1048.75       617.44 o                         
   7   8  13          8.93         16.47       703.38 o                         
   8   8  13       1118.21       1494.14       694.59 o                         
   9   8  13          2.18       -636.30       695.66 o                         
  10   8  13        496.26       1347.68       840.55 o                         
  11   8  13        407.52        704.46       833.11 o                         
  12   8  13         79.94       -661.61       894.83 o                         
  13   8  13        181.31       -676.99       880.41 o                         
  14   8  13        470.02       2095.54      1026.50 o                         
   1   9  13       1390.13       1371.22       554.02 o                         
   2   9  13       1102.65       1185.37       543.00 o                         
   3   9  13       5774.72       5007.60       664.70 o                         
   4   9  13       9198.06       9269.59       838.92 o                         
   5   9  13      11040.93       9883.13       851.33 o                         
   6   9  13         57.31       1241.22       671.77 o                         
   7   9  13      16375.55      17311.40      1138.32 o                         
   8   9  13      11694.63      12163.48      1171.87 o                         
   9   9  13      19293.84      21163.29      1291.79 o                         
  10   9  13        158.22        136.42       718.66 o                         
  11   9  13      14625.25      16084.58      1300.83 o                         
  12   9  13      11667.97      11618.39      1183.49 o                         
  13   9  13       9091.02      10168.18      1211.41 o                         
   0  10  13      28333.59      26344.14      1703.90 o                         
   1  10  13      51908.80      55704.25      1750.55 o                         
   2  10  13      98784.27      99833.89      2462.08 o                         
   3  10  13      42733.69      49065.75      1718.69 o                         
   4  10  13      29884.18      28796.75      1367.55 o                         
   5  10  13      27170.82      26630.00      1392.44 o                         
   6  10  13      65088.72      62951.05      2156.30 o                         
   7  10  13      13238.16      12357.10      1256.39 o                         
   8  10  13      28214.96      23113.54      1468.33 o                         
   9  10  13       2422.69       1704.12       867.02 o                         
  10  10  13      32526.51      33975.49      1897.63 o                         
  11  10  13        414.66        682.67      1006.93 o                         
  12  10  13      25307.97      21937.45      1700.67 o                         
   1  11  13        688.32        656.88       646.81 o                         
   2  11  13        486.97       -168.74       680.65 o                         
   3  11  13        514.09         42.61       738.31 o                         
   4  11  13       4311.67       2227.09       763.94 o                         
   5  11  13       4640.73       3312.82       726.46 o                         
   6  11  13       1199.56       1784.39       868.72 o                         
   7  11  13       4433.24       3497.09       889.68 o                         
   8  11  13      10931.68       8284.96      1310.10 o                         
   9  11  13       5478.40       5160.98      1017.59 o                         
  10  11  13       3933.36       3809.95       940.95 o                         
   0  12  13       5768.57       7238.49      1284.74 o                         
   1  12  13        576.59        -43.76       708.41 o                         
   2  12  13       2033.05       2417.53       727.12 o                         
   3  12  13        270.18        896.04       790.21 o                         
   4  12  13       6508.33       7548.31       927.87 o                         
   5  12  13        106.88       1449.79      1059.28 o                         
   6  12  13       1108.13       1774.91       844.86 o                         
   7  12  13         27.17        324.09       852.98 o                         
   8  12  13       1671.28       1944.41      1035.20 o                         
   9  12  13         15.09        891.91      1003.57 o                         
   1  13  13        699.55        676.32       825.94 o                         
   2  13  13        110.60       -750.78       750.78 o                         
   3  13  13       3773.56       3574.34      1196.45 o                         
   4  13  13       4025.33       4407.77       970.31 o                         
   5  13  13       8278.36       8183.96      1123.68 o                         
   6  13  13        122.01        148.80      1161.31 o                         
   7  13  13      10713.14       8877.96      1219.72 o                         
   0  14  13      13583.11      10133.12      1601.19 o                         
   1  14  13      27997.94      23156.02      1917.01 o                         
   2  14  13      48864.40      46052.17      2291.73 o                         
   3  14  13      25965.75      30474.82      1935.35 o                         
   0   0  14     343832.97     421978.62      7438.92 o                         
   1   0  14        331.72        978.32       546.74 o                         
   2   0  14     106340.62     110004.05      2411.08 o                         
   3   0  14       5201.22       5432.24       737.75 o                         
   4   0  14     220525.19     233770.73      3825.38 o                         
   5   0  14        213.51        883.71       634.54 o                         
   6   0  14      66493.95      63355.24      2049.68 o                         
   7   0  14       2285.95       3249.47       677.22 o                         
   8   0  14      67300.17      74113.09      2441.57 o                         
   9   0  14       6117.93       5608.52       782.95 o                         
  10   0  14      18075.59      19243.51      1391.18 o                         
  11   0  14       3157.91       3552.83       875.71 o                         
  12   0  14       2412.06       3146.01       883.41 o                         
  13   0  14      18439.04      16205.87      1584.14 o                         
  14   0  14       2440.88       1872.50      1253.17 o                         
  15   0  14       7235.74       8158.87      1622.12 o                         
  16   0  14       3986.18       7242.61      1453.11 o                         
   1   1  14       5909.72       6170.47       511.95 o                         
   2   1  14        253.79        204.19       387.94 o                         
   3   1  14       3757.92       2904.72       399.84 o                         
   4   1  14      13590.02      11474.51       639.34 o                         
   5   1  14      24566.12      24796.71       988.88 o                         
   6   1  14       1567.78       1449.29       458.31 o                         
   7   1  14      27199.90      27151.60      1019.16 o                         
   8   1  14      26859.34      26172.70      1023.02 o                         
   9   1  14      32160.62      31499.53      1158.38 o                         
  10   1  14       2365.83       1740.87       600.13 o                         
  11   1  14      27563.76      24799.45      1174.64 o                         
  12   1  14      16635.81      13736.15      1039.47 o                         
  13   1  14      19394.79      18973.31      1213.59 o                         
  14   1  14       1004.09       2019.25       828.84 o                         
  15   1  14      15929.49      13763.32      1284.10 o                         
  16   1  14       3678.54        790.66      1016.88 o                         
   0   2  14        120.81         35.63       546.73 o                         
   1   2  14        531.60        518.35       462.26 o                         
   2   2  14         21.46        313.90       394.33 o                         
   3   2  14        293.97        440.03       483.88 o                         
   4   2  14          3.71        -85.99       478.49 o                         
   5   2  14        344.11        811.89       486.96 o                         
   6   2  14          0.96        -22.76       426.99 o                         
   7   2  14        152.44       1319.09       476.63 o                         
   8   2  14          8.21        630.56       585.46 o                         
   9   2  14         28.72        531.88       550.56 o                         
  10   2  14         23.57        -36.89       534.94 o                         
  11   2  14          2.89       -289.02       657.58 o                         
  12   2  14         39.55       1025.55       692.48 o                         
  13   2  14          2.84       -673.46       736.14 o                         
  14   2  14         37.34       -734.80       734.80 o                         
  15   2  14          3.20        437.02       868.94 o                         
  16   2  14         35.67       1531.03       968.10 o                         
   1   3  14       1319.06       1415.48       353.73 o                         
   2   3  14        602.28        870.49       476.95 o                         
   3   3  14       3397.56       1663.75       511.93 o                         
   4   3  14      13266.79      11673.48       678.09 o                         
   5   3  14      28972.22      24971.64       987.00 o                         
   6   3  14       1159.99       1512.10       490.67 o                         
   7   3  14      21338.76      19921.22       951.14 o                         
   8   3  14      31410.10      31567.66      1274.22 o                         
   9   3  14      28826.47      30224.29      1278.49 o                         
  10   3  14       1629.33       2313.07       611.80 o                         
  11   3  14      25406.71      24986.18      1238.91 o                         
  12   3  14      18803.32      20148.54      1270.07 o                         
  13   3  14      16566.01      15442.80      1069.99 o                         
  14   3  14        695.02        882.81       761.85 o                         
  15   3  14      14596.41      14650.74      1336.29 o                         
  16   3  14       3966.44       4703.22      1046.95 o                         
   0   4  14     246221.83     243834.73      4365.05 o                         
   1   4  14        947.18       1889.12       438.43 o                         
   2   4  14      70859.80      71215.31      1606.80 o                         
   3   4  14        564.89       1436.82       464.42 o                         
   4   4  14     162593.55     169434.31      2675.96 o                         
   5   4  14       2657.93       3377.45       496.31 o                         
   6   4  14      45118.97      46942.43      1343.98 o                         
   7   4  14       3071.44       3172.48       585.92 o                         
   8   4  14      49693.47      54458.53      1689.72 o                         
   9   4  14      11852.86      10894.17       842.28 o                         
  10   4  14      12883.48      13559.91       976.58 o                         
  11   4  14       4708.71       4159.16       705.15 o                         
  12   4  14       1497.05       2701.44       720.19 o                         
  13   4  14      19201.49      18630.39      1304.80 o                         
  14   4  14       1325.40       1252.15      1198.09 o                         
  15   4  14       8222.29       5200.17      1064.93 o                         
   1   5  14       6540.75       5460.08       537.42 o                         
   2   5  14         61.20        732.00       514.25 o                         
   3   5  14       1876.24       1562.57       519.47 o                         
   4   5  14       7183.97       5883.64       598.94 o                         
   5   5  14      14916.83      13317.90       796.10 o                         
   6   5  14        876.52       1054.63       520.04 o                         
   7   5  14      16770.47      15296.00       967.18 o                         
   8   5  14      12363.76      11254.66       867.61 o                         
   9   5  14      23087.99      22422.32      1191.16 o                         
  10   5  14       1154.93       3042.71       733.54 o                         
  11   5  14      19862.04      21613.09      1294.10 o                         
  12   5  14       8382.34       6849.36       882.35 o                         
  13   5  14      13571.57      13800.70      1353.57 o                         
  14   5  14        460.39       1962.88       923.18 o                         
  15   5  14      12082.28      10561.80      1411.98 o                         
   0   6  14        670.20        953.10       690.87 o                         
   1   6  14       3138.20       2940.19       564.32 o                         
   2   6  14        560.13       1125.91       527.48 o                         
   3   6  14       2290.91       1086.57       504.42 o                         
   4   6  14         44.74         -9.15       490.65 o                         
   5   6  14       2139.37       2532.80       530.23 o                         
   6   6  14        251.39       -104.49       653.80 o                         
   7   6  14       1108.85       1073.92       591.35 o                         
   8   6  14         60.43       1004.77       726.86 o                         
   9   6  14        191.28        483.22       718.38 o                         
  10   6  14        353.74       1312.28       779.90 o                         
  11   6  14        163.24       1124.85       788.53 o                         
  12   6  14        335.87        228.15       839.21 o                         
  13   6  14          6.25         65.85       916.81 o                         
  14   6  14        308.17        703.67       969.61 o                         
  15   6  14          7.36       1473.70      1148.87 o                         
   1   7  14        583.66        974.03       502.52 o                         
   2   7  14        810.77        969.38       487.91 o                         
   3   7  14       1688.10       1688.64       494.59 o                         
   4   7  14      10163.43       8625.70       738.36 o                         
   5   7  14      23573.49      25899.32      1186.62 o                         
   6   7  14       1656.55       1683.35       696.72 o                         
   7   7  14      13418.18      12859.15      1078.80 o                         
   8   7  14      26246.51      27966.51      1491.42 o                         
   9   7  14      18918.87      16940.88      1223.42 o                         
  10   7  14       1732.17       2456.02       888.22 o                         
  11   7  14      18632.43      18449.43      1310.44 o                         
  12   7  14      17074.76      17074.41      1351.76 o                         
  13   7  14      11085.86       6354.35      1427.58 o                         
  14   7  14        639.81       1715.36      1079.01 o                         
   0   8  14     162926.84     175572.70      4128.17 o                         
   1   8  14        620.37        583.64       557.03 o                         
   2   8  14      61823.12      60617.59      1772.27 o                         
   3   8  14         18.10        625.18       568.15 o                         
   4   8  14     113475.57     117665.49      2419.06 o                         
   5   8  14       4308.74       3502.91       645.56 o                         
   6   8  14      36934.13      37207.18      1533.98 o                         
   7   8  14        722.05        240.29       635.00 o                         
   8   8  14      35243.81      38978.03      1674.98 o                         
   9   8  14      11532.95      10250.13       920.34 o                         
  10   8  14      11193.93       9784.58      1042.12 o                         
  11   8  14       4098.64       4072.17       915.55 o                         
  12   8  14       1478.40       1087.76       872.25 o                         
  13   8  14      12822.66      11914.75      1158.38 o                         
   1   9  14       3230.11       2572.45       576.33 o                         
   2   9  14         57.54        593.93       610.29 o                         
   3   9  14       1654.63       2162.78       638.59 o                         
   4   9  14       2933.14       3360.04       671.73 o                         
   5   9  14      10213.86      10302.51       988.84 o                         
   6   9  14        938.35       1200.38       736.01 o                         
   7   9  14       9606.74       8856.66       888.47 o                         
   8   9  14       5784.19       6477.94       935.74 o                         
   9   9  14      17184.37      16523.61      1235.81 o                         
  10   9  14       1042.63        246.02       928.59 o                         
  11   9  14      14526.49      14006.43      1325.02 o                         
  12   9  14       4587.22       3388.96      1105.92 o                         
   0  10  14       1097.43        957.90       880.31 o                         
   1  10  14       5106.72       5492.02       772.30 o                         
   2  10  14        374.04        679.93       676.22 o                         
   3  10  14       5274.72       4059.00       760.94 o                         
   4  10  14        135.54        240.89       747.57 o                         
   5  10  14       3667.24       4440.04       845.55 o                         
   6  10  14        236.64       2342.02       767.61 o                         
   7  10  14       1581.50       1752.28       811.95 o                         
   8  10  14         73.08        -54.74       868.03 o                         
   9  10  14        685.83       1746.64       884.80 o                         
  10  10  14        513.66       1816.29      1058.40 o                         
  11  10  14        237.54        687.52      1149.70 o                         
   1  11  14        864.56       2348.12       759.98 o                         
   2  11  14        816.79       1312.52       750.02 o                         
   3  11  14       1206.69       1306.64       748.00 o                         
   4  11  14       8084.60       7737.47       957.38 o                         
   5  11  14      14637.17      13321.14      1282.09 o                         
   6  11  14       2994.67       2462.29       853.07 o                         
   7  11  14      10781.21      10837.88      1124.85 o                         
   8  11  14      19668.68      22655.28      1500.34 o                         
   9  11  14      11836.58       9529.63      1253.83 o                         
  10  11  14       3367.15       2624.50      1088.65 o                         
   0  12  14     101190.11     105540.23      4191.65 o                         
   1  12  14         17.00       -189.84       757.62 o                         
   2  12  14      48636.37      49515.22      2013.64 o                         
   3  12  14         27.23       -548.78       811.86 o                         
   4  12  14      74912.95      75140.20      2615.28 o                         
   5  12  14       2306.79       1921.12       994.88 o                         
   6  12  14      28558.60      28805.39      1766.29 o                         
   7  12  14         70.76        166.00       957.64 o                         
   8  12  14      24627.93      22648.79      1679.58 o                         
   1  13  14       1221.82        781.89       902.89 o                         
   2  13  14         31.39       -501.06       865.62 o                         
   3  13  14        975.22       1191.85      1373.62 o                         
   4  13  14       1022.34       1993.88       980.71 o                         
   5  13  14       5937.64       4173.54       988.85 o                         
   6  13  14        549.61       -579.75      1064.13 o                         
   1   1  15       3603.81       4105.73       599.49 o                         
   2   1  15       3657.68       3317.07       557.53 o                         
   3   1  15       4382.88       2738.29       524.75 o                         
   4   1  15      21495.84      19925.63       969.34 o                         
   5   1  15        126.54        298.27       542.43 o                         
   6   1  15      18494.64      17934.27       883.04 o                         
   7   1  15       3351.89       3775.60       548.82 o                         
   8   1  15      47444.72      46140.09      1463.82 o                         
   9   1  15        409.25        496.67       578.13 o                         
  10   1  15      19884.06      19438.17      1109.40 o                         
  11   1  15       1062.75       1069.24       667.47 o                         
  12   1  15      35162.85      36638.37      1696.78 o                         
  13   1  15       1904.83       1590.20       763.45 o                         
  14   1  15       8943.42       7913.26      1121.80 o                         
  15   1  15        282.80        678.25      1001.40 o                         
  16   1  15      10151.16      10531.75      1276.44 o                         
   0   2  15     288015.41     329377.66      5353.14 o                         
   1   2  15     215443.59     222248.92      3177.27 o                         
   2   2  15     112248.30     124814.77      2253.44 o                         
   3   2  15     210034.44     210975.98      3770.67 o                         
   4   2  15     162054.50     168126.41      2689.62 o                         
   5   2  15     114993.04     108077.72      2208.84 o                         
   6   2  15      58357.00      62298.55      1640.50 o                         
   7   2  15     191456.97     192978.08      2955.80 o                         
   8   2  15      42485.24      43224.61      1515.27 o                         
   9   2  15      53273.21      51858.80      1686.27 o                         
  10   2  15       5100.99       2585.31       686.10 o                         
  11   2  15      78904.11      80775.19      2307.60 o                         
  12   2  15         19.04       -165.61       756.13 o                         
  13   2  15      22266.04      22129.82      1395.78 o                         
  14   2  15        794.19       1292.09       834.48 o                         
  15   2  15      26850.00      24944.30      1563.25 o                         
   1   3  15        210.87        241.60       376.83 o                         
   2   3  15       1289.31        980.68       432.23 o                         
   3   3  15       3721.20       3614.32       578.83 o                         
   4   3  15      19981.06      19430.04       979.99 o                         
   5   3  15         21.86       -372.72       520.37 o                         
   6   3  15      12004.20      10904.68       753.06 o                         
   7   3  15       5678.85       5614.36       636.14 o                         
   8   3  15      35816.45      34459.77      1373.52 o                         
   9   3  15       1843.06       1706.53       618.09 o                         
  10   3  15      14776.00      12665.32       936.29 o                         
  11   3  15       2508.21       2455.55       776.55 o                         
  12   3  15      26631.63      28507.37      1514.84 o                         
  13   3  15       3292.53       3064.04       810.60 o                         
  14   3  15       7668.89       8241.23       970.04 o                         
  15   3  15        798.21        855.67      1099.31 o                         
   0   4  15        303.42       -572.74       601.32 o                         
   1   4  15        609.57        210.93       464.83 o                         
   2   4  15        364.61        528.26       501.25 o                         
   3   4  15        821.52        489.04       545.09 o                         
   4   4  15        454.70        254.94       512.69 o                         
   5   4  15        490.90        384.97       611.27 o                         
   6   4  15          5.39        161.02       574.89 o                         
   7   4  15        391.68        483.36       596.42 o                         
   8   4  15         46.44       -551.80       551.80 o                         
   9   4  15        278.89        768.79       637.64 o                         
  10   4  15         43.40        338.35       634.31 o                         
  11   4  15         77.92       1277.97       705.11 o                         
  12   4  15        104.89        233.41       701.43 o                         
  13   4  15        225.92        903.09       795.10 o                         
  14   4  15        122.47       -717.95       918.40 o                         
  15   4  15         18.82       2217.17      1063.12 o                         
   1   5  15       4139.20       3926.76       518.70 o                         
   2   5  15       5160.01       4516.89       538.32 o                         
   3   5  15       3444.39       4303.12       570.89 o                         
   4   5  15      20043.42      19023.20      1019.47 o                         
   5   5  15        332.75        914.19       524.26 o                         
   6   5  15      16384.27      14704.22       956.79 o                         
   7   5  15       2788.95       2856.88       626.90 o                         
   8   5  15      49714.95      51367.45      1747.05 o                         
   9   5  15        807.22       -426.87       612.79 o                         
  10   5  15      17794.49      17821.93      1155.58 o                         
  11   5  15       1462.18       1663.27       811.65 o                         
  12   5  15      33583.72      38435.71      1899.53 o                         
  13   5  15       2088.28       1734.61       912.42 o                         
  14   5  15       8050.41       7821.59      1184.19 o                         
   0   6  15     203900.84     214795.69      4551.19 o                         
   1   6  15     124876.73     126694.35      2479.71 o                         
   2   6  15      84409.11      82115.10      1972.26 o                         
   3   6  15     125361.57     129762.28      2426.90 o                         
   4   6  15     123428.86     133685.48      2522.88 o                         
   5   6  15      76813.43      75724.29      2299.87 o                         
   6   6  15      40505.81      39553.50      1644.01 o                         
   7   6  15     108034.24     110393.55      2701.99 o                         
   8   6  15      29319.97      31184.90      1577.91 o                         
   9   6  15      38063.38      37358.15      1685.50 o                         
  10   6  15       4365.64       4065.28       840.31 o                         
  11   6  15      54058.51      53573.84      2148.56 o                         
  12   6  15         88.71       1141.17       898.77 o                         
  13   6  15      14788.81      15341.96      1298.10 o                         
  14   6  15        682.22       3130.35      1085.08 o                         
   1   7  15         77.99       1088.18       543.27 o                         
   2   7  15        644.56        652.57       542.69 o                         
   3   7  15       3764.73       4035.48       632.70 o                         
   4   7  15      11620.93       8461.92       770.56 o                         
   5   7  15        161.44       1353.59       693.46 o                         
   6   7  15       7355.64       6249.27       880.75 o                         
   7   7  15       5316.78       4778.35       822.85 o                         
   8   7  15      21545.32      19982.71      1372.76 o                         
   9   7  15       2970.08       1658.58       868.41 o                         
  10   7  15       9040.38       9324.61      1041.76 o                         
  11   7  15       3428.87       2721.05       923.98 o                         
  12   7  15      16170.01      16846.84      1458.22 o                         
  13   7  15       3433.78       1285.30      1156.05 o                         
   0   8  15       2191.47       2534.58       987.39 o                         
   1   8  15       1842.94       1648.82       571.48 o                         
   2   8  15        467.33       1029.74       617.16 o                         
   3   8  15       2413.02       1480.73       624.01 o                         
   4   8  15       1267.76       1464.46       621.26 o                         
   5   8  15       1651.39        767.86       663.34 o                         
   6   8  15          3.87       -482.29       768.77 o                         
   7   8  15        951.36       2110.54       758.26 o                         
   8   8  15         56.43       1790.52       874.68 o                         
   9   8  15        794.09       1317.71       850.66 o                         
  10   8  15        127.14       1379.31       933.63 o                         
  11   8  15        279.46       -100.58       967.61 o                         
  12   8  15        352.88        989.73      1026.87 o                         
   1   9  15       2425.25       1314.01       575.21 o                         
   2   9  15       3688.02       3112.51       664.25 o                         
   3   9  15       1499.10       1553.16       720.96 o                         
   4   9  15      18426.40      20270.30      1294.23 o                         
   5   9  15         56.38       1415.41       869.28 o                         
   6   9  15      12153.25       9541.35      1007.77 o                         
   7   9  15       1370.31       2098.73       849.72 o                         
   8   9  15      44780.52      49019.51      2199.72 o                         
   9   9  15         58.71        975.60       962.70 o                         
  10   9  15      16337.38      20387.53      1722.08 o                         
  11   9  15        666.12        872.08       987.59 o                         
  12   9  15      28609.03      29187.27      2005.49 o                         
   0  10  15     125341.56     141527.47      4201.19 o                         
   1  10  15      87281.02      84126.02      2328.58 o                         
   2  10  15      63006.08      69917.72      2167.58 o                         
   3  10  15      91937.12      87287.54      2537.25 o                         
   4  10  15      86831.95      90275.75      2847.82 o                         
   5  10  15      63324.72      56628.07      2249.09 o                         
   6  10  15      29548.30      29383.32      1666.80 o                         
   7  10  15      68628.04      65153.51      2776.74 o                         
   8  10  15      20280.71      16854.61      1364.14 o                         
   9  10  15      32152.18      33115.82      1935.57 o                         
  10  10  15       4757.07       4620.98      1102.50 o                         
   1  11  15         49.28       -768.96       812.85 o                         
   2  11  15        386.50       1060.16       828.45 o                         
   3  11  15       2055.69       1220.53       883.04 o                         
   4  11  15       4543.10       3851.11       923.92 o                         
   5  11  15        314.29        690.37       928.69 o                         
   6  11  15       3840.15       2116.01       948.26 o                         
   7  11  15       2284.32       2477.16      1004.30 o                         
   8  11  15      10086.21       8390.60      1173.29 o                         
   9  11  15       2607.63       4061.23      1098.51 o                         
   0  12  15       4320.59       3630.93      1322.30 o                         
   1  12  15       2359.49       3758.86      1046.67 o                         
   2  12  15        548.83        872.46       958.35 o                         
   3  12  15       2846.97       3670.05      1025.02 o                         
   4  12  15       1822.98       3126.71       972.60 o                         
   5  12  15       2581.34       3112.61      1061.67 o                         
   6  12  15        103.14       1837.24      1036.88 o                         
   7  12  15        962.24       2669.58      1136.54 o                         
   1  13  15        516.98        857.85      1018.33 o                         
   2  13  15       1775.28       2006.72      1045.26 o                         
   3  13  15        380.78        627.21      1044.48 o                         
   4  13  15      13707.51      15497.66      1576.62 o                         
   0   0  16      19497.73      19954.57      1838.53 o                         
   1   0  16     232565.72     267185.53      4913.22 o                         
   2   0  16       4776.03       3825.32      1127.57 o                         
   3   0  16     170931.48     180855.98      4031.90 o                         
   4   0  16      20804.62      18410.24      1410.91 o                         
   5   0  16     158792.77     154527.16      3723.18 o                         
   6   0  16          2.28        991.90       843.70 o                         
   7   0  16      57884.74      55506.49      2379.65 o                         
   8   0  16        117.44        183.99       781.56 o                         
   9   0  16      69050.48      75369.33      2979.26 o                         
  10   0  16       1143.35      -1036.84      1036.84 o                         
  11   0  16       4795.24       3254.95      1039.78 o                         
  12   0  16       9616.70       7506.59      1320.90 o                         
  13   0  16      11326.44      12940.88      1828.39 o                         
  14   0  16       7036.86       6327.28      1434.02 o                         
  15   0  16         18.70      -1284.11      1717.45 o                         
   1   1  16        967.63        516.49       522.70 o                         
   2   1  16       3167.82       2501.99       535.12 o                         
   3   1  16       8893.31       7855.33       671.47 o                         
   4   1  16      20273.30      16330.34       871.18 o                         
   5   1  16       1828.58       1733.73       549.34 o                         
   6   1  16      18199.43      16524.13       944.97 o                         
   7   1  16       9736.87       8315.96       730.99 o                         
   8   1  16      47881.94      47604.28      1560.85 o                         
   9   1  16       5495.51       5327.21       741.30 o                         
  10   1  16      24409.41      23769.60      1337.99 o                         
  11   1  16       4234.77       4929.64       849.72 o                         
  12   1  16      35518.90      36467.76      1772.74 o                         
  13   1  16       3555.13       2815.37       910.08 o                         
  14   1  16      15969.95      14907.59      1303.24 o                         
  15   1  16        221.77       -782.69       987.16 o                         
   0   2  16       1302.83       2475.93       815.95 o                         
   1   2  16         43.93        657.89       556.48 o                         
   2   2  16         49.71        278.00       568.75 o                         
   3   2  16         50.62        206.98       559.27 o                         
   4   2  16        675.95        443.97       584.98 o                         
   5   2  16         30.57       -501.97       562.27 o                         
   6   2  16        101.60        501.18       585.53 o                         
   7   2  16         25.24        360.73       557.45 o                         
   8   2  16         95.65        514.36       624.28 o                         
   9   2  16         19.00        921.48       690.77 o                         
  10   2  16         23.24       1765.73       665.86 o                         
  11   2  16         12.97       1193.90       784.72 o                         
  12   2  16          2.08       1184.49       829.61 o                         
  13   2  16         63.86        -33.60       873.65 o                         
  14   2  16         21.91       1249.65       971.55 o                         
  15   2  16         13.39       2570.18      1207.14 o                         
   1   3  16        500.95        682.52       565.02 o                         
   2   3  16        928.73        814.88       576.95 o                         
   3   3  16      11555.91      10309.87       764.27 o                         
   4   3  16      28759.35      29417.34      1191.17 o                         
   5   3  16       3170.71       2947.22       576.48 o                         
   6   3  16      17146.11      15514.04       894.03 o                         
   7   3  16      14866.56      13191.51       917.28 o                         
   8   3  16      48180.99      50377.08      1727.94 o                         
   9   3  16       8673.78       9094.52       914.11 o                         
  10   3  16      23398.60      24386.26      1304.68 o                         
  11   3  16       7791.26       6972.79       897.57 o                         
  12   3  16      34815.98      32571.09      1651.47 o                         
  13   3  16       5301.44       6001.47       985.84 o                         
  14   3  16      15740.69      13902.54      1262.27 o                         
  15   3  16        660.16        883.34      1073.70 o                         
   0   4  16      17043.57      18868.75      1386.41 o                         
   1   4  16     248849.86     244938.11      3537.53 o                         
   2   4  16       4953.29       3635.11       604.88 o                         
   3   4  16     184086.66     182576.62      3001.84 o                         
   4   4  16      16064.23      16592.31      1016.17 o                         
   5   4  16     177235.41     177188.36      3198.69 o                         
   6   4  16         86.35       -414.17       601.19 o                         
   7   4  16      65025.98      63723.57      1914.84 o                         
   8   4  16         33.71       1454.77       659.56 o                         
   9   4  16      74328.91      77538.53      2175.45 o                         
  10   4  16       1380.16        996.16       708.27 o                         
  11   4  16       7580.34       6732.63       862.62 o                         
  12   4  16       8219.04       7894.98       927.91 o                         
  13   4  16      12694.32      11610.18      1162.70 o                         
  14   4  16       6882.60       5628.41      1090.83 o                         
   1   5  16        866.83        617.93       550.56 o                         
   2   5  16       4643.73       4483.85       603.03 o                         
   3   5  16       6476.72       5899.13       700.76 o                         
   4   5  16      12841.71      11973.48       912.28 o                         
   5   5  16       1458.20       1074.59       627.10 o                         
   6   5  16      17100.99      15795.12      1059.25 o                         
   7   5  16       7740.67       5695.59       887.89 o                         
   8   5  16      35949.79      36577.55      1574.81 o                         
   9   5  16       4376.98       3637.38       748.97 o                         
  10   5  16      22726.16      23143.24      1421.58 o                         
  11   5  16       3221.09       2079.64       936.28 o                         
  12   5  16      29135.09      29551.83      1713.11 o                         
  13   5  16       3317.81       3261.98      1065.79 o                         
  14   5  16      13449.66      13906.06      1340.35 o                         
   0   6  16       4939.40       3867.93      1264.00 o                         
   1   6  16        282.36       -341.99       604.60 o                         
   2   6  16       1410.85       1556.10       633.97 o                         
   3   6  16         16.44        641.90       622.95 o                         
   4   6  16       3177.25       2795.50       652.91 o                         
   5   6  16        143.60        -67.98       709.98 o                         
   6   6  16        936.05       2477.78       765.45 o                         
   7   6  16        137.10         24.80       696.22 o                         
   8   6  16        435.85       1451.31       750.27 o                         
   9   6  16         39.64       1759.12       855.36 o                         
  10   6  16        154.99        387.28       909.91 o                         
  11   6  16        250.43        588.03       898.13 o                         
  12   6  16         33.04       -975.07       975.07 o                         
  13   6  16        400.10       1472.86      1135.64 o                         
   1   7  16        417.81        232.04       690.32 o                         
   2   7  16        608.84       1594.79       634.29 o                         
   3   7  16      11247.41      11241.40       868.18 o                         
   4   7  16      24898.48      24740.82      1349.15 o                         
   5   7  16       3951.21       3688.13       823.15 o                         
   6   7  16      17536.60      15770.43      1226.51 o                         
   7   7  16      16023.83      14658.13      1195.69 o                         
   8   7  16      38864.09      37741.93      1917.86 o                         
   9   7  16       9782.49       8889.61       977.94 o                         
  10   7  16      20231.13      19895.35      1428.50 o                         
  11   7  16       9211.88       8853.83      1114.74 o                         
  12   7  16      31086.95      28772.32      1859.35 o                         
  13   7  16       6183.37       4443.57      1369.67 o                         
   0   8  16      19747.71      23207.37      1759.06 o                         
   1   8  16     171811.36     180883.44      3544.35 o                         
   2   8  16       4334.11       4493.81       765.57 o                         
   3   8  16     121979.70     125682.36      2895.00 o                         
   4   8  16      11582.66      10348.34      1070.85 o                         
   5   8  16     128345.94     136369.97      3469.70 o                         
   6   8  16        298.55        725.93       916.81 o                         
   7   8  16      44652.06      41453.20      2041.60 o                         
   8   8  16        193.66       1018.34       806.42 o                         
   9   8  16      50781.14      49576.90      2216.57 o                         
  10   8  16       1797.71       3249.34       938.57 o                         
  11   8  16       6611.22       6300.06      1076.27 o                         
  12   8  16       4750.59       3055.63      1259.16 o                         
   1   9  16        545.00        970.18       719.31 o                         
   2   9  16       2825.94       4089.93       888.87 o                         
   3   9  16       2621.86       3168.38       827.64 o                         
   4   9  16       7692.27       6346.59       920.40 o                         
   5   9  16        337.68       1129.65       920.53 o                         
   6   9  16      10456.07       7346.42       985.17 o                         
   7   9  16       3040.07       2858.27      1034.59 o                         
   8   9  16      21192.34      24866.28      1646.27 o                         
   9   9  16       1214.24        -58.27       990.69 o                         
  10   9  16      16559.18      14610.66      1520.80 o                         
  11   9  16        950.76         39.93      1128.16 o                         
   0  10  16       7805.50       8383.95      1461.49 o                         
   1  10  16        141.61        993.04       814.01 o                         
   2  10  16       3755.15       2892.88       834.24 o                         
   3  10  16          0.14       -796.87       883.03 o                         
   4  10  16       6595.69       4032.91       926.81 o                         
   5  10  16          2.65       2305.42       880.15 o                         
   6  10  16       1635.65       2960.46       927.14 o                         
   7  10  16        190.67       1221.74       971.73 o                         
   8  10  16       1257.06       1955.78      1134.62 o                         
   9  10  16        126.96       -254.92      1075.84 o                         
  10  10  16        302.37        541.23      1214.81 o                         
   1  11  16        293.41         75.53       906.50 o                         
   2  11  16        822.95        935.32       855.18 o                         
   3  11  16       7360.81       5812.48      1041.19 o                         
   4  11  16      13124.50      10508.85      1364.86 o                         
   5  11  16       2535.40       1540.71      1039.76 o                         
   6  11  16      12661.50      12795.43      1396.82 o                         
   7  11  16      10518.27      10487.83      1301.49 o                         
   8  11  16      24747.66      29045.51      2045.13 o                         
   0  12  16      11124.98       8593.16      1738.31 o                         
   1  12  16      90474.28      98485.71      3449.57 o                         
   2  12  16       1609.06       1763.82      1527.55 o                         
   3  12  16      64145.87      64765.25      2802.42 o                         
   4  12  16       4050.43       4720.70      1131.82 o                         
   5  12  16      70224.69      69075.36      2985.10 o                         
   6  12  16        163.76        190.25      1197.27 o                         
   1  13  16        288.18       1094.35      1370.40 o                         
   1   1  17        105.55        867.48       550.60 o                         
   2   1  17        204.61       1088.73       562.50 o                         
   3   1  17      21788.41      22383.84      1099.66 o                         
   4   1  17        167.82       -358.26       607.98 o                         
   5   1  17      12266.66      10274.72       824.56 o                         
   6   1  17       2276.28       1399.92       628.23 o                         
   7   1  17      39400.44      37846.62      1490.84 o                         
   8   1  17        257.88        122.10       738.73 o                         
   9   1  17      26875.25      27627.98      1368.44 o                         
  10   1  17       2337.25        541.31       751.47 o                         
  11   1  17      22888.94      22372.25      1400.44 o                         
  12   1  17        115.83       1811.60       896.49 o                         
  13   1  17      21067.63      24198.22      1730.92 o                         
  14   1  17       1971.62       2520.71      1073.41 o                         
   0   2  17     141663.27     154246.52      3815.55 o                         
   1   2  17     191253.69     218243.58      3216.55 o                         
   2   2  17      87910.50      88807.52      2130.85 o                         
   3   2  17     103445.84     111884.86      2343.84 o                         
   4   2  17     100318.08      97449.25      2368.07 o                         
   5   2  17     116835.40     120539.41      2554.45 o                         
   6   2  17      64611.66      62751.28      1867.27 o                         
   7   2  17      26138.62      27168.31      1302.17 o                         
   8   2  17      65941.26      66434.20      2057.51 o                         
   9   2  17      23895.16      23888.98      1352.84 o                         
  10   2  17      32778.11      30267.11      1603.44 o                         
  11   2  17        233.57        148.31       841.62 o                         
  12   2  17      17091.40      13839.80      1189.29 o                         
  13   2  17         71.12        331.68       891.95 o                         
  14   2  17      14083.83      14269.95      1343.67 o                         
   1   3  17        722.51       1138.90       591.55 o                         
   2   3  17        719.85        367.38       567.94 o                         
   3   3  17      19049.65      19135.61       999.63 o                         
   4   3  17         10.52        706.88       587.23 o                         
   5   3  17       9773.04       8344.05       800.84 o                         
   6   3  17       1974.53       2486.61       690.39 o                         
   7   3  17      31881.53      31922.26      1373.45 o                         
   8   3  17        278.12        793.61       644.75 o                         
   9   3  17      21317.02      21275.02      1243.45 o                         
  10   3  17       2409.70       2341.22       710.22 o                         
  11   3  17      19749.92      20783.01      1430.93 o                         
  12   3  17        261.03         12.06       822.57 o                         
  13   3  17      17263.87      17108.47      1380.78 o                         
  14   3  17       1344.33       2922.94       999.58 o                         
   0   4  17        371.36       1213.27       773.49 o                         
   1   4  17        480.86        688.79       612.40 o                         
   2   4  17       1030.78       1181.83       599.46 o                         
   3   4  17        835.65        843.59       724.53 o                         
   4   4  17        482.03        830.99       625.68 o                         
   5   4  17         93.94        419.12       658.15 o                         
   6   4  17        547.24        219.46       697.53 o                         
   7   4  17         38.26         25.74       677.68 o                         
   8   4  17        279.51       1823.05       711.66 o                         
   9   4  17         18.06        581.11       693.95 o                         
  10   4  17        178.09       -167.74       766.90 o                         
  11   4  17        118.85        401.67       820.65 o                         
  12   4  17         91.74       1297.70       974.11 o                         
  13   4  17         13.75       1658.86      1196.24 o                         
  14   4  17        142.02       2116.12      1095.04 o                         
   1   5  17          1.34        133.93       676.77 o                         
   2   5  17         22.47        518.21       585.87 o                         
   3   5  17      24054.27      23881.29      1267.08 o                         
   4   5  17         25.40        212.80       626.05 o                         
   5   5  17      12350.05      10901.73      1058.72 o                         
   6   5  17        969.66        637.03       750.20 o                         
   7   5  17      43996.41      44655.47      1926.98 o                         
   8   5  17         40.54       -687.87       727.72 o                         
   9   5  17      32576.41      34717.75      1730.59 o                         
  10   5  17        896.34        349.26       841.79 o                         
  11   5  17      25347.61      25831.30      1684.09 o                         
  12   5  17         54.54        180.39       939.53 o                         
  13   5  17      23754.59      27251.18      1930.01 o                         
   0   6  17     128731.57     119331.95      3927.12 o                         
   1   6  17     159758.88     172718.86      3328.15 o                         
   2   6  17      81837.98      81356.92      2252.92 o                         
   3   6  17      95201.37     104717.26      2462.01 o                         
   4   6  17      96488.50      96818.26      2567.85 o                         
   5   6  17     104281.52     109016.96      2968.43 o                         
   6   6  17      61911.51      59997.16      2203.60 o                         
   7   6  17      22572.33      21486.28      1377.22 o                         
   8   6  17      53026.51      54798.31      2236.23 o                         
   9   6  17      26235.60      27760.82      1588.62 o                         
  10   6  17      32417.92      31655.94      1761.46 o                         
  11   6  17         81.36        884.86      1140.57 o                         
  12   6  17      15085.05      12879.00      1300.96 o                         
  13   6  17        324.42       -934.79      1008.78 o                         
   1   7  17        564.11       1228.51       747.12 o                         
   2   7  17        551.41       1028.12       710.40 o                         
   3   7  17      10381.61      10186.50       920.06 o                         
   4   7  17         29.27        534.21       827.16 o                         
   5   7  17       5825.57       5469.52       854.97 o                         
   6   7  17        886.07        468.39       794.50 o                         
   7   7  17      18381.82      19250.65      1437.36 o                         
   8   7  17        433.41       -310.37       878.95 o                         
   9   7  17      12819.56      10588.05      1161.85 o                         
  10   7  17       1549.05       2583.07       955.33 o                         
  11   7  17      12072.99      10643.74      1376.30 o                         
  12   7  17        572.77        429.69      1192.72 o                         
   0   8  17        686.41      -1026.63      1161.07 o                         
   1   8  17       1672.71       1933.89       766.71 o                         
   2   8  17       2797.19       2644.87       766.61 o                         
   3   8  17       1104.64       1003.09       755.23 o                         
   4   8  17        956.32       1977.08       906.54 o                         
   5   8  17        589.68       1287.78       849.54 o                         
   6   8  17       1748.12        -32.89       976.36 o                         
   7   8  17         36.15        710.25       945.71 o                         
   8   8  17        552.92        615.48       990.14 o                         
   9   8  17         14.23        793.33      1031.82 o                         
  10   8  17        589.83       -227.67      1040.43 o                         
  11   8  17        342.95       1187.73      1095.31 o                         
   1   9  17          1.12       1258.65       810.00 o                         
   2   9  17         26.21       1111.40       823.60 o                         
   3   9  17      17779.80      14962.67      1310.96 o                         
   4   9  17         21.72        852.11       905.26 o                         
   5   9  17       9531.82       8107.36      1327.22 o                         
   6   9  17        489.98        -26.56       946.15 o                         
   7   9  17      30862.17      30623.49      1844.40 o                         
   8   9  17        253.80       1856.55      1133.68 o                         
   9   9  17      25575.58      28567.76      1882.63 o                         
  10   9  17        128.57        -67.08      1085.57 o                         
   0  10  17      78788.91      84629.85      4198.79 o                         
   1  10  17      78808.87      86301.34      2909.71 o                         
   2  10  17      56301.93      55588.71      2338.84 o                         
   3  10  17      51621.68      52162.43      2264.06 o                         
   4  10  17      64778.70      67359.49      2654.57 o                         
   5  10  17      53153.82      53532.43      2400.98 o                         
   6  10  17      43232.86      42466.07      2218.31 o                         
   7  10  17       8627.76       9839.42      1342.41 o                         
   8  10  17      32322.68      32016.84      2197.12 o                         
   9  10  17      13326.06      10677.37      1440.29 o                         
   1  11  17        234.67        446.88      1000.44 o                         
   2  11  17        281.29       -188.41      1048.18 o                         
   3  11  17       4539.43       5348.85      1140.07 o                         
   4  11  17        268.60          2.49      1058.83 o                         
   5  11  17       2495.27       3743.08      1092.23 o                         
   6  11  17        471.95       1253.53      1076.12 o                         
   7  11  17       8501.43       8377.34      1776.71 o                         
   0  12  17        991.81       1652.08      1639.45 o                         
   1  12  17       2127.26       3559.00      1188.45 o                         
   2  12  17       3726.84       7421.03      1269.41 o                         
   3  12  17        743.46        362.98      1153.72 o                         
   4  12  17       1405.82        881.37      1055.41 o                         
   0   0  18     221832.17     242178.20      6492.72 o                         
   1   0  18       5485.00       6096.81       853.96 o                         
   2   0  18     252953.77     260366.83      5377.28 o                         
   3   0  18        467.50       1791.49       957.81 o                         
   4   0  18     176258.09     173763.70      4674.38 o                         
   5   0  18       6935.04       7424.67      1290.42 o                         
   6   0  18     126118.83     118635.25      4028.47 o                         
   7   0  18      13110.55      10572.11      1327.42 o                         
   8   0  18      86227.64      85285.91      3646.69 o                         
   9   0  18         22.09       1865.36      1149.00 o                         
  10   0  18      39718.38      40057.26      2625.36 o                         
  11   0  18      25106.46      26781.90      2218.38 o                         
  12   0  18      16064.80      16446.82      2014.69 o                         
  13   0  18       5737.46       1973.01      1866.75 o                         
  14   0  18       7655.99       7427.46      1666.66 o                         
   1   1  18        494.27        265.23       564.18 o                         
   2   1  18        569.42       1453.29       594.46 o                         
   3   1  18      21461.19      19667.77      1116.80 o                         
   4   1  18       2741.54       1515.62       617.21 o                         
   5   1  18      10538.82       9497.93       896.05 o                         
   6   1  18       3074.22       2288.67       656.16 o                         
   7   1  18      36577.60      36392.24      1525.13 o                         
   8   1  18       3435.59       2562.54       880.29 o                         
   9   1  18      28680.78      28992.79      1592.98 o                         
  10   1  18       2921.94       2530.44       810.34 o                         
  11   1  18      24437.65      26806.07      1615.64 o                         
  12   1  18       1363.06       2715.41       913.02 o                         
  13   1  18      21550.92      20307.54      1783.57 o                         
  14   1  18        473.78        507.90      1131.41 o                         
   0   2  18         13.58        135.16       812.95 o                         
   1   2  18        377.21       1936.40       613.80 o                         
   2   2  18          0.30       -416.54       602.64 o                         
   3   2  18        110.26        252.37       645.11 o                         
   4   2  18         14.65         38.30       649.27 o                         
   5   2  18        362.66       -185.72       667.65 o                         
   6   2  18          3.88       -634.37       634.37 o                         
   7   2  18         14.43        165.15       714.12 o                         
   8   2  18         52.30       -113.71       747.78 o                         
   9   2  18        100.47       -651.64       786.67 o                         
  10   2  18         15.97        416.19       832.29 o                         
  11   2  18         11.13         34.45       931.70 o                         
  12   2  18         40.69        973.85       949.27 o                         
  13   2  18         12.97       1539.05       973.58 o                         
  14   2  18         79.81       1303.66      1080.62 o                         
   1   3  18       1422.40       1949.35       604.53 o                         
   2   3  18       1040.72       1045.48       622.46 o                         
   3   3  18      22497.61      23169.53      1156.78 o                         
   4   3  18       2851.27       3187.44       684.45 o                         
   5   3  18      11953.29       8268.65       833.05 o                         
   6   3  18       4897.94       4042.47       770.29 o                         
   7   3  18      38755.67      41116.32      1734.29 o                         
   8   3  18       3605.83       3261.85       790.83 o                         
   9   3  18      28339.99      27199.18      1470.93 o                         
  10   3  18       5211.91       6469.41       989.53 o                         
  11   3  18      24686.15      25355.64      1531.64 o                         
  12   3  18       1831.69       2639.36       930.26 o                         
  13   3  18      23422.93      20036.57      1858.16 o                         
   0   4  18     185914.11     194889.41      4707.08 o                         
   1   4  18       8233.43       8056.04       761.42 o                         
   2   4  18     197956.50     210336.48      3835.87 o                         
   3   4  18       2028.50       1867.67       662.00 o                         
   4   4  18     143950.11     148477.70      3050.54 o                         
   5   4  18       7061.96       8885.72       930.93 o                         
   6   4  18     103171.42     104298.55      2719.14 o                         
   7   4  18       6124.17       5622.31       828.21 o                         
   8   4  18      65891.64      64729.25      2202.83 o                         
   9   4  18         27.04       1906.39       865.30 o                         
  10   4  18      33585.56      37582.00      1816.05 o                         
  11   4  18      17931.78      16968.26      1386.62 o                         
  12   4  18      13734.10      13960.63      1400.68 o                         
  13   4  18       4313.19       3113.34      1074.27 o                         
   1   5  18          1.58       -658.38       658.38 o                         
   2   5  18        144.20        -34.87       658.15 o                         
   3   5  18      14558.21      12973.39      1046.44 o                         
   4   5  18        964.22       1511.43       721.79 o                         
   5   5  18       8644.51       5692.86       877.26 o                         
   6   5  18        864.61         82.86       790.90 o                         
   7   5  18      28180.61      28514.06      1595.18 o                         
   8   5  18       1294.17        354.39       863.38 o                         
   9   5  18      24153.06      25994.57      1626.22 o                         
  10   5  18        519.34       -506.04       917.25 o                         
  11   5  18      22216.28      21715.79      1859.61 o                         
  12   5  18        399.04       1627.84      1104.37 o                         
   0   6  18         20.31         76.23       958.33 o                         
   1   6  18       2546.03       2244.24       723.34 o                         
   2   6  18         28.40        268.51       695.17 o                         
   3   6  18       1209.28       2055.65       728.67 o                         
   4   6  18        130.88        453.05       762.67 o                         
   5   6  18       2143.79       2467.79       841.31 o                         
   6   6  18          4.19        335.44       797.79 o                         
   7   6  18        234.13       -366.79       900.76 o                         
   8   6  18        192.34       -185.22       884.20 o                         
   9   6  18        450.14        467.52       952.88 o                         
  10   6  18        117.68       -547.10       975.56 o                         
  11   6  18         12.61       2010.40      1373.78 o                         
  12   6  18        230.25       2119.00      1139.55 o                         
   1   7  18        969.12        420.71       785.16 o                         
   2   7  18        978.59        873.13       739.90 o                         
   3   7  18      15164.87      13428.17      1195.19 o                         
   4   7  18       1929.76       2160.85       822.92 o                         
   5   7  18      10325.46       7945.86      1232.69 o                         
   6   7  18       5154.93       2544.47       899.30 o                         
   7   7  18      30422.32      32480.21      1828.46 o                         
   8   7  18       2450.00       3719.26       992.19 o                         
   9   7  18      19813.11      16894.73      1427.56 o                         
  10   7  18       5220.81       7345.41      1194.58 o                         
  11   7  18      19606.59      21662.97      1718.34 o                         
   0   8  18     134710.11     129631.69      4614.10 o                         
   1   8  18       3829.45       3343.63       793.62 o                         
   2   8  18     125131.22     122653.15      3160.61 o                         
   3   8  18        401.87       1931.51       928.63 o                         
   4   8  18     100887.05     101563.80      3130.98 o                         
   5   8  18       1958.92        698.99       988.31 o                         
   6   8  18      74464.62      72946.24      2933.84 o                         
   7   8  18       3686.08       1172.27       928.66 o                         
   8   8  18      43425.16      42081.49      2261.08 o                         
   9   8  18        246.96        211.30      1337.20 o                         
  10   8  18      25304.34      28238.51      1984.67 o                         
   1   9  18         13.08       -118.45       935.21 o                         
   2   9  18         38.06        445.83       905.67 o                         
   3   9  18       8383.73       6159.47       970.86 o                         
   4   9  18        306.51       1067.07       920.54 o                         
   5   9  18       5599.55       7100.71      1124.35 o                         
   6   9  18        299.23        901.34       971.70 o                         
   7   9  18      16683.19      17151.18      1484.67 o                         
   8   9  18        454.38       -362.80      1123.74 o                         
   9   9  18      15369.15      13720.57      1388.63 o                         
   0  10  18        142.61       1176.94      1369.67 o                         
   1  10  18       3485.56       2945.10       959.40 o                         
   2  10  18         61.69       3268.12      1060.29 o                         
   3  10  18       2202.84       1203.13       940.81 o                         
   4  10  18        222.77        920.63       970.23 o                         
   5  10  18       2933.04       2616.43      1037.56 o                         
   6  10  18         83.46       1217.10      1140.52 o                         
   7  10  18        269.04       1541.51      1202.95 o                         
   1  11  18        276.62        275.78      1276.49 o                         
   2  11  18        985.61       2657.30      1145.41 o                         
   3  11  18       9251.25      10435.93      1361.19 o                         
   4  11  18       1775.04       1309.40      1069.32 o                         
   5  11  18       6915.10       4796.24      1246.14 o                         
   1   1  19       1172.29       2473.63       616.17 o                         
   2   1  19       3085.97       2759.46       629.52 o                         
   3   1  19       2353.96       3964.36       774.67 o                         
   4   1  19       7937.81       7345.84       876.56 o                         
   5   1  19        176.76        533.58       721.63 o                         
   6   1  19      15646.22      12867.07      1033.60 o                         
   7   1  19        811.72        661.76       838.07 o                         
   8   1  19      17440.31      18235.03      1292.90 o                         
   9   1  19          2.09         82.41       917.60 o                         
  10   1  19      13734.61      14702.04      1305.77 o                         
  11   1  19         66.71       1513.00       986.09 o                         
  12   1  19      13240.01      10587.59      1356.04 o                         
  13   1  19          6.22       2051.23      1093.38 o                         
   0   2  19      67002.10      84132.52      3094.91 o                         
   1   2  19     111038.16     124240.36      2631.75 o                         
   2   2  19      36975.71      43908.52      1531.19 o                         
   3   2  19      76658.06      84036.98      2305.60 o                         
   4   2  19      32633.43      38920.29      1665.00 o                         
   5   2  19      79448.08      84555.58      2460.27 o                         
   6   2  19      13689.94      12111.42      1043.65 o                         
   7   2  19      31767.73      29775.89      1528.44 o                         
   8   2  19       3753.39       2790.73       799.25 o                         
   9   2  19      46613.85      45823.59      2026.86 o                         
  10   2  19          0.49       -590.20      1138.99 o                         
  11   2  19       3347.91       1304.58      1023.82 o                         
  12   2  19       1601.37       2936.64      1063.65 o                         
  13   2  19      10998.17       8349.26      1211.61 o                         
   1   3  19       1598.80       2022.25       670.06 o                         
   2   3  19       1770.03       2842.40       670.99 o                         
   3   3  19       1543.31        372.71       669.41 o                         
   4   3  19       6561.80       4991.30       763.55 o                         
   5   3  19        209.02       -398.30       743.45 o                         
   6   3  19      11026.17       8189.74       911.41 o                         
   7   3  19        448.22       -761.73       761.73 o                         
   8   3  19      13505.63      11152.65      1023.44 o                         
   9   3  19         55.60        260.53       863.53 o                         
  10   3  19       9658.93       9533.40      1115.78 o                         
  11   3  19         40.98       -967.12       967.12 o                         
  12   3  19      10545.25       7460.68      1094.81 o                         
   0   4  19         43.53       -293.86       943.12 o                         
   1   4  19        293.15       1160.25       647.98 o                         
   2   4  19        370.57        341.73       774.59 o                         
   3   4  19        391.67       -235.40       724.87 o                         
   4   4  19         69.94       -196.19       697.41 o                         
   5   4  19        216.12       1224.35       762.94 o                         
   6   4  19         14.97       -208.99       777.60 o                         
   7   4  19        377.71        334.78       792.77 o                         
   8   4  19          0.64        490.65       858.47 o                         
   9   4  19         63.33        -12.66       883.31 o                         
  10   4  19         33.99        116.49       959.35 o                         
  11   4  19        172.15       1605.72      1079.26 o                         
  12   4  19         19.03        645.79      1179.22 o                         
   1   5  19       1472.82        990.29       649.82 o                         
   2   5  19       3014.47       1845.20       690.53 o                         
   3   5  19       3368.07       4806.94       801.97 o                         
   4   5  19       7972.34       6482.93       881.77 o                         
   5   5  19        304.72       -454.33       816.28 o                         
   6   5  19      12561.19      11477.35      1024.50 o                         
   7   5  19       1031.58        946.44       888.00 o                         
   8   5  19      17473.80      19151.83      1442.61 o                         
   9   5  19         82.70         -5.16       969.03 o                         
  10   5  19      12923.08      14548.58      1413.71 o                         
  11   5  19        341.79       2270.10      1016.07 o                         
  12   5  19      11584.24      12136.07      1338.77 o                         
   0   6  19      42198.04      44849.12      2625.50 o                         
   1   6  19      90340.59      90668.45      2521.29 o                         
   2   6  19      27825.81      31074.09      1554.24 o                         
   3   6  19      60060.05      63275.76      2243.89 o                         
   4   6  19      22634.92      25449.45      1450.88 o                         
   5   6  19      73504.30      72729.44      2548.73 o                         
   6   6  19       8232.93       8398.70       976.16 o                         
   7   6  19      24524.59      25987.48      1674.22 o                         
   8   6  19       2512.82       3553.34      1069.60 o                         
   9   6  19      40012.54      38980.08      2187.26 o                         
  10   6  19         65.29       1266.55      1123.42 o                         
  11   6  19       4609.27       4840.65      1164.97 o                         
   1   7  19       1143.52       1126.15       837.31 o                         
   2   7  19        812.19       2190.97       875.23 o                         
   3   7  19        518.27       -288.77       948.59 o                         
   4   7  19       4763.28       3480.67       919.57 o                         
   5   7  19        226.73        572.73       906.99 o                         
   6   7  19       6448.83       3716.47       978.38 o                         
   7   7  19         71.32        446.10      1019.97 o                         
   8   7  19       9143.62       9193.23      1225.99 o                         
   9   7  19        147.88       -557.11      1156.56 o                         
  10   7  19       6564.92       4229.75      1305.97 o                         
   0   8  19        520.72        271.88      1023.95 o                         
   1   8  19       1275.30       1770.92       832.93 o                         
   2   8  19        648.69       1293.98       870.66 o                         
   3   8  19       1361.94       2611.04       891.16 o                         
   4   8  19        266.91        535.65       936.47 o                         
   5   8  19       1069.73       1719.34       956.53 o                         
   6   8  19         98.71        845.74       965.07 o                         
   7   8  19       1356.10       3298.39      1129.69 o                         
   8   8  19          1.12       1684.75      1157.77 o                         
   9   8  19        238.90        -26.21      1159.91 o                         
   1   9  19       1291.35       4370.52       998.92 o                         
   2   9  19       2488.91       2411.43       946.92 o                         
   3   9  19       3025.51       4066.78      1064.74 o                         
   4   9  19       7593.54       6264.16      1086.08 o                         
   5   9  19        250.27        711.37      1014.06 o                         
   6   9  19      10562.99      11935.33      1321.24 o                         
   7   9  19        758.32       4100.24      1189.38 o                         
   8   9  19      15461.80      18038.46      1679.86 o                         
   0  10  19      28404.91      28265.17      2675.86 o                         
   1  10  19      54836.61      57309.66      2930.86 o                         
   2  10  19      24842.53      26964.69      1822.16 o                         
   3  10  19      36574.20      36158.96      2170.64 o                         
   4  10  19      18833.35      20432.71      1609.86 o                         
   5  10  19      48592.86      49690.58      2671.28 o                         
   6  10  19       7237.63       9648.60      1323.28 o                         
   1  11  19        536.71       1376.13      1329.63 o                         
   2  11  19        317.34        263.15      1163.46 o                         
   3  11  19        197.12        953.68      1258.52 o                         
   0   0  20       1061.64       1940.75      1194.64 o                         
   1   0  20      66899.33      73761.20      2859.42 o                         
   2   0  20        245.69        401.00      1012.20 o                         
   3   0  20      84261.74      91630.48      3584.02 o                         
   4   0  20        242.58       -171.58      1081.65 o                         
   5   0  20      34471.42      30452.63      2221.50 o                         
   6   0  20       3126.66       3214.27      1317.07 o                         
   7   0  20      65939.14      67895.49      3785.69 o                         
   8   0  20       5854.89       1688.15      1356.66 o                         
   9   0  20      19081.18      17998.20      2020.51 o                         
  10   0  20      11666.78      14270.35      1927.42 o                         
  11   0  20      26673.65      30690.01      3034.12 o                         
  12   0  20      12614.71      12037.62      2539.69 o                         
   1   1  20       1134.98       1367.73       634.17 o                         
   2   1  20       2550.41       2208.54       700.09 o                         
   3   1  20       1918.52       1704.07       684.57 o                         
   4   1  20      12709.58      11203.87      1043.97 o                         
   5   1  20        170.60        551.62       806.44 o                         
   6   1  20      14020.14      12591.39      1083.92 o                         
   7   1  20       1438.49        813.24       903.85 o                         
   8   1  20      26827.69      23819.86      1559.08 o                         
   9   1  20        178.11       -476.90      1032.70 o                         
  10   1  20      18944.56      18035.61      1502.46 o                         
  11   1  20        168.90        355.39      1094.57 o                         
  12   1  20      17223.88      17391.51      1740.74 o                         
   0   2  20        303.05        248.32       919.56 o                         
   1   2  20         42.74       1355.43       623.94 o                         
   2   2  20         91.66        707.52       637.06 o                         
   3   2  20         45.28        524.15       660.95 o                         
   4   2  20        122.22       1147.18       780.66 o                         
   5   2  20         64.02       1708.38       791.42 o                         
   6   2  20         67.20         91.42       861.22 o                         
   7   2  20         14.75       -530.41       822.85 o                         
   8   2  20         15.48       -816.15       935.25 o                         
   9   2  20         48.69       -579.49       935.16 o                         
  10   2  20          0.75        231.64       989.29 o                         
  11   2  20          6.88      -1043.82      1043.82 o                         
  12   2  20          3.48       -469.17      1119.60 o                         
   1   3  20       1555.10       3237.79       664.44 o                         
   2   3  20       2222.39       2098.73       684.29 o                         
   3   3  20       1671.44       2542.76       914.49 o                         
   4   3  20      12202.02       9899.05       981.31 o                         
   5   3  20        278.87        100.72       803.65 o                         
   6   3  20      15180.61      14517.60      1163.18 o                         
   7   3  20        994.39       1237.53       885.13 o                         
   8   3  20      26701.12      25284.12      1532.12 o                         
   9   3  20         86.73        488.86       945.04 o                         
  10   3  20      16303.92      18427.23      1492.14 o                         
  11   3  20         14.19       2050.38      1103.05 o                         
  12   3  20      16846.96      17426.12      1784.07 o                         
   0   4  20        457.97       -469.74      1001.93 o                         
   1   4  20      56379.69      53493.49      1920.01 o                         
   2   4  20        375.93       -293.93       741.09 o                         
   3   4  20      69305.30      65518.98      2244.81 o                         
   4   4  20         20.24          1.92       693.93 o                         
   5   4  20      30836.25      27857.31      1593.51 o                         
   6   4  20       3631.68       3290.63       932.33 o                         
   7   4  20      54474.17      54528.12      2212.75 o                         
   8   4  20       6563.82       4907.97      1028.71 o                         
   9   4  20      14979.28      14349.50      1292.34 o                         
  10   4  20      12167.86       8920.93      1270.86 o                         
  11   4  20      23788.58      24486.60      1853.03 o                         
   1   5  20        569.92        512.15       773.97 o                         
   2   5  20       2513.82       2343.15       730.74 o                         
   3   5  20       1446.96       1567.95       772.42 o                         
   4   5  20       9963.80       8716.89       970.75 o                         
   5   5  20         38.33        -39.97       809.42 o                         
   6   5  20      11411.81       9052.13      1073.48 o                         
   7   5  20       1305.44       1753.39       910.36 o                         
   8   5  20      21733.38      19996.78      1454.06 o                         
   9   5  20        305.83        437.62      1008.73 o                         
  10   5  20      16649.23      17369.77      1599.01 o                         
  11   5  20        587.39       1955.42      1196.12 o                         
   0   6  20       1362.44       1183.59      1236.42 o                         
   1   6  20        296.80         43.00       804.02 o                         
   2   6  20       1331.33       1017.23       811.11 o                         
   3   6  20        131.18        182.68       843.28 o                         
   4   6  20        685.40       2597.51       889.73 o                         
   5   6  20        556.61       1726.88       880.91 o                         
   6   6  20        820.71       1068.17       889.72 o                         
   7   6  20         63.67        596.45      1093.41 o                         
   8   6  20        105.24       1141.71       968.80 o                         
   9   6  20        348.56        796.74      1157.38 o                         
  10   6  20         17.92       1894.58      1145.93 o                         
   1   7  20       1308.68        392.66       875.97 o                         
   2   7  20       1923.62       1661.98       908.66 o                         
   3   7  20        803.01       1887.18       956.54 o                         
   4   7  20       9696.36       8711.63      1353.71 o                         
   5   7  20        630.56        447.60       953.00 o                         
   6   7  20      15047.05      15331.66      1411.53 o                         
   7   7  20        254.31       2942.30      1226.02 o                         
   8   7  20      22090.09      24816.46      1939.08 o                         
   9   7  20         34.40        444.23      1257.09 o                         
   0   8  20       2252.12       3394.95      1447.94 o                         
   1   8  20      48063.49      45549.90      2020.70 o                         
   2   8  20         23.11        916.36       923.56 o                         
   3   8  20      52150.95      50887.85      2387.76 o                         
   4   8  20        308.60       1401.04      1065.10 o                         
   5   8  20      29640.54      25669.61      1744.63 o                         
   6   8  20       1339.53        982.95      1126.51 o                         
   7   8  20      40375.39      43165.57      2417.21 o                         
   8   8  20       2499.94       2983.51      1257.86 o                         
   1   9  20        165.71      -1164.33      1164.33 o                         
   2   9  20       1989.50       -566.96      1119.50 o                         
   3   9  20        864.23        955.56      1172.93 o                         
   4   9  20       6879.60       5926.67      1183.46 o                         
   5   9  20         19.49        342.22      1187.27 o                         
   6   9  20       8428.68       8353.70      1361.77 o                         
   0  10  20       2906.70       2740.02      1849.44 o                         
   1  10  20        375.91        595.60      1181.59 o                         
   2  10  20       3144.57       2524.79      1433.14 o                         
   3  10  20         99.14       -136.58      1140.64 o                         
   4  10  20       1899.38       -301.82      1083.30 o                         
   1   1  21       2104.25       2502.37       666.10 o                         
   2   1  21        332.43         86.67       734.00 o                         
   3   1  21         22.57        810.88       737.72 o                         
   4   1  21       3029.59       2734.88       803.65 o                         
   5   1  21       6138.82       5556.84       892.71 o                         
   6   1  21       1318.12        128.23      1129.93 o                         
   7   1  21       2485.32       2627.55       881.95 o                         
   8   1  21       4412.16       4215.49      1071.43 o                         
   9   1  21       4872.63       5146.72      1054.05 o                         
  10   1  21       1290.21        613.47      1023.71 o                         
  11   1  21       4341.46       2995.11      1071.35 o                         
   0   2  21     179205.88     202606.75      5184.00 o                         
   1   2  21        115.40       1330.41       653.09 o                         
   2   2  21     126729.84     137369.73      3051.79 o                         
   3   2  21        516.67        800.66       720.04 o                         
   4   2  21     123894.30     134337.70      3230.98 o                         
   5   2  21       1331.33        683.82       825.74 o                         
   6   2  21      67326.52      68682.65      2478.82 o                         
   7   2  21         11.07       -687.98       901.62 o                         
   8   2  21      55098.93      48822.12      2243.71 o                         
   9   2  21       5974.11       4042.44      1024.84 o                         
  10   2  21      20350.79      15011.45      1465.33 o                         
  11   2  21        926.28        791.97      1084.09 o                         
   1   3  21       1424.91       1236.37       753.00 o                         
   2   3  21         60.19        675.67       757.53 o                         
   3   3  21         52.97        373.21       806.69 o                         
   4   3  21       2294.16       3321.23       925.67 o                         
   5   3  21       4192.53       2875.59       909.53 o                         
   6   3  21        626.83         94.58       929.75 o                         
   7   3  21       2903.96       2726.74      1093.20 o                         
   8   3  21       3474.15       2085.45      1042.67 o                         
   9   3  21       3488.34       2512.44      1160.96 o                         
  10   3  21        218.12        783.89      1103.14 o                         
  11   3  21       3930.15       3778.21      1207.15 o                         
   0   4  21        273.14       2181.84      1152.93 o                         
   1   4  21         20.84        211.72       790.12 o                         
   2   4  21         37.11        302.78       777.49 o                         
   3   4  21        164.93       1055.58       829.25 o                         
   4   4  21        184.89       1866.37       927.55 o                         
   5   4  21          4.80        663.36       940.73 o                         
   6   4  21        268.65       -883.03       908.68 o                         
   7   4  21         49.38        579.86       948.63 o                         
   8   4  21        134.21       -198.78      1010.59 o                         
   9   4  21         56.80       -829.89      1179.62 o                         
  10   4  21        194.59       -415.79      1074.99 o                         
   1   5  21       1527.10       3164.64       828.67 o                         
   2   5  21        644.90        991.94       823.61 o                         
   3   5  21        108.74       1463.41       928.10 o                         
   4   5  21       3593.38       3114.15       907.01 o                         
   5   5  21       5992.03       6200.76      1027.83 o                         
   6   5  21       1914.46       1873.09       963.65 o                         
   7   5  21       2168.61       2369.73      1018.17 o                         
   8   5  21       5166.94       3392.32      1110.28 o                         
   9   5  21       5351.61       5030.30      1129.59 o                         
   0   6  21     151547.53     161713.78      5617.39 o                         
   1   6  21         76.14        438.31       942.21 o                         
   2   6  21      99921.39     104896.52      3241.88 o                         
   3   6  21        428.17        366.14       945.37 o                         
   4   6  21     106012.73     112219.77      3408.23 o                         
   5   6  21       1213.55        471.30      1044.56 o                         
   6   6  21      55588.16      54031.02      2433.89 o                         
   7   6  21          5.67        748.35      1083.53 o                         
   8   6  21      40869.81      39209.84      2238.89 o                         
   9   6  21       5058.95       2622.02      1112.15 o                         
   1   7  21        768.41       -917.39       917.39 o                         
   2   7  21          8.06       -101.32      1006.38 o                         
   3   7  21         55.81       1411.07      1011.47 o                         
   4   7  21       1498.41       1931.88      1052.52 o                         
   5   7  21       2769.06       1625.49      1028.59 o                         
   6   7  21        353.49       -558.42      1177.35 o                         
   7   7  21       1866.15       1206.56      1179.99 o                         
   8   7  21       2354.01       2570.54      1195.67 o                         
   0   8  21        321.01       3575.13      1688.90 o                         
   1   8  21        188.90       -214.36      1032.26 o                         
   2   8  21         67.20       -889.14       942.67 o                         
   3   8  21        504.65       -962.73      1106.88 o                         
   4   8  21        273.12         82.46      1075.30 o                         
   5   8  21          5.06        -67.23      1043.48 o                         
   6   8  21        518.66       1146.63      1143.38 o                         
   1   9  21       1502.17       1448.71      1177.99 o                         
   2   9  21        839.78       1338.38      1182.32 o                         
   3   9  21        115.60       -347.22      1102.84 o                         
   4   9  21       3926.43       1383.47      1156.54 o                         
   0   0  22        999.16       2427.48      1592.80 o                         
   1   0  22       3415.03       4086.56      1043.46 o                         
   2   0  22      12612.30      12254.31      1438.11 o                         
   3   0  22       4064.83       6250.89      1214.62 o                         
   4   0  22       1322.63       -278.65      1161.72 o                         
   5   0  22        254.61        675.40      1208.73 o                         
   6   0  22      10844.91      12061.66      1937.94 o                         
   7   0  22         51.17       1281.43      1270.02 o                         
   8   0  22       7004.41       6257.31      1869.03 o                         
   9   0  22       5643.91       4135.22      1657.97 o                         
  10   0  22       6134.44       4339.00      1456.48 o                         
   1   1  22       1667.26       1412.51       747.77 o                         
   2   1  22        398.08       1189.00       720.36 o                         
   3   1  22       3569.93       2880.47       745.21 o                         
   4   1  22       3850.97       4858.94       852.52 o                         
   5   1  22      13864.74      13674.05      1201.60 o                         
   6   1  22       2654.15       1893.11       907.56 o                         
   7   1  22      15781.58      13114.66      1388.59 o                         
   8   1  22       9136.58       8936.05      1323.80 o                         
   9   1  22      21942.53      24484.86      1762.21 o                         
  10   1  22       2728.49       4832.75      1282.44 o                         
   0   2  22        155.19       2052.58      1164.70 o                         
   1   2  22        249.47       1008.15       758.71 o                         
   2   2  22         36.18       1266.71       733.20 o                         
   3   2  22        104.41         87.96       755.19 o                         
   4   2  22         93.85        297.12       797.46 o                         
   5   2  22        154.28       -407.05       858.60 o                         
   6   2  22         45.68       -217.11       923.62 o                         
   7   2  22         82.27       -208.60       989.82 o                         
   8   2  22          3.64       3386.35      1164.39 o                         
   9   2  22          4.22        855.52      1215.80 o                         
  10   2  22         15.52        419.54      1068.22 o                         
   1   3  22       2500.79       2406.64       875.93 o                         
   2   3  22        148.28       1716.89       791.78 o                         
   3   3  22       2468.17       2628.15       808.70 o                         
   4   3  22       4597.88       3242.37       928.87 o                         
   5   3  22      14580.65      14201.21      1252.20 o                         
   6   3  22       2131.18       1423.37      1094.84 o                         
   7   3  22      17041.35      18368.60      1466.16 o                         
   8   3  22       8840.75       8862.50      1412.19 o                         
   9   3  22      19631.62      22012.23      1813.91 o                         
   0   4  22       2203.09       2387.27      1274.06 o                         
   1   4  22       2143.11       4105.20       905.60 o                         
   2   4  22      13795.45      12967.60      1128.64 o                         
   3   4  22       2744.80       3461.65       932.28 o                         
   4   4  22       2602.92        383.13       970.17 o                         
   5   4  22         28.91        -43.55       917.80 o                         
   6   4  22      13053.33      10771.94      1214.72 o                         
   7   4  22         15.18       -298.70       999.18 o                         
   8   4  22       7736.84       7219.11      1118.44 o                         
   9   4  22       5460.06       4886.64      1229.65 o                         
   1   5  22       1101.69         92.40       805.00 o                         
   2   5  22        502.73        497.02       860.27 o                         
   3   5  22       3097.52       4134.54       961.75 o                         
   4   5  22       2842.77       1655.99      1033.45 o                         
   5   5  22       9763.35       7539.20      1098.76 o                         
   6   5  22       2387.37       1711.19      1222.45 o                         
   7   5  22      11371.01      10630.87      1338.97 o                         
   8   5  22       7191.71       5799.06      1183.10 o                         
   0   6  22       1555.31       2230.87      1283.91 o                         
   1   6  22       1600.71       3091.90      1102.71 o                         
   2   6  22        340.86        -43.06      1027.11 o                         
   3   6  22        917.83        971.91      1031.74 o                         
   4   6  22       1070.70       1845.74      1070.22 o                         
   5   6  22        830.66        927.96      1059.53 o                         
   6   6  22        370.31       -625.79      1160.38 o                         
   7   6  22        566.59       -289.89      1270.91 o                         
   1   7  22       2538.86       2971.73      1159.73 o                         
   2   7  22        117.41        494.39       985.70 o                         
   3   7  22       1483.95        961.89      1033.33 o                         
   4   7  22       4165.73       4734.64      1082.08 o                         
   5   7  22      13282.94      14702.28      1515.29 o                         
   6   7  22       2039.53       2246.68      1183.94 o                         
   0   8  22       1544.07        832.34      1849.17 o                         
   1   8  22       1736.74       2823.01      1056.69 o                         
   2   8  22       6861.85       7062.68      1174.11 o                         
   3   8  22       1751.78       3369.41      1151.20 o                         
   4   8  22       2015.80       2080.61      1169.87 o                         
   1   1  23       1051.82       1740.35       801.08 o                         
   2   1  23        270.30        -14.98       762.62 o                         
   3   1  23       1697.52       1719.29       788.83 o                         
   4   1  23        210.47        812.47       857.30 o                         
   5   1  23       6909.54       4895.13      1081.64 o                         
   6   1  23       2815.34       1974.19      1012.98 o                         
   7   1  23       6729.43       5274.03      1124.78 o                         
   8   1  23        177.55       1803.16      1080.94 o                         
   9   1  23       8073.18       9905.25      1368.49 o                         
   0   2  23       8564.16      10324.27      1635.99 o                         
   1   2  23     234844.56     265977.03      4905.18 o                         
   2   2  23        391.39       1197.93       794.36 o                         
   3   2  23     203216.62     225489.09      4498.44 o                         
   4   2  23       7263.04       6238.17      1103.97 o                         
   5   2  23     135951.44     152444.48      3873.64 o                         
   6   2  23       2226.78       3535.41      1076.01 o                         
   7   2  23     111138.94     121350.92      3763.31 o                         
   8   2  23       6058.49       4703.28      1155.90 o                         
   1   3  23        496.77         87.00       861.92 o                         
   2   3  23        384.80       1375.97       897.79 o                         
   3   3  23        885.37       1941.79       897.75 o                         
   4   3  23         69.38       -795.08       971.88 o                         
   5   3  23       4665.72       5012.88      1022.35 o                         
   6   3  23       2794.20       3665.26      1003.29 o                         
   7   3  23       4347.47       4299.81      1084.21 o                         
   8   3  23        268.44        352.41      1090.66 o                         
   0   4  23         65.20       1094.98      1320.05 o                         
   1   4  23          8.24        857.09       897.59 o                         
   2   4  23         83.42        879.70       863.07 o                         
   3   4  23         50.38        688.49       874.61 o                         
   4   4  23        105.78      -1015.17      1015.17 o                         
   5   4  23        178.90        208.04       989.18 o                         
   6   4  23         27.70       1748.85      1102.50 o                         
   7   4  23          4.83        146.14      1096.26 o                         
   1   5  23       1093.03        632.58       970.13 o                         
   2   5  23        199.32       1819.31       997.09 o                         
   3   5  23       2245.84       1772.92       963.95 o                         
   4   5  23        525.94       2194.04      1090.32 o                         
   5   5  23       6681.07       6054.97      1140.44 o                         
   6   5  23       2459.50       3324.67      1177.13 o                         
   0   6  23       4920.89       3228.71      1358.30 o                         
   1   6  23     177912.56     189625.28      4815.27 o                         
   2   6  23          3.56       -587.62      1143.75 o                         
   3   6  23     156284.02     165145.73      4651.39 o                         
   4   6  23       3995.06       1735.21      1215.98 o                         
   5   6  23     108323.71     111449.02      3894.12 o                         
   1   7  23         80.62         17.68      1038.34 o                         
   2   7  23        267.48        461.56      1211.99 o                         
   3   7  23        359.20       1072.83      1178.83 o                         
   0   0  24       6919.90       7584.84      1832.82 o                         
   1   0  24        717.21        637.41      1199.98 o                         
   2   0  24      21382.41      29449.95      2166.75 o                         
   3   0  24        223.86       -559.09      1203.23 o                         
   4   0  24       5255.77       4385.27      1149.48 o                         
   5   0  24       1490.94       -837.93      1449.68 o                         
   6   0  24       5900.08       6223.65      1638.16 o                         
   7   0  24       3684.75       2652.79      1663.92 o                         
   1   1  24        329.80       1021.79       840.05 o                         
   2   1  24       2828.49       4713.04       916.25 o                         
   3   1  24       1973.87       2590.12       851.12 o                         
   4   1  24       4477.38       4712.67       897.33 o                         
   5   1  24       6113.45       5439.03      1068.70 o                         
   6   1  24      15447.77      17190.66      1570.49 o                         
   7   1  24       8159.71       6283.48      1216.64 o                         
   0   2  24        292.04        216.44      1575.14 o                         
   1   2  24        144.79       2629.63       938.52 o                         
   2   2  24        154.53       2644.74      1004.30 o                         
   3   2  24        121.69       3243.57      1078.67 o                         
   4   2  24        101.32        -40.62       876.06 o                         
   5   2  24        119.56         82.28       965.24 o                         
   6   2  24        138.06        329.00      1033.58 o                         
   7   2  24         71.14        669.60      1176.42 o                         
   1   3  24        159.34        -32.72       950.56 o                         
   2   3  24       3125.95       3741.84       945.35 o                         
   3   3  24       1711.36       1528.74      1004.94 o                         
   4   3  24       4769.56       5797.17      1011.10 o                         
   5   3  24       6902.51       5115.61      1076.53 o                         
   6   3  24      19144.17      19212.10      1544.41 o                         
   0   4  24      10772.69      10902.36      1775.91 o                         
   1   4  24        801.78        955.85       985.08 o                         
   2   4  24      26843.54      27089.26      1806.49 o                         
   3   4  24        355.74       -264.03       985.96 o                         
   4   4  24       7855.31       9093.14      1180.17 o                         
   5   4  24       1509.34        306.21      1064.35 o                         
   1   5  24        376.13        577.65      1094.78 o                         
   2   5  24       2375.37       1377.31      1124.32 o                         
   3   5  24       1609.07        112.52      1103.45 o                         
   4   5  24       4069.43       4514.96      1104.07 o                         
   0   6  24       1536.88       2101.37      1674.19 o                         
   1   6  24        706.80       2793.50      1324.62 o                         
   2   6  24       1412.71       1653.58      1031.14 o                         
   1   1  25          5.01       1070.35      1178.19 o                         
   2   1  25       1811.48       2160.34      1002.66 o                         
   3   1  25        276.30       1324.18       912.32 o                         
   4   1  25       1807.55       2699.53       936.00 o                         
   5   1  25       1077.28       2249.25      1082.47 o                         
   0   2  25     173113.61     174056.52      5864.16 o                         
   1   2  25        454.18       1084.82       963.59 o                         
   2   2  25     197215.61     222627.75      5136.78 o                         
   3   2  25        411.84       -896.60       995.21 o                         
   4   2  25     114734.53     119226.52      3551.08 o                         
   1   3  25         73.59        676.67      1000.58 o                         
   2   3  25        918.75       -351.69      1151.13 o                         
   3   3  25         94.64       1150.58      1007.72 o                         
   0   4  25        104.54       1527.13      1736.48 o                         
   1   4  25         66.95       1869.51      1081.23 o                         
   2   4  25         74.27        -42.66      1116.28 o                         
                                                                                
