# Supplementary material for: Crystal structures of five halido gold complexes involving piperidine or pyrrolidine as ligands or (protonated) as cations
Source: Acta Crystallogr E Crystallogr Commun. 2023 Oct 10;79(Pt 11):1017–27. doi: 10.1107/S205698902300854X (PMC10626954; doi:10.1107/S205698902300854X)
Supplement: Supplementary file 3 [file e-79-01017-3sup3.hkl]

data_3                                                                          
_shelx_title ' Bruegge in P2(1)/c'                                              
_shelx_refln_list_code          4                                               
_shelx_F_calc_maximum      325.78                                               
_exptl_crystal_F_000       712.00                                               
_reflns_d_resolution_high  0.6881                                               
                                                                                
loop_                                                                           
 _space_group_symop_operation_xyz                                               
 'x, y, z'                                                                      
 '-x, y+1/2, -z+1/2'                                                            
 '-x, -y, -z'                                                                   
 'x, -y-1/2, z-1/2'                                                             
                                                                                
_cell_length_a     8.4765                                                       
_cell_length_b     6.5744                                                       
_cell_length_c    16.9961                                                       
_cell_angle_alpha  90.000                                                       
_cell_angle_beta   93.513                                                       
_cell_angle_gamma  90.000                                                       
                                                                                
_shelx_F_squared_multiplier     1.000                                           
                                                                                
loop_                                                                           
 _refln_index_h                                                                 
 _refln_index_k                                                                 
 _refln_index_l                                                                 
 _refln_F_squared_calc                                                          
 _refln_F_squared_meas                                                          
 _refln_F_squared_sigma                                                         
 _refln_observed_status                                                         
   2   0   0      55907.20      56878.21       399.20 o                         
   3   0   0      23050.37      23197.84       193.69 o                         
   4   0   0      38156.30      38976.61       458.37 o                         
   5   0   0      40574.08      40988.04       490.13 o                         
   6   0   0      36553.09      36352.11       452.35 o                         
   7   0   0      24332.55      24132.88       360.25 o                         
   8   0   0      39709.62      39540.24       641.09 o                         
   9   0   0      39432.71      39014.86       609.08 o                         
  10   0   0      24569.20      24923.52       468.34 o                         
  11   0   0       9946.01      10169.73       335.70 o                         
   1   1   0       1509.35       1577.56        18.97 o                         
   2   1   0       1708.25       1794.97        23.48 o                         
   3   1   0       9669.70       9882.35        83.66 o                         
   4   1   0       3578.97       3803.65        49.53 o                         
   5   1   0        804.39        842.79        23.70 o                         
   6   1   0       3622.60       3607.67        54.28 o                         
   7   1   0          7.05         39.74        13.83 o                         
   8   1   0       1179.03       1211.13        61.35 o                         
   9   1   0       1775.69       1722.21        70.45 o                         
  10   1   0        705.94        672.41        55.25 o                         
  11   1   0        311.95        345.35        62.32 o                         
  12   1   0        533.09        406.25       246.67 o                         
   0   2   0        474.50        534.46        19.77 o                         
   1   2   0       4020.23       4099.59        42.30 o                         
   2   2   0       9114.62       9227.28        99.96 o                         
   3   2   0      10249.43      10567.55       123.96 o                         
   4   2   0       1091.22       1113.60        36.49 o                         
   5   2   0        716.93        802.36        36.71 o                         
   6   2   0       2352.13       2389.32        54.95 o                         
   7   2   0       2107.97       2094.80        71.72 o                         
   8   2   0        657.65        790.22        52.54 o                         
   9   2   0       1064.32       1012.38        72.43 o                         
  10   2   0       1445.83       1488.94        98.75 o                         
  11   2   0       2434.10       2220.50       153.91 o                         
   1   3   0         17.77         78.60        10.29 o                         
   2   3   0         30.31         64.21        12.60 o                         
   3   3   0        281.45        369.79        23.77 o                         
   4   3   0       1159.95       1226.74        37.92 o                         
   5   3   0       1042.52       1008.61        37.07 o                         
   6   3   0       1920.09       1924.62        57.67 o                         
   7   3   0        108.56        160.20        22.87 o                         
   8   3   0        118.09        103.13        32.73 o                         
   9   3   0         61.64         80.91        35.82 o                         
  10   3   0       1151.78       1137.89        89.13 o                         
  11   3   0        112.17        114.67       113.25 o                         
   0   4   0      18518.26      17761.97       205.31 o                         
   1   4   0      21086.56      21016.54       192.49 o                         
   2   4   0      33270.86      33058.76       297.09 o                         
   3   4   0      42415.46      41713.17       472.82 o                         
   4   4   0      39578.05      39843.91       340.02 o                         
   5   4   0      37862.67      37843.29       389.71 o                         
   6   4   0      23550.18      23527.00       266.14 o                         
   7   4   0      13227.38      13403.84       188.57 o                         
   8   4   0       7605.21       7658.57       181.59 o                         
   9   4   0       6026.64       6125.19       170.92 o                         
  10   4   0       9071.59       9026.70       236.91 o                         
  11   4   0      10586.19      11649.78       728.04 o                         
   1   5   0       1909.14       1905.11        47.91 o                         
   2   5   0       1491.45       1445.63        54.31 o                         
   3   5   0       1565.61       1609.28        54.47 o                         
   4   5   0          7.47         36.57        21.58 o                         
   5   5   0       1448.87       1434.56        64.17 o                         
   6   5   0       1447.65       1528.51        86.49 o                         
   7   5   0       1026.12       1090.80        57.67 o                         
   8   5   0        447.26        340.08        61.28 o                         
   9   5   0         14.12         46.55        40.68 o                         
  10   5   0        144.72        323.08       146.89 o                         
   0   6   0      16069.14      15896.83       318.53 o                         
   1   6   0      13981.48      13666.51       206.12 o                         
   2   6   0      14556.00      14352.60       212.53 o                         
   3   6   0       8379.80       8427.70       151.77 o                         
   4   6   0       8997.39       8971.75       145.32 o                         
   5   6   0       5741.73       5779.96       135.91 o                         
   6   6   0      10206.29      10530.75       261.72 o                         
   7   6   0       9873.97       9943.97       197.83 o                         
   8   6   0       8520.90       8479.98       213.91 o                         
   9   6   0       5576.43       5547.07       476.65 o                         
   1   7   0        230.29        272.95        38.33 o                         
   2   7   0        256.57        313.16        39.91 o                         
   3   7   0         20.89         71.25        30.30 o                         
   4   7   0         83.17        153.72        33.61 o                         
   5   7   0        180.17        186.84        53.38 o                         
   6   7   0        787.40        872.99        74.70 o                         
   7   7   0        332.42        222.76        58.51 o                         
   0   8   0       3628.89       3515.53       162.11 o                         
   1   8   0       5254.23       5106.19       147.56 o                         
   2   8   0       6884.58       6773.71       202.76 o                         
   3   8   0       4196.45       4312.11       132.08 o                         
   4   8   0       1653.76       1533.05        87.34 o                         
   5   8   0       1320.84       1303.62       149.21 o                         
   6   8   0       2951.64       2850.79       350.35 o                         
   1   9   0       1227.53       1174.71        99.42 o                         
   2   9   0       1101.61       1166.01       115.81 o                         
   3   9   0         37.16         77.26        76.00 o                         
 -12   1   1       3046.30       3263.38       286.04 o                         
 -11   1   1       3276.28       3241.55       128.43 o                         
 -10   1   1       3376.91       3400.10       123.21 o                         
  -9   1   1       4395.25       4514.22       127.74 o                         
  -8   1   1       4807.89       4722.92       108.01 o                         
  -7   1   1       1780.06       1802.09        43.30 o                         
  -6   1   1       3923.18       3951.35        65.85 o                         
  -5   1   1       5898.17       5812.90        71.41 o                         
  -4   1   1      21536.66      21905.08       166.41 o                         
  -3   1   1      32784.77      32975.31       210.58 o                         
  -2   1   1      35967.87      36210.96       190.37 o                         
  -1   1   1      19496.52      19625.15       107.13 o                         
   0   1   1      30022.86      30512.44       152.87 o                         
   1   1   1      27101.04      27428.28       156.06 o                         
   2   1   1      12768.43      12880.75        92.35 o                         
   3   1   1       6992.40       6841.23        62.53 o                         
   4   1   1      13522.24      13643.95       126.83 o                         
   5   1   1      16328.79      16218.79       141.68 o                         
   6   1   1      24987.88      25291.31       205.71 o                         
   7   1   1      22941.41      22259.77       305.25 o                         
   8   1   1       9521.35       9817.50       169.93 o                         
   9   1   1       7910.47       7984.44       171.85 o                         
  10   1   1       5116.56       5387.29       144.45 o                         
  11   1   1       4454.95       4419.75       161.50 o                         
 -11   2   1      10966.21      10590.05       309.51 o                         
 -10   2   1       9280.78       9035.54       224.33 o                         
  -9   2   1       9635.94       9672.71       220.01 o                         
  -8   2   1      14338.42      14307.72       222.49 o                         
  -7   2   1      22084.34      22430.88       219.32 o                         
  -6   2   1      28025.99      27959.69       258.63 o                         
  -5   2   1      23823.94      23820.36       210.09 o                         
  -4   2   1      22098.49      21931.70       201.68 o                         
  -3   2   1      61267.14      62524.69       433.88 o                         
  -2   2   1      36643.91      35867.38       233.69 o                         
  -1   2   1      39607.33      40261.63       212.40 o                         
   0   2   1      18012.13      17965.55        99.03 o                         
   1   2   1      20338.13      20416.09       124.27 o                         
   2   2   1      37963.06      37640.72       283.09 o                         
   3   2   1      45222.18      45565.23       340.63 o                         
   4   2   1      18944.82      18903.96       182.10 o                         
   5   2   1      18183.45      18405.97       173.31 o                         
   6   2   1      11603.44      11663.26       143.51 o                         
   7   2   1      13993.17      13745.76       176.22 o                         
   8   2   1       9920.38      10003.36       199.36 o                         
   9   2   1       4595.06       4748.75       128.72 o                         
  10   2   1       2658.52       2804.77       122.46 o                         
  11   2   1       2913.32       2740.85       170.38 o                         
 -11   3   1         19.54        191.55        91.47 o                         
 -10   3   1         53.33         54.29        39.64 o                         
  -9   3   1        695.90        721.54        73.06 o                         
  -8   3   1       3166.22       3409.26       172.35 o                         
  -7   3   1       4931.39       4864.09       147.22 o                         
  -6   3   1       1803.12       1859.06        56.74 o                         
  -5   3   1        259.81        290.00        20.00 o                         
  -4   3   1       3841.66       3938.10        67.80 o                         
  -3   3   1       2930.69       2824.65        52.84 o                         
  -2   3   1        956.53        884.05        24.45 o                         
  -1   3   1        288.42        328.94        15.00 o                         
   0   3   1       1570.06       1537.59        25.81 o                         
   1   3   1      11236.48      11053.66        97.85 o                         
   2   3   1      18761.07      18652.99       186.32 o                         
   3   3   1       5414.80       5317.78        85.38 o                         
   4   3   1       2839.73       2956.75        78.86 o                         
   5   3   1       1544.56       1597.94        61.99 o                         
   6   3   1       2374.07       2444.20        62.39 o                         
   7   3   1       2397.69       2337.24        77.82 o                         
   8   3   1       1132.19        974.76        80.93 o                         
   9   3   1        906.40        918.74        70.39 o                         
  10   3   1       2136.87       2049.35       108.63 o                         
  11   3   1       3362.91       3334.67       350.94 o                         
 -10   4   1       1396.54       1414.25       103.41 o                         
  -9   4   1       3559.11       3770.67       141.87 o                         
  -8   4   1       2835.34       2943.46       111.36 o                         
  -7   4   1       1394.32       1432.77        56.92 o                         
  -6   4   1       2877.93       2944.57        80.58 o                         
  -5   4   1       7759.17       7576.18       119.94 o                         
  -4   4   1      16037.53      16063.73       173.67 o                         
  -3   4   1       8621.58       8277.17       114.32 o                         
  -2   4   1       1382.71       1461.95        41.83 o                         
  -1   4   1       1392.35       1441.31        37.95 o                         
   0   4   1       5185.08       4924.15        93.24 o                         
   1   4   1       6933.39       6977.91        87.68 o                         
   2   4   1       3854.38       3911.81        79.74 o                         
   3   4   1       4769.73       4804.30        90.01 o                         
   4   4   1       4390.44       4345.01        76.24 o                         
   5   4   1       8145.20       8303.32       145.50 o                         
   6   4   1       5801.25       5752.49       103.05 o                         
   7   4   1       1435.21       1379.26        55.63 o                         
   8   4   1        252.06        266.09        39.31 o                         
   9   4   1       1073.14       1044.12        71.22 o                         
  10   4   1        741.16        692.10        69.32 o                         
  11   4   1       1606.68       1594.75       265.92 o                         
  -9   5   1       3843.91       3971.89       161.66 o                         
  -8   5   1       3546.59       3617.16       130.31 o                         
  -7   5   1       4137.98       4144.20       116.36 o                         
  -6   5   1      12341.87      12503.38       204.93 o                         
  -5   5   1      14122.41      14221.41       221.90 o                         
  -4   5   1      10507.15      10432.83       154.57 o                         
  -3   5   1       5168.33       5192.28       103.63 o                         
  -2   5   1       8947.03       8939.00       135.29 o                         
  -1   5   1      17524.18      17230.07       176.88 o                         
   0   5   1      19856.25      19363.88       190.49 o                         
   1   5   1      16376.72      16194.68       171.55 o                         
   2   5   1      14108.71      14221.55       185.14 o                         
   3   5   1      20122.88      20090.74       232.62 o                         
   4   5   1      19098.19      19064.04       239.97 o                         
   5   5   1      17022.23      16714.31       240.32 o                         
   6   5   1       7763.73       8024.64       169.88 o                         
   7   5   1       8228.29       8529.22       173.47 o                         
   8   5   1       7826.56       7825.35       194.49 o                         
   9   5   1      10609.77      10912.80       287.34 o                         
  10   5   1       7492.02       7826.53       588.00 o                         
  -9   6   1       7416.24       6921.38       369.00 o                         
  -8   6   1       9651.55       9509.39       227.42 o                         
  -7   6   1       4302.92       4261.63       131.68 o                         
  -6   6   1       4214.95       4295.44       127.19 o                         
  -5   6   1       6037.76       6027.34       131.70 o                         
  -4   6   1       7641.75       7608.95       150.47 o                         
  -3   6   1       4774.11       4918.67       114.26 o                         
  -2   6   1       5954.01       5834.25       135.06 o                         
  -1   6   1       9742.01       9629.80       176.80 o                         
   0   6   1      15680.27      15314.80       203.57 o                         
   1   6   1      13583.45      13301.80       189.76 o                         
   2   6   1       6878.45       6924.64       138.86 o                         
   3   6   1       2683.66       2790.16        79.99 o                         
   4   6   1       3499.27       3648.42       105.45 o                         
   5   6   1       3876.00       4061.21       102.97 o                         
   6   6   1       2083.38       2049.49        83.52 o                         
   7   6   1       2823.29       2879.67       104.33 o                         
   8   6   1       2666.65       2538.69       108.73 o                         
   9   6   1       3352.03       3122.43       255.06 o                         
  -8   7   1        558.38        413.21       137.63 o                         
  -7   7   1        145.35        103.69        67.87 o                         
  -6   7   1         14.89         52.06        36.57 o                         
  -5   7   1         19.98         40.56        32.57 o                         
  -4   7   1        169.26        148.98        33.28 o                         
  -3   7   1        181.31        175.05        34.92 o                         
  -2   7   1        102.86        188.28        34.45 o                         
  -1   7   1        141.67        225.61        38.89 o                         
   0   7   1        437.45        507.67        42.68 o                         
   1   7   1        459.29        513.80        61.54 o                         
   2   7   1        227.92        227.19        34.54 o                         
   3   7   1          2.73         53.30        30.55 o                         
   4   7   1          7.86         14.34        29.32 o                         
   5   7   1         40.97         97.87        32.55 o                         
   6   7   1        366.14        440.93        55.54 o                         
   7   7   1          3.68         -1.16        55.12 o                         
  -6   8   1       3161.82       3419.82       388.90 o                         
  -5   8   1       3959.67       3912.34       167.90 o                         
  -4   8   1       3508.81       3326.86       127.11 o                         
  -3   8   1       5699.18       5312.93       156.75 o                         
  -2   8   1       7702.47       7643.20       184.06 o                         
  -1   8   1       8736.61       8889.54       198.31 o                         
   0   8   1       6129.53       5948.31       160.21 o                         
   1   8   1      10571.88      10403.07       216.15 o                         
   2   8   1       5558.09       5383.66       152.34 o                         
   3   8   1       4185.53       4106.95       135.41 o                         
   4   8   1       2194.16       2356.98       107.53 o                         
   5   8   1       2304.00       2467.26       187.65 o                         
   6   8   1       3290.30       2860.03       246.02 o                         
  -3   9   1       2578.38       2412.50       318.11 o                         
  -2   9   1       3630.32       3446.78       192.12 o                         
  -1   9   1       4363.68       4277.31       210.99 o                         
   0   9   1       6115.69       6010.60       248.67 o                         
   1   9   1       4812.24       4589.05       297.29 o                         
   2   9   1       5528.76       5251.66       211.81 o                         
   3   9   1       4676.48       5053.41       471.11 o                         
   4   9   1       5404.88       5558.45       496.61 o                         
 -12   0   2       2045.38       2175.53       228.59 o                         
 -11   0   2       1673.07       1797.54       139.53 o                         
 -10   0   2       2223.53       2364.32       127.26 o                         
  -9   0   2       4242.54       4112.78       156.77 o                         
  -8   0   2       2225.85       2323.66       118.40 o                         
  -7   0   2        480.91        531.50        59.18 o                         
  -6   0   2        594.78        616.86        36.36 o                         
  -5   0   2         86.89        145.27        19.02 o                         
  -4   0   2       4600.06       4865.76        78.50 o                         
  -3   0   2       5405.12       5498.54        72.79 o                         
  -2   0   2       1176.44       1243.01        22.35 o                         
  -1   0   2       2504.80       2575.36        25.66 o                         
   0   0   2       1633.69       1761.89        40.00 o                         
   1   0   2        280.03        318.89        10.93 o                         
   2   0   2       3880.16       4293.93        60.33 o                         
   3   0   2        344.86        393.63        24.17 o                         
   4   0   2        611.80        654.95        31.01 o                         
   5   0   2         36.00         81.04        18.66 o                         
   6   0   2         40.47        100.07        16.20 o                         
   7   0   2        343.13        388.29        37.82 o                         
   8   0   2       1545.72       1487.93        93.14 o                         
   9   0   2        368.87        346.97        51.73 o                         
  10   0   2         39.57         48.52        38.17 o                         
  11   0   2         86.92         59.43        88.85 o                         
 -12   1   2       2174.97       2163.16       334.16 o                         
 -11   1   2       4398.44       4227.25       160.68 o                         
 -10   1   2       9101.93       8920.39       205.87 o                         
  -9   1   2      14607.26      14501.88       249.11 o                         
  -8   1   2       7882.80       8055.37       136.86 o                         
  -7   1   2       8453.88       8547.91       110.58 o                         
  -6   1   2       7191.68       6910.09        95.55 o                         
  -5   1   2      16293.57      16141.46       144.94 o                         
  -4   1   2      17167.32      16824.96       140.51 o                         
  -3   1   2      31840.13      32428.63       208.92 o                         
  -2   1   2      26547.52      26246.23       141.92 o                         
  -1   1   2      59675.62      61017.96       318.15 o                         
   0   1   2      31025.82      31995.15       157.21 o                         
   1   1   2      46967.89      47975.77       257.76 o                         
   2   1   2       5901.68       5818.97        48.46 o                         
   3   1   2      12691.34      12819.71       101.32 o                         
   4   1   2      22152.29      22428.68       189.02 o                         
   5   1   2      27763.59      27741.26       238.20 o                         
   6   1   2      21004.20      20645.35       207.16 o                         
   7   1   2      10519.62      10509.76       136.40 o                         
   8   1   2       7357.18       7562.86       157.23 o                         
   9   1   2       9336.21       9487.62       177.26 o                         
  10   1   2       5906.59       5783.11       177.65 o                         
  11   1   2       2582.36       2638.50       124.73 o                         
 -11   2   2         67.13        161.04        62.28 o                         
 -10   2   2        344.47        301.01        49.22 o                         
  -9   2   2       1016.76       1007.02        70.37 o                         
  -8   2   2        451.26        545.18        39.30 o                         
  -7   2   2       2229.54       2144.53        54.48 o                         
  -6   2   2        527.97        549.53        27.41 o                         
  -5   2   2        755.57        800.05        26.17 o                         
  -4   2   2       5948.93       5983.24        75.23 o                         
  -3   2   2       4458.74       4536.74        53.42 o                         
  -2   2   2         16.25         52.68        10.51 o                         
  -1   2   2       9702.66       9990.20        65.73 o                         
   0   2   2      17289.02      17913.20       100.33 o                         
   1   2   2       1191.24       1251.99        19.83 o                         
   2   2   2        132.66        212.93        14.47 o                         
   3   2   2        467.75        503.65        19.68 o                         
   4   2   2       1177.13       1188.17        31.89 o                         
   5   2   2       3609.42       3457.48        59.34 o                         
   6   2   2       1255.23       1299.65        44.49 o                         
   7   2   2         88.91         91.36        17.80 o                         
   8   2   2       3886.81       3884.02       117.46 o                         
   9   2   2       1935.83       1950.44       104.33 o                         
  10   2   2         95.26         46.37        37.29 o                         
  11   2   2        473.89        486.02        71.41 o                         
 -11   3   2       7150.92       7297.32       537.41 o                         
 -10   3   2       5242.73       5382.50       191.63 o                         
  -9   3   2       9959.69       9477.20       245.91 o                         
  -8   3   2      18285.71      17985.39       305.46 o                         
  -7   3   2      32840.36      33372.51       358.59 o                         
  -6   3   2      39925.37      40303.38       374.88 o                         
  -5   3   2      36904.66      36598.27       284.99 o                         
  -4   3   2      30607.74      29894.55       218.36 o                         
  -3   3   2      33230.10      33222.49       310.67 o                         
  -2   3   2      31536.31      31210.54       237.36 o                         
  -1   3   2      26165.74      26231.22       201.51 o                         
   0   3   2      35676.73      35600.16       224.06 o                         
   1   3   2      56912.30      56712.21       365.30 o                         
   2   3   2      77319.90      77484.30       531.25 o                         
   3   3   2      75021.77      74444.68       589.12 o                         
   4   3   2      43632.86      43332.00       404.06 o                         
   5   3   2      15900.05      15705.90       190.10 o                         
   6   3   2      15821.12      16053.80       200.08 o                         
   7   3   2      15243.21      15234.73       254.68 o                         
   8   3   2      17066.21      16841.89       318.29 o                         
   9   3   2      15357.79      15310.06       323.31 o                         
  10   3   2      15075.15      15085.31       314.76 o                         
  11   3   2      13092.04      13457.26       597.66 o                         
 -11   4   2        705.08        675.14       166.43 o                         
 -10   4   2        183.80        112.83        47.95 o                         
  -9   4   2       1136.02       1204.88        80.71 o                         
  -8   4   2       1312.86       1362.81        82.80 o                         
  -7   4   2       2299.97       2342.96        79.07 o                         
  -6   4   2       2231.24       2364.79        71.88 o                         
  -5   4   2       1361.37       1406.53        42.93 o                         
  -4   4   2        403.11        448.35        22.22 o                         
  -3   4   2        128.18        166.46        15.78 o                         
  -2   4   2         61.35         86.46        17.66 o                         
  -1   4   2        721.06        735.96        38.07 o                         
   0   4   2        890.52        902.77        24.44 o                         
   1   4   2        293.29        321.43        16.23 o                         
   2   4   2        272.22        291.58        20.11 o                         
   3   4   2        310.97        370.25        26.57 o                         
   4   4   2         38.70         74.87        18.85 o                         
   5   4   2        218.31        229.35        29.81 o                         
   6   4   2         28.59         69.48        20.18 o                         
   7   4   2         14.24        116.98        50.98 o                         
   8   4   2         10.23         55.54        28.73 o                         
   9   4   2        224.84        221.01        48.53 o                         
  10   4   2        155.51        109.15        59.04 o                         
 -10   5   2        596.57        533.60       157.01 o                         
  -9   5   2         55.73         29.01        41.81 o                         
  -8   5   2         26.94         81.47        30.65 o                         
  -7   5   2         39.51         66.65        30.80 o                         
  -6   5   2        618.35        631.91        47.72 o                         
  -5   5   2       1612.60       1759.18        68.90 o                         
  -4   5   2       3354.57       3372.95        93.34 o                         
  -3   5   2         77.86        125.97        23.80 o                         
  -2   5   2        329.74        329.60        27.07 o                         
  -1   5   2        800.71        835.92        35.95 o                         
   0   5   2       1130.16       1102.84        40.67 o                         
   1   5   2       1091.36       1051.47        29.64 o                         
   2   5   2        681.35        738.65        35.58 o                         
   3   5   2         67.38        173.35        39.18 o                         
   4   5   2       1389.80       1389.00        70.09 o                         
   5   5   2        719.28        836.17        49.97 o                         
   6   5   2        469.32        522.35        46.49 o                         
   7   5   2        173.59        159.77        31.70 o                         
   8   5   2        398.78        450.85        47.63 o                         
   9   5   2        716.67        673.46        78.46 o                         
  10   5   2        619.88        904.85       215.91 o                         
  -9   6   2         42.69        -66.24       287.48 o                         
  -8   6   2        203.47        234.69        54.35 o                         
  -7   6   2        100.84         97.11        37.70 o                         
  -6   6   2        961.12       1021.65        73.86 o                         
  -5   6   2       1391.41       1432.04        60.86 o                         
  -4   6   2        589.91        672.39        44.08 o                         
  -3   6   2        319.85        322.12        30.89 o                         
  -2   6   2       1114.48       1090.54        59.08 o                         
  -1   6   2        132.41        158.01        29.31 o                         
   0   6   2        183.99        212.15        26.54 o                         
   1   6   2       1701.61       1752.12        63.28 o                         
   2   6   2        217.95        292.02        32.15 o                         
   3   6   2        959.13       1038.70        49.28 o                         
   4   6   2       2208.21       2113.45        72.56 o                         
   5   6   2        371.77        378.34        34.21 o                         
   6   6   2          9.68          1.94        28.37 o                         
   7   6   2        571.74        639.92        52.06 o                         
   8   6   2         50.11         32.30        44.37 o                         
   9   6   2        100.11         22.98        76.98 o                         
  -8   7   2       9969.96       8985.13       622.82 o                         
  -7   7   2      11565.41      10546.19       378.78 o                         
  -6   7   2       6627.46       6393.15       196.31 o                         
  -5   7   2       8327.06       8283.92       182.34 o                         
  -4   7   2      13793.30      13658.05       264.05 o                         
  -3   7   2      29787.27      29080.03       367.57 o                         
  -2   7   2      35150.08      34696.54       431.01 o                         
  -1   7   2      30745.08      30267.10       389.84 o                         
   0   7   2      15716.03      15638.85       255.42 o                         
   1   7   2      13611.87      13453.73       220.85 o                         
   2   7   2      14323.21      14451.81       229.18 o                         
   3   7   2      13314.46      13403.43       224.04 o                         
   4   7   2      11881.93      11598.09       220.13 o                         
   5   7   2      16302.75      16275.43       262.08 o                         
   6   7   2      19284.44      19328.99       351.07 o                         
   7   7   2      22309.13      21531.48       604.50 o                         
   8   7   2      15525.77      15260.34       884.70 o                         
  -5   8   2        740.92        555.99        97.78 o                         
  -4   8   2        386.09        335.68        48.09 o                         
  -3   8   2        287.94        256.89        40.54 o                         
  -2   8   2        436.42        448.95        51.53 o                         
  -1   8   2        113.93        169.83        36.40 o                         
   0   8   2        188.51        158.91        37.32 o                         
   1   8   2        425.50        435.05        47.54 o                         
   2   8   2         95.83        101.90        40.43 o                         
   3   8   2        232.90        240.85        54.64 o                         
   4   8   2        569.68        620.09        58.40 o                         
   5   8   2         21.94        100.99        74.38 o                         
   6   8   2        234.28        169.00       115.64 o                         
  -3   9   2       1544.02       1813.13       275.64 o                         
  -2   9   2        746.24        739.68       137.20 o                         
  -1   9   2       1459.42       1382.67       110.75 o                         
   0   9   2       1574.89       1492.80       117.53 o                         
   1   9   2       1292.97       1358.88       108.43 o                         
   2   9   2        970.95        891.02        99.37 o                         
   3   9   2        962.25        851.10       146.60 o                         
 -11   1   3      10625.02      10778.88       266.66 o                         
 -10   1   3      12177.99      12271.69       312.93 o                         
  -9   1   3       9515.98       9602.73       217.20 o                         
  -8   1   3       7972.84       8047.86       139.09 o                         
  -7   1   3       8953.76       8734.81       147.88 o                         
  -6   1   3      17413.73      17127.02       168.20 o                         
  -5   1   3      16299.64      16210.54       153.40 o                         
  -4   1   3      24009.98      23909.42       191.10 o                         
  -3   1   3      29539.70      29437.34       181.15 o                         
  -2   1   3      65615.21      66751.15       313.11 o                         
  -1   1   3      44109.94      44552.46       246.09 o                         
   0   1   3      51044.44      51444.90       264.08 o                         
   1   1   3      11643.95      11633.85        72.13 o                         
   2   1   3       9373.26       9417.52        67.69 o                         
   3   1   3      16613.51      16955.39       123.23 o                         
   4   1   3      16656.84      16540.65       123.18 o                         
   5   1   3      13868.95      13202.42       155.71 o                         
   6   1   3      18188.67      17941.56       267.44 o                         
   7   1   3      13677.01      13631.16       182.85 o                         
   8   1   3      10379.23      10687.78       165.06 o                         
   9   1   3       7312.83       7519.74       155.16 o                         
  10   1   3       2224.51       2275.95       101.70 o                         
  11   1   3       1855.94       1868.24       158.20 o                         
 -11   2   3       2519.60       2466.76       162.83 o                         
 -10   2   3       1734.26       1743.99       107.04 o                         
  -9   2   3       3448.84       3491.98       128.66 o                         
  -8   2   3       8609.92       8559.65       161.22 o                         
  -7   2   3       9645.51       9714.25       126.62 o                         
  -6   2   3       5710.50       5600.15        78.97 o                         
  -5   2   3       6647.03       6591.93        93.17 o                         
  -4   2   3       4689.03       4427.83        66.80 o                         
  -3   2   3      23477.51      23604.62       194.33 o                         
  -2   2   3      33803.49      33805.80       233.65 o                         
  -1   2   3      16531.54      16470.04       101.48 o                         
   0   2   3      24650.34      24907.73       134.11 o                         
   1   2   3      28750.97      28821.81       168.86 o                         
   2   2   3      33966.52      34559.14       242.99 o                         
   3   2   3      23599.55      23801.02       185.54 o                         
   4   2   3      12375.87      12304.37       130.83 o                         
   5   2   3      11797.38      11684.75       125.94 o                         
   6   2   3      17748.31      17983.62       191.96 o                         
   7   2   3      16122.85      16348.41       247.42 o                         
   8   2   3      14257.61      14431.92       201.18 o                         
   9   2   3       8616.47       8895.07       218.57 o                         
  10   2   3       9995.83       9979.88       282.93 o                         
  11   2   3       7854.63       7683.61       255.74 o                         
 -11   3   3       1377.71       1237.66       226.27 o                         
 -10   3   3       1708.26       1518.24       104.34 o                         
  -9   3   3        729.87        844.24        73.84 o                         
  -8   3   3       2837.70       2820.19        93.94 o                         
  -7   3   3       8182.69       8007.67       152.95 o                         
  -6   3   3       9663.45       9711.37       135.75 o                         
  -5   3   3       4723.63       4637.25        78.01 o                         
  -4   3   3       2184.80       2313.82        57.75 o                         
  -3   3   3        590.54        577.27        23.95 o                         
  -2   3   3       8666.74       8668.21        93.57 o                         
  -1   3   3       5212.36       5160.37        57.84 o                         
   0   3   3       1619.66       1649.82        28.98 o                         
   1   3   3       3762.08       3790.17        47.95 o                         
   2   3   3      10317.38      10114.15       109.16 o                         
   3   3   3      15901.75      15710.25       149.11 o                         
   4   3   3       6136.62       6096.93        84.65 o                         
   5   3   3        445.54        454.92        25.77 o                         
   6   3   3        226.22        237.24        24.24 o                         
   7   3   3       1306.12       1401.80        64.15 o                         
   8   3   3       1817.05       1864.12        77.83 o                         
   9   3   3        781.50        807.11        80.20 o                         
  10   3   3        283.26        329.20        55.38 o                         
  11   3   3       1469.60       1646.66       432.34 o                         
 -10   4   3       1243.24       1210.16        95.95 o                         
  -9   4   3       2333.78       2359.19       113.73 o                         
  -8   4   3        899.94        929.81        61.23 o                         
  -7   4   3       1042.40        980.53        53.01 o                         
  -6   4   3       2423.23       2401.97        76.37 o                         
  -5   4   3       3271.00       3403.27        81.96 o                         
  -4   4   3        598.62        604.19        25.29 o                         
  -3   4   3         68.57        101.42        11.92 o                         
  -2   4   3       3081.74       3056.85        67.01 o                         
  -1   4   3      10218.20      10279.33       118.88 o                         
   0   4   3      12819.57      12745.53       119.74 o                         
   1   4   3       3936.15       3946.56        61.67 o                         
   2   4   3       1240.68       1260.93        34.04 o                         
   3   4   3       2491.76       2486.02        55.59 o                         
   4   4   3       9050.24       8622.95       128.04 o                         
   5   4   3        994.47       1026.30        46.91 o                         
   6   4   3        496.50        510.87        36.42 o                         
   7   4   3        805.33        743.16        47.41 o                         
   8   4   3       4654.08       4722.93       148.08 o                         
   9   4   3       5656.41       5766.36       217.50 o                         
  10   4   3       2978.16       2917.53       162.32 o                         
 -10   5   3       8022.07       8305.98       578.97 o                         
  -9   5   3      12858.65      13259.45       464.21 o                         
  -8   5   3      15694.05      15907.24       268.42 o                         
  -7   5   3      14003.83      14060.13       240.61 o                         
  -6   5   3      14193.40      14244.74       247.53 o                         
  -5   5   3      20010.13      20090.91       270.43 o                         
  -4   5   3      24624.26      24957.20       371.76 o                         
  -3   5   3      17468.28      17251.28       223.65 o                         
  -2   5   3      11996.38      11674.59       167.82 o                         
  -1   5   3      14758.02      14830.00       182.61 o                         
   0   5   3      29972.87      29394.71       284.33 o                         
   1   5   3      31870.16      31377.44       268.56 o                         
   2   5   3      19876.70      19666.56       196.33 o                         
   3   5   3      10992.14      10848.17       208.42 o                         
   4   5   3      15530.56      15527.71       217.77 o                         
   5   5   3      17804.30      17709.12       233.85 o                         
   6   5   3      11713.58      11608.97       213.21 o                         
   7   5   3       4282.66       4223.06       134.18 o                         
   8   5   3       3921.97       3800.57       135.32 o                         
   9   5   3       6627.42       6853.67       226.38 o                         
  -9   6   3        720.29        763.83       132.41 o                         
  -8   6   3        242.22        255.64        47.79 o                         
  -7   6   3        785.03        946.91        91.73 o                         
  -6   6   3       3073.63       3153.04       114.34 o                         
  -5   6   3       6999.39       7226.67       161.03 o                         
  -4   6   3       7047.96       7145.44       132.83 o                         
  -3   6   3       3133.04       3044.96        85.15 o                         
  -2   6   3       2231.87       2309.96        79.79 o                         
  -1   6   3       4121.84       4236.22       112.91 o                         
   0   6   3       5585.26       5490.05       118.76 o                         
   1   6   3       1668.01       1680.01        62.18 o                         
   2   6   3       3531.55       3508.37        87.86 o                         
   3   6   3       6812.67       7109.75       131.70 o                         
   4   6   3      11995.39      12147.84       191.86 o                         
   5   6   3       9262.45       9232.28       180.69 o                         
   6   6   3       4664.21       4718.18       124.99 o                         
   7   6   3       1914.63       1831.94        90.71 o                         
   8   6   3       4743.24       4606.40       178.87 o                         
   9   6   3       2801.52       3322.12       270.79 o                         
  -7   7   3         17.60         32.96        54.93 o                         
  -6   7   3        986.34       1131.22        86.12 o                         
  -5   7   3        102.42        130.95        37.88 o                         
  -4   7   3         16.25         42.01        30.18 o                         
  -3   7   3         20.80         46.85        29.62 o                         
  -2   7   3        241.65        327.98        38.20 o                         
  -1   7   3        315.42        322.15        40.11 o                         
   0   7   3        242.35        245.90        35.96 o                         
   1   7   3        122.45        143.64        30.17 o                         
   2   7   3        285.77        318.79        35.73 o                         
   3   7   3        443.36        453.81        43.14 o                         
   4   7   3        345.68        323.62        46.85 o                         
   5   7   3         52.70        137.07        35.15 o                         
   6   7   3         25.83         71.49        41.83 o                         
   7   7   3        244.11        215.48        71.87 o                         
  -6   8   3       3168.76       3414.28       389.13 o                         
  -5   8   3       2646.88       2586.88       168.41 o                         
  -4   8   3       3861.63       3492.62       131.77 o                         
  -3   8   3       4876.18       4479.87       146.57 o                         
  -2   8   3       4104.84       3913.31       124.93 o                         
  -1   8   3       3809.85       3457.26       109.22 o                         
   0   8   3       1382.66       1315.87        72.33 o                         
   1   8   3       2361.62       2464.03       102.28 o                         
   2   8   3       4229.68       4274.78       144.57 o                         
   3   8   3       4745.57       4852.32       148.18 o                         
   4   8   3       5457.72       5282.63       174.12 o                         
   5   8   3       5860.59       5487.32       297.13 o                         
   6   8   3       5280.26       4965.01       434.41 o                         
  -3   9   3       5290.71       4836.97       468.66 o                         
  -2   9   3       6171.09       5890.11       506.48 o                         
  -1   9   3       5988.87       5616.74       505.03 o                         
   0   9   3       6030.91       5765.41       250.88 o                         
   1   9   3       5679.72       5591.66       245.12 o                         
   2   9   3       7261.80       6971.73       274.54 o                         
   3   9   3       5194.88       4721.84       322.18 o                         
 -12   0   4       9726.26       9786.47       718.63 o                         
 -11   0   4      11995.10      12070.72       379.41 o                         
 -10   0   4      18282.80      18027.38       453.66 o                         
  -9   0   4      16704.53      16818.63       387.55 o                         
  -8   0   4      14845.16      14805.00       315.54 o                         
  -7   0   4       5215.25       5324.88       186.85 o                         
  -6   0   4      36729.05      36476.98       453.47 o                         
  -5   0   4      82488.62      80965.45       842.54 o                         
  -4   0   4     105130.20     103999.47       813.50 o                         
  -3   0   4      75693.60      76125.72       544.02 o                         
  -2   0   4      56516.55      56854.25       355.37 o                         
  -1   0   4      42434.66      41773.48       281.75 o                         
   0   0   4      90348.65      91577.48       930.73 o                         
   1   0   4      30523.79      30199.45       262.17 o                         
   2   0   4      29682.72      29559.72       280.05 o                         
   3   0   4      56513.21      56328.90       580.76 o                         
   4   0   4      97173.16      96442.48       901.12 o                         
   5   0   4      96439.49      96057.00       958.74 o                         
   6   0   4      49329.26      49760.39       581.63 o                         
   7   0   4      22368.56      22427.26       353.61 o                         
   8   0   4      10599.52      10856.68       212.20 o                         
   9   0   4      12996.23      13236.03       291.74 o                         
  10   0   4      13860.74      14691.06       422.75 o                         
  11   0   4      12628.81      12920.82       411.48 o                         
 -12   1   4       1357.55       1135.79       168.89 o                         
 -11   1   4        112.42        142.41        50.97 o                         
 -10   1   4         67.85         97.22        36.80 o                         
  -9   1   4        690.24        768.82        62.28 o                         
  -8   1   4       2288.88       2355.54        72.88 o                         
  -7   1   4       2622.26       2660.95        68.64 o                         
  -6   1   4        389.46        400.10        16.94 o                         
  -5   1   4       4387.51       4314.12        65.79 o                         
  -4   1   4       6541.92       6609.87        76.36 o                         
  -3   1   4       6054.33       6286.41        60.90 o                         
  -2   1   4       3179.34       3349.84        35.89 o                         
  -1   1   4       9463.68       9915.38        74.31 o                         
   0   1   4        273.00        291.00         8.90 o                         
   1   1   4       9324.47       9418.14        64.35 o                         
   2   1   4       7681.51       8042.86        58.13 o                         
   3   1   4       1661.67       1776.09        28.94 o                         
   4   1   4          9.44         61.71        11.20 o                         
   5   1   4         28.79         57.06        11.78 o                         
   6   1   4         48.99         72.04        13.47 o                         
   7   1   4       1105.46       1169.85        48.37 o                         
   8   1   4        552.82        611.36        38.63 o                         
   9   1   4        171.78        155.53        34.62 o                         
  10   1   4        486.05        481.86        49.32 o                         
  11   1   4        486.96        550.48        76.63 o                         
 -11   2   4        534.49        560.16        97.62 o                         
 -10   2   4         34.94         39.32        54.60 o                         
  -9   2   4         66.22         55.93        34.69 o                         
  -8   2   4       1560.17       1583.93        73.79 o                         
  -7   2   4       5437.93       5518.43        90.89 o                         
  -6   2   4       5265.83       5152.59        85.18 o                         
  -5   2   4       2944.13       2971.93        60.53 o                         
  -4   2   4        869.04        924.17        32.16 o                         
  -3   2   4       5290.87       5276.26        69.55 o                         
  -2   2   4       3057.72       3074.22        43.24 o                         
  -1   2   4        799.63        843.00        17.29 o                         
   0   2   4        369.54        394.41        12.01 o                         
   1   2   4      10398.75      10965.17        79.84 o                         
   2   2   4       6077.60       5954.98        69.19 o                         
   3   2   4       6192.60       6274.67        78.37 o                         
   4   2   4       1088.69       1072.74        28.76 o                         
   5   2   4        977.59       1030.03        30.32 o                         
   6   2   4       3135.90       3132.30        70.38 o                         
   7   2   4       4153.30       4201.37        92.45 o                         
   8   2   4       1063.92       1132.21        59.08 o                         
   9   2   4        858.43        882.89        68.02 o                         
  10   2   4        410.43        312.93        66.80 o                         
  11   2   4        626.69        788.21        94.98 o                         
 -11   3   4        776.06       1018.27       205.23 o                         
 -10   3   4       3150.19       3094.74       146.03 o                         
  -9   3   4       3494.38       3332.80       143.35 o                         
  -8   3   4       2793.95       2725.51        84.99 o                         
  -7   3   4       2414.19       2508.61        82.67 o                         
  -6   3   4       2382.58       2419.23        72.93 o                         
  -5   3   4       1137.55       1182.31        46.96 o                         
  -4   3   4        209.55        297.73        23.92 o                         
  -3   3   4       2307.22       2434.02        50.15 o                         
  -2   3   4       2835.27       2737.85        39.78 o                         
  -1   3   4       5017.81       5085.74        54.30 o                         
   0   3   4       1623.85       1606.82        25.71 o                         
   1   3   4        868.36        911.43        25.03 o                         
   2   3   4        155.80        218.97        15.41 o                         
   3   3   4       1899.81       1957.33        39.13 o                         
   4   3   4         94.16        147.20        14.43 o                         
   5   3   4        103.01        167.05        16.66 o                         
   6   3   4        112.16        140.84        17.30 o                         
   7   3   4        625.62        586.26        43.36 o                         
   8   3   4         29.75         -1.72        23.91 o                         
   9   3   4         14.27         33.94        39.70 o                         
  10   3   4        646.08        761.25        84.18 o                         
  11   3   4         29.61        -36.94        76.09 o                         
 -10   4   4       9006.60       9119.38       293.12 o                         
  -9   4   4      12046.74      12576.84       279.91 o                         
  -8   4   4      18336.40      18849.43       301.50 o                         
  -7   4   4      21106.19      20714.57       273.96 o                         
  -6   4   4      20772.92      21004.91       262.54 o                         
  -5   4   4      15410.03      15402.56       196.52 o                         
  -4   4   4      12423.27      12370.05       146.73 o                         
  -3   4   4      17886.89      17772.37       162.87 o                         
  -2   4   4      22255.62      21678.69       203.93 o                         
  -1   4   4      40108.73      39717.58       270.07 o                         
   0   4   4      50319.92      50504.02       338.48 o                         
   1   4   4      54430.36      54687.96       362.10 o                         
   2   4   4      40487.07      40200.73       285.66 o                         
   3   4   4      23130.87      22934.75       221.44 o                         
   4   4   4      10077.38      10120.92       129.80 o                         
   5   4   4      15643.23      15698.09       200.93 o                         
   6   4   4      13241.50      13360.99       230.47 o                         
   7   4   4      18704.45      18908.12       460.61 o                         
   8   4   4      18208.71      18372.78       357.17 o                         
   9   4   4      17061.90      16829.68       396.03 o                         
  10   4   4      13553.76      14145.13       515.31 o                         
  -9   5   4        424.86        261.47        60.98 o                         
  -8   5   4        347.84        318.68        47.50 o                         
  -7   5   4        149.62        132.46        34.50 o                         
  -6   5   4        944.54       1090.03        64.38 o                         
  -5   5   4        189.29        189.66        26.90 o                         
  -4   5   4          5.95         50.73        19.10 o                         
  -3   5   4        525.26        600.47        36.30 o                         
  -2   5   4       3742.99       3592.01        79.36 o                         
  -1   5   4       1764.52       1688.76        54.96 o                         
   0   5   4        485.80        480.70        23.93 o                         
   1   5   4         86.41        103.38        13.00 o                         
   2   5   4       1750.29       1728.35        45.76 o                         
   3   5   4       1994.35       1987.09        54.45 o                         
   4   5   4        757.98        842.27        42.86 o                         
   5   5   4         86.44         98.69        28.33 o                         
   6   5   4        961.52        981.51        58.90 o                         
   7   5   4       1265.75       1387.45        86.29 o                         
   8   5   4        183.24        223.43        46.98 o                         
   9   5   4        174.93        145.47        55.87 o                         
  -9   6   4       4234.23       4270.04       422.08 o                         
  -8   6   4       5121.47       5162.73       174.66 o                         
  -7   6   4       4633.48       4583.52       157.52 o                         
  -6   6   4       6026.09       6012.36       163.40 o                         
  -5   6   4       6337.56       6477.26       221.86 o                         
  -4   6   4      13007.34      12669.47       197.22 o                         
  -3   6   4      13606.31      13600.38       188.20 o                         
  -2   6   4      17263.77      17086.37       218.93 o                         
  -1   6   4      10484.30      10284.37       154.28 o                         
   0   6   4       8026.35       8075.84       142.06 o                         
   1   6   4       8849.06       8897.76       140.04 o                         
   2   6   4      10170.55      10253.10       152.12 o                         
   3   6   4      12387.81      12231.95       185.65 o                         
   4   6   4      11612.38      11372.47       292.95 o                         
   5   6   4       9139.07       9060.23       185.72 o                         
   6   6   4       9446.70       9504.82       204.03 o                         
   7   6   4       7861.79       7715.88       211.85 o                         
   8   6   4       4497.49       4268.85       223.69 o                         
  -8   7   4        235.98         45.47        84.18 o                         
  -7   7   4        759.11        622.29       102.90 o                         
  -6   7   4       1642.63       1560.83        95.07 o                         
  -5   7   4       2552.92       2740.46       116.13 o                         
  -4   7   4       1216.38       1163.52        79.87 o                         
  -3   7   4        968.19       1045.49        62.25 o                         
  -2   7   4       1489.50       1518.48        67.34 o                         
  -1   7   4       1739.51       1739.29        71.96 o                         
   0   7   4        118.95        107.35        29.46 o                         
   1   7   4         69.09         83.33        31.16 o                         
   2   7   4         51.35         70.19        25.92 o                         
   3   7   4        439.82        466.90        37.95 o                         
   4   7   4        730.26        764.13        57.30 o                         
   5   7   4         33.65         43.14        28.76 o                         
   6   7   4        124.31        143.00        36.10 o                         
   7   7   4         15.28         69.25        81.71 o                         
  -6   8   4       2467.12       2549.90       344.94 o                         
  -5   8   4       1628.14       1674.38       141.08 o                         
  -4   8   4       3486.88       3448.24       131.12 o                         
  -3   8   4       6753.58       6809.74       182.53 o                         
  -2   8   4       7234.69       7238.27       185.32 o                         
  -1   8   4       3759.88       3778.90       120.94 o                         
   0   8   4       1279.19       1359.84        72.71 o                         
   1   8   4       1695.10       1762.21        83.23 o                         
   2   8   4       5416.52       5426.13       155.69 o                         
   3   8   4       5879.24       5988.54       177.97 o                         
   4   8   4       4120.38       4060.61       148.07 o                         
   5   8   4       3277.48       3243.92       184.93 o                         
   6   8   4       3226.48       3084.72       365.38 o                         
  -3   9   4       1070.90       1032.44       230.40 o                         
   0   9   4         36.06        -92.14        92.14 o                         
   1   9   4        220.82        182.24        63.50 o                         
   2   9   4         56.77        139.84        73.65 o                         
 -11   1   5        142.93        156.78        49.28 o                         
 -10   1   5        285.33        304.99        48.22 o                         
  -9   1   5       1590.13       1643.08        77.81 o                         
  -8   1   5       5043.91       4800.53       111.63 o                         
  -7   1   5       6263.29       6035.81       110.61 o                         
  -6   1   5       4858.54       4756.23        65.19 o                         
  -5   1   5       7751.55       7612.74        91.49 o                         
  -4   1   5       8512.89       8684.67        88.48 o                         
  -3   1   5       5156.68       5087.14        54.43 o                         
  -2   1   5       3557.75       3599.45        43.57 o                         
  -1   1   5       2978.41       3010.36        35.68 o                         
   0   1   5       3544.30       3592.63        37.46 o                         
   1   1   5      36832.13      37859.86       211.57 o                         
   2   1   5      26745.06      27016.40       177.80 o                         
   3   1   5      20832.18      21140.49       155.34 o                         
   4   1   5      11579.67      11394.18       135.06 o                         
   5   1   5       7081.02       6907.48        89.23 o                         
   6   1   5       6170.56       6146.85       100.03 o                         
   7   1   5       6693.27       6589.01       175.66 o                         
   8   1   5       2831.84       2868.92        79.98 o                         
   9   1   5       3683.57       3756.10       123.32 o                         
  10   1   5       5850.72       5673.12       162.68 o                         
  11   1   5       7123.83       7581.21       278.67 o                         
 -11   2   5      13630.92      13482.92       607.26 o                         
 -10   2   5       9979.89       9896.35       294.26 o                         
  -9   2   5      16288.33      15766.53       326.94 o                         
  -8   2   5      19068.95      18572.02       281.78 o                         
  -7   2   5      28718.26      28882.39       411.15 o                         
  -6   2   5      28051.94      27700.23       301.78 o                         
  -5   2   5      23090.52      22947.72       231.82 o                         
  -4   2   5      17916.25      17357.61       166.29 o                         
  -3   2   5      45855.89      45414.77       326.02 o                         
  -2   2   5      45688.68      44068.92       292.97 o                         
  -1   2   5      54839.70      54175.08       296.33 o                         
   0   2   5      37649.93      37893.91       227.48 o                         
   1   2   5      32377.07      32785.05       206.07 o                         
   2   2   5      44490.11      44831.47       344.18 o                         
   3   2   5      39139.34      39425.36       319.23 o                         
   4   2   5      26544.21      26381.68       260.66 o                         
   5   2   5      12019.67      11853.23       126.74 o                         
   6   2   5      11694.93      11428.82       151.33 o                         
   7   2   5      16133.04      16054.59       206.21 o                         
   8   2   5      16973.36      17199.82       302.80 o                         
   9   2   5       9765.56       9872.27       235.71 o                         
  10   2   5       6743.73       6675.14       226.39 o                         
  11   2   5       3569.02       3447.27       360.35 o                         
 -10   3   5         68.02         28.31        45.95 o                         
  -9   3   5        447.87        360.34        59.95 o                         
  -8   3   5        343.01        415.34        37.60 o                         
  -7   3   5        399.02        410.11        35.21 o                         
  -6   3   5         34.57         58.85        19.75 o                         
  -5   3   5         67.92        107.30        21.52 o                         
  -4   3   5       3032.11       3022.69        66.34 o                         
  -3   3   5       6619.72       6516.61        79.01 o                         
  -2   3   5       6560.39       6414.91        73.48 o                         
  -1   3   5       2371.89       2418.96        35.83 o                         
   0   3   5        627.68        663.45        17.83 o                         
   1   3   5       1483.67       1438.23        35.41 o                         
   2   3   5       2836.21       2824.44        49.94 o                         
   3   3   5        938.61        933.21        26.77 o                         
   4   3   5        490.75        513.53        20.94 o                         
   5   3   5        912.65        974.15        38.36 o                         
   6   3   5       6179.57       6243.14       106.61 o                         
   7   3   5       5496.19       5508.15       131.85 o                         
   8   3   5       2370.82       2395.38        99.37 o                         
   9   3   5        743.69        830.17        83.85 o                         
  10   3   5        341.96        361.58       102.21 o                         
  11   3   5        930.91        927.47       207.33 o                         
 -10   4   5       2658.32       2520.46       228.85 o                         
  -9   4   5       7397.57       7445.35       253.53 o                         
  -8   4   5       6812.19       7066.78       168.11 o                         
  -7   4   5       3051.29       2983.64        89.62 o                         
  -6   4   5       1984.06       2001.68        69.12 o                         
  -5   4   5       3731.69       3811.70        87.22 o                         
  -4   4   5       5200.66       5250.35        83.69 o                         
  -3   4   5       6150.87       6112.47        89.14 o                         
  -2   4   5       5077.82       4967.61        60.13 o                         
  -1   4   5       5305.53       5202.00        63.32 o                         
   0   4   5      13884.23      13925.60       122.43 o                         
   1   4   5      16154.71      16004.15       130.72 o                         
   2   4   5       6318.58       6402.99        88.86 o                         
   3   4   5       3249.79       3222.79        59.16 o                         
   4   4   5       1456.79       1446.11        49.24 o                         
   5   4   5       2501.55       2584.15        77.77 o                         
   6   4   5       5261.96       5240.69       125.35 o                         
   7   4   5       2527.93       2563.29        98.23 o                         
   8   4   5       2020.91       2061.79       110.99 o                         
   9   4   5       3214.80       3126.52       160.75 o                         
  10   4   5       3231.91       3497.00       237.86 o                         
  -9   5   5       2279.31       2195.12       140.62 o                         
  -8   5   5       1091.26       1185.73        81.20 o                         
  -7   5   5       1207.70       1224.74        78.12 o                         
  -6   5   5       3273.55       3319.46       104.30 o                         
  -5   5   5       6645.79       6613.43       144.55 o                         
  -4   5   5       5457.81       5632.04       114.96 o                         
  -3   5   5       6174.57       6197.10       114.08 o                         
  -2   5   5       6655.02       6756.76       131.14 o                         
  -1   5   5      14399.90      14719.98       164.03 o                         
   0   5   5      11728.33      11703.55       138.23 o                         
   1   5   5       9923.07       9760.07       124.59 o                         
   2   5   5       4035.61       4138.14        74.57 o                         
   3   5   5       7757.05       7828.37       121.39 o                         
   4   5   5       7970.66       7924.98       133.64 o                         
   5   5   5      12841.15      12543.54       247.68 o                         
   6   5   5       7006.04       6906.76       168.89 o                         
   7   5   5       7858.25       7845.44       229.48 o                         
   8   5   5       6997.21       6885.34       202.75 o                         
   9   5   5       8414.25       8972.39       388.46 o                         
  -9   6   5       4630.04       4544.79       437.76 o                         
  -8   6   5       4944.72       4703.12       166.85 o                         
  -7   6   5       4516.63       4595.89       159.78 o                         
  -6   6   5       6687.52       6848.45       176.95 o                         
  -5   6   5      10879.79      10669.94       218.68 o                         
  -4   6   5      17309.37      17062.81       247.58 o                         
  -3   6   5      11525.62      11454.88       181.20 o                         
  -2   6   5       7766.86       7635.05       133.06 o                         
  -1   6   5       7475.07       7401.57       127.97 o                         
   0   6   5       6835.60       6809.28       123.73 o                         
   1   6   5       6860.96       7108.34       127.52 o                         
   2   6   5       7825.10       7866.65       130.85 o                         
   3   6   5       5149.07       5420.96       123.18 o                         
   4   6   5       8733.88       8627.10       192.60 o                         
   5   6   5      12098.70      12083.15       219.70 o                         
   6   6   5       7179.26       7179.25       190.92 o                         
   7   6   5       3911.07       3760.62       162.21 o                         
   8   6   5       1630.65       1702.87       134.34 o                         
  -8   7   5        187.18        231.65       128.30 o                         
  -7   7   5         15.93         31.32        75.70 o                         
  -6   7   5          5.21        -13.00        37.58 o                         
  -5   7   5         99.44        146.26        39.02 o                         
  -4   7   5        184.13        250.54        41.67 o                         
  -3   7   5        464.02        501.84        48.96 o                         
  -2   7   5        110.03        119.84        28.67 o                         
  -1   7   5         32.42         56.32        25.76 o                         
   0   7   5         21.62         41.90        24.40 o                         
   1   7   5         44.45         34.91        28.67 o                         
   2   7   5        127.62        201.76        30.50 o                         
   3   7   5          7.21         63.83        28.23 o                         
   4   7   5         11.52         50.56        31.43 o                         
   5   7   5         30.48         57.28        35.90 o                         
   6   7   5        169.14        212.17        40.19 o                         
   7   7   5        117.94         64.22        76.63 o                         
  -5   8   5       9801.71       9710.52       392.31 o                         
  -4   8   5       9263.82       9142.99       219.31 o                         
  -3   8   5       9487.97       9422.42       218.01 o                         
  -2   8   5       7018.23       6985.29       182.22 o                         
  -1   8   5       5821.07       5690.09       161.07 o                         
   0   8   5       4026.40       3831.93       129.44 o                         
   1   8   5       5980.56       5634.29       149.19 o                         
   2   8   5       6531.89       6491.80       170.66 o                         
   3   8   5       7987.28       8255.20       211.18 o                         
   4   8   5       7653.62       7855.93       223.46 o                         
   5   8   5       6570.11       6440.31       344.93 o                         
   0   9   5       3860.50       3371.56       405.24 o                         
   1   9   5       1736.89       1278.00       248.92 o                         
   2   9   5       2379.72       2335.35       331.14 o                         
 -11   0   6        966.50        984.21       197.96 o                         
 -10   0   6        881.13        968.62       116.29 o                         
  -9   0   6       2023.77       1948.99       118.58 o                         
  -8   0   6       5538.86       5587.10       194.74 o                         
  -7   0   6       5392.96       5300.07       163.07 o                         
  -6   0   6      12041.51      12066.75       257.34 o                         
  -5   0   6       4781.31       4884.96       115.60 o                         
  -4   0   6      12638.06      12697.00       142.48 o                         
  -3   0   6       7658.11       7656.16        86.56 o                         
  -2   0   6       1285.03       1349.91        30.45 o                         
  -1   0   6         81.47        161.55        10.85 o                         
   0   0   6       2456.77       2460.59        46.91 o                         
   1   0   6      12311.35      12628.45       128.28 o                         
   2   0   6       7599.12       7486.71       119.18 o                         
   3   0   6       1430.89       1473.84        41.74 o                         
   4   0   6        210.88        273.00        20.21 o                         
   5   0   6       1897.27       1807.76        70.77 o                         
   6   0   6       2538.15       2569.62        86.45 o                         
   7   0   6        748.21        755.62        57.89 o                         
   8   0   6        609.58        697.83        52.76 o                         
   9   0   6        147.74        138.12        45.84 o                         
  10   0   6         97.30        126.00        51.97 o                         
  11   0   6        206.82        240.54        73.18 o                         
 -11   1   6       3658.37       3558.56       153.24 o                         
 -10   1   6       3950.35       4068.02       166.47 o                         
  -9   1   6       5486.92       5586.63       146.39 o                         
  -8   1   6       3944.49       4078.37       133.10 o                         
  -7   1   6       6821.72       6606.10       137.93 o                         
  -6   1   6       9345.61       9318.84       123.19 o                         
  -5   1   6      27855.81      27583.60       231.50 o                         
  -4   1   6      28428.22      27752.85       205.71 o                         
  -3   1   6      17172.09      16956.89       130.19 o                         
  -2   1   6       8803.18       8796.33        81.63 o                         
  -1   1   6      11914.58      11988.67        98.70 o                         
   0   1   6      22808.90      22795.62       185.65 o                         
   1   1   6      33885.05      34599.75       238.92 o                         
   2   1   6      14454.25      14477.81       116.46 o                         
   3   1   6      20254.15      20006.26       154.53 o                         
   4   1   6      28196.46      28156.30       266.14 o                         
   5   1   6      21220.12      21151.69       192.42 o                         
   6   1   6       9816.98       9805.38       125.78 o                         
   7   1   6       2858.84       2854.66        68.61 o                         
   8   1   6       5054.46       5100.02       126.71 o                         
   9   1   6      10231.78      10392.14       217.34 o                         
  10   1   6       9303.34       9497.73       254.31 o                         
  11   1   6       4688.20       4659.79       635.45 o                         
 -11   2   6       1097.19       1257.43       271.84 o                         
 -10   2   6        435.13        711.10        83.74 o                         
  -9   2   6          6.87         29.22        30.01 o                         
  -8   2   6       1123.06       1155.91        58.53 o                         
  -7   2   6        607.61        598.28        41.91 o                         
  -6   2   6        613.24        619.67        39.98 o                         
  -5   2   6       3028.65       2935.85        60.50 o                         
  -4   2   6       2348.98       2249.42        46.50 o                         
  -3   2   6       2291.10       2247.74        45.22 o                         
  -2   2   6       2131.02       2069.74        37.97 o                         
  -1   2   6        437.46        453.00        15.02 o                         
   0   2   6         28.52         54.87         7.91 o                         
   1   2   6      11192.70      11519.45        90.38 o                         
   2   2   6       3362.49       3486.84        59.99 o                         
   3   2   6       1259.27       1268.98        33.53 o                         
   4   2   6       8279.53       8465.19       109.99 o                         
   5   2   6       3280.33       3227.11        55.93 o                         
   6   2   6        806.02        791.88        35.95 o                         
   7   2   6         76.36        116.46        24.50 o                         
   8   2   6          8.04         20.22        23.85 o                         
   9   2   6        441.00        538.66        55.03 o                         
  10   2   6        825.43        732.95        78.20 o                         
 -10   3   6      11544.00      11493.92       329.19 o                         
  -9   3   6      13423.62      13487.44       276.32 o                         
  -8   3   6      16936.75      17375.57       261.76 o                         
  -7   3   6      16918.32      16791.10       246.45 o                         
  -6   3   6      15404.65      15494.52       193.74 o                         
  -5   3   6      12645.99      12780.29       158.86 o                         
  -4   3   6      16983.98      16255.71       145.25 o                         
  -3   3   6      31895.62      31329.46       242.80 o                         
  -2   3   6      76621.06      75740.13       488.25 o                         
  -1   3   6      57745.14      58015.87       351.82 o                         
   0   3   6      46991.39      46956.80       274.27 o                         
   1   3   6      24313.87      23913.67       205.26 o                         
   2   3   6      28188.97      28255.47       263.77 o                         
   3   3   6      21219.49      21056.26       211.99 o                         
   4   3   6      24451.13      24157.44       252.63 o                         
   5   3   6      16658.16      16973.65       188.69 o                         
   6   3   6      31569.51      32308.14       391.05 o                         
   7   3   6      33046.79      32838.59       425.06 o                         
   8   3   6      25485.19      25624.62       437.84 o                         
   9   3   6      11967.99      12376.67       318.96 o                         
  10   3   6       7244.56       7272.73       249.86 o                         
  11   3   6       5213.43       4843.84       482.49 o                         
 -10   4   6       4095.60       3998.15       407.75 o                         
  -9   4   6       4166.45       4078.64       162.79 o                         
  -8   4   6       2148.83       2031.19        90.05 o                         
  -7   4   6       1078.08       1085.25        59.55 o                         
  -6   4   6       1187.19       1322.16        53.13 o                         
  -5   4   6       1513.38       1492.12        54.48 o                         
  -4   4   6       4292.28       4259.16        78.05 o                         
  -3   4   6       2921.46       2942.09        52.58 o                         
  -2   4   6       4793.83       4985.16        71.38 o                         
  -1   4   6       5243.43       5290.28        64.59 o                         
   0   4   6       2470.43       2559.85        48.71 o                         
   1   4   6        689.41        749.14        29.76 o                         
   2   4   6        417.43        466.94        24.82 o                         
   3   4   6        139.86        150.93        16.40 o                         
   4   4   6       1901.74       1889.57        59.43 o                         
   5   4   6        672.04        651.52        38.00 o                         
   6   4   6        285.60        330.03        35.81 o                         
   7   4   6        177.11        199.15        35.59 o                         
   8   4   6         73.90         93.67        38.65 o                         
   9   4   6          1.36         15.60        50.04 o                         
  10   4   6          1.06        -82.16        85.11 o                         
  -9   5   6        854.35        943.28       110.69 o                         
  -8   5   6        528.47        601.82        61.90 o                         
  -7   5   6        703.75        778.05        64.67 o                         
  -6   5   6        584.78        646.28        53.39 o                         
  -5   5   6        249.86        220.61        31.25 o                         
  -4   5   6        353.40        350.71        35.94 o                         
  -3   5   6         98.19        175.92        28.21 o                         
  -2   5   6        125.17        176.23        21.06 o                         
  -1   5   6       1275.19       1344.95        41.66 o                         
   0   5   6       2826.67       2846.41        66.46 o                         
   1   5   6       1631.86       1685.03        48.16 o                         
   2   5   6        563.96        614.45        28.85 o                         
   3   5   6        241.88        295.07        23.89 o                         
   4   5   6        242.13        283.04        27.04 o                         
   5   5   6        654.98        792.05        53.57 o                         
   6   5   6       1036.08       1107.75        76.12 o                         
   7   5   6        172.83        270.39        56.28 o                         
   8   5   6        207.32        358.89        66.48 o                         
   9   5   6        284.53        334.10       170.44 o                         
  -8   6   6       1120.15       1250.85        97.21 o                         
  -7   6   6       1887.87       1989.20       106.62 o                         
  -6   6   6       3614.92       3649.14       128.51 o                         
  -5   6   6       1070.51       1152.73        71.76 o                         
  -4   6   6         32.92         49.81        28.81 o                         
  -3   6   6        163.09        168.33        25.88 o                         
  -2   6   6        751.40        691.31        57.04 o                         
  -1   6   6       2016.04       1985.57        69.86 o                         
   0   6   6       3848.80       3869.77        81.25 o                         
   1   6   6       1164.54       1193.81        49.53 o                         
   2   6   6        735.79        756.52        45.63 o                         
   3   6   6        919.83        984.68        55.64 o                         
   4   6   6        111.52        182.55        32.69 o                         
   5   6   6          9.17         37.33        29.22 o                         
   6   6   6        209.98        220.10        42.42 o                         
   7   6   6         11.62          9.66        44.54 o                         
   8   6   6        695.43        769.05       204.90 o                         
  -8   7   6       7638.36       7028.90       509.13 o                         
  -7   7   6      15763.54      15782.38       799.87 o                         
  -6   7   6      16934.81      17015.23       322.02 o                         
  -5   7   6      14369.00      13866.62       298.35 o                         
  -4   7   6      14071.94      13872.58       258.87 o                         
  -3   7   6      15430.47      15569.72       257.49 o                         
  -2   7   6      11796.69      11909.44       229.45 o                         
  -1   7   6       9976.11       9966.78       189.21 o                         
   0   7   6       9880.81       9904.17       185.77 o                         
   1   7   6      15602.43      15722.20       246.10 o                         
   2   7   6      31228.07      31342.45       373.69 o                         
   3   7   6      29391.95      29529.36       357.69 o                         
   4   7   6      18730.56      18646.43       288.16 o                         
   5   7   6      10765.89      10775.60       243.79 o                         
   6   7   6       7828.33       7982.90       246.46 o                         
   7   7   6       7181.13       6719.44       551.08 o                         
  -5   8   6        828.62       1038.33       168.39 o                         
  -4   8   6         43.44         37.46        44.81 o                         
  -3   8   6         57.70        140.36        40.40 o                         
  -2   8   6        145.90        181.58        41.19 o                         
  -1   8   6       1054.42       1145.79        81.59 o                         
   0   8   6        565.68        522.00        58.01 o                         
   1   8   6        441.69        505.77        53.50 o                         
   2   8   6        421.87        456.36        55.42 o                         
   3   8   6        302.90        342.99        53.36 o                         
   4   8   6         78.78        153.38        49.05 o                         
   5   8   6        155.95        179.57        65.37 o                         
   0   9   6       2860.24       2809.29       362.91 o                         
   1   9   6       1325.10        984.24       210.42 o                         
 -11   1   7       5783.82       5866.66       215.66 o                         
 -10   1   7       7838.50       7890.23       238.26 o                         
  -9   1   7       7846.66       7802.43       189.84 o                         
  -8   1   7      15260.60      14548.78       261.04 o                         
  -7   1   7      18968.02      19121.38       255.68 o                         
  -6   1   7      29872.49      29543.05       280.80 o                         
  -5   1   7      29562.58      29152.17       230.21 o                         
  -4   1   7      17658.54      17415.28       137.59 o                         
  -3   1   7      16339.87      15994.84       134.35 o                         
  -2   1   7      20697.65      20844.46       162.88 o                         
  -1   1   7      19705.42      19638.74       165.96 o                         
   0   1   7      27753.81      27620.18       224.86 o                         
   1   1   7      38516.30      39083.24       269.62 o                         
   2   1   7      30340.78      29935.96       206.91 o                         
   3   1   7      39121.68      39053.82       307.37 o                         
   4   1   7      24316.10      24229.92       190.05 o                         
   5   1   7      14215.91      14161.72       138.64 o                         
   6   1   7       8318.17       8291.54       114.06 o                         
   7   1   7       6967.63       6880.10       108.51 o                         
   8   1   7       4966.41       5143.67       128.81 o                         
   9   1   7       7030.73       7204.81       177.73 o                         
  10   1   7       5941.87       5894.13       183.48 o                         
  11   1   7       6487.46       6707.64       362.58 o                         
 -11   2   7        939.04       1048.24       233.61 o                         
 -10   2   7        304.77        334.76        67.41 o                         
  -9   2   7        154.82        222.78        43.37 o                         
  -8   2   7       2874.71       2844.40        92.68 o                         
  -7   2   7       2964.85       2980.95       114.12 o                         
  -6   2   7       3631.58       3637.95       116.57 o                         
  -5   2   7       3202.12       3152.21        62.80 o                         
  -4   2   7       6486.40       6384.01        88.43 o                         
  -3   2   7      12168.95      11577.04       133.34 o                         
  -2   2   7      12504.47      12529.81       135.58 o                         
  -1   2   7       5089.77       4952.52        58.07 o                         
   0   2   7       6226.32       6399.89        71.19 o                         
   1   2   7       7361.61       7182.15        72.77 o                         
   2   2   7      15878.09      15673.45       161.80 o                         
   3   2   7      12068.12      11873.56       134.57 o                         
   4   2   7      10076.04      10026.81       128.37 o                         
   5   2   7      11666.16      11480.24       152.24 o                         
   6   2   7      10220.18      10169.78       146.86 o                         
   7   2   7       9861.79       9888.34       173.60 o                         
   8   2   7       5929.03       6048.44       144.69 o                         
   9   2   7       3605.13       3808.27       142.78 o                         
  10   2   7       4596.47       4607.84       180.79 o                         
 -10   3   7       4121.59       4188.92       193.35 o                         
  -9   3   7        987.28       1077.10        69.02 o                         
  -8   3   7       1378.26       1437.05        69.33 o                         
  -7   3   7       3558.68       3499.10        94.50 o                         
  -6   3   7       4193.04       4285.49        99.08 o                         
  -5   3   7       2162.01       2116.93        49.61 o                         
  -4   3   7       2129.26       2139.18        50.46 o                         
  -3   3   7       5961.78       5962.87        83.53 o                         
  -2   3   7      18126.47      18225.89       166.09 o                         
  -1   3   7      13273.48      13046.83       115.28 o                         
   0   3   7       4073.61       4003.36        54.10 o                         
   1   3   7       1051.41       1075.04        30.09 o                         
   2   3   7       2948.96       3061.77        62.97 o                         
   3   3   7       5759.71       5637.33        87.02 o                         
   4   3   7       1941.47       1889.61        51.17 o                         
   5   3   7       1773.72       1824.06        57.90 o                         
   6   3   7       2571.38       2638.18        83.34 o                         
   7   3   7       4793.52       4701.32       129.07 o                         
   8   3   7       5545.04       5619.96       159.66 o                         
   9   3   7       1648.16       1681.09        99.88 o                         
  10   3   7        128.06         93.17        66.65 o                         
  -9   4   7        116.65        203.11        44.89 o                         
  -8   4   7         55.93        107.53        35.86 o                         
  -7   4   7         21.35         38.58        26.57 o                         
  -6   4   7       1862.15       1851.90        70.13 o                         
  -5   4   7       4604.52       4622.55        93.41 o                         
  -4   4   7       3229.92       3316.45        66.63 o                         
  -3   4   7         38.65         78.49        16.00 o                         
  -2   4   7       2298.14       2269.11        43.87 o                         
  -1   4   7       3559.07       3690.62        54.89 o                         
   0   4   7       2332.96       2482.41        47.73 o                         
   1   4   7         50.51         76.99        14.52 o                         
   2   4   7         52.77        103.86        16.82 o                         
   3   4   7       1404.90       1500.37        47.70 o                         
   4   4   7      10283.06      10151.08       142.78 o                         
   5   4   7       3772.34       3892.83        98.21 o                         
   6   4   7       1146.75       1182.18        70.62 o                         
   7   4   7        439.35        484.30        57.12 o                         
   8   4   7       1228.30       1151.90        89.85 o                         
   9   4   7       1337.21       1581.99       121.25 o                         
  10   4   7        538.38        490.93       221.33 o                         
  -9   5   7      13865.90      13841.31       470.68 o                         
  -8   5   7      13802.25      13947.05       292.28 o                         
  -7   5   7       9602.03       9822.58       229.81 o                         
  -6   5   7       9881.97      10259.99       197.18 o                         
  -5   5   7      20117.93      20364.38       303.70 o                         
  -4   5   7      30256.36      29974.94       340.08 o                         
  -3   5   7      27317.05      27661.83       313.04 o                         
  -2   5   7      17335.00      17236.64       187.62 o                         
  -1   5   7      21757.65      22104.05       196.53 o                         
   0   5   7      28976.54      29185.07       260.56 o                         
   1   5   7      28244.92      28328.35       249.57 o                         
   2   5   7      13634.42      13854.94       165.56 o                         
   3   5   7      10252.42      10158.10       146.83 o                         
   4   5   7      14025.52      13840.20       213.63 o                         
   5   5   7      22481.37      21954.28       317.07 o                         
   6   5   7      16668.70      17135.65       342.60 o                         
   7   5   7       9790.78      10207.72       263.19 o                         
   8   5   7       6614.88       6583.07       236.99 o                         
  -8   6   7        679.12        749.59        89.31 o                         
  -7   6   7        176.86        256.62        48.00 o                         
  -6   6   7       1060.36       1017.18        74.81 o                         
  -5   6   7        914.95       1024.21        71.71 o                         
  -4   6   7        459.58        443.66        45.65 o                         
  -3   6   7        229.47        273.54        34.32 o                         
  -2   6   7       1181.92       1236.41        50.55 o                         
  -1   6   7       5098.21       5184.23       101.98 o                         
   0   6   7       9919.36       9905.74       138.54 o                         
   1   6   7       2564.85       2722.15        72.99 o                         
   2   6   7       2459.55       2514.71        78.21 o                         
   3   6   7       2593.39       2644.52        82.23 o                         
   4   6   7       2634.51       2812.77       106.48 o                         
   5   6   7       1493.37       1536.96        86.80 o                         
   6   6   7       1451.35       1431.74        99.47 o                         
   7   6   7       1672.65       1773.68       113.92 o                         
   8   6   7       4645.80       4357.77       428.40 o                         
  -7   7   7          4.08         18.25       101.81 o                         
  -6   7   7        770.45        909.09        76.33 o                         
  -5   7   7         86.70        209.54        47.37 o                         
  -4   7   7         13.13         90.42        35.86 o                         
  -3   7   7          5.57         72.54        32.58 o                         
  -2   7   7        323.30        361.95        44.57 o                         
  -1   7   7        465.47        539.22        48.33 o                         
   0   7   7         89.42        156.71        34.84 o                         
   1   7   7         38.62        130.57        28.15 o                         
   2   7   7        187.52        211.79        32.01 o                         
   3   7   7        189.97        354.69        43.43 o                         
   4   7   7         66.51         63.38        31.90 o                         
   5   7   7         48.29         33.30        39.48 o                         
   6   7   7         65.81         57.52        44.08 o                         
  -5   8   7        259.01        284.56       100.60 o                         
  -4   8   7        508.18        544.78        89.07 o                         
  -3   8   7        893.91        919.19        69.55 o                         
  -2   8   7       1884.27       1871.50       102.67 o                         
  -1   8   7       2429.22       2423.65       114.90 o                         
   0   8   7       3204.58       3223.46       149.78 o                         
   1   8   7       4071.52       3746.93       141.02 o                         
   2   8   7       2784.37       2723.85       123.17 o                         
   3   8   7       2137.26       2154.17       106.89 o                         
   4   8   7       1243.43       1322.42       104.59 o                         
   5   8   7       1287.00       1161.83       225.27 o                         
   0   9   7       7306.84       5836.06       525.14 o                         
 -11   0   8       5076.38       5046.09       344.83 o                         
 -10   0   8      12650.96      12978.75       557.67 o                         
  -9   0   8      21581.27      21446.70       468.05 o                         
  -8   0   8      25283.62      24336.61       488.68 o                         
  -7   0   8      18316.80      17798.89       328.41 o                         
  -6   0   8      28189.03      27350.61       425.83 o                         
  -5   0   8      37498.66      37113.15       419.33 o                         
  -4   0   8      28559.84      28279.96       287.07 o                         
  -3   0   8      16513.55      16123.36       172.53 o                         
  -2   0   8      18538.44      18289.31       178.85 o                         
  -1   0   8      53107.46      51375.37       668.92 o                         
   0   0   8      97915.13      98456.50      1042.98 o                         
   1   0   8     106132.94     104081.62      1662.25 o                         
   2   0   8      62760.61      63726.75       643.74 o                         
   3   0   8      30358.19      29564.75       529.19 o                         
   4   0   8      25619.92      24726.19       445.36 o                         
   5   0   8      23582.52      23144.03       314.48 o                         
   6   0   8      16163.43      16354.83       260.59 o                         
   7   0   8      19207.67      19610.54       288.17 o                         
   8   0   8      20488.73      20238.90       372.63 o                         
   9   0   8      27691.07      27740.49       626.38 o                         
  10   0   8      27984.11      28772.55       667.64 o                         
  11   0   8      13427.26      13583.18       523.51 o                         
 -11   1   8        802.42        897.55       108.50 o                         
 -10   1   8        856.55        832.77        79.36 o                         
  -9   1   8       5667.23       5467.50       159.61 o                         
  -8   1   8       7151.01       7005.07       157.40 o                         
  -7   1   8       2757.47       2702.70        84.78 o                         
  -6   1   8         68.04        106.40        19.67 o                         
  -5   1   8        305.49        321.70        16.25 o                         
  -4   1   8       1413.82       1403.42        32.59 o                         
  -3   1   8       6616.15       6386.32        71.16 o                         
  -2   1   8       4955.56       4801.99        66.90 o                         
  -1   1   8       3002.58       2961.93        42.61 o                         
   0   1   8       9227.95       9522.17        93.35 o                         
   1   1   8       4558.62       4503.14        53.68 o                         
   2   1   8       2028.83       2016.56        34.78 o                         
   3   1   8        417.74        433.47        16.89 o                         
   4   1   8        478.44        516.28        21.50 o                         
   5   1   8        175.03        188.71        16.23 o                         
   6   1   8       4005.31       3942.46        86.96 o                         
   7   1   8       2168.13       2201.76        68.34 o                         
   8   1   8       1287.46       1282.22        61.74 o                         
   9   1   8         19.18         11.47        34.73 o                         
  10   1   8         82.12         65.29        39.52 o                         
  11   1   8         11.50         45.18        96.59 o                         
 -11   2   8       1879.48       1998.58       325.16 o                         
 -10   2   8       1443.40       1461.53       129.49 o                         
  -9   2   8       1516.56       1577.46        89.09 o                         
  -8   2   8       2012.07       2134.40        82.06 o                         
  -7   2   8       1867.93       1744.04        74.08 o                         
  -6   2   8         42.12         44.23        20.43 o                         
  -5   2   8        106.45        175.54        27.41 o                         
  -4   2   8        266.26        274.84        15.98 o                         
  -3   2   8       5471.20       5548.95        90.74 o                         
  -2   2   8       8024.23       8044.69       102.81 o                         
  -1   2   8       6454.12       6363.88        77.77 o                         
   0   2   8       1138.37       1131.90        29.20 o                         
   1   2   8       5496.77       5799.15        69.37 o                         
   2   2   8       1032.14       1078.97        38.21 o                         
   3   2   8       1940.31       1996.30        53.23 o                         
   4   2   8        598.13        637.40        26.51 o                         
   5   2   8       1027.00       1080.92        47.11 o                         
   6   2   8       1945.14       2069.12        78.40 o                         
   7   2   8       3350.37       3318.45        92.07 o                         
   8   2   8       1508.51       1626.41        71.45 o                         
   9   2   8        432.51        485.43        56.66 o                         
  10   2   8        514.20        619.11        77.66 o                         
 -10   3   8       3063.46       3003.48       166.70 o                         
  -9   3   8       2369.87       2289.91       101.29 o                         
  -8   3   8       1500.87       1575.12        84.52 o                         
  -7   3   8       2264.72       2317.72        84.74 o                         
  -6   3   8       4757.75       4876.41        98.77 o                         
  -5   3   8       7360.06       7172.49       107.31 o                         
  -4   3   8       5937.15       5720.89        86.17 o                         
  -3   3   8      10308.11       9967.17       114.64 o                         
  -2   3   8       7296.03       7298.89        98.16 o                         
  -1   3   8       2774.59       2772.05        48.39 o                         
   0   3   8       1099.14       1075.97        29.04 o                         
   1   3   8       1544.25       1618.01        36.37 o                         
   2   3   8       2869.85       3005.46        60.46 o                         
   3   3   8       5917.10       5790.65       100.69 o                         
   4   3   8       3177.28       3247.99        78.46 o                         
   5   3   8       1308.56       1314.44        51.46 o                         
   6   3   8        838.90        862.15        53.83 o                         
   7   3   8        567.66        690.79        51.84 o                         
   8   3   8        478.11        393.30        78.98 o                         
   9   3   8        338.19        406.39        54.57 o                         
  10   3   8        122.46        203.58       116.26 o                         
 -10   4   8       6713.33       7259.52       593.21 o                         
  -9   4   8       7413.18       7519.72       209.53 o                         
  -8   4   8       5682.13       5839.84       159.68 o                         
  -7   4   8       7390.10       7491.19       162.75 o                         
  -6   4   8      10054.47      10213.43       176.56 o                         
  -5   4   8      17215.92      17428.42       213.58 o                         
  -4   4   8      24263.16      23722.50       226.24 o                         
  -3   4   8      37225.48      36615.28       335.81 o                         
  -2   4   8      23217.22      23238.38       211.04 o                         
  -1   4   8      24608.27      24221.24       180.27 o                         
   0   4   8      14472.55      14532.53       144.54 o                         
   1   4   8      14082.21      14391.54       159.45 o                         
   2   4   8      14266.82      13869.21       165.25 o                         
   3   4   8      20063.45      19881.00       237.45 o                         
   4   4   8      23555.38      24032.76       289.73 o                         
   5   4   8      32084.70      32012.33       437.04 o                         
   6   4   8      22940.03      22869.01       357.35 o                         
   7   4   8      15493.96      15219.13       314.05 o                         
   8   4   8       7796.31       7867.24       220.57 o                         
   9   4   8       5064.82       5547.77       290.96 o                         
  -9   5   8         93.64         77.22        94.48 o                         
  -8   5   8         71.57        115.75        38.02 o                         
  -7   5   8        319.69        354.91        44.62 o                         
  -6   5   8        939.30        956.17        60.83 o                         
  -5   5   8       1811.64       1808.24        73.49 o                         
  -4   5   8       1309.58       1455.97        61.20 o                         
  -3   5   8         58.93        108.01        23.90 o                         
  -2   5   8        548.25        561.89        31.59 o                         
  -1   5   8       1192.34       1152.90        35.02 o                         
   0   5   8        376.89        404.29        24.26 o                         
   1   5   8        109.42        155.19        18.73 o                         
   2   5   8       1747.76       1734.99        53.74 o                         
   3   5   8       1783.50       1805.23        69.94 o                         
   4   5   8        336.29        380.40        46.28 o                         
   5   5   8        499.18        409.20        40.61 o                         
   6   5   8        380.03        333.28        51.30 o                         
   7   5   8        875.52        900.43        78.70 o                         
   8   5   8        811.09        706.32        93.68 o                         
  -8   6   8       5008.54       4520.94       284.07 o                         
  -7   6   8       8383.96       8272.77       222.83 o                         
  -6   6   8       7897.48       7822.43       195.38 o                         
  -5   6   8       7823.19       8176.80       180.15 o                         
  -4   6   8       6475.72       6746.53       166.32 o                         
  -3   6   8       6379.27       6507.88       138.29 o                         
  -2   6   8       7026.70       7108.61       133.08 o                         
  -1   6   8       6175.42       6121.66       115.04 o                         
   0   6   8       7218.65       7303.59       112.96 o                         
   1   6   8      13092.35      12912.77       197.47 o                         
   2   6   8      13109.44      13292.99       194.94 o                         
   3   6   8      12636.12      13147.98       197.32 o                         
   4   6   8       5909.45       6117.48       172.05 o                         
   5   6   8       3920.51       3789.30       154.74 o                         
   6   6   8       5239.60       5163.00       208.73 o                         
   7   6   8       6321.09       6518.97       220.66 o                         
   8   6   8       5850.00       5586.28       492.89 o                         
  -7   7   8       5130.75       5165.86       444.09 o                         
  -6   7   8       4326.88       4392.94       196.79 o                         
  -5   7   8       2665.21       2811.52       121.80 o                         
  -4   7   8        972.09       1079.20        68.40 o                         
  -3   7   8        474.82        416.88        48.05 o                         
  -2   7   8       1789.67       1730.32        85.43 o                         
  -1   7   8       4511.78       4568.47       137.58 o                         
   0   7   8       2935.04       2946.91       109.93 o                         
   1   7   8       1719.23       1666.67        76.84 o                         
   2   7   8       1868.31       2023.86        76.99 o                         
   3   7   8       1455.58       1484.73        76.30 o                         
   4   7   8       1705.29       1751.46        88.12 o                         
   5   7   8        347.45        436.49        56.08 o                         
   6   7   8         88.94        192.92        77.84 o                         
  -5   8   8       1350.57       1585.76       200.01 o                         
  -4   8   8       1412.92       1464.87       131.75 o                         
  -3   8   8       2500.23       2538.81       174.25 o                         
  -2   8   8       3254.36       3290.78       128.17 o                         
  -1   8   8       3019.02       2942.42       119.58 o                         
   0   8   8       2623.61       2707.58       114.68 o                         
   1   8   8       3139.21       3360.83       136.40 o                         
   2   8   8       6355.61       6491.29       192.83 o                         
   3   8   8       5376.64       5248.60       208.32 o                         
   4   8   8       2196.24       2197.36       197.82 o                         
   5   8   8       1025.36       1054.44       228.26 o                         
 -10   1   9        576.17        644.76        74.92 o                         
  -9   1   9        810.73        775.03        63.18 o                         
  -8   1   9        522.46        559.21        48.11 o                         
  -7   1   9        770.28        786.41        45.33 o                         
  -6   1   9        145.18        133.66        21.16 o                         
  -5   1   9        324.61        359.32        17.99 o                         
  -4   1   9       3267.84       3257.14        55.37 o                         
  -3   1   9       7115.77       6909.66        87.64 o                         
  -2   1   9      10301.82       9909.59       111.14 o                         
  -1   1   9       6649.35       6713.15        85.27 o                         
   0   1   9       2530.89       2421.31        36.31 o                         
   1   1   9       5421.13       5513.09        70.03 o                         
   2   1   9       4155.35       4233.91        56.72 o                         
   3   1   9       1362.72       1396.63        33.67 o                         
   4   1   9       1480.09       1524.83        38.77 o                         
   5   1   9       3005.45       2769.28        92.42 o                         
   6   1   9       8078.90       7935.02       154.26 o                         
   7   1   9       8978.89       8994.02       156.47 o                         
   8   1   9       6261.90       6258.41       142.26 o                         
   9   1   9       1970.96       1900.37       100.90 o                         
  10   1   9       1742.75       1869.16       117.18 o                         
 -11   2   9      13373.01      12210.43       798.09 o                         
 -10   2   9       9832.09       9781.29       305.01 o                         
  -9   2   9      11679.03      11428.45       251.82 o                         
  -8   2   9      14473.08      14401.24       248.40 o                         
  -7   2   9      22693.53      22206.04       315.41 o                         
  -6   2   9      29108.58      28397.95       345.76 o                         
  -5   2   9      26014.99      25763.02       257.72 o                         
  -4   2   9      27852.45      27181.95       234.89 o                         
  -3   2   9      34205.70      34031.27       333.53 o                         
  -2   2   9      49971.09      49542.45       422.61 o                         
  -1   2   9      42003.82      42064.17       314.03 o                         
   0   2   9      26773.89      26606.99       205.86 o                         
   1   2   9      20109.36      19845.99       156.46 o                         
   2   2   9      32804.43      32586.15       327.15 o                         
   3   2   9      35093.74      34790.04       333.78 o                         
   4   2   9      35982.50      35613.13       533.50 o                         
   5   2   9      17132.95      17131.23       373.24 o                         
   6   2   9      15660.69      15790.34       283.54 o                         
   7   2   9      17319.45      17298.31       253.19 o                         
   8   2   9      14992.15      14673.95       251.20 o                         
   9   2   9       8700.70       8763.35       278.84 o                         
  10   2   9       5385.33       5178.39       255.27 o                         
 -10   3   9        312.32        379.68       102.33 o                         
  -9   3   9         14.50         49.14        32.03 o                         
  -8   3   9        559.66        578.57        48.38 o                         
  -7   3   9       1759.49       1818.42        77.56 o                         
  -6   3   9        699.40        743.03        45.02 o                         
  -5   3   9         61.52         84.19        18.80 o                         
  -4   3   9        215.86        201.62        23.37 o                         
  -3   3   9        458.09        451.62        21.80 o                         
  -2   3   9        540.65        592.74        27.59 o                         
  -1   3   9        239.97        250.23        15.49 o                         
   0   3   9         37.37         75.78        11.41 o                         
   1   3   9       2569.25       2543.41        46.01 o                         
   2   3   9       5421.21       5379.33        84.60 o                         
   3   3   9       4479.93       4437.10        87.46 o                         
   4   3   9        830.42        856.27        39.25 o                         
   5   3   9         35.66         95.78        21.70 o                         
   6   3   9       1499.24       1545.82        86.00 o                         
   7   3   9        688.92        760.07        63.24 o                         
   8   3   9        214.09        244.33        39.55 o                         
   9   3   9        199.18        203.92        45.97 o                         
  10   3   9        591.79        658.19       174.63 o                         
 -10   4   9       1581.14       1613.69       289.18 o                         
  -9   4   9       2219.43       2111.34       112.59 o                         
  -8   4   9       4053.54       3958.12       132.51 o                         
  -7   4   9       2212.30       2215.85        88.96 o                         
  -6   4   9       3092.98       3248.73        96.15 o                         
  -5   4   9       7226.50       7291.00       128.37 o                         
  -4   4   9      11610.92      11659.37       153.54 o                         
  -3   4   9       9649.66       9661.98       133.04 o                         
  -2   4   9       7219.80       7118.87       104.42 o                         
  -1   4   9       1404.32       1458.02        43.67 o                         
   0   4   9       4996.69       5141.80        82.33 o                         
   1   4   9       6448.98       6375.66        97.36 o                         
   2   4   9       5402.96       5462.78       106.54 o                         
   3   4   9       3689.10       3677.03        87.39 o                         
   4   4   9       5991.89       5924.71       134.71 o                         
   5   4   9       7952.65       8030.38       157.55 o                         
   6   4   9       7494.23       7434.30       184.70 o                         
   7   4   9       2644.51       2556.42       122.29 o                         
   8   4   9        868.25        840.14        74.14 o                         
   9   4   9       1153.01       1441.05       266.43 o                         
  -9   5   9        912.48        770.54       109.71 o                         
  -8   5   9        389.32        433.70        56.58 o                         
  -7   5   9        768.96        786.36        63.59 o                         
  -6   5   9       1350.96       1243.16        68.59 o                         
  -5   5   9       4019.02       4013.70       109.99 o                         
  -4   5   9       2062.74       2211.14        75.02 o                         
  -3   5   9       1660.61       1750.86        64.68 o                         
  -2   5   9        572.91        618.32        35.90 o                         
  -1   5   9       3461.56       3491.62        75.05 o                         
   0   5   9       4812.62       4879.91        86.53 o                         
   1   5   9       5252.13       5220.35        90.60 o                         
   2   5   9       2842.33       2985.20        74.77 o                         
   3   5   9       5165.92       5191.84       113.23 o                         
   4   5   9       7134.01       7208.27       162.07 o                         
   5   5   9       6032.07       6283.61       154.64 o                         
   6   5   9       2427.13       2492.58       124.30 o                         
   7   5   9       1631.38       1784.71       111.79 o                         
   8   5   9       2830.63       2832.80       335.88 o                         
  -8   6   9       7967.54       7772.39       383.82 o                         
  -7   6   9       7226.03       7377.84       210.70 o                         
  -6   6   9       6605.12       6713.68       181.25 o                         
  -5   6   9       4820.62       4901.68       149.36 o                         
  -4   6   9       9213.32       9320.80       191.11 o                         
  -3   6   9       7498.14       7548.56       143.86 o                         
  -2   6   9       6428.27       6624.18       138.09 o                         
  -1   6   9       9215.00       9462.03       157.80 o                         
   0   6   9      14174.47      14700.45       199.81 o                         
   1   6   9      15144.80      15204.50       219.71 o                         
   2   6   9      12641.04      12335.47       197.11 o                         
   3   6   9       4870.36       4922.35       128.14 o                         
   4   6   9       3745.83       3695.28       133.90 o                         
   5   6   9       5830.22       5681.99       193.14 o                         
   6   6   9       4901.66       4732.40       181.76 o                         
   7   6   9       3366.40       3281.43       222.43 o                         
  -6   7   9         32.75         21.84        48.97 o                         
  -5   7   9          1.35         41.57        39.00 o                         
  -4   7   9          3.14         43.84        32.17 o                         
  -3   7   9         75.91        111.63        33.22 o                         
  -2   7   9         37.40        105.86        33.63 o                         
  -1   7   9          1.90         55.56        35.39 o                         
   0   7   9          0.76         27.13        32.13 o                         
   1   7   9         25.58         94.06        35.35 o                         
   2   7   9        765.37        762.35        54.03 o                         
   3   7   9          3.45         44.52        31.49 o                         
   4   7   9         69.59        122.32        35.57 o                         
   5   7   9         81.85         69.23        42.44 o                         
   6   7   9         28.86         -8.43       110.04 o                         
  -4   8   9       4766.99       5108.79       469.60 o                         
  -3   8   9       5765.34       5247.45       284.23 o                         
  -2   8   9       7860.84       8237.14       355.07 o                         
  -1   8   9       9869.45       9663.22       222.97 o                         
   0   8   9      11754.00      11411.85       250.82 o                         
   1   8   9       8011.83       8086.50       230.26 o                         
   2   8   9       8214.35       8185.39       302.49 o                         
   3   8   9       6685.24       6720.84       312.02 o                         
   4   8   9       4542.47       4403.69       404.15 o                         
 -10   0  10       7033.34       6724.88       315.34 o                         
  -9   0  10      10289.06      10220.72       350.67 o                         
  -8   0  10      13559.70      13465.75       346.06 o                         
  -7   0  10       6230.08       6119.53       166.23 o                         
  -6   0  10       2122.88       2219.13        82.31 o                         
  -5   0  10       2248.49       2238.06        68.97 o                         
  -4   0  10       8263.39       8225.16       126.44 o                         
  -3   0  10      15861.37      15549.31       164.32 o                         
  -2   0  10      12138.94      12178.42       142.86 o                         
  -1   0  10      10006.39       9950.48       189.08 o                         
   0   0  10      11023.99      11092.35       200.48 o                         
   1   0  10      23294.61      23473.22       344.08 o                         
   2   0  10       3751.70       3671.50        74.34 o                         
   3   0  10       1038.62       1186.35        48.41 o                         
   4   0  10        359.40        402.94        47.73 o                         
   5   0  10       4197.85       4139.91       125.20 o                         
   6   0  10       5780.67       5873.94       160.58 o                         
   7   0  10       3936.04       4136.66       181.08 o                         
   8   0  10         73.81        135.00        39.61 o                         
   9   0  10       1342.67       1391.07       122.91 o                         
  10   0  10       1058.06       1381.92       129.44 o                         
 -10   1  10       3743.31       3717.97       164.97 o                         
  -9   1  10       7393.95       7190.41       204.76 o                         
  -8   1  10       8341.41       8537.38       184.86 o                         
  -7   1  10       6246.93       6242.18       125.65 o                         
  -6   1  10       4664.91       4649.05       101.24 o                         
  -5   1  10      10411.10      10153.14       138.08 o                         
  -4   1  10       8677.80       8481.23       105.08 o                         
  -3   1  10       4916.59       4779.32        71.65 o                         
  -2   1  10       6596.90       6304.67        83.05 o                         
  -1   1  10      19671.80      18803.33       180.34 o                         
   0   1  10      34156.82      32869.34       347.01 o                         
   1   1  10      25868.99      25421.23       214.30 o                         
   2   1  10       5918.29       5959.75        98.18 o                         
   3   1  10       5725.76       5641.87        76.78 o                         
   4   1  10       8953.72       8694.69       130.87 o                         
   5   1  10      12334.15      12049.64       208.06 o                         
   6   1  10       8439.91       8226.40       161.27 o                         
   7   1  10       5681.65       5639.46       123.41 o                         
   8   1  10       8144.31       7946.66       164.92 o                         
   9   1  10       9055.03       9246.88       217.04 o                         
  10   1  10       5330.83       5318.30       200.37 o                         
 -10   2  10        340.92        252.80        82.71 o                         
  -9   2  10        548.89        615.71        60.05 o                         
  -8   2  10        511.18        570.70        49.88 o                         
  -7   2  10        883.27        967.03        52.51 o                         
  -6   2  10       3135.08       3145.85        88.22 o                         
  -5   2  10       1959.44       1875.25        56.09 o                         
  -4   2  10        710.82        765.90        32.78 o                         
  -3   2  10       2251.69       2394.86        59.55 o                         
  -2   2  10         96.07        143.03        18.88 o                         
  -1   2  10       2009.59       1985.81        41.76 o                         
   0   2  10       5464.71       5608.67        70.42 o                         
   1   2  10       2340.44       2261.82        42.95 o                         
   2   2  10       1440.50       1397.91        46.18 o                         
   3   2  10       1764.53       1854.33        54.75 o                         
   4   2  10        333.16        350.21        34.08 o                         
   5   2  10       1326.19       1267.84        56.22 o                         
   6   2  10       1699.78       1532.18        81.11 o                         
   7   2  10         74.74         92.07        29.19 o                         
   8   2  10       1209.09       1286.94        66.35 o                         
   9   2  10       1832.56       1888.30       114.29 o                         
  10   2  10       1254.06       1284.22       262.60 o                         
 -10   3  10       6005.43       5575.24       353.51 o                         
  -9   3  10       2691.98       2705.67       114.30 o                         
  -8   3  10       7521.70       7557.62       171.60 o                         
  -7   3  10      12823.23      12484.36       238.78 o                         
  -6   3  10      23051.35      22561.54       272.46 o                         
  -5   3  10      20183.82      20110.48       220.09 o                         
  -4   3  10      23106.46      23054.76       235.63 o                         
  -3   3  10      18338.27      18432.70       183.22 o                         
  -2   3  10      28770.19      28766.80       260.94 o                         
  -1   3  10      14016.80      14135.01       132.29 o                         
   0   3  10      12292.41      12080.73       123.77 o                         
   1   3  10      15705.05      15480.26       143.65 o                         
   2   3  10      35917.64      35695.30       329.96 o                         
   3   3  10      38548.50      38309.96       402.62 o                         
   4   3  10      33159.82      32531.46       417.17 o                         
   5   3  10      18351.58      18202.98       283.95 o                         
   6   3  10      12289.68      11927.14       256.58 o                         
   7   3  10      10065.11      10102.71       209.60 o                         
   8   3  10       7376.63       7241.75       193.48 o                         
   9   3  10       7559.40       7435.88       244.69 o                         
 -10   4  10       2102.69       2224.01       332.66 o                         
  -9   4  10       2330.91       2469.99       121.57 o                         
  -8   4  10       2264.68       2251.39       104.84 o                         
  -7   4  10       5083.24       5199.12       140.48 o                         
  -6   4  10       7985.81       7818.97       149.91 o                         
  -5   4  10       9713.76       9617.05       153.28 o                         
  -4   4  10       7913.19       8046.59       125.69 o                         
  -3   4  10       2605.82       2636.42        66.82 o                         
  -2   4  10       1717.46       1682.04        47.29 o                         
  -1   4  10       3053.67       3008.76        62.12 o                         
   0   4  10       2803.39       2847.86        59.59 o                         
   1   4  10       3873.81       3784.62        70.99 o                         
   2   4  10       4960.71       5076.48        99.76 o                         
   3   4  10       4758.69       4618.86       109.80 o                         
   4   4  10       3657.39       3668.56       105.65 o                         
   5   4  10       1110.11       1109.69        60.04 o                         
   6   4  10        619.56        627.77        51.73 o                         
   7   4  10        494.60        607.53        66.97 o                         
   8   4  10        600.77        659.96        68.05 o                         
   9   4  10        532.74        734.65       210.08 o                         
  -9   5  10        140.84        195.72        75.99 o                         
  -8   5  10        120.67        102.81        35.18 o                         
  -7   5  10        228.53        278.65        41.55 o                         
  -6   5  10         26.65         21.03        30.91 o                         
  -5   5  10        708.75        809.08        57.91 o                         
  -4   5  10       1583.06       1632.97        66.43 o                         
  -3   5  10       1620.34       1662.84        64.38 o                         
  -2   5  10       1021.22       1111.18        48.59 o                         
  -1   5  10        118.22        144.23        20.48 o                         
   0   5  10        444.87        429.05        26.94 o                         
   1   5  10         49.75        118.39        21.08 o                         
   2   5  10         31.61         77.35        20.18 o                         
   3   5  10        492.69        551.14        51.30 o                         
   4   5  10        386.11        450.41        43.49 o                         
   5   5  10       1058.90       1142.27        67.06 o                         
   6   5  10       1726.29       1754.76       106.61 o                         
   7   5  10        162.72        263.98        61.26 o                         
   8   5  10         92.77        106.17        91.66 o                         
  -8   6  10        717.97        925.29       136.27 o                         
  -7   6  10        625.24        607.04        62.08 o                         
  -6   6  10       1840.13       1738.37        91.63 o                         
  -5   6  10       2342.76       2494.66       107.04 o                         
  -4   6  10       1457.12       1532.23        72.34 o                         
  -3   6  10       2776.94       2766.33        86.17 o                         
  -2   6  10       3389.73       3406.20        98.26 o                         
  -1   6  10       3986.52       3870.13       108.54 o                         
   0   6  10       1572.02       1678.56        70.57 o                         
   1   6  10        161.69        176.17        29.96 o                         
   2   6  10         48.69        117.81        30.05 o                         
   3   6  10       1099.57       1099.68        62.58 o                         
   4   6  10       1881.19       1785.70       104.85 o                         
   5   6  10       3843.40       3582.70       153.98 o                         
   6   6  10       1021.42       1010.41        88.43 o                         
   7   6  10        732.27        856.41       144.40 o                         
  -6   7  10       6969.74       6945.31       325.69 o                         
  -5   7  10       3604.51       3636.73       150.50 o                         
  -4   7  10       5711.91       5679.26       153.34 o                         
  -3   7  10      13133.56      13257.78       239.20 o                         
  -2   7  10      18999.29      19043.39       333.06 o                         
  -1   7  10      18898.60      18730.75       327.43 o                         
   0   7  10      15558.53      15490.81       272.71 o                         
   1   7  10      11072.81      11345.44       245.01 o                         
   2   7  10      10739.49      10662.14       207.07 o                         
   3   7  10       8950.18       9021.79       192.08 o                         
   4   7  10       6156.51       6016.21       166.87 o                         
   5   7  10       6958.47       6728.67       226.33 o                         
  -3   8  10        954.35        999.89       124.11 o                         
  -2   8  10       2136.14       2114.07       179.51 o                         
  -1   8  10       2535.12       2451.69       187.52 o                         
   0   8  10        383.41        276.43        78.47 o                         
   1   8  10         37.92         96.01        58.63 o                         
   2   8  10         19.56         57.34        59.92 o                         
   3   8  10        309.49        202.38        71.71 o                         
 -10   1  11      11070.29      10753.76       256.27 o                         
  -9   1  11       9364.90       9115.28       241.81 o                         
  -8   1  11       9927.50      10011.95       219.67 o                         
  -7   1  11      10011.95      10126.94       175.35 o                         
  -6   1  11       9936.73       9941.38       166.29 o                         
  -5   1  11      16853.60      16212.37       191.39 o                         
  -4   1  11      16713.19      16165.37       152.53 o                         
  -3   1  11      26525.51      25693.43       225.53 o                         
  -2   1  11      34175.39      32814.84       268.88 o                         
  -1   1  11      34753.47      33041.37       400.03 o                         
   0   1  11      24641.62      24306.96       241.19 o                         
   1   1  11      21453.22      20932.66       200.54 o                         
   2   1  11      12470.09      12180.29       136.09 o                         
   3   1  11      12993.88      12807.44       139.60 o                         
   4   1  11      12410.72      12561.07       156.06 o                         
   5   1  11      14513.44      14239.17       259.13 o                         
   6   1  11      14403.70      14231.83       229.04 o                         
   7   1  11      15787.12      15377.99       269.05 o                         
   8   1  11      12052.16      12052.47       202.67 o                         
   9   1  11       6962.77       6793.89       203.09 o                         
  10   1  11       4931.70       4560.88       209.34 o                         
 -10   2  11         39.43         63.35        49.82 o                         
  -9   2  11         72.13        149.80        39.94 o                         
  -8   2  11       1233.70       1315.66        72.83 o                         
  -7   2  11       1084.95       1197.86        60.15 o                         
  -6   2  11        613.68        627.81        42.03 o                         
  -5   2  11         73.87         94.32        18.68 o                         
  -4   2  11        555.43        578.68        34.32 o                         
  -3   2  11       2411.97       2410.13        61.23 o                         
  -2   2  11       1999.32       1989.13        54.08 o                         
  -1   2  11       3316.95       3321.47        59.00 o                         
   0   2  11       2892.56       2945.82        49.88 o                         
   1   2  11       5327.11       5156.77        66.88 o                         
   2   2  11       6643.09       6274.65       116.83 o                         
   3   2  11       3903.01       3896.37        84.10 o                         
   4   2  11       1566.16       1555.41        61.93 o                         
   5   2  11       3315.22       3298.85       113.70 o                         
   6   2  11       2195.03       2392.24       112.51 o                         
   7   2  11       5001.99       4968.49       138.19 o                         
   8   2  11       3199.67       3229.44       122.46 o                         
   9   2  11       2935.26       2971.55       147.86 o                         
  10   2  11       3018.28       2783.87       230.98 o                         
 -10   3  11       1514.42       1178.42       224.61 o                         
  -9   3  11        664.91        635.28        60.92 o                         
  -8   3  11       2048.79       2180.99        91.80 o                         
  -7   3  11       5824.90       6050.21       149.09 o                         
  -6   3  11       8587.03       8512.43       158.81 o                         
  -5   3  11       4280.91       4417.66        91.26 o                         
  -4   3  11       1533.87       1569.55        53.83 o                         
  -3   3  11       3235.92       3194.37        66.43 o                         
  -2   3  11       4813.16       4814.49        80.89 o                         
  -1   3  11       3807.33       3823.33        81.59 o                         
   0   3  11       3144.51       3236.18        56.62 o                         
   1   3  11       1832.88       1847.99        42.46 o                         
   2   3  11       7118.28       7096.51       122.62 o                         
   3   3  11      12054.86      11752.99       169.31 o                         
   4   3  11       5046.05       5323.12       125.32 o                         
   5   3  11       2266.13       2362.95        91.33 o                         
   6   3  11        766.62        811.01        71.79 o                         
   7   3  11        942.02        979.39        65.96 o                         
   8   3  11       1901.29       1934.35       101.68 o                         
   9   3  11       1226.22       1111.76       142.00 o                         
 -10   4  11       1039.60       1221.38       262.97 o                         
  -9   4  11        269.96        261.77        67.66 o                         
  -8   4  11          5.74         27.97        35.00 o                         
  -7   4  11         67.52        116.20        38.54 o                         
  -6   4  11        713.41        750.74        45.76 o                         
  -5   4  11        823.71        863.03        45.55 o                         
  -4   4  11         75.51        104.99        20.16 o                         
  -3   4  11       1175.35       1201.16        46.28 o                         
  -2   4  11         76.29        119.82        18.26 o                         
  -1   4  11       2842.96       2917.69        63.74 o                         
   0   4  11       3454.51       3579.18        70.81 o                         
   1   4  11       1061.80       1138.01        47.12 o                         
   2   4  11        132.81        143.56        23.52 o                         
   3   4  11        456.84        449.77        40.60 o                         
   4   4  11       1222.40       1242.37        63.05 o                         
   5   4  11        676.57        744.37        65.09 o                         
   6   4  11         21.05         43.20        29.52 o                         
   7   4  11         22.26         -7.45        37.64 o                         
   8   4  11        830.74        765.22        69.43 o                         
   9   4  11       2090.06       1754.24       308.85 o                         
  -9   5  11      13951.02      13810.67       818.33 o                         
  -8   5  11      13797.51      13830.52       300.85 o                         
  -7   5  11      13347.11      13844.34       257.54 o                         
  -6   5  11      12036.55      12308.76       230.24 o                         
  -5   5  11      21604.79      21971.03       301.47 o                         
  -4   5  11      22085.22      22315.77       282.54 o                         
  -3   5  11      19401.34      19301.85       240.18 o                         
  -2   5  11      10010.77       9865.34       151.03 o                         
  -1   5  11      16057.39      15770.81       217.29 o                         
   0   5  11      23629.12      23524.80       259.39 o                         
   1   5  11      29610.54      29155.90       304.62 o                         
   2   5  11      20096.97      20210.37       249.49 o                         
   3   5  11      15500.20      15397.51       226.46 o                         
   4   5  11      14669.37      14723.37       249.80 o                         
   5   5  11      15989.70      15510.79       273.03 o                         
   6   5  11      13617.57      13872.04       314.28 o                         
   7   5  11       7326.85       7622.48       262.65 o                         
   8   5  11       5931.17       6435.28       392.42 o                         
  -8   6  11        113.60         30.62        98.52 o                         
  -7   6  11        236.51        264.20        49.79 o                         
  -6   6  11        656.45        777.81        63.12 o                         
  -5   6  11       1623.99       1639.43        82.32 o                         
  -4   6  11       1117.90       1112.59        59.59 o                         
  -3   6  11        585.61        561.44        42.14 o                         
  -2   6  11        554.60        513.04        41.47 o                         
  -1   6  11        426.26        484.97        46.40 o                         
   0   6  11        685.25        784.82        50.49 o                         
   1   6  11         54.14        111.78        37.04 o                         
   2   6  11        293.91        289.89        39.69 o                         
   3   6  11       1600.78       1621.06        92.12 o                         
   4   6  11       3635.54       3700.77       130.16 o                         
   5   6  11       2673.67       2560.97       132.62 o                         
   6   6  11       1801.63       1696.46       119.92 o                         
   7   6  11       1021.87        799.00       183.63 o                         
  -6   7  11        233.55        261.95        96.01 o                         
  -5   7  11         90.65        241.85        65.63 o                         
  -4   7  11         63.47         76.02        34.51 o                         
  -3   7  11         44.00         57.77        36.28 o                         
  -2   7  11        190.41        218.97        44.35 o                         
  -1   7  11        237.22        318.79        50.11 o                         
   0   7  11          9.02         49.43        35.85 o                         
   1   7  11        257.67        257.46        43.65 o                         
   2   7  11        158.59        200.07        40.42 o                         
   3   7  11        117.19        105.39        34.28 o                         
   4   7  11        136.25        135.33        44.44 o                         
   5   7  11         98.20         99.93        55.08 o                         
  -3   8  11        981.90        637.28       129.27 o                         
  -2   8  11        786.53        795.19       110.67 o                         
  -1   8  11        434.44        522.89       115.00 o                         
   0   8  11        276.91        323.89        93.40 o                         
   1   8  11        610.01        635.43       126.58 o                         
   2   8  11         81.29        358.20       106.69 o                         
   3   8  11       1089.37        848.84       188.16 o                         
 -10   0  12       9298.44       9477.05       365.66 o                         
  -9   0  12      11436.39      11289.78       340.06 o                         
  -8   0  12       7327.91       7326.76       201.45 o                         
  -7   0  12       5447.30       5503.84       164.66 o                         
  -6   0  12       8321.46       8363.61       216.19 o                         
  -5   0  12      20483.87      20327.53       294.39 o                         
  -4   0  12      39567.00      38818.78       491.82 o                         
  -3   0  12      34119.86      33347.81       313.48 o                         
  -2   0  12      29172.37      28246.68       297.53 o                         
  -1   0  12      27838.47      28320.44       409.93 o                         
   0   0  12      26407.27      26314.12       346.96 o                         
   1   0  12      20047.92      20274.38       283.81 o                         
   2   0  12      16331.00      15983.67       220.57 o                         
   3   0  12      10398.26      10636.26       176.13 o                         
   4   0  12      30515.04      30877.20       482.09 o                         
   5   0  12      42127.16      42272.10       841.71 o                         
   6   0  12      35093.56      35450.57       958.95 o                         
   7   0  12      19019.45      18458.73       538.45 o                         
   8   0  12       9368.35       9438.15       252.88 o                         
   9   0  12       6676.95       6970.89       300.12 o                         
  10   0  12       7667.75       7220.89       558.12 o                         
 -10   1  12        958.00        832.68        82.97 o                         
  -9   1  12       1870.57       1735.42        97.27 o                         
  -8   1  12       3014.72       2912.28       102.48 o                         
  -7   1  12       1862.21       1918.17        74.36 o                         
  -6   1  12       2164.06       2263.03        76.68 o                         
  -5   1  12       4116.34       4124.86        87.24 o                         
  -4   1  12       9107.50       9079.86       116.02 o                         
  -3   1  12      10654.03      10440.87       117.31 o                         
  -2   1  12       4244.65       4208.71        66.67 o                         
  -1   1  12        157.48        198.26        20.02 o                         
   0   1  12        505.76        550.28        30.53 o                         
   1   1  12       1427.12       1368.61        36.65 o                         
   2   1  12       7409.42       7472.80        98.41 o                         
   3   1  12       3567.04       3642.33        74.48 o                         
   4   1  12       3222.94       3174.86        77.46 o                         
   5   1  12       2320.82       2242.04        84.98 o                         
   6   1  12       2812.30       2772.96        94.12 o                         
   7   1  12        486.69        410.42        45.25 o                         
   8   1  12         23.33         29.56        24.31 o                         
   9   1  12        186.60        301.23        52.79 o                         
 -10   2  12         27.76          6.37        45.27 o                         
  -9   2  12         78.24        128.39        41.68 o                         
  -8   2  12         74.26        109.03        34.34 o                         
  -7   2  12       2324.40       2331.44        83.63 o                         
  -6   2  12       1850.93       1929.81        72.84 o                         
  -5   2  12       4038.25       3995.98        90.28 o                         
  -4   2  12       2462.29       2484.90        71.37 o                         
  -3   2  12       2161.70       2185.92        65.39 o                         
  -2   2  12        736.19        746.90        35.38 o                         
  -1   2  12        167.58        230.47        23.73 o                         
   0   2  12        112.71        172.02        13.66 o                         
   1   2  12        879.42        948.24        24.90 o                         
   2   2  12       4011.32       4068.42        81.40 o                         
   3   2  12       5531.55       5562.80       123.02 o                         
   4   2  12       2485.02       2412.13        71.36 o                         
   5   2  12        792.68        716.88        58.95 o                         
   6   2  12        502.29        560.05        68.93 o                         
   7   2  12        964.57        923.65        63.72 o                         
   8   2  12       1012.92       1032.68        74.10 o                         
   9   2  12         74.45         38.94        60.17 o                         
 -10   3  12       2928.11       3016.31       244.39 o                         
  -9   3  12       4256.82       4152.07       147.79 o                         
  -8   3  12       8754.42       9050.82       244.84 o                         
  -7   3  12       8842.59       8898.67       189.01 o                         
  -6   3  12       9584.41       9658.10       181.63 o                         
  -5   3  12       5826.30       5807.65       114.30 o                         
  -4   3  12       3554.46       3591.88        81.10 o                         
  -3   3  12       2911.75       2948.48        65.83 o                         
  -2   3  12       6331.31       6358.22        99.99 o                         
  -1   3  12       6968.23       7023.92       100.30 o                         
   0   3  12       9871.58       9837.72       129.10 o                         
   1   3  12       8755.06       8824.89       122.40 o                         
   2   3  12       6822.28       6715.74       115.32 o                         
   3   3  12       5277.44       5205.36       107.14 o                         
   4   3  12       3299.43       3485.83       102.11 o                         
   5   3  12       1286.64       1284.55        69.39 o                         
   6   3  12        771.77        857.67        75.64 o                         
   7   3  12       2225.71       2169.09        97.89 o                         
   8   3  12       2665.31       2664.23       130.26 o                         
   9   3  12       2177.98       2133.20       202.65 o                         
  -9   4  12       5902.95       5791.02       299.40 o                         
  -8   4  12       6090.18       6247.41       179.18 o                         
  -7   4  12       9679.79       9956.49       209.42 o                         
  -6   4  12      10814.83      10810.36       179.18 o                         
  -5   4  12      11498.26      11583.65       176.88 o                         
  -4   4  12       8420.16       8517.21       136.29 o                         
  -3   4  12       8908.80       8822.75       134.86 o                         
  -2   4  12       6601.03       6874.16       121.38 o                         
  -1   4  12      13293.83      13429.34       153.33 o                         
   0   4  12      17597.16      17673.75       187.06 o                         
   1   4  12      23613.45      23362.79       262.67 o                         
   2   4  12      22462.23      21668.97       253.19 o                         
   3   4  12      16932.30      17129.77       246.37 o                         
   4   4  12      11486.25      11745.97       211.94 o                         
   5   4  12       6313.32       6327.29       153.21 o                         
   6   4  12       6064.36       6106.92       190.84 o                         
   7   4  12       7309.47       7338.87       223.11 o                         
   8   4  12       8781.78       8815.23       302.65 o                         
  -8   5  12        656.95        683.86        81.30 o                         
  -7   5  12        131.52        174.53        35.85 o                         
  -6   5  12          8.95         91.83        28.99 o                         
  -5   5  12        130.53        100.56        27.04 o                         
  -4   5  12          8.46         65.39        25.20 o                         
  -3   5  12        389.30        390.39        35.03 o                         
  -2   5  12        104.68        161.37        25.25 o                         
  -1   5  12       1524.26       1547.89        56.13 o                         
   0   5  12       1973.96       1953.78        61.03 o                         
   1   5  12        629.28        709.71        41.26 o                         
   2   5  12          6.25         40.34        22.01 o                         
   3   5  12        642.80        738.46        47.40 o                         
   4   5  12       1622.19       1561.43        77.08 o                         
   5   5  12         12.26         64.31        31.17 o                         
   6   5  12        147.53        167.46        47.52 o                         
   7   5  12        726.85        647.69       135.90 o                         
  -7   6  12       3649.45       3808.57       221.22 o                         
  -6   6  12       1704.27       1739.57        88.82 o                         
  -5   6  12       1957.84       2034.81        87.67 o                         
  -4   6  12       3257.58       3298.68        99.34 o                         
  -3   6  12       7656.61       7825.51       146.05 o                         
  -2   6  12      11189.86      11167.00       216.01 o                         
  -1   6  12       7487.88       7718.93       173.44 o                         
   0   6  12       5815.33       6080.97       141.90 o                         
   1   6  12       4726.63       4683.50       131.87 o                         
   2   6  12       5360.88       5539.94       155.06 o                         
   3   6  12       4623.63       4649.81       137.51 o                         
   4   6  12       3576.39       3536.06       128.71 o                         
   5   6  12       3869.19       3804.34       162.85 o                         
  -5   7  12       3638.09       3597.28       259.51 o                         
  -4   7  12       5187.76       4962.46       225.81 o                         
  -3   7  12       4809.45       4743.13       147.49 o                         
  -2   7  12       6673.74       6364.97       182.22 o                         
  -1   7  12       5907.72       6009.44       176.52 o                         
   0   7  12       3198.88       3090.62       125.34 o                         
   1   7  12        579.71        611.21        59.43 o                         
   2   7  12       1125.74       1145.40        73.48 o                         
   3   7  12       2408.77       2539.23       106.98 o                         
   4   7  12       3646.98       3314.53       189.81 o                         
  -3   8  12       2665.36       2726.91       350.95 o                         
  -2   8  12       4473.75       4721.76       321.03 o                         
  -1   8  12       3474.96       3637.22       275.50 o                         
   0   8  12       1723.85       1602.75       190.29 o                         
   1   8  12        999.52        894.50       206.57 o                         
   2   8  12       1865.95       1679.15       284.39 o                         
 -10   1  13        214.02        209.20        51.07 o                         
  -9   1  13         33.35          8.34        35.38 o                         
  -8   1  13        175.45        178.00        31.79 o                         
  -7   1  13       1203.77       1284.43        71.88 o                         
  -6   1  13        501.49        622.76        43.66 o                         
  -5   1  13        131.56        150.40        29.47 o                         
  -4   1  13        692.83        773.40        36.34 o                         
  -3   1  13        289.08        357.12        24.58 o                         
  -2   1  13        162.80        219.16        18.69 o                         
  -1   1  13        113.10        138.54        18.73 o                         
   0   1  13         66.24        106.51        19.27 o                         
   1   1  13       1202.37       1203.64        40.66 o                         
   2   1  13       6516.26       6321.69        99.41 o                         
   3   1  13       4097.81       4215.33        76.83 o                         
   4   1  13       1882.41       1906.63        60.86 o                         
   5   1  13        732.81        757.05        46.97 o                         
   6   1  13       1228.04       1299.41        64.45 o                         
   7   1  13        463.66        378.69        50.10 o                         
   8   1  13        724.82        705.79        58.24 o                         
   9   1  13        319.34        339.62        75.94 o                         
 -10   2  13      10988.79      10145.48       460.54 o                         
  -9   2  13      10100.40       9880.49       339.95 o                         
  -8   2  13      14017.76      13966.38       257.14 o                         
  -7   2  13      20781.76      20079.28       358.15 o                         
  -6   2  13      24630.09      24533.74       313.22 o                         
  -5   2  13      18664.54      18408.47       232.31 o                         
  -4   2  13      17718.34      17382.14       220.38 o                         
  -3   2  13      18419.10      18232.01       213.98 o                         
  -2   2  13      33852.75      32844.79       430.66 o                         
  -1   2  13      36346.79      36143.20       348.55 o                         
   0   2  13      25637.77      25311.61       268.37 o                         
   1   2  13      23785.56      23727.76       238.08 o                         
   2   2  13      26876.75      26673.38       274.72 o                         
   3   2  13      29023.79      28018.29       290.91 o                         
   4   2  13      24530.60      24073.77       289.70 o                         
   5   2  13      12003.97      12079.45       276.20 o                         
   6   2  13       9765.95       9471.47       264.15 o                         
   7   2  13      14031.81      13319.11       317.28 o                         
   8   2  13      13811.66      13368.20       304.47 o                         
   9   2  13      11573.05      10053.79       625.15 o                         
 -10   3  13          4.52         35.83        84.86 o                         
  -9   3  13         25.05         61.48        57.18 o                         
  -8   3  13         37.66        105.65        37.71 o                         
  -7   3  13          3.05         21.13        46.11 o                         
  -6   3  13        355.79        448.06        40.51 o                         
  -5   3  13        444.49        500.45        35.63 o                         
  -4   3  13          2.70         -0.35        17.89 o                         
  -3   3  13       1191.62       1206.47        47.34 o                         
  -2   3  13       3305.28       3241.15        70.75 o                         
  -1   3  13         68.50         78.64        16.26 o                         
   0   3  13         10.68          9.41        15.38 o                         
   1   3  13        239.77        269.76        24.55 o                         
   2   3  13        226.95        230.21        24.14 o                         
   3   3  13         60.15         72.55        20.83 o                         
   4   3  13         75.51         97.39        29.39 o                         
   5   3  13         13.18         12.57        29.47 o                         
   6   3  13       2168.59       2113.72       119.21 o                         
   7   3  13       2048.05       2186.52       108.67 o                         
   8   3  13        843.96       1017.82        85.48 o                         
  -9   4  13       3086.37       2969.62       535.83 o                         
  -8   4  13       7203.39       7307.25       197.88 o                         
  -7   4  13       3587.75       3622.50       125.73 o                         
  -6   4  13       2214.65       2265.93        85.39 o                         
  -5   4  13       2410.49       2525.87        81.30 o                         
  -4   4  13       4890.81       4852.68       101.92 o                         
  -3   4  13       3824.78       3888.48        87.73 o                         
  -2   4  13       3918.61       3958.47        87.95 o                         
  -1   4  13       3798.05       4018.56        77.47 o                         
   0   4  13       9037.47       9028.11       134.19 o                         
   1   4  13      11316.30      11181.50       165.66 o                         
   2   4  13       6668.56       6550.87       123.43 o                         
   3   4  13       2129.01       2101.01        74.37 o                         
   4   4  13       1954.79       1857.92        80.08 o                         
   5   4  13       4139.64       4262.96       174.38 o                         
   6   4  13       2421.12       2640.16       154.33 o                         
   7   4  13       2266.06       2156.88       111.77 o                         
   8   4  13       1755.61       1650.77       132.19 o                         
  -8   5  13          1.97        -56.87        80.95 o                         
  -7   5  13         98.36        147.50        38.27 o                         
  -6   5  13          8.17         30.02        29.73 o                         
  -5   5  13        555.77        573.57        58.62 o                         
  -4   5  13        601.17        679.00        49.43 o                         
  -3   5  13        166.95        169.29        27.27 o                         
  -2   5  13        332.03        401.94        32.63 o                         
  -1   5  13       1655.35       1697.91        67.65 o                         
   0   5  13       2507.18       2535.00        76.35 o                         
   1   5  13        832.83        918.14        46.73 o                         
   2   5  13        145.06        135.04        23.89 o                         
   3   5  13        509.42        545.58        42.43 o                         
   4   5  13       2134.66       2279.05       100.82 o                         
   5   5  13       1736.39       1747.04       104.27 o                         
   6   5  13        987.54       1093.20       113.80 o                         
   7   5  13       1183.58        893.67       212.35 o                         
  -7   6  13       3959.09       3848.12       284.69 o                         
  -6   6  13       5171.36       5223.62       213.94 o                         
  -5   6  13       6079.62       5983.20       154.67 o                         
  -4   6  13      12735.54      12893.47       208.32 o                         
  -3   6  13      12253.99      12328.61       210.01 o                         
  -2   6  13       7309.44       7277.15       171.89 o                         
  -1   6  13       5025.97       4899.73       142.10 o                         
   0   6  13       7201.04       7303.29       158.67 o                         
   1   6  13       7972.46       8223.36       196.24 o                         
   2   6  13       5521.58       5615.65       149.48 o                         
   3   6  13       4809.90       4856.21       162.78 o                         
   4   6  13       6252.58       6233.48       204.22 o                         
   5   6  13       9923.02       9641.98       558.25 o                         
  -4   7  13         33.86         60.03        67.14 o                         
  -3   7  13        258.87        410.92       103.77 o                         
  -2   7  13        305.21        318.44        59.55 o                         
  -1   7  13          8.52         17.08        37.73 o                         
   0   7  13        121.46        142.52        43.73 o                         
   1   7  13         97.26        139.66        44.93 o                         
   2   7  13        387.75        359.64        67.03 o                         
   3   7  13         23.60         32.26        54.56 o                         
   4   7  13         34.54         81.53        70.74 o                         
 -10   0  14       2638.54       2837.92       324.33 o                         
  -9   0  14       3730.51       4127.25       293.44 o                         
  -8   0  14       6820.55       6935.32       204.99 o                         
  -7   0  14       9169.46       9035.60       289.13 o                         
  -6   0  14       6879.50       6849.10       200.06 o                         
  -5   0  14      17504.09      17428.94       333.84 o                         
  -4   0  14      23265.44      23326.87       342.04 o                         
  -3   0  14      18431.79      18267.39       249.93 o                         
  -2   0  14       6266.44       6309.97       215.08 o                         
  -1   0  14       2073.24       2386.70        95.55 o                         
   0   0  14       3264.85       3227.18        98.51 o                         
   1   0  14      16421.73      16468.12       234.27 o                         
   2   0  14       9744.38       9995.14       187.31 o                         
   3   0  14       8601.70       7987.30       216.15 o                         
   4   0  14       6800.68       6689.03       310.23 o                         
   5   0  14       8670.07       8464.84       294.96 o                         
   6   0  14       6492.53       5920.85       359.16 o                         
   7   0  14       2698.72       2637.71       169.05 o                         
   8   0  14        380.67        350.05        76.77 o                         
   9   0  14        788.52        749.14       189.97 o                         
 -10   1  14       3210.25       3198.75       245.33 o                         
  -9   1  14       3339.65       3265.46       137.66 o                         
  -8   1  14       1433.43       1365.53        70.82 o                         
  -7   1  14        620.30        672.33        49.33 o                         
  -6   1  14       1491.33       1612.63        73.34 o                         
  -5   1  14       9857.40       9939.21       180.24 o                         
  -4   1  14      11191.70      11255.36       159.80 o                         
  -3   1  14       8775.96       8767.11       135.55 o                         
  -2   1  14       4754.93       4541.26        79.94 o                         
  -1   1  14       7612.62       7582.86       119.76 o                         
   0   1  14       8125.27       8154.73       126.51 o                         
   1   1  14       5451.01       5323.42        88.09 o                         
   2   1  14       2134.77       2283.54        65.88 o                         
   3   1  14       6393.97       6299.89       117.01 o                         
   4   1  14      10541.34      10301.85       186.03 o                         
   5   1  14      14540.46      14228.14       279.49 o                         
   6   1  14       6352.40       6351.98       184.37 o                         
   7   1  14       2392.06       2283.05       113.71 o                         
   8   1  14       2454.25       2550.11       161.96 o                         
 -10   2  14       1165.78       1024.19       208.38 o                         
  -9   2  14        407.50        312.36        73.39 o                         
  -8   2  14         26.03         82.81        32.05 o                         
  -7   2  14         19.76         67.08        43.91 o                         
  -6   2  14        305.08        376.18        41.12 o                         
  -5   2  14       1463.26       1493.70        60.73 o                         
  -4   2  14        537.53        557.95        37.86 o                         
  -3   2  14        855.56        918.62        43.96 o                         
  -2   2  14       3231.47       3255.35        75.47 o                         
  -1   2  14       3346.87       3327.88        92.18 o                         
   0   2  14        354.56        361.47        27.59 o                         
   1   2  14        590.09        606.41        38.02 o                         
   2   2  14        465.53        450.29        32.81 o                         
   3   2  14         14.22         45.95        18.87 o                         
   4   2  14       1987.19       2087.56        85.92 o                         
   5   2  14       1728.77       1933.29        96.55 o                         
   6   2  14       1664.41       1717.90       108.51 o                         
   7   2  14       1050.88       1105.75        83.71 o                         
   8   2  14        435.52        422.95        63.29 o                         
  -9   3  14       3460.11       3131.90       206.60 o                         
  -8   3  14       7031.99       7159.57       193.69 o                         
  -7   3  14       9904.31       9971.42       210.54 o                         
  -6   3  14       9767.42       9698.28       175.05 o                         
  -5   3  14       5022.07       5022.26       121.99 o                         
  -4   3  14       5328.03       5234.79       111.25 o                         
  -3   3  14       8237.69       8269.34       139.30 o                         
  -2   3  14      17037.21      17253.21       187.51 o                         
  -1   3  14      21178.26      20946.97       301.04 o                         
   0   3  14      18780.15      19096.65       241.38 o                         
   1   3  14      17290.89      17214.03       241.51 o                         
   2   3  14      14598.21      14354.17       216.84 o                         
   3   3  14      10356.28      10010.83       173.75 o                         
   4   3  14       6054.48       5899.61       225.34 o                         
   5   3  14       7944.65       7966.90       223.80 o                         
   6   3  14       8853.41       8274.39       275.71 o                         
   7   3  14      13085.67      13125.63       283.92 o                         
   8   3  14      12687.46      11993.20       416.82 o                         
  -8   4  14       5175.37       5223.30       194.02 o                         
  -7   4  14       4974.81       5283.79       155.35 o                         
  -6   4  14       3258.39       3189.49       102.68 o                         
  -5   4  14       3350.19       3333.91        94.80 o                         
  -4   4  14       3286.12       3363.71        88.09 o                         
  -3   4  14       5059.96       5001.39        98.44 o                         
  -2   4  14       8665.36       8823.73       136.92 o                         
  -1   4  14      10954.11      11099.04       140.90 o                         
   0   4  14       9318.98       9217.92       145.96 o                         
   1   4  14       5592.31       5516.98       128.31 o                         
   2   4  14       2927.43       2945.07        93.56 o                         
   3   4  14       1961.05       1896.26        82.76 o                         
   4   4  14       1822.30       1869.45        91.29 o                         
   5   4  14       1540.30       1522.80       104.05 o                         
   6   4  14       3695.56       3680.85       175.92 o                         
   7   4  14       2545.90       2373.09       155.75 o                         
   8   4  14       2395.09       2391.84       318.54 o                         
  -8   5  14        590.37       1015.21       202.98 o                         
  -7   5  14        433.61        543.90        80.00 o                         
  -6   5  14        863.68       1014.73        66.85 o                         
  -5   5  14        536.92        542.05        50.56 o                         
  -4   5  14          7.65         70.82        29.46 o                         
  -3   5  14         53.97         95.12        26.65 o                         
  -2   5  14         29.18         79.89        28.63 o                         
  -1   5  14         81.79        104.90        30.16 o                         
   0   5  14       1369.85       1506.18        74.33 o                         
   1   5  14       1780.47       1872.10        74.94 o                         
   2   5  14       1258.11       1287.54        70.36 o                         
   3   5  14        611.37        580.40        50.02 o                         
   4   5  14         55.71        118.20        36.36 o                         
   5   5  14         36.25        161.33        55.95 o                         
   6   5  14        189.19        160.85        65.48 o                         
  -6   6  14       3759.75       3982.97       208.78 o                         
  -5   6  14       4606.06       4635.35       165.48 o                         
  -4   6  14       1761.97       1822.89        96.17 o                         
  -3   6  14       1451.95       1490.59        87.29 o                         
  -2   6  14        751.14        846.74        66.14 o                         
  -1   6  14       2587.16       2626.34       110.29 o                         
   0   6  14       2816.92       2820.36       142.69 o                         
   1   6  14       3042.74       2934.72       139.23 o                         
   2   6  14       2614.96       2604.46       119.08 o                         
   3   6  14       2812.40       2749.47       124.76 o                         
   4   6  14       2229.76       2177.57       132.07 o                         
   5   6  14       1328.21       1225.13       218.78 o                         
  -4   7  14       6146.32       6274.64       503.01 o                         
  -3   7  14       8678.93       9151.23       640.90 o                         
  -2   7  14       7624.52       7421.20       583.28 o                         
  -1   7  14       5103.35       5130.43       342.52 o                         
   0   7  14       3478.92       3328.43       171.97 o                         
   1   7  14       5798.25       5864.29       357.32 o                         
   2   7  14       8902.76       9146.01       453.95 o                         
   3   7  14      14043.73      13667.58       462.91 o                         
  -9   1  15       5841.82       5479.84       342.77 o                         
  -8   1  15       8708.57       9088.58       216.05 o                         
  -7   1  15      13832.26      13657.62       262.31 o                         
  -6   1  15      15137.95      15549.48       273.75 o                         
  -5   1  15      17136.48      17121.38       230.64 o                         
  -4   1  15      14860.93      14723.42       200.80 o                         
  -3   1  15      12109.48      12174.38       176.84 o                         
  -2   1  15      11613.06      11456.89       162.52 o                         
  -1   1  15      12005.75      12276.25       181.71 o                         
   0   1  15      13446.27      13658.46       186.82 o                         
   1   1  15      15893.03      16151.65       198.17 o                         
   2   1  15      22849.65      22728.64       411.38 o                         
   3   1  15      19023.29      18374.69       275.82 o                         
   4   1  15      16825.77      16545.84       405.13 o                         
   5   1  15      11822.07      11417.34       258.72 o                         
   6   1  15       7054.99       6812.03       198.19 o                         
   7   1  15       5645.55       5393.33       181.08 o                         
   8   1  15       5861.05       5771.24       214.53 o                         
  -9   2  15        115.55        233.87        72.28 o                         
  -8   2  15        146.23        183.16        40.63 o                         
  -7   2  15          0.60         -4.64        33.58 o                         
  -6   2  15         10.28         31.15        28.08 o                         
  -5   2  15          1.43          9.22        22.40 o                         
  -4   2  15        147.13        150.09        24.20 o                         
  -3   2  15       1098.20       1132.91        52.30 o                         
  -2   2  15         95.71        195.99        27.01 o                         
  -1   2  15        313.99        372.19        37.09 o                         
   0   2  15         26.79         74.27        22.49 o                         
   1   2  15        251.00        252.14        33.21 o                         
   2   2  15        812.94        848.96        45.23 o                         
   3   2  15        927.20        949.45        50.71 o                         
   4   2  15        661.42        747.73        64.34 o                         
   5   2  15       1435.58       1560.84        90.06 o                         
   6   2  15       1426.75       1471.39       102.62 o                         
   7   2  15       1839.65       1886.17       110.93 o                         
   8   2  15        676.73        810.46       210.34 o                         
  -9   3  15       1083.67       1074.44       231.53 o                         
  -8   3  15       1405.93       1569.72        99.39 o                         
  -7   3  15       1681.63       1703.35       100.02 o                         
  -6   3  15       3156.89       3208.35        99.71 o                         
  -5   3  15       1685.98       1775.74        71.96 o                         
  -4   3  15       1015.81       1020.26        51.32 o                         
  -3   3  15       4183.77       4195.69        99.87 o                         
  -2   3  15       7252.12       7208.27       126.65 o                         
  -1   3  15       7059.57       7071.95       131.67 o                         
   0   3  15       4646.90       4677.27       110.47 o                         
   1   3  15       1205.75       1213.40        56.05 o                         
   2   3  15       1686.54       1713.13        66.56 o                         
   3   3  15       3134.34       3162.34        95.95 o                         
   4   3  15       2159.85       2071.38       103.57 o                         
   5   3  15       1641.30       1651.00       107.96 o                         
   6   3  15       1393.16       1451.49       105.50 o                         
   7   3  15       3099.93       3196.69       146.79 o                         
   8   3  15       3811.24       3421.46       380.86 o                         
  -8   4  15        674.02        754.03       186.03 o                         
  -7   4  15        216.88        254.33        42.42 o                         
  -6   4  15         35.71         89.47        33.01 o                         
  -5   4  15        698.22        691.64        49.59 o                         
  -4   4  15        274.94        258.01        31.43 o                         
  -3   4  15          1.39         29.18        23.68 o                         
  -2   4  15          7.86         72.45        23.20 o                         
  -1   4  15        329.25        397.77        38.31 o                         
   0   4  15        443.35        398.26        34.69 o                         
   1   4  15         73.60        127.67        28.15 o                         
   2   4  15        438.30        521.81        42.14 o                         
   3   4  15          4.15         78.47        31.21 o                         
   4   4  15        709.83        651.86        89.06 o                         
   5   4  15       1733.85       1667.89       112.41 o                         
   6   4  15        498.93        478.03        70.20 o                         
   7   4  15         27.44          8.49        60.61 o                         
  -7   5  15       7871.03       7995.51       270.87 o                         
  -6   5  15       7038.59       7290.84       176.99 o                         
  -5   5  15      12999.49      12624.50       253.47 o                         
  -4   5  15      17719.74      18264.79       376.62 o                         
  -3   5  15      19231.67      19328.14       320.60 o                         
  -2   5  15      15304.54      15451.67       263.48 o                         
  -1   5  15      14452.06      14257.12       268.56 o                         
   0   5  15      18197.73      17743.69       331.50 o                         
   1   5  15      17981.71      17799.92       284.69 o                         
   2   5  15      13843.53      14073.35       253.96 o                         
   3   5  15       8447.01       8560.61       195.12 o                         
   4   5  15      10006.46      10254.21       252.62 o                         
   5   5  15      12310.84      12062.27       457.41 o                         
   6   5  15      15819.08      15249.35       799.74 o                         
  -6   6  15          0.35        -43.99        67.01 o                         
  -5   6  15          2.20         62.20        56.61 o                         
  -4   6  15        152.04        165.10        46.67 o                         
  -3   6  15        331.49        385.54        51.97 o                         
  -2   6  15          2.00         39.69        35.18 o                         
  -1   6  15        315.44        460.52        52.57 o                         
   0   6  15       1070.32       1139.16        76.04 o                         
   1   6  15        885.80       1049.54        88.50 o                         
   2   6  15        348.61        370.40        65.46 o                         
   3   6  15         49.39        166.90        44.99 o                         
   4   6  15        318.95        456.34       153.99 o                         
  -4   7  15        248.51         94.68        91.90 o                         
  -3   7  15         29.11        111.63       132.49 o                         
  -2   7  15        116.01        122.13       150.08 o                         
   0   7  15         45.28        227.63       154.54 o                         
   1   7  15        201.57        393.10       160.54 o                         
   2   7  15        109.79         79.52       113.61 o                         
  -9   0  16       5898.65       5445.87       342.27 o                         
  -8   0  16       6948.59       6635.27       259.41 o                         
  -7   0  16       6600.54       6781.03       253.17 o                         
  -6   0  16       8662.38       8620.06       280.35 o                         
  -5   0  16       9325.80       9480.51       286.46 o                         
  -4   0  16      17088.74      16679.16       337.86 o                         
  -3   0  16       6923.01       6837.79       172.10 o                         
  -2   0  16       4899.82       4954.77       156.14 o                         
  -1   0  16       7607.44       7882.71       194.84 o                         
   0   0  16      20703.45      20908.11       368.72 o                         
   1   0  16      25960.89      25982.44       556.03 o                         
   2   0  16      25021.37      25184.63       474.34 o                         
   3   0  16      11715.03      12033.68       309.54 o                         
   4   0  16      13229.95      12193.89       464.07 o                         
   5   0  16      10409.37      10157.81       347.38 o                         
   6   0  16       7071.19       7017.76       301.85 o                         
   7   0  16       4188.56       4336.48       233.67 o                         
   8   0  16       5940.83       5458.65       461.38 o                         
  -9   1  16       2572.07       2377.86       217.51 o                         
  -8   1  16       6034.19       6089.67       178.28 o                         
  -7   1  16       5604.17       5728.45       166.26 o                         
  -6   1  16       3648.34       3750.76       128.00 o                         
  -5   1  16       1424.50       1412.52        82.73 o                         
  -4   1  16       2568.56       2555.23        84.68 o                         
  -3   1  16       4046.41       4077.57       110.19 o                         
  -2   1  16       3666.44       3582.60        89.56 o                         
  -1   1  16       2630.87       2648.52        79.95 o                         
   0   1  16       4693.48       4824.92       113.12 o                         
   1   1  16       7880.57       7721.23       137.82 o                         
   2   1  16       9164.93       9103.46       152.48 o                         
   3   1  16       1240.00       1306.00        60.86 o                         
   4   1  16        204.37        273.31        40.09 o                         
   5   1  16        398.12        365.61        50.50 o                         
   6   1  16       1938.63       2016.34       101.35 o                         
   7   1  16       2723.76       2761.14       131.42 o                         
   8   1  16       1562.51       1261.25       154.27 o                         
  -8   2  16       1182.20       1169.17        77.78 o                         
  -7   2  16       1559.45       1505.47        90.80 o                         
  -6   2  16        177.78        272.52        42.47 o                         
  -5   2  16        164.02        136.63        31.45 o                         
  -4   2  16        279.30        272.64        30.27 o                         
  -3   2  16        309.45        281.69        30.25 o                         
  -2   2  16       2374.11       2494.80        82.60 o                         
  -1   2  16       4222.02       4260.37       111.47 o                         
   0   2  16       1964.15       2089.98        72.16 o                         
   1   2  16        894.48        914.83        51.71 o                         
   2   2  16       1476.20       1462.17        64.36 o                         
   3   2  16        574.36        645.97        44.53 o                         
   4   2  16         47.47         96.80        37.43 o                         
   5   2  16         48.85         63.36        37.11 o                         
   6   2  16        438.72        487.26        65.54 o                         
   7   2  16       1930.94       2092.73       119.32 o                         
   8   2  16       2290.45       2107.57       296.69 o                         
  -8   3  16       4605.75       4669.96       307.19 o                         
  -7   3  16       3163.15       3076.83       118.60 o                         
  -6   3  16       4445.63       4411.53       135.62 o                         
  -5   3  16       6369.25       6499.28       143.07 o                         
  -4   3  16       9163.49       9133.47       159.66 o                         
  -3   3  16      10197.47      10120.83       165.75 o                         
  -2   3  16      12584.50      12261.54       203.08 o                         
  -1   3  16      12096.30      12054.66       184.65 o                         
   0   3  16       5480.18       5728.92       126.25 o                         
   1   3  16       3034.24       2993.20        97.11 o                         
   2   3  16       2258.93       2387.80        84.98 o                         
   3   3  16       5314.13       5356.75       130.19 o                         
   4   3  16       6836.07       6881.50       196.48 o                         
   5   3  16       6774.85       6882.46       227.18 o                         
   6   3  16       2611.10       2604.39       143.32 o                         
   7   3  16       3955.90       4217.98       300.67 o                         
  -8   4  16       2670.53       2880.20       342.06 o                         
  -7   4  16       2864.03       2892.76       160.31 o                         
  -6   4  16       3314.16       3407.86       116.73 o                         
  -5   4  16       4418.81       4546.19       124.48 o                         
  -4   4  16       5956.17       6251.31       142.69 o                         
  -3   4  16       7840.67       8095.62       144.50 o                         
  -2   4  16      10906.10      10778.37       194.68 o                         
  -1   4  16      10681.46      10590.05       192.06 o                         
   0   4  16       7349.73       7415.95       159.33 o                         
   1   4  16       5844.24       5893.98       142.28 o                         
   2   4  16       4942.21       4987.89       123.80 o                         
   3   4  16       5145.10       5236.68       145.86 o                         
   4   4  16       7696.29       7667.43       214.31 o                         
   5   4  16       7857.58       7818.96       249.69 o                         
   6   4  16      10496.72       9700.31       374.78 o                         
   7   4  16       9622.54       9416.21       647.67 o                         
  -7   5  16         10.22         64.44       109.15 o                         
  -6   5  16        215.29        174.25        47.69 o                         
  -5   5  16        545.24        498.35        50.06 o                         
  -4   5  16       1105.99       1076.55        74.78 o                         
  -3   5  16       1264.89       1248.20        77.42 o                         
  -2   5  16         19.39         76.76        33.21 o                         
  -1   5  16         71.64         34.40        31.41 o                         
   0   5  16         36.08         89.94        40.53 o                         
   1   5  16          4.82         19.62        30.29 o                         
   2   5  16        166.92        114.95        52.57 o                         
   3   5  16        499.60        496.69        53.62 o                         
   4   5  16        561.14        536.39        60.94 o                         
   5   5  16        828.71        851.63       134.55 o                         
   6   5  16        139.35        114.07        93.38 o                         
  -5   6  16       2866.59       3128.42       358.13 o                         
  -4   6  16       3823.37       3941.75       244.08 o                         
  -3   6  16       3827.46       3846.96       168.07 o                         
  -2   6  16       3387.93       3425.45       134.08 o                         
  -1   6  16        988.25       1192.91        80.44 o                         
   0   6  16       1462.17       1555.22        89.84 o                         
   1   6  16       2335.52       2522.24       136.71 o                         
   2   6  16       6677.99       6633.68       263.33 o                         
   3   6  16       6345.83       6457.99       354.25 o                         
   4   6  16       3960.44       3876.38       378.96 o                         
  -9   1  17        108.44         90.13        92.40 o                         
  -8   1  17         24.87         81.61        44.17 o                         
  -7   1  17        196.01        288.93        76.27 o                         
  -6   1  17        440.48        451.06        53.95 o                         
  -5   1  17       1350.83       1403.12        85.00 o                         
  -4   1  17        113.13        103.69        31.12 o                         
  -3   1  17        305.81        329.90        36.24 o                         
  -2   1  17        792.90        855.70        49.56 o                         
  -1   1  17        111.73        143.12        27.32 o                         
   0   1  17        109.72        141.75        26.94 o                         
   1   1  17          4.24         72.24        24.45 o                         
   2   1  17         34.76         63.77        24.26 o                         
   3   1  17         10.19         20.22        21.85 o                         
   4   1  17        241.48        258.72        51.34 o                         
   5   1  17         10.94         62.05        38.10 o                         
   6   1  17        673.54        672.12        65.18 o                         
   7   1  17       1192.84       1190.88       126.91 o                         
  -8   2  17       7134.32       7128.10       393.36 o                         
  -7   2  17      13777.92      13867.67       302.37 o                         
  -6   2  17      15922.97      16301.84       309.37 o                         
  -5   2  17      15963.35      16287.89       290.32 o                         
  -4   2  17      14083.33      13801.93       261.66 o                         
  -3   2  17      16464.16      16393.91       279.12 o                         
  -2   2  17      23637.39      23437.38       341.47 o                         
  -1   2  17      25572.03      25339.22       524.20 o                         
   0   2  17      14508.89      14672.05       256.35 o                         
   1   2  17      13579.49      13324.55       282.97 o                         
   2   2  17      14104.06      14325.57       280.88 o                         
   3   2  17      20508.34      19801.05       458.82 o                         
   4   2  17      18213.05      17879.03       431.95 o                         
   5   2  17      13353.96      13047.19       325.85 o                         
   6   2  17      10872.32      10861.15       421.92 o                         
   7   2  17      10749.32      10057.46       665.37 o                         
  -8   3  17         45.27        134.28       148.35 o                         
  -7   3  17        262.52        258.53        47.93 o                         
  -6   3  17          3.55         98.85        38.75 o                         
  -5   3  17         36.53         49.54        28.88 o                         
  -4   3  17         36.66         69.95        24.68 o                         
  -3   3  17          1.20         21.64        22.13 o                         
  -2   3  17          6.88         -5.54        24.28 o                         
  -1   3  17       1058.77       1156.33        59.08 o                         
   0   3  17        376.99        369.60        35.63 o                         
   1   3  17        123.86        172.51        28.42 o                         
   2   3  17       1263.63       1242.09        63.93 o                         
   3   3  17        739.66        761.56        61.48 o                         
   4   3  17         29.31         53.85        35.48 o                         
   5   3  17          2.69        108.46        45.10 o                         
   6   3  17         64.40         37.62        43.32 o                         
  -7   4  17       1524.66       1654.21       160.55 o                         
  -6   4  17       1502.70       1636.67        94.05 o                         
  -5   4  17       3522.59       3591.32       112.47 o                         
  -4   4  17       7392.19       7390.94       158.94 o                         
  -3   4  17       6395.35       6515.34       163.39 o                         
  -2   4  17       2494.77       2498.68        92.21 o                         
  -1   4  17       2689.18       2744.01        91.80 o                         
   0   4  17       2898.46       2923.83        94.11 o                         
   1   4  17       3536.91       3521.84       111.73 o                         
   2   4  17       2436.04       2530.11       115.36 o                         
   3   4  17       1970.82       2064.64       102.20 o                         
   4   4  17       3165.24       3233.01       141.35 o                         
   5   4  17       6956.18       6914.91       239.86 o                         
   6   4  17       3581.17       3285.89       371.03 o                         
  -6   5  17         11.98         91.49        75.55 o                         
  -5   5  17         61.30        146.83        74.07 o                         
  -4   5  17          1.68         24.61        37.01 o                         
  -3   5  17        345.81        377.60        57.26 o                         
  -2   5  17        199.67        213.03        38.82 o                         
  -1   5  17         49.80         48.64        31.29 o                         
   0   5  17        126.67        223.90        37.97 o                         
   1   5  17         22.80         48.01        31.01 o                         
   2   5  17          4.66          2.56        34.68 o                         
   3   5  17        369.80        380.12        54.75 o                         
   4   5  17        764.86        663.70       150.74 o                         
   5   5  17        486.59        344.68       128.81 o                         
  -3   6  17       5322.63       5316.16       276.77 o                         
  -2   6  17       4086.45       4165.43       193.30 o                         
  -1   6  17       4249.22       4344.10       152.16 o                         
   0   6  17       8204.52       8171.55       244.97 o                         
   1   6  17      11019.71      11774.92       366.21 o                         
   2   6  17       6274.27       6527.67       369.76 o                         
   3   6  17       4694.09       4571.91       302.45 o                         
  -8   0  18      14743.52      14538.16       847.68 o                         
  -7   0  18      11610.62      11466.87       426.11 o                         
  -6   0  18       3992.81       4106.51       199.73 o                         
  -5   0  18       4686.01       4588.73       205.24 o                         
  -4   0  18       7615.83       7386.67       222.44 o                         
  -3   0  18       8687.58       8707.78       242.74 o                         
  -2   0  18      10263.29      10455.58       323.18 o                         
  -1   0  18      11385.77      10833.61       344.11 o                         
   0   0  18      16449.66      16185.99       438.22 o                         
   1   0  18      19632.19      19432.22       599.95 o                         
   2   0  18      11150.08      11515.81       268.34 o                         
   3   0  18       3674.36       4008.42       202.96 o                         
   4   0  18       1449.54       1480.15       114.40 o                         
   5   0  18       3302.25       3128.87       169.84 o                         
   6   0  18       6164.07       6069.82       404.48 o                         
   7   0  18       5851.14       5184.65       457.52 o                         
  -8   1  18       1430.36       1601.74       183.99 o                         
  -7   1  18       1822.00       1759.97       117.25 o                         
  -6   1  18       2556.63       2645.66       122.19 o                         
  -5   1  18       5275.02       5314.90       171.74 o                         
  -4   1  18       2245.07       2254.19        97.69 o                         
  -3   1  18       1114.53       1005.91        74.52 o                         
  -2   1  18        283.87        249.91        32.85 o                         
  -1   1  18       3085.98       3098.56       103.70 o                         
   0   1  18       7203.50       7235.07       163.57 o                         
   1   1  18       7491.99       7735.96       170.16 o                         
   2   1  18       4612.51       4661.52       129.65 o                         
   3   1  18       3264.82       3316.90       112.58 o                         
   4   1  18       2501.23       2477.29       110.54 o                         
   5   1  18       3258.97       3104.50       140.00 o                         
   6   1  18       1962.49       2110.74       110.54 o                         
  -8   2  18         97.27       -136.26       136.26 o                         
  -7   2  18        634.99        663.28        72.17 o                         
  -6   2  18       1525.76       1621.50       120.76 o                         
  -5   2  18       1386.25       1460.94        83.56 o                         
  -4   2  18        491.74        596.23        50.56 o                         
  -3   2  18         27.71         37.19        33.28 o                         
  -2   2  18         72.57         78.86        30.67 o                         
  -1   2  18        413.61        456.21        41.12 o                         
   0   2  18        789.18        789.76        51.59 o                         
   1   2  18        765.28        779.20        50.87 o                         
   2   2  18       2204.66       2376.50        93.49 o                         
   3   2  18       1178.44       1146.20        81.83 o                         
   4   2  18       1349.04       1450.48        93.89 o                         
   5   2  18         50.78         63.84        61.45 o                         
   6   2  18         95.91        116.24        61.93 o                         
  -7   3  18       3104.09       3212.32       219.01 o                         
  -6   3  18       4261.66       4304.77       150.45 o                         
  -5   3  18       4779.48       4667.45       142.76 o                         
  -4   3  18       6003.95       5936.77       139.78 o                         
  -3   3  18       8195.10       8218.83       162.83 o                         
  -2   3  18       7141.05       7080.44       156.20 o                         
  -1   3  18       6329.13       6435.16       140.23 o                         
   0   3  18       4411.40       4488.84       111.94 o                         
   1   3  18       3559.64       3646.75       111.45 o                         
   2   3  18       5773.14       5697.46       141.37 o                         
   3   3  18       8785.75       9038.19       235.74 o                         
   4   3  18       9529.24       9285.77       281.32 o                         
   5   3  18       9997.97      10086.52       310.17 o                         
  -6   4  18       6350.19       6695.17       398.46 o                         
  -5   4  18       9489.51       9876.53       220.12 o                         
  -4   4  18       9735.84       9993.50       228.64 o                         
  -3   4  18       7544.24       7520.16       180.48 o                         
  -2   4  18       5826.48       5788.89       145.21 o                         
  -1   4  18       2410.58       2448.14        89.19 o                         
   0   4  18       3173.92       3247.05       101.45 o                         
   1   4  18       3411.57       3434.55       112.46 o                         
   2   4  18       5424.19       5398.92       143.23 o                         
   3   4  18       6452.20       6431.66       200.60 o                         
   4   4  18       6578.73       6356.21       204.47 o                         
   5   4  18       3985.48       3706.23       315.92 o                         
  -5   5  18          3.28         29.83       110.17 o                         
  -4   5  18        216.62        285.65        63.49 o                         
  -3   5  18        812.77        823.00        61.76 o                         
  -2   5  18       1190.40       1221.11        77.54 o                         
  -1   5  18        329.06        371.69        45.30 o                         
   0   5  18        287.40        400.49        45.61 o                         
   1   5  18          9.56         41.87        34.17 o                         
   2   5  18         54.28         75.79        36.34 o                         
   3   5  18         58.64        140.39        48.84 o                         
   4   5  18         69.85        187.09        83.34 o                         
  -3   6  18       1994.00       2254.89       317.31 o                         
  -2   6  18       2719.98       2868.08       202.95 o                         
  -1   6  18       4515.42       4262.00       245.44 o                         
   0   6  18       3834.38       3907.78       291.32 o                         
  -8   1  19       5681.19       5434.44       475.34 o                         
  -7   1  19       5371.66       5607.70       313.39 o                         
  -6   1  19       6194.45       6771.01       237.78 o                         
  -5   1  19       5254.14       5069.98       169.44 o                         
  -4   1  19       9066.56       8732.68       203.45 o                         
  -3   1  19      11183.92      11450.20       216.81 o                         
  -2   1  19      14032.27      14137.14       254.66 o                         
  -1   1  19      15482.58      15343.86       264.49 o                         
   0   1  19      13336.94      13314.95       260.29 o                         
   1   1  19       8257.00       8384.31       183.17 o                         
   2   1  19       9236.84       9047.08       253.96 o                         
   3   1  19       6532.63       6810.67       186.14 o                         
   4   1  19       6040.95       5923.42       177.08 o                         
   5   1  19       6943.76       7198.07       204.26 o                         
   6   1  19       7281.42       7588.22       569.10 o                         
  -7   2  19         91.75        184.48        71.84 o                         
  -6   2  19        298.05        456.35        58.18 o                         
  -5   2  19        774.63        838.20        68.53 o                         
  -4   2  19        572.97        560.95        48.08 o                         
  -3   2  19        172.80        186.91        33.04 o                         
  -2   2  19        189.27        292.51        40.59 o                         
  -1   2  19         78.52        130.99        31.60 o                         
   0   2  19         70.13        171.92        32.50 o                         
   1   2  19         47.97         74.02        29.80 o                         
   2   2  19        237.18        248.34        37.27 o                         
   3   2  19         12.82        100.75        37.30 o                         
   4   2  19         18.34         73.46        40.43 o                         
   5   2  19        121.41        129.61        66.56 o                         
   6   2  19        105.40        480.79       169.76 o                         
  -7   3  19       1847.67       1579.90       284.98 o                         
  -6   3  19       3986.67       4044.86       278.19 o                         
  -5   3  19       2781.69       2866.60       114.28 o                         
  -4   3  19       1197.11       1202.97        73.04 o                         
  -3   3  19       1223.32       1283.90        69.84 o                         
  -2   3  19       2024.73       2158.20        92.91 o                         
  -1   3  19       2414.20       2522.18        89.02 o                         
   0   3  19       1657.07       1735.75        75.94 o                         
   1   3  19       1075.75       1254.71        69.41 o                         
   2   3  19       2562.13       2516.21       102.44 o                         
   3   3  19       4637.96       4861.83       173.90 o                         
   4   3  19       4167.46       4130.66       164.11 o                         
   5   3  19       1661.08       1930.00       203.10 o                         
  -6   4  19          6.01        -89.72       288.59 o                         
  -5   4  19         26.02       -111.44       126.46 o                         
  -4   4  19         56.64        102.86        43.48 o                         
  -3   4  19        550.05        528.25        57.47 o                         
  -2   4  19        627.97        667.70        53.41 o                         
  -1   4  19         23.94         38.76        27.64 o                         
   0   4  19        862.70        908.91        61.63 o                         
   1   4  19         60.41         82.53        37.91 o                         
   2   4  19         45.05         31.58        33.75 o                         
   3   4  19         62.77        119.87        45.32 o                         
   4   4  19         33.62        -17.66        51.94 o                         
  -4   5  19      12268.92      13267.34       574.05 o                         
  -3   5  19      10791.60      10621.12       400.40 o                         
  -2   5  19       8323.96       8266.46       229.91 o                         
  -1   5  19       6323.33       6354.22       175.34 o                         
   0   5  19      10707.26      11150.37       234.90 o                         
   1   5  19      14444.81      14453.35       360.87 o                         
   2   5  19      14472.51      14479.62       412.47 o                         
   3   5  19       9025.84       8888.43       608.57 o                         
  -7   0  20       1365.24       1463.32       254.69 o                         
  -6   0  20       1883.76       1843.18       167.29 o                         
  -5   0  20       2801.54       2667.47       175.45 o                         
  -4   0  20       8330.15       8316.06       292.13 o                         
  -3   0  20       6186.46       6393.51       218.17 o                         
  -2   0  20       5415.23       5107.85       211.19 o                         
  -1   0  20       6175.32       6185.47       231.32 o                         
   0   0  20       9650.35       9152.27       318.02 o                         
   1   0  20       7223.71       7182.37       340.61 o                         
   2   0  20       2815.27       2665.18       177.99 o                         
   3   0  20       2780.88       2719.46       240.75 o                         
   4   0  20       5037.42       4821.79       254.03 o                         
   5   0  20       9205.51       9897.59       615.21 o                         
   6   0  20       9535.83      10454.14       669.67 o                         
  -7   1  20       2920.39       2992.33       538.64 o                         
  -6   1  20       1538.88       1562.88       131.73 o                         
  -5   1  20       1367.12       1422.66        99.02 o                         
  -4   1  20       4865.66       4919.30       143.41 o                         
  -3   1  20       8307.00       8425.24       201.67 o                         
  -2   1  20       5607.52       5828.84       173.49 o                         
  -1   1  20       2569.43       2667.73       136.64 o                         
   0   1  20       1409.31       1583.02        87.67 o                         
   1   1  20       2501.14       2625.17       123.35 o                         
   2   1  20       3447.02       3456.45       130.14 o                         
   3   1  20       1455.67       1678.50        95.15 o                         
   4   1  20       2174.87       2178.22       120.71 o                         
   5   1  20       3368.36       3887.89       387.96 o                         
   6   1  20       4171.89       4260.21       424.83 o                         
  -6   2  20        740.02        651.51        84.24 o                         
  -5   2  20        711.51        811.45        66.79 o                         
  -4   2  20        771.88        771.92        64.06 o                         
  -3   2  20       2013.49       2074.96        92.68 o                         
  -2   2  20        981.63       1008.78        80.31 o                         
  -1   2  20         40.89        104.68        38.53 o                         
   0   2  20        563.91        760.77        64.08 o                         
   1   2  20        288.31        315.66        42.45 o                         
   2   2  20        560.58        560.26        62.14 o                         
   3   2  20       2347.20       2616.06       128.19 o                         
   4   2  20       1181.80       1293.12        95.69 o                         
   5   2  20        601.02        691.38       181.06 o                         
  -6   3  20       9607.96       9422.18       678.90 o                         
  -5   3  20       9920.55      10159.10       476.46 o                         
  -4   3  20       5842.16       5890.40       173.97 o                         
  -3   3  20       3753.81       4044.76       150.64 o                         
  -2   3  20       3254.00       3431.66       137.06 o                         
  -1   3  20       7545.36       7724.96       201.02 o                         
   0   3  20       5995.85       6061.37       156.83 o                         
   1   3  20       7283.45       7496.84       184.45 o                         
   2   3  20       7434.97       7691.84       223.14 o                         
   3   3  20       9418.22       9317.18       287.20 o                         
   4   3  20       6125.10       6607.99       256.44 o                         
  -4   4  20       2830.53       2931.10       261.60 o                         
  -3   4  20       2393.47       2559.63       163.77 o                         
  -2   4  20       2930.34       2946.17       116.41 o                         
  -1   4  20       2703.73       2816.51       112.95 o                         
   0   4  20       2342.28       2254.10        95.07 o                         
   1   4  20       4516.63       4465.98       149.44 o                         
   2   4  20       5588.39       5769.95       208.97 o                         
   3   4  20       6104.24       6110.57       240.91 o                         
  -2   5  20         26.69         -4.12        69.47 o                         
  -1   5  20        174.72        206.90        96.56 o                         
   0   5  20        536.58        443.88        65.21 o                         
   1   5  20        899.12        869.82        87.93 o                         
   2   5  20        312.37        465.98       161.48 o                         
  -6   1  21         74.97         19.43       114.96 o                         
  -5   1  21        239.73        119.78        89.84 o                         
  -4   1  21        554.90        587.52        64.13 o                         
  -3   1  21        121.81        189.75        40.65 o                         
  -2   1  21        488.65        617.70        61.28 o                         
  -1   1  21       1155.49       1059.25        74.48 o                         
   0   1  21        785.81        816.36        66.91 o                         
   1   1  21        182.20        165.58        39.27 o                         
   2   1  21         11.79         45.46        39.17 o                         
   3   1  21        398.55        489.15        64.31 o                         
  -6   2  21      10270.46       9259.92       653.20 o                         
  -5   2  21      10002.92       9192.53       450.89 o                         
  -4   2  21       7134.19       7358.58       198.28 o                         
  -3   2  21       8829.21       9390.59       222.21 o                         
  -2   2  21      12319.16      12290.94       360.61 o                         
  -1   2  21      14360.63      14365.35       276.13 o                         
   0   2  21      12481.96      12247.79       262.58 o                         
   1   2  21      10541.20      10467.72       240.06 o                         
   2   2  21      10914.85      10346.09       328.35 o                         
   3   2  21      13289.51      13553.79       377.20 o                         
   4   2  21      11173.73      11739.59       741.93 o                         
  -5   3  21        951.63        685.06       176.33 o                         
  -4   3  21        234.59        267.52        67.59 o                         
  -3   3  21         54.31         19.43        39.60 o                         
  -2   3  21        158.98        193.38        41.96 o                         
  -1   3  21          5.71         29.07        35.48 o                         
   0   3  21         43.61        126.49        43.65 o                         
   1   3  21         56.03         99.31        37.35 o                         
   2   3  21          0.81         61.14        42.95 o                         
   3   3  21        129.76        182.54        60.56 o                         
   4   3  21        415.12        617.47       192.32 o                         
  -3   4  21       1805.83       1784.88       197.23 o                         
  -2   4  21        764.50       1013.14       126.43 o                         
  -1   4  21       2233.92       2196.81       138.50 o                         
   0   4  21       4151.51       4128.16       207.81 o                         
   1   4  21       4606.52       4212.22       183.30 o                         
   2   4  21       3253.42       3163.32       253.99 o                         
  -4   0  22      15723.22      15324.16       884.47 o                         
  -3   0  22      16383.23      16087.46       384.14 o                         
  -2   0  22       9865.58       9882.31       288.95 o                         
  -1   0  22       4247.31       4322.58       203.92 o                         
   0   0  22       3547.55       3309.51       177.40 o                         
   1   0  22       5084.81       4813.98       297.43 o                         
   2   0  22       7905.13       7837.92       487.83 o                         
  -4   1  22       1338.07       1375.73       253.83 o                         
  -3   1  22       2159.16       2163.07       113.12 o                         
  -2   1  22       1414.47       1377.85        89.79 o                         
  -1   1  22       2127.72       2178.25       118.91 o                         
   0   1  22       2683.90       2602.64       118.69 o                         
   1   1  22       1280.99       1321.76        80.68 o                         
   2   1  22        476.59        431.36        87.57 o                         
   3   1  22        199.81         49.25        82.53 o                         
  -5   2  22        323.11        654.40       198.99 o                         
  -4   2  22        587.75        385.45       106.22 o                         
  -3   2  22        287.40        211.81        67.75 o                         
  -2   2  22        679.40        705.82        79.42 o                         
  -1   2  22       1270.27       1414.95        92.46 o                         
   0   2  22       1207.98       1227.66        92.69 o                         
   1   2  22        152.11        254.00        51.08 o                         
   2   2  22         69.48         95.60        63.03 o                         
   3   2  22         23.27        -44.46        84.79 o                         
  -3   3  22       1357.43       1370.86       139.44 o                         
  -2   3  22       1857.21       1659.59       182.80 o                         
  -1   3  22       2654.30       2490.30       180.25 o                         
   0   3  22       4575.36       4336.55       223.94 o                         
   1   3  22       3600.41       3357.48       259.85 o                         
   2   3  22       4092.46       3728.46       360.56 o                         
  -2   4  22       5114.82       5641.21       359.03 o                         
  -1   4  22       5584.16       6344.02       554.71 o                         
  -3   1  23       5760.85       6038.27       472.78 o                         
  -2   1  23       4566.42       4482.66       241.57 o                         
  -1   1  23       4888.20       4761.50       246.46 o                         
   0   1  23       4526.84       4464.07       235.01 o                         
   1   1  23       5312.91       4925.07       424.86 o                         
  -2   2  23        180.48        271.72       103.00 o                         
  -1   2  23        931.06        983.93       116.24 o                         
   0   2  23       1153.69        989.28       145.66 o                         
   1   2  23        460.62        332.11       109.46 o                         
  -2   3  23       2390.80       2280.17       316.79 o                         
   0   3  23       1540.29       1499.87       148.42 o                         
   1   3  23        733.04        478.23       193.90 o                         
   0   0  24       2796.68       2894.08       326.98 o                         
   0   1  24       2169.84       1810.93       149.04 o                         
                                                                                
