# Supplementary material for: Crystal structures of five halido gold complexes involving piperidine or pyrrolidine as ligands or (protonated) as cations
Source: Acta Crystallogr E Crystallogr Commun. 2023 Oct 10;79(Pt 11):1017–27. doi: 10.1107/S205698902300854X (PMC10626954; doi:10.1107/S205698902300854X)
Supplement: Supplementary file 4 [file e-79-01017-4sup4.hkl]

data_4                                                                          
_shelx_title ' lynn_pgj in Iba2'                                                
_shelx_refln_list_code          4                                               
_shelx_F_calc_maximum      935.38                                               
_exptl_crystal_F_000      2096.00                                               
_reflns_d_resolution_high  0.7504                                               
                                                                                
loop_                                                                           
 _space_group_symop_operation_xyz                                               
 'x, y, z'                                                                      
 '-x, -y, z'                                                                    
 'x+1/2, -y+1/2, z'                                                             
 '-x+1/2, y+1/2, z'                                                             
 'x+1/2, y+1/2, z+1/2'                                                          
 '-x+1/2, -y+1/2, z+1/2'                                                        
 'x+1, -y+1, z+1/2'                                                             
 '-x+1, y+1, z+1/2'                                                             
                                                                                
_cell_length_a    19.4014                                                       
_cell_length_b     9.7612                                                       
_cell_length_c    19.1922                                                       
_cell_angle_alpha  90.000                                                       
_cell_angle_beta   90.000                                                       
_cell_angle_gamma  90.000                                                       
                                                                                
_shelx_F_squared_multiplier     1.000                                           
                                                                                
loop_                                                                           
 _refln_index_h                                                                 
 _refln_index_k                                                                 
 _refln_index_l                                                                 
 _refln_F_squared_calc                                                          
 _refln_F_squared_meas                                                          
 _refln_F_squared_sigma                                                         
 _refln_observed_status                                                         
   2   1 -25      55194.87      58117.61      8220.69 o                         
   4   1 -25      21730.43      20135.11      5138.77 o                         
   1   2 -25          6.97       -724.63      1978.31 o                         
   3   2 -25       1299.12      -1127.47      2853.32 o                         
   0   0 -24      95566.90      92509.48     11083.69 o                         
   2   0 -24       1305.28       2675.82      2446.01 o                         
   4   0 -24      20312.17      21526.15      4963.28 o                         
   6   0 -24      30254.84      27686.55      5681.78 o                         
   8   0 -24      10650.14       3283.56      3025.58 o                         
   1   1 -24       1356.26       3099.42      1665.17 o                         
   3   1 -24        683.14      -1860.31      1860.31 o                         
   5   1 -24       1725.08       3322.59      1870.24 o                         
   7   1 -24       1004.01       -729.28      1372.97 o                         
   0   2 -24      34398.79      34533.87      4591.04 o                         
   2   2 -24       8914.90      10528.89      2608.06 o                         
   4   2 -24      48434.09      46887.36      7411.66 o                         
   6   2 -24      21330.71      21226.96      5193.25 o                         
   8   2 -24       1603.53      -1752.47      2091.55 o                         
   1   3 -24        525.51        233.97      1368.46 o                         
   3   3 -24       1371.22      -1100.06      2131.70 o                         
   0   4 -24      48262.67      45657.62      7834.58 o                         
   2   4 -24        945.15      -2034.28      2300.59 o                         
   2   1 -23      39238.48      42609.22      3399.37 o                         
   4   1 -23      15010.20      16718.89      2279.42 o                         
   6   1 -23      12723.69      12775.04      1965.15 o                         
   8   1 -23      29202.42      28237.64      4080.55 o                         
  10   1 -23         65.82      -1500.86      2122.56 o                         
   1   2 -23         63.01       1904.68      1401.07 o                         
   3   2 -23        926.02        309.84      1043.81 o                         
   5   2 -23        367.33        277.09      1168.84 o                         
   7   2 -23        546.72       2673.22      1421.78 o                         
   9   2 -23        719.55       3444.17      2602.20 o                         
   2   3 -23      31459.58      30833.86      4456.32 o                         
   4   3 -23      15216.35      14874.91      2558.05 o                         
   6   3 -23      14042.95      13822.81      3002.25 o                         
   8   3 -23      34696.92      28646.59      5509.15 o                         
   1   4 -23        310.57        905.08      1250.66 o                         
   3   4 -23        635.46       2127.24      1665.86 o                         
   5   4 -23         24.39       2283.23      3072.47 o                         
   2   5 -23      32052.45      32863.20      4504.36 o                         
   4   5 -23       8444.67       2426.25      2600.18 o                         
   0   0 -22      50722.58      41336.57      5897.66 o                         
   2   0 -22       5663.62       5259.22      1259.73 o                         
   4   0 -22      12309.15      16223.25      3027.19 o                         
   6   0 -22      17621.87      14154.62      6278.72 o                         
   8   0 -22       1168.98       2665.98      1641.96 o                         
  10   0 -22      34333.41      40924.71      7101.83 o                         
   1   1 -22        270.94       -736.50       849.90 o                         
   3   1 -22         15.03        494.85      1225.00 o                         
   5   1 -22        430.54       2175.25      1123.05 o                         
   7   1 -22         25.04        436.53      1043.07 o                         
   9   1 -22        625.35       1150.36       998.45 o                         
  11   1 -22         60.03       2526.19      2945.85 o                         
   0   2 -22      25521.44      28491.73      5408.31 o                         
   2   2 -22       3587.80       2074.66      1047.08 o                         
   4   2 -22      20511.73      23290.74      2564.43 o                         
   6   2 -22      23754.48      27497.06      2814.29 o                         
   8   2 -22       1188.91       1732.22      1206.54 o                         
  10   2 -22      22645.92      21351.38      3496.97 o                         
  12   2 -22       2888.83       6347.57      3290.49 o                         
   1   3 -22        383.13       2517.97      1430.31 o                         
   3   3 -22         23.21       -114.29      1095.58 o                         
   5   3 -22         35.10      -1323.38      1323.38 o                         
   7   3 -22         53.55       -231.66      1357.74 o                         
   9   3 -22        163.69      -1266.73      1287.25 o                         
  11   3 -22         72.60       2700.16      1991.19 o                         
   0   4 -22      19327.15      18196.94      4758.53 o                         
   2   4 -22       1769.41       1626.27      1236.98 o                         
   4   4 -22      19540.22      22954.45      3106.31 o                         
   6   4 -22      21278.92      22398.01      2996.35 o                         
   8   4 -22       2139.84       2124.82      1337.27 o                         
  10   4 -22      14617.59       9293.22      3364.40 o                         
   1   5 -22        184.88        868.82      1342.24 o                         
   3   5 -22        154.87        636.79      1793.14 o                         
   5   5 -22        127.57      -1893.30      1893.30 o                         
   7   5 -22        120.69        939.08      1801.90 o                         
   0   6 -22      24165.37      27720.29      3791.53 o                         
   2   6 -22       3653.42       4248.63      1395.88 o                         
   4   6 -22      10849.65      10759.86      2178.68 o                         
   2   1 -21      27348.48      31037.34      2121.06 o                         
   4   1 -21       6032.42       6421.23      1300.95 o                         
   6   1 -21       5900.81       4907.09      1753.60 o                         
   8   1 -21      19337.06      22233.33      2591.73 o                         
  10   1 -21        216.44       2016.17      1443.01 o                         
  12   1 -21      25393.18      21662.61      3783.96 o                         
   1   2 -21       1308.95       3270.98      1041.57 o                         
   3   2 -21        386.87         82.22       992.58 o                         
   5   2 -21        155.20       1595.28      1149.80 o                         
   7   2 -21        311.07        328.25      1142.76 o                         
   9   2 -21        287.55       -196.56      1512.67 o                         
  11   2 -21         97.36       -871.86      1376.71 o                         
  13   2 -21        901.67       7009.38      3872.18 o                         
   2   3 -21      17389.37      16744.34      2459.16 o                         
   4   3 -21      10476.93       6552.37      1345.31 o                         
   6   3 -21       9655.96      10338.04      1823.10 o                         
   8   3 -21      26565.19      28262.34      2844.09 o                         
  10   3 -21        233.02       -353.02      1033.63 o                         
  12   3 -21      12856.69      12068.65      4296.96 o                         
   1   4 -21         88.31       1074.87      1220.77 o                         
   3   4 -21        904.53       1248.07      1184.25 o                         
   5   4 -21         62.38       -266.41      1344.91 o                         
   7   4 -21        621.15       2217.66      1273.62 o                         
   9   4 -21        569.99       3875.10      1385.82 o                         
  11   4 -21        138.10       -123.83      1743.46 o                         
   2   5 -21      22199.75      23640.10      2569.89 o                         
   4   5 -21       8504.33       5709.27      1782.60 o                         
   6   5 -21       5029.59       5993.04      1949.68 o                         
   8   5 -21      20657.93      21669.01      3764.58 o                         
  10   5 -21        251.35      -2673.29      2896.82 o                         
   1   6 -21        705.44       2479.81      1145.85 o                         
   3   6 -21         15.89       1643.83      1213.06 o                         
   5   6 -21        180.64      -1198.22      1198.22 o                         
   7   6 -21        320.90      -1388.47      2666.64 o                         
   2   7 -21      21307.84      19047.49      3493.35 o                         
   4   7 -21       7622.10       7559.68      2853.53 o                         
   0   0 -20      64001.31      69414.81      7110.69 o                         
   2   0 -20       2432.15       2603.93      1034.83 o                         
   4   0 -20       6827.63       6065.66      2349.04 o                         
   6   0 -20      26689.34      21956.42      3376.03 o                         
   8   0 -20      13045.21      11599.49      5525.38 o                         
  10   0 -20      23948.27      23646.12      3600.44 o                         
  12   0 -20      11762.71       9928.50      2744.83 o                         
  14   0 -20      22958.49      26961.72      6004.33 o                         
   1   1 -20        295.65        222.17       771.17 o                         
   3   1 -20       1974.10       3074.95       947.25 o                         
   5   1 -20       3859.35       3434.57      1735.99 o                         
   7   1 -20       1946.31       5023.36      1360.86 o                         
   9   1 -20       4146.23       7010.95      1568.68 o                         
  11   1 -20        393.06       1458.88      1295.86 o                         
  13   1 -20       1178.93       2245.18      2381.73 o                         
   0   2 -20      15172.87      16397.82      2642.06 o                         
   2   2 -20      11422.71      13168.54      1800.02 o                         
   4   2 -20      40029.33      37944.01      2963.95 o                         
   6   2 -20      18478.66      18868.12      2234.55 o                         
   8   2 -20        824.50        215.07      1422.98 o                         
  10   2 -20      37975.30      37372.54      3718.00 o                         
  12   2 -20        871.83        368.86      1442.95 o                         
  14   2 -20       8033.21       6183.29      3348.08 o                         
   1   3 -20       4343.51       3387.34      1571.88 o                         
   3   3 -20        577.64       2125.73      1077.64 o                         
   5   3 -20       1365.30       1332.62      1084.60 o                         
   7   3 -20       2151.98        407.96      1327.17 o                         
   9   3 -20        509.24       -630.80       946.68 o                         
  11   3 -20       1065.29        820.74      1097.20 o                         
  13   3 -20        936.99      -1317.38      1830.08 o                         
   0   4 -20      45441.55      42206.05      6456.02 o                         
   2   4 -20        246.53        -27.83      1259.98 o                         
   4   4 -20      17325.43      17361.54      2316.08 o                         
   6   4 -20      43111.92      40245.58      2760.24 o                         
   8   4 -20       4386.69       2652.57      1213.86 o                         
  10   4 -20      15023.61      11025.33      1903.67 o                         
  12   4 -20       7575.90       8443.69      2069.15 o                         
   1   5 -20       1597.97        293.95      1070.25 o                         
   3   5 -20       3436.30       1039.33      1267.90 o                         
   5   5 -20        222.40        685.79       945.85 o                         
   7   5 -20        246.37        871.64      1079.27 o                         
   9   5 -20        902.27        120.25      1179.45 o                         
  11   5 -20       3436.01       5839.29      1651.12 o                         
   0   6 -20      32884.76      36385.24      3607.30 o                         
   2   6 -20       8178.63       7275.72      1639.86 o                         
   4   6 -20      22025.12      17357.16      2539.75 o                         
   6   6 -20       5520.46       3870.95      2014.97 o                         
   8   6 -20        126.40       4493.46      2026.54 o                         
  10   6 -20      40662.00      41734.50      5127.08 o                         
   1   7 -20       2388.60       3890.34      1485.11 o                         
   3   7 -20        529.07      -1104.38      1501.13 o                         
   5   7 -20        461.49       2644.94      1905.94 o                         
   7   7 -20       1682.30        258.35      2149.54 o                         
   0   8 -20      28483.88      25242.41      5239.94 o                         
   2   8 -20        470.18        111.30      2654.90 o                         
   2   1 -19      87412.80      87400.45      3280.37 o                         
   4   1 -19      24603.22      23643.84      3147.50 o                         
   6   1 -19      14645.21      19223.92      2202.43 o                         
   8   1 -19      55728.58      47275.75      3421.76 o                         
  10   1 -19        617.85        719.75      1071.46 o                         
  12   1 -19      48259.75      55727.72      4086.03 o                         
  14   1 -19      18264.72      21808.29      2673.51 o                         
   1   2 -19        292.55       -107.21       657.73 o                         
   3   2 -19       3360.73       3246.53      1493.26 o                         
   5   2 -19        487.50       2365.19      1012.73 o                         
   7   2 -19        821.18       1041.26      1098.18 o                         
   9   2 -19        297.91       -202.56       950.44 o                         
  11   2 -19         74.70        871.12      1165.54 o                         
  13   2 -19        891.91       2529.19      1162.83 o                         
  15   2 -19        277.01        929.23      2258.60 o                         
   2   3 -19      45898.42      44328.57      3023.14 o                         
   4   3 -19      26481.33      24476.39      2882.60 o                         
   6   3 -19      25660.57      29119.64      2605.32 o                         
   8   3 -19      56053.64      58930.87      3814.86 o                         
  10   3 -19        101.25        976.87       947.27 o                         
  12   3 -19      25908.05      29861.71      3068.50 o                         
  14   3 -19       9509.07      16723.06      2908.26 o                         
   1   4 -19       1208.28       2061.35      1744.81 o                         
   3   4 -19        616.07       -338.92       751.16 o                         
   5   4 -19        260.99        720.78       918.98 o                         
   7   4 -19        246.06        322.01       748.04 o                         
   9   4 -19       1510.14       1631.62      1058.93 o                         
  11   4 -19        145.82       2970.74      1243.00 o                         
  13   4 -19        209.36        336.90      1191.14 o                         
   2   5 -19      39726.95      39757.80      3638.23 o                         
   4   5 -19      16141.84      16971.28      2781.81 o                         
   6   5 -19      16036.14      15532.84      1726.55 o                         
   8   5 -19      33167.16      32923.07      2942.91 o                         
  10   5 -19        368.93      -1331.70      1440.45 o                         
  12   5 -19      30742.72      28313.81      5129.86 o                         
  14   5 -19      10962.19      12294.94      4176.68 o                         
   1   6 -19        650.60       1566.35       884.67 o                         
   3   6 -19         63.93       1202.48       999.68 o                         
   5   6 -19        326.45       -271.14       943.77 o                         
   7   6 -19        133.98        115.89      1134.86 o                         
   9   6 -19        499.51       1337.96      1369.35 o                         
  11   6 -19        596.30       4484.83      1658.34 o                         
   2   7 -19      32627.54      37932.63      3738.99 o                         
   4   7 -19      12681.54      12747.48      2369.13 o                         
   6   7 -19      11792.44      10094.74      2434.88 o                         
   8   7 -19      22159.96      28802.37      5732.67 o                         
  10   7 -19         47.81        516.49      2154.57 o                         
   1   8 -19        175.71       -578.84      1113.15 o                         
   3   8 -19       1225.53        865.08      5774.68 o                         
   5   8 -19        701.52        -84.81      2110.71 o                         
   0   0 -18     164681.12     176376.98     10498.28 o                         
   2   0 -18      12630.76      12889.23      1813.17 o                         
   4   0 -18      60889.94      59463.48      4880.58 o                         
   6   0 -18      40930.23      36495.43      4569.88 o                         
   8   0 -18      13179.69      12625.75      2515.33 o                         
  10   0 -18     103221.17      96009.14     12262.59 o                         
  12   0 -18       9083.70       8892.83      2379.50 o                         
  14   0 -18      48739.50      56177.86      5961.96 o                         
  16   0 -18      21361.15      20677.94      4041.19 o                         
   1   1 -18         28.22        -23.90       622.27 o                         
   3   1 -18        115.03        596.86       666.45 o                         
   5   1 -18        273.62        359.44      1083.16 o                         
   7   1 -18         47.22        710.14       898.66 o                         
   9   1 -18       1199.78        890.32       755.36 o                         
  11   1 -18        258.88       -556.46       836.40 o                         
  13   1 -18         18.80        198.60      1300.29 o                         
  15   1 -18       1238.98       2041.17      1380.11 o                         
   0   2 -18      96308.48      90580.97      5352.07 o                         
   2   2 -18       8852.65      10203.18      1684.47 o                         
   4   2 -18      77804.47      79646.30      4001.64 o                         
   6   2 -18      67885.79      69218.34      3860.79 o                         
   8   2 -18       9713.56       9076.88      1525.89 o                         
  10   2 -18      73875.03      67795.91      4139.83 o                         
  12   2 -18       4087.71       4818.21      1305.76 o                         
  14   2 -18      38386.02      41753.20      3604.37 o                         
  16   2 -18      31144.88      29092.16      6399.30 o                         
   1   3 -18        146.75       -171.79       539.13 o                         
   3   3 -18         20.62       2890.35      1073.42 o                         
   5   3 -18         18.37       1779.90       978.41 o                         
   7   3 -18        255.97       -345.53       674.63 o                         
   9   3 -18        101.13      -1080.63      1080.63 o                         
  11   3 -18         70.47       1821.01      1205.08 o                         
  13   3 -18        136.98      -1105.84      1105.84 o                         
  15   3 -18        230.76       1501.37      1980.76 o                         
   0   4 -18      79270.77      74449.09      5603.33 o                         
   2   4 -18       5094.67       6605.55      1477.86 o                         
   4   4 -18      66567.91      67108.05      3746.75 o                         
   6   4 -18      66914.29      67477.27      3389.92 o                         
   8   4 -18       5579.23       7034.25      1897.70 o                         
  10   4 -18      56734.09      58243.97      3949.42 o                         
  12   4 -18       3801.00       4082.76      1382.42 o                         
  14   4 -18      30918.78      34091.59      4785.99 o                         
   1   5 -18         40.87       1177.13      1976.83 o                         
   3   5 -18       1129.19        -60.72       825.47 o                         
   5   5 -18        106.92        -25.62       731.99 o                         
   7   5 -18        310.73        447.84       899.66 o                         
   9   5 -18        896.95       -489.19       949.73 o                         
  11   5 -18        541.94       1634.41      1381.56 o                         
  13   5 -18        381.80        805.21      1317.30 o                         
  15   5 -18        593.17       -689.35      3072.22 o                         
   0   6 -18      98882.52     104839.15      6917.23 o                         
   2   6 -18       7660.96       5871.41      1243.55 o                         
   4   6 -18      35361.92      30735.48      2700.68 o                         
   6   6 -18      27642.06      26357.43      2526.81 o                         
   8   6 -18       4179.93       3781.05      1105.68 o                         
  10   6 -18      63306.88      62763.66      4180.39 o                         
  12   6 -18       5807.67       5254.43      2203.38 o                         
   1   7 -18       1457.84       1499.11      1293.11 o                         
   3   7 -18        376.37       -296.37       883.11 o                         
   5   7 -18        210.50       1176.66      1178.48 o                         
   7   7 -18        250.67        811.66      1043.81 o                         
   9   7 -18        773.10       6799.55      2364.63 o                         
  11   7 -18          8.42       3826.21      2184.46 o                         
   0   8 -18      50297.70      52506.54      5320.08 o                         
   2   8 -18       4532.97       2717.32      1209.39 o                         
   4   8 -18      26857.81      29773.63      3387.65 o                         
   6   8 -18      28073.95      20131.84      4537.19 o                         
   3   9 -18        637.24       1196.34      2376.78 o                         
   2   1 -17     125727.41     122494.95      3887.83 o                         
   4   1 -17      48965.73      47633.80      2995.15 o                         
   6   1 -17      46911.38      44901.41      3051.65 o                         
   8   1 -17      98196.06      92425.73      4473.91 o                         
  10   1 -17       1191.66       1736.02      1049.37 o                         
  12   1 -17      90518.94      89171.06      7198.95 o                         
  14   1 -17      24862.75      23924.61      2781.74 o                         
  16   1 -17      21831.96      26998.31      3075.14 o                         
   1   2 -17        900.84        630.81       770.51 o                         
   3   2 -17       5320.20       4117.15       856.51 o                         
   5   2 -17        364.92        307.15       768.43 o                         
   7   2 -17       1153.31       1458.60      1022.07 o                         
   9   2 -17       1171.55       1543.38      1025.90 o                         
  11   2 -17         55.91       -403.97       987.13 o                         
  13   2 -17       1031.66        405.68      1118.92 o                         
  15   2 -17         29.70         -7.29      1154.63 o                         
  17   2 -17        168.97      -1563.45      1563.45 o                         
   2   3 -17     111652.30     109925.78      3966.82 o                         
   4   3 -17      52772.32      52915.02      3205.28 o                         
   6   3 -17      62948.39      65847.31      3740.17 o                         
   8   3 -17     106716.17     105829.27      4115.21 o                         
  10   3 -17         95.43        750.85       929.54 o                         
  12   3 -17      53490.09      51988.37      3805.95 o                         
  14   3 -17      19623.68      19851.88      2620.39 o                         
  16   3 -17      24178.55      24500.09      2870.40 o                         
   1   4 -17       1102.24       2118.08      1148.44 o                         
   3   4 -17       1175.01       1142.38       729.77 o                         
   5   4 -17        100.01       1093.47      1023.38 o                         
   7   4 -17        175.81        500.35       687.25 o                         
   9   4 -17       1578.48       2161.45      1100.38 o                         
  11   4 -17         45.64        939.00      1166.22 o                         
  13   4 -17        229.07       1200.43      1381.81 o                         
  15   4 -17         45.58       -777.07      1074.60 o                         
   2   5 -17     114250.69     113154.89      4544.50 o                         
   4   5 -17      31951.79      36134.91      2758.34 o                         
   6   5 -17      32415.12      35332.92      2430.60 o                         
   8   5 -17      71514.02      72170.24      3600.83 o                         
  10   5 -17        146.11        962.47      1223.06 o                         
  12   5 -17      60548.31      65037.63      4295.66 o                         
  14   5 -17      20662.05      22462.45      2793.42 o                         
  16   5 -17      16607.50      18346.47      5556.61 o                         
   1   6 -17        758.51       1599.06       958.68 o                         
   3   6 -17        616.36          1.30       962.27 o                         
   5   6 -17        159.85       -734.62       734.62 o                         
   7   6 -17        116.88       -887.58       887.58 o                         
   9   6 -17        511.74       -567.97      1004.77 o                         
  11   6 -17        955.02       1227.18      1135.75 o                         
  13   6 -17          9.36       1925.64      1540.92 o                         
  15   6 -17         76.68        441.49      1607.85 o                         
   2   7 -17      68465.67      67821.18      3463.85 o                         
   4   7 -17      23060.54      20590.53      2007.61 o                         
   6   7 -17      17585.06      18195.52      2046.27 o                         
   8   7 -17      47182.79      49344.54      3164.59 o                         
  10   7 -17         21.19        188.15      1178.93 o                         
  12   7 -17      48349.52      47055.38      4461.41 o                         
   1   8 -17         17.96         70.31       968.00 o                         
   3   8 -17       1736.85       2740.95      1439.04 o                         
   5   8 -17        915.85        880.44      1156.87 o                         
   7   8 -17        794.71       3047.14      2513.85 o                         
   2   9 -17      30485.17      24012.02      5781.22 o                         
   4   9 -17      16590.03      15858.28      4686.94 o                         
   6   9 -17      15644.93      12334.30      4232.90 o                         
   0   0 -16     392962.88     382982.75     14408.56 o                         
   2   0 -16       7693.66       8405.58      1721.32 o                         
   4   0 -16      71607.83      68204.33      4880.90 o                         
   6   0 -16      92040.77      82868.61      5936.73 o                         
   8   0 -16      18016.19      16929.70      2756.52 o                         
  10   0 -16     115607.22     109452.20      6999.86 o                         
  12   0 -16      31810.11      32292.46      4099.64 o                         
  14   0 -16      66606.52      60730.43      5854.37 o                         
  16   0 -16      21106.90      18469.45      4419.55 o                         
  18   0 -16        955.58       -681.41      2473.77 o                         
   1   1 -16       1861.51       2027.22       772.21 o                         
   3   1 -16       1530.44       1578.25       615.62 o                         
   5   1 -16       5609.56       4015.29      1308.97 o                         
   7   1 -16       2614.88       3845.90      1032.93 o                         
   9   1 -16       6905.13       5887.63      1252.31 o                         
  11   1 -16        832.68       2257.35      1271.12 o                         
  13   1 -16       1530.40       1651.59      1193.34 o                         
  15   1 -16         13.89        461.76      1084.76 o                         
  17   1 -16       1658.93       1250.99      1449.22 o                         
   0   2 -16     122304.91     130591.96      5958.46 o                         
   2   2 -16      27448.68      26858.87      1798.61 o                         
   4   2 -16     142118.41     139151.30      4934.04 o                         
   6   2 -16      75063.97      76043.07      3806.64 o                         
   8   2 -16       2637.16       1860.09       833.84 o                         
  10   2 -16     132217.12     129781.63      5439.26 o                         
  12   2 -16       1579.37       2532.03      1111.58 o                         
  14   2 -16      31437.53      36084.97      3266.08 o                         
  16   2 -16      50641.90      52828.91      4180.77 o                         
   1   3 -16       2968.21       3070.75       845.72 o                         
   3   3 -16       1831.28       2207.35       681.25 o                         
   5   3 -16       2559.21       3160.15       980.37 o                         
   7   3 -16       4218.63       3545.73       853.27 o                         
   9   3 -16       1248.90       1266.25       876.29 o                         
  11   3 -16       1615.66       2625.90      1794.89 o                         
  13   3 -16       1937.25       2783.97      1140.59 o                         
  15   3 -16        739.43       2462.34      1284.30 o                         
  17   3 -16        292.35       1257.35      1310.88 o                         
   0   4 -16     108124.58     111737.90      5517.97 o                         
   2   4 -16       2195.26       1507.45       596.13 o                         
   4   4 -16      55127.84      52051.57      3102.29 o                         
   6   4 -16     118390.95     115386.77      4179.10 o                         
   8   4 -16      19682.60      17579.03      1673.19 o                         
  10   4 -16      52827.68      49707.16      3466.90 o                         
  12   4 -16       6309.45       5054.42      1845.38 o                         
  14   4 -16      58059.80      56669.67      5803.69 o                         
  16   4 -16      22938.45      24882.79      3161.27 o                         
   1   5 -16       3060.11       5466.51      1274.35 o                         
   3   5 -16       6225.09       5180.89      1152.78 o                         
   5   5 -16        613.20        971.78       655.04 o                         
   7   5 -16        323.30        437.06       910.26 o                         
   9   5 -16        241.59       1288.54       821.02 o                         
  11   5 -16       2556.17       3765.20      1266.59 o                         
  13   5 -16         65.44       1432.22      1201.65 o                         
  15   5 -16       5256.20       3607.33      2059.04 o                         
  17   5 -16       1122.59       1684.53      2908.35 o                         
   0   6 -16      79624.03      85548.58      5823.91 o                         
   2   6 -16      20511.60      22495.17      2268.99 o                         
   4   6 -16      61400.07      62695.09      3148.32 o                         
   6   6 -16      19217.23      19481.73      1889.41 o                         
   8   6 -16       4128.16       3705.84       995.22 o                         
  10   6 -16      86757.70      91611.17      4892.98 o                         
  12   6 -16       2432.47        914.47      1107.71 o                         
  14   6 -16      25363.94      25773.85      3513.52 o                         
  16   6 -16      26302.80      25232.93      7958.46 o                         
   1   7 -16       3762.90       2966.79       896.28 o                         
   3   7 -16       1129.57       1518.31       858.98 o                         
   5   7 -16        292.98       1289.95      1170.90 o                         
   7   7 -16       1707.42       1240.01       683.10 o                         
   9   7 -16         68.49       -163.78       844.83 o                         
  11   7 -16        980.08       2665.59      1181.77 o                         
  13   7 -16       1942.07        786.19      1586.26 o                         
   0   8 -16      73492.06      90872.75      6532.60 o                         
   2   8 -16       2146.49       2137.31      1106.87 o                         
   4   8 -16      26899.68      26113.46      2979.30 o                         
   6   8 -16      42872.55      46204.39      3709.68 o                         
   8   8 -16      13856.48      18928.55      2932.83 o                         
  10   8 -16      27678.61      25085.81      5511.86 o                         
  12   8 -16       8148.10       5431.32      3562.79 o                         
   1   9 -16        608.65       1901.40      1205.23 o                         
   3   9 -16        979.17      -1582.15      2514.16 o                         
   5   9 -16       1195.75       1480.34      2326.29 o                         
   7   9 -16        258.22        906.86      1630.47 o                         
   2   1 -15     116604.29     110628.78      3208.46 o                         
   4   1 -15      42641.39      41704.17      2644.09 o                         
   6   1 -15      35931.19      38071.77      2620.01 o                         
   8   1 -15      82002.56      81612.07      5125.65 o                         
  10   1 -15         99.32        124.82       737.56 o                         
  12   1 -15      84758.64      81664.70      4463.66 o                         
  14   1 -15      26406.43      23847.76      2612.91 o                         
  16   1 -15      21127.82      23038.85      2784.45 o                         
  18   1 -15      29358.20      33863.86      3472.62 o                         
   1   2 -15        745.73        724.38       386.32 o                         
   3   2 -15       5028.66       5891.08       742.28 o                         
   5   2 -15        252.64        630.10       683.57 o                         
   7   2 -15       1457.04       2444.03      1017.09 o                         
   9   2 -15       2506.37       2987.53       828.34 o                         
  11   2 -15        348.49         16.83      1208.46 o                         
  13   2 -15       2059.42       1650.71      1026.52 o                         
  15   2 -15        656.20       1211.50      1299.19 o                         
  17   2 -15        112.72        700.98      2024.74 o                         
   2   3 -15      88624.50      91801.12      3375.18 o                         
   4   3 -15      46352.38      46115.00      2152.83 o                         
   6   3 -15      51739.41      49229.94      3006.79 o                         
   8   3 -15      94534.34      95773.31      3700.24 o                         
  10   3 -15        355.35        426.88       828.33 o                         
  12   3 -15      40527.77      41021.82      3216.87 o                         
  14   3 -15      19022.87      21776.90      3037.45 o                         
  16   3 -15      18478.98      20759.38      2685.01 o                         
  18   3 -15      54478.24      56162.16      4483.48 o                         
   1   4 -15        303.39        507.03       656.20 o                         
   3   4 -15       2479.26       2201.37       598.53 o                         
   5   4 -15         48.11        184.70       631.01 o                         
   7   4 -15        839.48        183.94       735.88 o                         
   9   4 -15       1313.20       1506.34       716.00 o                         
  11   4 -15        128.57       1553.94      1011.99 o                         
  13   4 -15        414.16       1215.61      1256.59 o                         
  15   4 -15         62.83        666.48       950.80 o                         
  17   4 -15         13.87       2164.86      1706.77 o                         
   2   5 -15      94506.20      90213.98      3455.76 o                         
   4   5 -15      22488.56      24773.83      1864.61 o                         
   6   5 -15      21571.32      22882.00      1943.90 o                         
   8   5 -15      64581.70      64923.50      3279.08 o                         
  10   5 -15        137.57        345.85       840.44 o                         
  12   5 -15      55636.25      54913.59      3841.44 o                         
  14   5 -15      18135.93      22209.46      2705.39 o                         
  16   5 -15      11381.12      11877.62      2112.93 o                         
  18   5 -15      27133.50      36039.05      7803.90 o                         
   1   6 -15        428.24       1813.67       766.74 o                         
   3   6 -15        279.70        424.35       627.53 o                         
   5   6 -15         53.62        357.96       752.92 o                         
   7   6 -15        391.04        995.80       803.91 o                         
   9   6 -15        398.31       -122.58       776.88 o                         
  11   6 -15        157.95       -234.52       788.14 o                         
  13   6 -15          9.08       1134.42      1025.78 o                         
  15   6 -15         31.18      -1181.24      1181.24 o                         
  17   6 -15         39.71      -2162.66      2162.66 o                         
   2   7 -15      63154.75      63905.59      3144.76 o                         
   4   7 -15      16933.03      17305.73      1558.65 o                         
   6   7 -15      11664.05      13786.80      1455.56 o                         
   8   7 -15      45318.89      46000.76      2932.59 o                         
  10   7 -15        669.78       -265.32      1020.04 o                         
  12   7 -15      51723.95      56184.60      4083.83 o                         
  14   7 -15      10117.91      11368.19      2395.26 o                         
   1   8 -15         14.03        396.38       916.83 o                         
   3   8 -15       2288.67       1902.07      1314.80 o                         
   5   8 -15        552.81       2304.43      1821.27 o                         
   7   8 -15       1594.44       2838.05      1209.27 o                         
   9   8 -15        148.04         43.65      1090.20 o                         
  11   8 -15         98.06      -1921.49      1921.49 o                         
  13   8 -15        493.00         62.45      3170.32 o                         
   2   9 -15      30992.22      37505.62      9118.00 o                         
   4   9 -15      14983.84      14488.11      2936.40 o                         
   6   9 -15      14345.90      11415.32      2805.87 o                         
   8   9 -15      37755.76      54312.52      8334.72 o                         
   3  10 -15        183.20       -128.51      2761.54 o                         
   5  10 -15        853.07      -1204.40      2182.28 o                         
   0   0 -14     117390.59     110615.16      7212.43 o                         
   2   0 -14      11473.83      14436.57      1914.47 o                         
   4   0 -14      28568.94      27258.36      2927.73 o                         
   6   0 -14      26415.29      27762.51      3038.42 o                         
   8   0 -14       8111.21       8804.38      2945.95 o                         
  10   0 -14      93959.37      93469.70      6101.90 o                         
  12   0 -14       9771.38      13370.76      2637.31 o                         
  14   0 -14      34756.85      30323.61      4786.81 o                         
  16   0 -14      21951.13      22182.70      6576.81 o                         
  18   0 -14       2577.72       3431.03      2283.30 o                         
   1   1 -14       1282.48       1109.36       515.39 o                         
   3   1 -14        614.46        703.75       393.08 o                         
   5   1 -14       1000.41        913.12       906.84 o                         
   7   1 -14        203.36        408.05       799.85 o                         
   9   1 -14       1536.44       3071.49      1101.36 o                         
  11   1 -14        330.54        255.55       759.16 o                         
  13   1 -14        408.72       -196.14      1324.09 o                         
  15   1 -14       3042.54       2568.37      1139.43 o                         
  17   1 -14         26.08        809.65      1513.73 o                         
  19   1 -14        222.72       1733.81      2134.40 o                         
   0   2 -14      55351.98      56574.31      2647.01 o                         
   2   2 -14       6976.08       7713.92       646.83 o                         
   4   2 -14      57070.32      58473.38      2062.40 o                         
   6   2 -14      61824.18      59071.01      2564.66 o                         
   8   2 -14       8255.32       9322.94      1293.41 o                         
  10   2 -14      58532.62      60807.18      3445.88 o                         
  12   2 -14       3983.91       3000.72       810.25 o                         
  14   2 -14      28579.14      28123.58      3425.87 o                         
  16   2 -14      36016.50      41039.89      3545.95 o                         
  18   2 -14       2604.32       1458.52      1361.44 o                         
   1   3 -14        530.22        127.10       312.80 o                         
   3   3 -14        417.98        -49.82       325.03 o                         
   5   3 -14         38.58         98.81       625.59 o                         
   7   3 -14         48.41         32.53       682.56 o                         
   9   3 -14         31.99       -592.98       592.98 o                         
  11   3 -14        642.88       -283.56       804.41 o                         
  13   3 -14        485.89        -57.00      1693.39 o                         
  15   3 -14        635.78        159.60      1214.11 o                         
  17   3 -14         50.79       1511.33      1206.95 o                         
  19   3 -14         57.65       -699.28      2146.20 o                         
   0   4 -14      57118.07      54413.64      5129.84 o                         
   2   4 -14       5708.48       5865.20       905.59 o                         
   4   4 -14      66906.33      64281.23      2071.23 o                         
   6   4 -14      65300.45      69587.57      3081.68 o                         
   8   4 -14       4981.87       5094.02      1024.48 o                         
  10   4 -14      41471.77      42200.97      2571.75 o                         
  12   4 -14       5765.69       5568.83      1265.83 o                         
  14   4 -14      26895.00      31049.87      2972.56 o                         
  16   4 -14      37186.41      46021.30      3816.83 o                         
  18   4 -14       2416.65       2117.68      2035.95 o                         
   1   5 -14        426.77        852.47       565.61 o                         
   3   5 -14       1049.60        359.94       616.55 o                         
   5   5 -14       1009.61       1303.38       749.59 o                         
   7   5 -14        750.26       2046.45       818.81 o                         
   9   5 -14        730.53        689.86       704.20 o                         
  11   5 -14        634.32       1599.72      1257.13 o                         
  13   5 -14        353.86        191.74       953.62 o                         
  15   5 -14       1553.05       3157.11      1298.01 o                         
  17   5 -14          9.94       -262.99      1418.95 o                         
   0   6 -14      96371.14      95169.35      4054.30 o                         
   2   6 -14      11054.97       9454.35      1059.49 o                         
   4   6 -14      31444.10      35393.30      2260.84 o                         
   6   6 -14      24311.90      23517.27      1912.08 o                         
   8   6 -14       3608.26       4086.83      1268.23 o                         
  10   6 -14      55297.77      61105.57      3322.95 o                         
  12   6 -14      11760.91      11890.64      1931.95 o                         
  14   6 -14      21702.36      23249.32      3575.43 o                         
  16   6 -14      16886.12      21488.10      2847.05 o                         
  18   6 -14       1709.08       2672.04      2138.07 o                         
   1   7 -14       1078.81        446.21       644.11 o                         
   3   7 -14        167.76        790.48       694.90 o                         
   5   7 -14        446.13        992.02       683.06 o                         
   7   7 -14        256.87       1343.79       915.13 o                         
   9   7 -14       1189.68       2738.36       968.30 o                         
  11   7 -14        394.91       -158.36      1017.44 o                         
  13   7 -14        422.54       -199.17      1117.26 o                         
  15   7 -14        648.34        640.89      1427.50 o                         
   0   8 -14      35512.86      36830.34      6517.47 o                         
   2   8 -14       6913.49       6006.50      1575.74 o                         
   4   8 -14      21955.08      25067.57      2839.99 o                         
   6   8 -14      31904.98      31337.87      2469.72 o                         
   8   8 -14       4134.67       3120.21       948.56 o                         
  10   8 -14      31234.17      32711.63      3810.89 o                         
  12   8 -14       4054.26       2879.91      1394.96 o                         
  14   8 -14      10786.46       5407.43      3449.70 o                         
   1   9 -14        290.51       5518.11      3580.80 o                         
   3   9 -14        293.71      -1356.39      1525.39 o                         
   5   9 -14        220.70       5828.54      2259.80 o                         
   7   9 -14        546.03       -188.23      3795.23 o                         
   9   9 -14        111.09       2530.44      1587.01 o                         
  11   9 -14         11.97       1884.79      2722.24 o                         
   0  10 -14      15283.76      16318.95      4751.43 o                         
   2  10 -14       1740.30        580.36      1522.50 o                         
   4  10 -14      20121.52      15794.07      4200.87 o                         
   6  10 -14      23268.39      23992.88      5476.34 o                         
   8  10 -14       1486.07       4921.25      2441.76 o                         
   2   1 -13     112717.47     110356.13      2417.50 o                         
   4   1 -13      21713.71      18146.99      1209.44 o                         
   6   1 -13      12151.86      12025.62      1596.60 o                         
   8   1 -13      53538.34      54724.73      3055.99 o                         
  10   1 -13       2517.47       1851.73       674.77 o                         
  12   1 -13      56810.17      61027.52      4463.58 o                         
  14   1 -13      24819.06      26381.91      2605.30 o                         
  16   1 -13       5530.38       7233.46      1563.93 o                         
  18   1 -13      23690.04      24960.24      4241.55 o                         
  20   1 -13        523.47       1327.13      1452.41 o                         
   1   2 -13       1862.64       1662.37       402.71 o                         
   3   2 -13       6271.43       5380.91       540.85 o                         
   5   2 -13        853.76        666.43       441.94 o                         
   7   2 -13       2059.79       1993.48       625.34 o                         
   9   2 -13       2054.14       2119.76       729.01 o                         
  11   2 -13        278.35       -265.00       495.17 o                         
  13   2 -13       1259.99       1132.63      1083.31 o                         
  15   2 -13        707.07       -454.61      1061.21 o                         
  17   2 -13         76.18       2072.76      1389.92 o                         
  19   2 -13        360.81       -648.13      1323.76 o                         
   2   3 -13      37055.31      37807.42      1629.99 o                         
   4   3 -13      33654.69      30603.96      1199.35 o                         
   6   3 -13      21000.73      18654.98      1422.60 o                         
   8   3 -13      73455.84      76958.40      3125.74 o                         
  10   3 -13        513.08        754.48       596.53 o                         
  12   3 -13      24739.18      26551.44      2497.05 o                         
  14   3 -13      10235.33       9350.98      1703.60 o                         
  16   3 -13      10868.64      12635.81      2071.14 o                         
  18   3 -13      42493.80      42084.18      3775.29 o                         
  20   3 -13        673.59      -1166.25      3151.57 o                         
   1   4 -13        769.96       1742.40      1250.65 o                         
   3   4 -13       3590.31       3749.65       555.40 o                         
   5   4 -13        683.30        988.84       694.91 o                         
   7   4 -13        661.40       1051.42       735.06 o                         
   9   4 -13       2773.51       2437.23       754.97 o                         
  11   4 -13         18.31       -277.43       729.38 o                         
  13   4 -13       1157.42       -281.19      1504.56 o                         
  15   4 -13        103.33       1004.08      1587.59 o                         
  17   4 -13        253.75       1431.08      1361.64 o                         
  19   4 -13        289.11      -1701.61      2537.12 o                         
   2   5 -13      41212.59      41513.32      1791.37 o                         
   4   5 -13      15403.24      14685.40      1393.79 o                         
   6   5 -13       9142.20      10903.73      1255.21 o                         
   8   5 -13      39995.66      44729.47      2563.83 o                         
  10   5 -13         78.92        581.72       709.48 o                         
  12   5 -13      40149.09      36855.48      3027.94 o                         
  14   5 -13      12737.76      11588.43      1942.47 o                         
  16   5 -13      10732.26       8947.46      1684.56 o                         
  18   5 -13      19504.85      24051.55      3214.38 o                         
   1   6 -13       1281.91        825.69       481.68 o                         
   3   6 -13        246.81        412.57       611.56 o                         
   5   6 -13        302.21        173.74       626.42 o                         
   7   6 -13        636.10       1226.61       717.17 o                         
   9   6 -13        779.91        909.18       736.83 o                         
  11   6 -13        514.56       1072.55       815.96 o                         
  13   6 -13         84.13       1751.19      1140.77 o                         
  15   6 -13        118.65       -435.77      1088.79 o                         
  17   6 -13        178.82       3077.15      1462.79 o                         
   2   7 -13      44644.12      46867.08      2212.35 o                         
   4   7 -13      10572.29       7361.01       986.56 o                         
   6   7 -13      10001.45      11632.35      1348.54 o                         
   8   7 -13      22935.21      23431.94      1927.69 o                         
  10   7 -13        126.91        296.65       813.35 o                         
  12   7 -13      36530.07      41298.57      3359.95 o                         
  14   7 -13      13353.49      11655.19      2038.19 o                         
  16   7 -13       5519.46       4941.78      1476.92 o                         
   1   8 -13        589.64        856.43       897.76 o                         
   3   8 -13       4256.39       3686.41      1041.93 o                         
   5   8 -13        192.53        715.74       922.18 o                         
   7   8 -13        690.75        621.56       826.48 o                         
   9   8 -13         61.52       -853.81      1095.22 o                         
  11   8 -13        110.56       -281.82      1203.05 o                         
  13   8 -13       2024.25        292.65      2211.43 o                         
  15   8 -13        441.31       -616.81      3039.18 o                         
   2   9 -13      24751.94      28051.66      4063.82 o                         
   4   9 -13      11346.05      11232.22      3959.95 o                         
   6   9 -13      14740.09      12931.38      2940.63 o                         
   8   9 -13      27491.89      24660.91      3722.82 o                         
  10   9 -13         33.72      -1010.26      1010.26 o                         
  12   9 -13      11341.35       8109.44      2936.16 o                         
   1  10 -13         69.45      -1767.02      1767.02 o                         
   3  10 -13         46.42         97.53      1787.10 o                         
   5  10 -13        162.20      -2314.45      2508.09 o                         
   7  10 -13         87.76      -3675.39      3675.39 o                         
   9  10 -13        740.21         78.15      2760.79 o                         
   0   0 -12     165206.45     158346.42      5086.02 o                         
   2   0 -12       7643.93       7831.28       962.66 o                         
   4   0 -12       9874.93       9639.05      1651.16 o                         
   6   0 -12      53660.27      56466.06      4032.77 o                         
   8   0 -12      18419.62      21374.79      3881.58 o                         
  10   0 -12      57063.84      55226.12      2346.51 o                         
  12   0 -12      35026.01      33011.93      3766.62 o                         
  14   0 -12      51610.59      50386.53      5998.62 o                         
  16   0 -12      13003.98      15046.12      3160.08 o                         
  18   0 -12        719.34       -659.04      2420.56 o                         
  20   0 -12      32398.67      41754.84      5442.17 o                         
   1   1 -12         86.95        -42.99       399.73 o                         
   3   1 -12       3577.92       4160.02       431.48 o                         
   5   1 -12      13530.29      12845.53      1145.24 o                         
   7   1 -12       5421.23       3914.49       895.25 o                         
   9   1 -12      12667.67      11704.71      1107.47 o                         
  11   1 -12       1127.59       1558.78       648.44 o                         
  13   1 -12       1255.91        656.35       936.09 o                         
  15   1 -12        206.67       -233.82      1003.42 o                         
  17   1 -12       2504.28       1968.43      1073.05 o                         
  19   1 -12        206.90        538.17      1411.61 o                         
  21   1 -12       3161.24       3544.89      3178.32 o                         
   0   2 -12      26047.57      25945.72      1817.03 o                         
   2   2 -12      31317.29      31682.63      1159.40 o                         
   4   2 -12      91059.45      90844.84      2147.34 o                         
   6   2 -12      47182.09      46957.05      2137.42 o                         
   8   2 -12       1349.36       2812.80      1199.45 o                         
  10   2 -12      68434.30      71097.02      2811.17 o                         
  12   2 -12       2140.68       1777.06       893.75 o                         
  14   2 -12      12842.52      13165.69      1870.99 o                         
  16   2 -12      56182.33      59090.11      4051.34 o                         
  18   2 -12       6937.08       8971.82      1893.57 o                         
  20   2 -12      21427.18      22111.29      2818.46 o                         
   1   3 -12       9339.30       9293.99       633.08 o                         
   3   3 -12       2287.72       1942.84       363.67 o                         
   5   3 -12        790.27        648.33       464.47 o                         
   7   3 -12       3655.70       2710.36       610.04 o                         
   9   3 -12       1524.04       1264.60       649.73 o                         
  11   3 -12       1816.35       2239.98       691.85 o                         
  13   3 -12       3224.58       3182.95      1492.32 o                         
  15   3 -12       3082.85       3619.53      1348.97 o                         
  17   3 -12        314.78        977.53      1377.56 o                         
  19   3 -12       1267.84       2434.59      1651.08 o                         
   0   4 -12      79064.84      80203.91      4007.68 o                         
   2   4 -12        482.75        203.23       594.98 o                         
   4   4 -12      40137.32      36492.65      1969.78 o                         
   6   4 -12      92521.88      86890.91      2508.29 o                         
   8   4 -12      12110.05      13009.96      1966.38 o                         
  10   4 -12      21909.80      23192.17      1846.25 o                         
  12   4 -12      11898.19      11829.53      1786.44 o                         
  14   4 -12      34276.08      36270.53      3101.10 o                         
  16   4 -12      27083.17      25901.37      2790.35 o                         
  18   4 -12        298.92        669.78      1549.62 o                         
  20   4 -12      36420.27      31641.80      4028.21 o                         
   1   5 -12       6282.86       5213.95       733.22 o                         
   3   5 -12       5289.00       4220.16       579.55 o                         
   5   5 -12        877.11        -49.07       646.49 o                         
   7   5 -12        642.82       -382.53       633.36 o                         
   9   5 -12         21.12       -168.70       608.30 o                         
  11   5 -12       7462.88       8548.48      1331.20 o                         
  13   5 -12        606.58       -466.95      1412.41 o                         
  15   5 -12       3991.35       2550.20      1095.76 o                         
  17   5 -12       1015.53        421.40      2483.32 o                         
  19   5 -12       1689.30       -119.80      1696.00 o                         
   0   6 -12      66617.02      68528.68      3826.32 o                         
   2   6 -12      15325.15      16076.87      1064.82 o                         
   4   6 -12      37658.66      35473.96      2122.81 o                         
   6   6 -12       7727.25       9379.55      1250.41 o                         
   8   6 -12        330.27        603.99       770.25 o                         
  10   6 -12      84029.06      82305.40      3712.67 o                         
  12   6 -12       2408.77       2407.50      1008.92 o                         
  14   6 -12      14274.48      18766.69      2368.53 o                         
  16   6 -12      20686.36      25069.97      3217.21 o                         
  18   6 -12       2733.88       6845.70      2357.97 o                         
   1   7 -12       4372.86       4174.38       729.11 o                         
   3   7 -12       2094.95       1765.22       640.09 o                         
   5   7 -12        654.41       1461.69       727.76 o                         
   7   7 -12       2533.52       2626.27       941.79 o                         
   9   7 -12        200.75       1089.10       680.34 o                         
  11   7 -12        613.45       1683.24       887.94 o                         
  13   7 -12       1350.76        431.44       841.21 o                         
  15   7 -12       4051.74       2664.39      1120.12 o                         
  17   7 -12        131.42        820.96      1272.85 o                         
   0   8 -12      48967.30      55592.15      4600.54 o                         
   2   8 -12        918.60       -804.76       804.76 o                         
   4   8 -12       9587.32      10672.86      1584.74 o                         
   6   8 -12      40456.32      37442.24      2587.65 o                         
   8   8 -12       8243.73       8154.36      1400.42 o                         
  10   8 -12      26739.92      25326.36      2623.78 o                         
  12   8 -12       6115.59       5920.97      3412.11 o                         
  14   8 -12      19185.77      23131.59      3156.99 o                         
   1   9 -12        220.21      -1370.84      1370.84 o                         
   3   9 -12       3832.88        922.58      1254.56 o                         
   5   9 -12       1399.37       2841.09      1747.61 o                         
   7   9 -12         16.95        471.53      2462.32 o                         
   9   9 -12       2631.81       3368.44      1475.66 o                         
  11   9 -12       1155.49       4975.21      1684.88 o                         
  13   9 -12        491.84        269.56      2014.05 o                         
   0  10 -12      11337.60      14194.93      4400.09 o                         
   2  10 -12       4604.69       -223.15      1668.96 o                         
   4  10 -12      32612.54      34478.19      4765.52 o                         
   6  10 -12      16520.22      22102.20      3994.44 o                         
   8  10 -12        127.62      -1518.97      1518.97 o                         
  10  10 -12      21935.67      14294.88      4203.12 o                         
   2   1 -11     127253.23     129612.65      2375.34 o                         
   4   1 -11      22599.29      23245.09      1140.14 o                         
   6   1 -11      24835.18      23838.24      1560.62 o                         
   8   1 -11      89318.65      90629.13      3690.80 o                         
  10   1 -11        120.70        180.33       431.61 o                         
  12   1 -11     107346.15     107910.23      8455.99 o                         
  14   1 -11      22850.01      21815.84      2534.61 o                         
  16   1 -11      14903.93      16821.24      2263.42 o                         
  18   1 -11      37687.20      39126.05      4442.40 o                         
  20   1 -11        234.38         33.36      1219.75 o                         
   1   2 -11       3882.98       3698.11       387.22 o                         
   3   2 -11       4127.21       3828.49       421.61 o                         
   5   2 -11         76.31         96.50       421.06 o                         
   7   2 -11       4302.37       3132.60       784.03 o                         
   9   2 -11       2095.91        601.19       488.39 o                         
  11   2 -11        294.39        622.02       533.48 o                         
  13   2 -11       6903.64       4409.70      1038.74 o                         
  15   2 -11        379.06       2135.80      1335.47 o                         
  17   2 -11        686.09        -94.11      1267.39 o                         
  19   2 -11        350.36        897.09      2488.61 o                         
  21   2 -11        179.65       1680.69      1334.22 o                         
   2   3 -11      77947.12      72932.14      1651.11 o                         
   4   3 -11      44391.74      43379.12      1903.19 o                         
   6   3 -11      56936.48      55901.67      2036.58 o                         
   8   3 -11     107371.47     109958.13      3822.02 o                         
  10   3 -11         42.68        410.50       869.52 o                         
  12   3 -11      42672.85      37924.69      2848.19 o                         
  14   3 -11      19591.68      17550.21      2120.78 o                         
  16   3 -11      20373.97      18912.11      2348.15 o                         
  18   3 -11      65538.20      67909.20      4563.58 o                         
  20   3 -11        199.90       1698.85      1232.88 o                         
   1   4 -11       1522.39       1084.65      1110.25 o                         
   3   4 -11       4929.35       4825.54       584.00 o                         
   5   4 -11        650.42        314.66       276.25 o                         
   7   4 -11        434.55        834.94       385.03 o                         
   9   4 -11       3633.84       4380.26       613.59 o                         
  11   4 -11        299.97       1366.56       683.46 o                         
  13   4 -11        861.56        420.93      1507.47 o                         
  15   4 -11         41.28       -957.68       957.68 o                         
  17   4 -11         71.68        888.42      1106.08 o                         
  19   4 -11       1002.01       4486.89      1567.44 o                         
  21   4 -11         40.49       1918.15      2548.93 o                         
   2   5 -11     102266.37     102538.72      2614.56 o                         
   4   5 -11      35692.12      36232.97      1744.50 o                         
   6   5 -11      27213.22      30926.07      2745.59 o                         
   8   5 -11      67549.77      69725.95      3075.86 o                         
  10   5 -11        816.41        203.40       632.10 o                         
  12   5 -11      56370.13      58061.57      3721.71 o                         
  14   5 -11      29924.34      29580.74      2818.26 o                         
  16   5 -11      14783.88      13196.20      2046.16 o                         
  18   5 -11      26579.91      29459.43      3111.91 o                         
  20   5 -11        269.08       -408.54      2299.40 o                         
   1   6 -11       4536.89       3510.06      1180.14 o                         
   3   6 -11        910.61        880.20       339.17 o                         
   5   6 -11       1082.23        765.36       452.17 o                         
   7   6 -11        506.31        455.24       730.26 o                         
   9   6 -11        567.75        306.99       700.68 o                         
  11   6 -11       1584.80         82.72       835.07 o                         
  13   6 -11        351.76       3021.61      1162.19 o                         
  15   6 -11        473.38        315.29      1026.02 o                         
  17   6 -11         24.31      -1026.75      1360.50 o                         
  19   6 -11        946.73       2354.38      1765.89 o                         
   2   7 -11      73954.42      72652.41      2589.94 o                         
   4   7 -11      31485.60      32317.84      1932.81 o                         
   6   7 -11      17363.45      21594.22      1659.11 o                         
   8   7 -11      46195.78      47003.04      2553.31 o                         
  10   7 -11        456.77        769.99       903.95 o                         
  12   7 -11      48337.07      51633.25      4108.61 o                         
  14   7 -11      21929.11      22540.37      2322.65 o                         
  16   7 -11       6200.05       6698.98      1463.52 o                         
  18   7 -11      17012.15      20056.16      2652.83 o                         
   1   8 -11        115.97       1379.02       812.45 o                         
   3   8 -11       4842.48       3667.41      1616.03 o                         
   5   8 -11       1674.01       2179.05       897.65 o                         
   7   8 -11       1640.31       1983.94       832.45 o                         
   9   8 -11        253.95       -215.54       720.95 o                         
  11   8 -11        436.66      -1207.64      1418.14 o                         
  13   8 -11        950.62       1465.14      1126.41 o                         
  15   8 -11       1223.50       1896.83      1405.53 o                         
   2   9 -11      30114.94      24285.12      3683.31 o                         
   4   9 -11      22877.49      20621.52      2630.56 o                         
   6   9 -11      19025.98      17682.66      3221.91 o                         
   8   9 -11      42681.21      37466.59      3711.39 o                         
  10   9 -11         72.33         24.65      1078.01 o                         
  12   9 -11      14321.09      16543.41      2864.11 o                         
  14   9 -11       9168.01       8445.82      2873.71 o                         
   1  10 -11        225.15       1947.03      2441.48 o                         
   3  10 -11        819.43       4065.80      2261.41 o                         
   5  10 -11       1516.91        114.09      2250.90 o                         
   7  10 -11          4.86       -270.84      1016.07 o                         
   9  10 -11       1380.51       -946.11      1450.97 o                         
  11  10 -11         51.17       1997.87      2779.43 o                         
   2  11 -11      23426.92      24475.78      6179.73 o                         
   4  11 -11       6864.41      12167.05      4582.39 o                         
   8  11 -11      18379.93      16343.63      5437.96 o                         
   0   0 -10     508304.88     515076.84      7059.58 o                         
   2   0 -10      36167.05      37669.07      1376.42 o                         
   4   0 -10     143404.11     143445.84      3220.66 o                         
   6   0 -10      76765.97      78663.73      4361.38 o                         
   8   0 -10      16146.75      15651.76      2174.42 o                         
  10   0 -10     199547.34     196949.62      7982.69 o                         
  12   0 -10      31221.77      28674.37      3452.84 o                         
  14   0 -10      71706.09      78878.20      5895.19 o                         
  16   0 -10      40337.50      37371.66      5545.00 o                         
  18   0 -10       5869.79       8073.63      2417.55 o                         
  20   0 -10      44540.07      49100.87      5644.79 o                         
  22   0 -10       6870.93       6520.87      1979.66 o                         
   1   1 -10       3091.21       3392.47       364.19 o                         
   3   1 -10        358.55        272.11       277.89 o                         
   5   1 -10       2724.10       1946.38       537.16 o                         
   7   1 -10        275.11        -48.31       563.85 o                         
   9   1 -10       4721.57       3871.59       606.18 o                         
  11   1 -10       1995.50        984.91       911.87 o                         
  13   1 -10        303.25       1362.55       964.30 o                         
  15   1 -10       2009.99       -498.56       925.65 o                         
  17   1 -10        494.70       -336.58      1359.20 o                         
  19   1 -10        725.73       -157.36      1165.43 o                         
  21   1 -10       1155.91       2629.34      1456.06 o                         
   0   2 -10     211003.59     216592.88      4154.04 o                         
   2   2 -10      23930.56      24079.85       873.23 o                         
   4   2 -10     157184.78     158879.80      3359.06 o                         
   6   2 -10     167937.12     169169.66      3807.17 o                         
   8   2 -10      14317.37      15778.33       969.36 o                         
  10   2 -10     132785.08     130538.66      3031.93 o                         
  12   2 -10      10228.99      11874.86      1613.28 o                         
  14   2 -10      57932.24      64104.56      3788.89 o                         
  16   2 -10      56306.70      55962.16      3813.70 o                         
  18   2 -10       5234.61       4024.99      1397.73 o                         
  20   2 -10      51845.73      49897.87      4089.61 o                         
  22   2 -10       3076.65       4996.17      2313.39 o                         
   1   3 -10        492.59        287.38       250.72 o                         
   3   3 -10       1087.48        900.36       270.34 o                         
   5   3 -10         79.70        492.84       410.42 o                         
   7   3 -10        792.43       1172.38       415.73 o                         
   9   3 -10        521.88       1025.74       476.22 o                         
  11   3 -10        492.18        812.61       675.49 o                         
  13   3 -10        697.04        584.09      1273.57 o                         
  15   3 -10        444.49       1061.60      1163.48 o                         
  17   3 -10        684.02        800.23      1015.52 o                         
  19   3 -10        296.72       1311.47      1580.41 o                         
  21   3 -10         51.61        645.66      1185.41 o                         
   0   4 -10     122304.96     119455.72      4614.00 o                         
   2   4 -10      10921.96      10032.35       716.50 o                         
   4   4 -10     117701.75     122642.63      3452.44 o                         
   6   4 -10     141506.20     141676.39      3120.82 o                         
   8   4 -10       8976.00       8523.46      1104.79 o                         
  10   4 -10     100415.00     101118.11      3598.75 o                         
  12   4 -10       4366.16       2599.40      1023.25 o                         
  14   4 -10      56582.04      54422.40      3652.29 o                         
  16   4 -10      50002.80      51360.30      3766.18 o                         
  18   4 -10       4776.23       5928.02      2239.95 o                         
  20   4 -10      41734.08      43157.41      4445.73 o                         
   1   5 -10        847.09        312.91       401.14 o                         
   3   5 -10       2876.76       3233.01       410.69 o                         
   5   5 -10       1366.28       1824.88       743.08 o                         
   7   5 -10       2222.27       2338.71       549.16 o                         
   9   5 -10       1865.91       2420.69       762.08 o                         
  11   5 -10       1770.73       2532.70       817.16 o                         
  13   5 -10       1028.77       1616.85       877.05 o                         
  15   5 -10       2401.24       2651.63      1289.07 o                         
  17   5 -10         18.35       2142.35      1247.90 o                         
  19   5 -10        384.62       2448.73      1048.43 o                         
  21   5 -10       1142.82         60.57      1662.48 o                         
   0   6 -10     185285.66     184047.56      5135.53 o                         
   2   6 -10      12337.56      11916.58       938.94 o                         
   4   6 -10      54885.45      53898.28      1876.11 o                         
   6   6 -10      34959.55      32603.76      1292.10 o                         
   8   6 -10       7869.17       7167.03       792.29 o                         
  10   6 -10     110891.58     110689.41      4080.10 o                         
  12   6 -10       9746.88       8165.52      2209.48 o                         
  14   6 -10      48726.89      50104.29      3623.37 o                         
  16   6 -10      21750.66      19255.09      2419.25 o                         
  18   6 -10       3565.52       5769.13      1606.22 o                         
  20   6 -10      32423.00      35733.70      4143.29 o                         
   1   7 -10       2166.43       2846.31       548.08 o                         
   3   7 -10        168.10        214.88       526.13 o                         
   5   7 -10        755.46        814.76       603.79 o                         
   7   7 -10        420.69       -135.74       520.73 o                         
   9   7 -10       2255.09       2108.81       663.56 o                         
  11   7 -10        426.73       1149.69       825.73 o                         
  13   7 -10        645.38        -11.40       736.71 o                         
  15   7 -10       2055.55       1925.61       917.60 o                         
  17   7 -10        332.55       -632.18      1038.04 o                         
  19   7 -10        119.18       3158.35      1350.16 o                         
   0   8 -10      81563.58      79885.76      3941.51 o                         
   2   8 -10       7353.62       4346.71      1220.18 o                         
   4   8 -10      48432.80      45444.10      3368.62 o                         
   6   8 -10      40968.39      42382.35      3371.52 o                         
   8   8 -10       9690.52      10498.16      1437.67 o                         
  10   8 -10      56655.20      55651.88      3661.27 o                         
  12   8 -10       3769.76       3968.63      1526.51 o                         
  14   8 -10      23041.55      25371.03      3055.05 o                         
  16   8 -10      23079.48      26955.76      3462.32 o                         
   1   9 -10        630.27       3142.54      1845.60 o                         
   3   9 -10        164.13        -21.76      1590.01 o                         
   5   9 -10        224.37       1538.14      1532.15 o                         
   7   9 -10        654.79       6770.33      2200.59 o                         
   9   9 -10        677.99        412.19      1208.35 o                         
  11   9 -10        307.73        524.41      1421.78 o                         
  13   9 -10         68.06       -127.49      1598.29 o                         
  15   9 -10        261.05       4626.82      3328.01 o                         
   0  10 -10      32495.81      42926.73      7358.39 o                         
   2  10 -10       2651.91       1152.74      1547.07 o                         
   4  10 -10      38793.84      36242.00      5007.75 o                         
   6  10 -10      38236.71      42829.86      5254.99 o                         
   8  10 -10       2872.37       1512.23      1626.11 o                         
  10  10 -10      26614.95      27878.71      5599.67 o                         
  12  10 -10       1819.68       4023.13      3003.57 o                         
   1  11 -10        194.38       3507.01      2392.03 o                         
   3  11 -10        871.04      -2222.48      3252.89 o                         
   5  11 -10        122.76        155.47      2228.17 o                         
   7  11 -10        607.26       3642.81      3599.21 o                         
   2   1  -9     340967.75     343736.56      2881.20 o                         
   4   1  -9     140201.89     144597.06      2431.00 o                         
   6   1  -9      92804.13      94742.96      2793.47 o                         
   8   1  -9     208328.94     215894.88      5476.64 o                         
  10   1  -9         85.31       -306.30       637.28 o                         
  12   1  -9     175662.06     171579.62      5582.04 o                         
  14   1  -9      61371.16      55639.43      3474.77 o                         
  16   1  -9      37200.91      32445.11      2913.19 o                         
  18   1  -9      56329.44      52986.57      3882.66 o                         
  20   1  -9        178.20       -140.29      1088.72 o                         
  22   1  -9      44893.93      46524.38      3992.15 o                         
   1   2  -9        459.53        530.46       230.71 o                         
   3   2  -9      31101.32      30239.30      1310.64 o                         
   5   2  -9       1263.07       1699.98       450.45 o                         
   7   2  -9       2326.02       2802.58       533.45 o                         
   9   2  -9       4117.12       4797.98       622.45 o                         
  11   2  -9       1641.93       1569.33       888.27 o                         
  13   2  -9       2531.89       3279.73      1001.08 o                         
  15   2  -9       1476.95       1357.52      1108.78 o                         
  17   2  -9         82.01       1012.00      1468.70 o                         
  19   2  -9        377.70       1108.99      1227.14 o                         
  21   2  -9        146.56       1258.24      1707.67 o                         
  23   2  -9        100.39       -720.23      2335.10 o                         
   2   3  -9     227856.25     220378.17      3837.04 o                         
   4   3  -9     138287.14     135125.30      2650.66 o                         
   6   3  -9     146351.31     147150.80      2832.35 o                         
   8   3  -9     221025.53     225573.50      3678.34 o                         
  10   3  -9        482.09        110.24       387.97 o                         
  12   3  -9      79121.31      80541.21      3955.80 o                         
  14   3  -9      34245.96      33187.84      2800.06 o                         
  16   3  -9      40501.87      44330.27      3431.25 o                         
  18   3  -9      97786.34      91990.88      5185.97 o                         
  20   3  -9        229.36         57.09      1015.91 o                         
  22   3  -9      27270.50      29673.67      3890.21 o                         
   1   4  -9       1766.59       1128.80       355.04 o                         
   3   4  -9       3690.38       3960.98       469.44 o                         
   5   4  -9        315.80        702.17       364.64 o                         
   7   4  -9        866.89        882.62       443.69 o                         
   9   4  -9       4547.93       4255.30       622.21 o                         
  11   4  -9         22.12       -515.59       863.24 o                         
  13   4  -9        633.54       2922.92      1056.54 o                         
  15   4  -9        168.94        987.52      1103.68 o                         
  17   4  -9        447.47        609.37      1049.60 o                         
  19   4  -9        785.39       1443.33      1292.06 o                         
  21   4  -9         28.37       2649.79      1324.13 o                         
   2   5  -9     204049.47     201525.59      2561.50 o                         
   4   5  -9      53870.75      54449.46      1930.80 o                         
   6   5  -9      60298.73      58404.56      2063.92 o                         
   8   5  -9     125688.51     126315.11      3726.40 o                         
  10   5  -9        339.09        410.33       638.60 o                         
  12   5  -9     110925.62     108743.45      4818.84 o                         
  14   5  -9      29283.02      32996.49      2907.18 o                         
  16   5  -9      29144.07      28348.65      4964.96 o                         
  18   5  -9      44193.84      42886.39      3685.98 o                         
  20   5  -9         20.33        587.65      1122.64 o                         
  22   5  -9      33022.34      29199.78      6271.05 o                         
   1   6  -9       1129.89       1191.95       370.46 o                         
   3   6  -9       1458.88       2511.56       385.09 o                         
   5   6  -9         26.39       -117.87       227.37 o                         
   7   6  -9        489.78       1920.26       501.72 o                         
   9   6  -9       1565.35       3345.12       813.66 o                         
  11   6  -9       1202.21       1474.62       692.00 o                         
  13   6  -9          5.23        304.76       987.85 o                         
  15   6  -9         27.68       1274.15      1034.34 o                         
  17   6  -9         24.11          2.37      1103.71 o                         
  19   6  -9        536.89       1262.03      1072.20 o                         
  21   6  -9        204.31        484.64      1337.39 o                         
   2   7  -9     117241.09     124424.90      3363.68 o                         
   4   7  -9      35576.48      38806.92      1848.74 o                         
   6   7  -9      28660.61      29919.01      1488.14 o                         
   8   7  -9      80093.38      78670.15      2624.81 o                         
  10   7  -9        465.99       1365.63       651.84 o                         
  12   7  -9      94576.98      94892.99      3723.12 o                         
  14   7  -9      18516.90      17055.64      1697.59 o                         
  16   7  -9      13144.91      14491.64      1679.60 o                         
  18   7  -9      28970.95      30218.43      2517.04 o                         
   1   8  -9        119.42        185.44      1102.89 o                         
   3   8  -9       3669.83       4443.89      2033.82 o                         
   5   8  -9       1435.54        703.72       626.03 o                         
   7   8  -9       2393.86       2590.22       995.37 o                         
   9   8  -9        181.39       1603.55       983.47 o                         
  11   8  -9        256.31        652.55      1873.41 o                         
  13   8  -9        846.58       1135.69      1126.14 o                         
  15   8  -9       1050.67       1088.95      1272.96 o                         
  17   8  -9          5.15       -931.35      1343.92 o                         
   2   9  -9      53377.93      58081.14      5607.58 o                         
   4   9  -9      29509.66      26534.60      6376.64 o                         
   6   9  -9      29675.74      26142.17      3910.87 o                         
   8   9  -9      66937.73      65359.79      6006.78 o                         
  10   9  -9         76.45       1391.56      2545.70 o                         
  12   9  -9      28923.16      32890.76      4324.91 o                         
  14   9  -9      12559.20      11402.60      3123.90 o                         
  16   9  -9      13953.04       8198.39      3096.30 o                         
   1  10  -9        996.27       2543.23      1627.53 o                         
   3  10  -9        212.34       3142.30      2047.00 o                         
   5  10  -9       2620.92       7711.57      2770.58 o                         
   7  10  -9        116.95        215.50      1160.70 o                         
   9  10  -9        819.32       2747.77      2761.63 o                         
  11  10  -9        345.91       -683.36      2112.49 o                         
   2  11  -9      42837.75      41813.59      5391.97 o                         
   4  11  -9      13288.80      13874.72      3269.57 o                         
   6  11  -9      14670.83      19412.95      5735.92 o                         
   0   0  -8     874943.62     890138.31     11617.18 o                         
   2   0  -8       2704.48       2783.68       355.19 o                         
   4   0  -8     121279.05     117156.31      2982.80 o                         
   6   0  -8     137334.55     131072.56      4066.29 o                         
   8   0  -8      57834.16      54126.46      1784.73 o                         
  10   0  -8     281909.69     281333.84     19871.24 o                         
  12   0  -8      29619.57      25977.83      3052.91 o                         
  14   0  -8     164993.27     168058.34      8318.04 o                         
  16   0  -8      25399.98      27580.09      3649.04 o                         
  18   0  -8       3144.46       1870.06      1732.68 o                         
  20   0  -8      88961.44      85430.47      7208.22 o                         
  22   0  -8       3037.56       5084.37      2407.23 o                         
   1   1  -8       9185.92       9728.53       421.12 o                         
   3   1  -8        355.41        509.90       192.41 o                         
   5   1  -8       6870.97       7803.06       799.39 o                         
   7   1  -8       8696.88       8875.02       946.52 o                         
   9   1  -8      17573.86      17559.18      1056.66 o                         
  11   1  -8       2654.09       1897.57      1003.96 o                         
  13   1  -8       5090.32       4679.75      2013.15 o                         
  15   1  -8       1438.19        733.28      1014.06 o                         
  17   1  -8       1748.53        761.51      1135.17 o                         
  19   1  -8        218.60       2536.25      1288.25 o                         
  21   1  -8       4064.13       2225.91      1266.74 o                         
  23   1  -8       1212.07        791.96      1910.72 o                         
   0   2  -8     224462.80     229134.88      2776.76 o                         
   2   2  -8      38099.07      38213.59       892.50 o                         
   4   2  -8     315526.00     310613.72      4006.45 o                         
   6   2  -8     135426.80     133181.75      2802.30 o                         
   8   2  -8      12472.96      12883.85       820.34 o                         
  10   2  -8     276936.69     276826.94     12195.34 o                         
  12   2  -8        605.30       1657.96       882.31 o                         
  14   2  -8      71698.33      66020.42      3718.92 o                         
  16   2  -8      93994.08      94741.05      4802.91 o                         
  18   2  -8      15500.20      16181.44      2185.89 o                         
  20   2  -8      61928.51      63491.80      4435.53 o                         
  22   2  -8       6280.68       7107.03      1765.94 o                         
   1   3  -8       1228.78       1448.03       271.61 o                         
   3   3  -8       8432.57       8100.93       501.13 o                         
   5   3  -8      14034.60      13169.51       913.45 o                         
   7   3  -8       6840.94       7380.51       694.44 o                         
   9   3  -8       2481.95       2933.46       525.28 o                         
  11   3  -8       1698.03        489.79       803.40 o                         
  13   3  -8        778.07        250.41       855.19 o                         
  15   3  -8       4035.81       8754.70      2249.81 o                         
  17   3  -8        962.32         46.55      1170.43 o                         
  19   3  -8       1667.50       3099.79      1264.85 o                         
  21   3  -8       1134.13       3140.27      1534.19 o                         
  23   3  -8        112.14       1441.55      1697.49 o                         
   0   4  -8     267173.00     264079.69      4625.23 o                         
   2   4  -8       4056.79       3979.49       375.36 o                         
   4   4  -8     150338.41     145987.11      2374.99 o                         
   6   4  -8     255848.08     255011.80      3837.68 o                         
   8   4  -8      36619.43      39007.57      1634.73 o                         
  10   4  -8     104846.20     109367.19      3065.19 o                         
  12   4  -8      19796.16      19516.21      1987.64 o                         
  14   4  -8     103528.62     103778.59      5442.66 o                         
  16   4  -8      55788.06      59595.06      3933.83 o                         
  18   4  -8       2542.80       -731.12      1903.38 o                         
  20   4  -8      66545.98      74528.59      4907.73 o                         
  22   4  -8       1049.72       1551.46      2090.71 o                         
   1   5  -8       3916.74       5062.12       615.83 o                         
   3   5  -8      18992.02      18604.69       793.66 o                         
   5   5  -8        741.74       1618.41       303.60 o                         
   7   5  -8        758.92        415.17       476.06 o                         
   9   5  -8          9.16       1228.03       510.28 o                         
  11   5  -8       3493.78       2394.59       928.97 o                         
  13   5  -8        153.31       -754.75       754.75 o                         
  15   5  -8      11367.19      11075.92      2890.25 o                         
  17   5  -8       2370.76          8.33      1074.79 o                         
  19   5  -8       2181.49       3725.96      1501.55 o                         
  21   5  -8        649.61       -111.74      1438.92 o                         
   0   6  -8     230656.47     227601.78      5165.41 o                         
   2   6  -8      49316.51      46141.14      1206.26 o                         
   4   6  -8     138216.61     134422.44      1704.30 o                         
   6   6  -8      48754.68      47528.67      1523.43 o                         
   8   6  -8       3598.32       3810.63       606.05 o                         
  10   6  -8     178131.42     184767.55      4155.25 o                         
  12   6  -8      13643.37      14740.97      1453.52 o                         
  14   6  -8      42995.16      42138.19      3237.58 o                         
  16   6  -8      47041.85      47959.94      3240.85 o                         
  18   6  -8       9194.62      10157.11      1807.81 o                         
  20   6  -8      21859.47      26950.86      3205.49 o                         
   1   7  -8      15884.15      15250.91      1759.46 o                         
   3   7  -8         87.40        395.61       521.92 o                         
   5   7  -8        117.22        809.81       479.71 o                         
   7   7  -8       2395.21       1808.99       504.52 o                         
   9   7  -8        331.39       1220.74       505.76 o                         
  11   7  -8       4081.45       2938.24       973.70 o                         
  13   7  -8       5141.58       6745.85      1021.93 o                         
  15   7  -8       3100.84       4941.04       987.20 o                         
  17   7  -8         28.91        854.47       903.98 o                         
  19   7  -8       1384.28       4208.24      1446.20 o                         
   0   8  -8     142931.70     157373.08      9837.66 o                         
   2   8  -8       7755.10       7511.95      1609.45 o                         
   4   8  -8      50164.95      51798.11      3357.11 o                         
   6   8  -8     100262.93     101329.16      4894.29 o                         
   8   8  -8      21676.94      23041.53      1658.07 o                         
  10   8  -8      55696.03      58086.05      3389.20 o                         
  12   8  -8      14889.79      16513.29      2311.44 o                         
  14   8  -8      37653.53      37303.47      4632.95 o                         
  16   8  -8      20150.49      20739.31      2401.31 o                         
  18   8  -8       1485.43         53.20      1375.52 o                         
   1   9  -8        736.39        965.60      1218.29 o                         
   3   9  -8       3217.68       3236.81      1446.23 o                         
   5   9  -8        806.26       3738.08      1886.70 o                         
   7   9  -8        182.80        -16.70      1652.65 o                         
   9   9  -8       5407.47       6871.74      3318.15 o                         
  11   9  -8       1966.57       2273.32      2287.76 o                         
  13   9  -8        458.87       3079.38      1716.90 o                         
  15   9  -8         44.74       -381.38      1456.70 o                         
   0  10  -8      28343.36      26004.29      5626.70 o                         
   2  10  -8       8263.34       4285.17      2563.92 o                         
   4  10  -8      61567.55      57944.72      5965.16 o                         
   6  10  -8      35519.71      36503.48      4727.87 o                         
   8  10  -8       1243.02       -213.40      1828.77 o                         
  10  10  -8      43420.02      30836.13      6378.61 o                         
  12  10  -8        201.97       -701.29      1749.22 o                         
   1  11  -8        447.27       1663.27      2250.49 o                         
   3  11  -8         57.94       2388.53      4224.59 o                         
   5  11  -8       3366.17       3139.24      1882.44 o                         
   7  11  -8       2533.22       5720.29      3464.09 o                         
   2   1  -7     342965.19     352215.03      2999.40 o                         
   4   1  -7     130163.14     131026.61      2491.85 o                         
   6   1  -7      93489.48      95590.80      2035.25 o                         
   8   1  -7     185495.59     181272.19      3024.33 o                         
  10   1  -7        482.25       2139.06       762.30 o                         
  12   1  -7     166393.69     159553.56      6550.43 o                         
  14   1  -7      58577.13      53771.14      3331.08 o                         
  16   1  -7      35020.21      33345.97      2818.55 o                         
  18   1  -7      53430.60      56317.29      4374.56 o                         
  20   1  -7         67.93        932.10      1258.18 o                         
  22   1  -7      46870.87      49477.39      4611.77 o                         
  24   1  -7      18140.19      17216.33      4886.95 o                         
   1   2  -7        283.40         -3.61       121.06 o                         
   3   2  -7      33546.95      34059.03       776.73 o                         
   5   2  -7       1176.37       1146.17       448.36 o                         
   7   2  -7       3421.97       4139.86       499.33 o                         
   9   2  -7       8590.35       9279.47       945.20 o                         
  11   2  -7       2031.90       1411.33       848.04 o                         
  13   2  -7       2208.36       2165.25       969.22 o                         
  15   2  -7       1838.68       1844.41      2173.32 o                         
  17   2  -7         59.30        222.93       892.66 o                         
  19   2  -7        834.28       2145.37      1182.66 o                         
  21   2  -7        217.30       -593.30      1150.69 o                         
  23   2  -7        280.90       -271.00      1975.21 o                         
   2   3  -7     207436.09     215089.08      3808.82 o                         
   4   3  -7     136669.23     138456.17      2063.19 o                         
   6   3  -7     127192.64     129886.96      2551.76 o                         
   8   3  -7     225211.81     226701.69      3547.31 o                         
  10   3  -7        294.81       1451.05       724.06 o                         
  12   3  -7      77365.98      75446.84      4256.57 o                         
  14   3  -7      33269.77      32605.32      2661.14 o                         
  16   3  -7      38129.83      40717.38      3407.08 o                         
  18   3  -7      97671.17      97650.92      5146.20 o                         
  20   3  -7         30.69       1408.03      1376.36 o                         
  22   3  -7      26002.68      27025.72      3056.67 o                         
  24   3  -7       6575.28       1764.86      2047.06 o                         
   1   4  -7       1611.79       1727.28       240.33 o                         
   3   4  -7       6965.73       6151.26       369.71 o                         
   5   4  -7        477.65        633.76       503.33 o                         
   7   4  -7       1076.35        877.71       352.55 o                         
   9   4  -7       4265.06       5120.44       613.89 o                         
  11   4  -7          3.87       -287.27       797.42 o                         
  13   4  -7       1519.32       3404.59       985.39 o                         
  15   4  -7        231.85        147.66      1100.86 o                         
  17   4  -7        481.82         43.46       963.37 o                         
  19   4  -7        450.23        631.15      1132.09 o                         
  21   4  -7         17.40        344.73      1114.36 o                         
  23   4  -7        234.60      -3109.90      3109.90 o                         
   2   5  -7     206895.12     197807.70      2785.14 o                         
   4   5  -7      47051.21      43421.95       858.05 o                         
   6   5  -7      45820.14      44854.48      1414.48 o                         
   8   5  -7     126864.20     130287.88      3276.00 o                         
  10   5  -7        317.63        297.68       665.54 o                         
  12   5  -7     115747.90     115892.67      4209.96 o                         
  14   5  -7      30567.44      27326.38      2267.03 o                         
  16   5  -7      26352.68      28330.85      2764.53 o                         
  18   5  -7      43096.03      43584.61      3548.47 o                         
  20   5  -7         26.81       1489.85      1275.77 o                         
  22   5  -7      32233.19      35076.96      4016.86 o                         
   1   6  -7       1201.46        951.11       228.86 o                         
   3   6  -7       1499.78       1854.50       372.49 o                         
   5   6  -7         16.19       -131.63       252.45 o                         
   7   6  -7        528.27        -60.03       342.61 o                         
   9   6  -7       1544.44       1366.61       472.23 o                         
  11   6  -7       1347.51       1171.51       624.59 o                         
  13   6  -7         71.84       -414.45       730.66 o                         
  15   6  -7         91.94       1457.93       919.17 o                         
  17   6  -7         61.99       2032.90       912.61 o                         
  19   6  -7        350.91        688.92       910.14 o                         
  21   6  -7         67.41       2418.76      1364.59 o                         
   2   7  -7     123303.38     115843.59      1945.37 o                         
   4   7  -7      30680.69      28950.78      1230.15 o                         
   6   7  -7      24027.31      23728.35      1193.96 o                         
   8   7  -7      76258.28      79119.28      2356.98 o                         
  10   7  -7        127.92        -54.99       512.03 o                         
  12   7  -7      95466.51      98588.95      3219.35 o                         
  14   7  -7      18187.86      20220.77      1825.93 o                         
  16   7  -7      10761.54      10204.32      1330.10 o                         
  18   7  -7      29246.62      32035.71      2300.16 o                         
  20   7  -7         50.12      -1313.03      1313.03 o                         
   1   8  -7        498.28        114.57       487.01 o                         
   3   8  -7       6546.03       7643.42       831.51 o                         
   5   8  -7        527.65        850.95       534.64 o                         
   7   8  -7       2297.19       3744.38       669.99 o                         
   9   8  -7        388.59         27.14       510.81 o                         
  11   8  -7        410.19        694.07       842.42 o                         
  13   8  -7       1589.52       1644.23       742.65 o                         
  15   8  -7       1035.99        626.37      1240.01 o                         
  17   8  -7         45.36       1439.55      1006.43 o                         
  19   8  -7         66.06       2016.31      1681.30 o                         
   2   9  -7      51216.20      53779.41      5273.38 o                         
   4   9  -7      27992.47      23196.26      3549.47 o                         
   6   9  -7      30274.18      39506.61      4598.90 o                         
   8   9  -7      65412.09      76245.17      9077.87 o                         
  10   9  -7        159.65      -1504.65      2686.22 o                         
  12   9  -7      26184.12      30079.37      4596.91 o                         
  14   9  -7      11287.70      10555.43      2468.30 o                         
  16   9  -7      12847.33      13558.98      3908.01 o                         
   1  10  -7        540.75       -134.17      1410.32 o                         
   3  10  -7        133.59       2055.07      1552.11 o                         
   5  10  -7       1250.60       3073.97      2000.69 o                         
   7  10  -7        149.99       1347.19      2425.70 o                         
   9  10  -7        807.70       3015.46      3040.61 o                         
  11  10  -7        174.38       3621.53      2954.86 o                         
  13  10  -7        131.71      -2332.79      2819.26 o                         
   2  11  -7      39520.53      39111.79     12816.73 o                         
   4  11  -7      14515.92      18831.39      3667.26 o                         
   6  11  -7      13982.04      21786.39      5727.07 o                         
   8  11  -7      28875.49      21709.99      5767.72 o                         
   0   0  -6     642714.25     630737.69      7874.66 o                         
   2   0  -6      52976.06      52947.29      1250.02 o                         
   4   0  -6     104217.02     105359.23      2349.85 o                         
   6   0  -6      70512.27      73880.45      2888.24 o                         
   8   0  -6       4429.06       3925.83      1061.51 o                         
  10   0  -6     213441.81     204289.62      7448.59 o                         
  12   0  -6      51323.91      46393.33      4000.77 o                         
  14   0  -6      63416.88      59324.55      7265.97 o                         
  16   0  -6      43588.83      35443.30      3966.68 o                         
  18   0  -6       3671.48       7504.30      2245.45 o                         
  20   0  -6      43972.73      47891.49     10450.10 o                         
  22   0  -6       8933.81      12093.72      3293.41 o                         
  24   0  -6      23437.79      29704.50      6225.09 o                         
   1   1  -6      13560.63      14141.56       432.66 o                         
   3   1  -6        592.37       1108.17       266.82 o                         
   5   1  -6       8829.74       9673.00       643.61 o                         
   7   1  -6        553.55        598.72       347.81 o                         
   9   1  -6       6764.56       4881.20       893.69 o                         
  11   1  -6       1333.97       1773.25       647.16 o                         
  13   1  -6        606.40        248.97       869.93 o                         
  15   1  -6       4856.35       3751.47      1032.80 o                         
  17   1  -6        337.69        -32.87       903.99 o                         
  19   1  -6        647.75        309.61      1129.40 o                         
  21   1  -6       1407.53       2137.26      1335.38 o                         
  23   1  -6          7.25       -124.93      1174.48 o                         
   0   2  -6     180923.62     180542.91      2647.33 o                         
   2   2  -6      30794.87      31264.44       694.72 o                         
   4   2  -6     153828.88     156443.44      2007.48 o                         
   6   2  -6     187341.41     193748.70      2797.67 o                         
   8   2  -6      13177.69      11800.80       789.32 o                         
  10   2  -6     117843.45     118803.43      4101.96 o                         
  12   2  -6      12263.50      15875.21      1761.91 o                         
  14   2  -6      47812.14      46370.52      3166.51 o                         
  16   2  -6      63649.52      62840.29      3796.76 o                         
  18   2  -6       4242.75       6081.33      1581.18 o                         
  20   2  -6      53738.02      49571.27      3778.08 o                         
  22   2  -6       3157.49       2604.32      1509.67 o                         
  24   2  -6      14368.29      20808.09      5332.88 o                         
   1   3  -6       2115.85       2318.94       234.40 o                         
   3   3  -6        256.76        198.92       195.32 o                         
   5   3  -6        817.30        821.00       350.06 o                         
   7   3  -6        646.50        907.02       391.02 o                         
   9   3  -6        437.98        625.14       537.99 o                         
  11   3  -6         51.45        203.41       714.62 o                         
  13   3  -6        662.40       -416.73       804.80 o                         
  15   3  -6         77.54       -509.64       900.72 o                         
  17   3  -6        721.44        475.38       942.29 o                         
  19   3  -6        234.36        981.09      1110.42 o                         
  21   3  -6          9.20       -382.00      1526.03 o                         
  23   3  -6          4.78       -225.54      1310.86 o                         
   0   4  -6      79363.16      82430.85      2796.63 o                         
   2   4  -6      13991.47      13483.14       444.41 o                         
   4   4  -6     125727.92     125125.81      1752.99 o                         
   6   4  -6     146502.53     147761.38      2767.57 o                         
   8   4  -6      12663.02      13432.83       929.87 o                         
  10   4  -6      81448.34      80925.58      3737.29 o                         
  12   4  -6       4508.16       2353.70       817.77 o                         
  14   4  -6      48791.14      49146.55      2913.21 o                         
  16   4  -6      56138.87      53822.25      3618.08 o                         
  18   4  -6       5372.33       4789.54      1916.46 o                         
  20   4  -6      41982.12      43841.18      3677.55 o                         
  22   4  -6       2845.33       1961.57      1308.45 o                         
   1   5  -6       2730.23       2272.19       257.31 o                         
   3   5  -6       1247.32       1246.77       194.97 o                         
   5   5  -6       2098.52       2285.75       281.75 o                         
   7   5  -6       2300.03       1080.43       448.49 o                         
   9   5  -6       3892.75       3841.21       943.83 o                         
  11   5  -6       2758.35       3014.78       880.20 o                         
  13   5  -6        841.33       1022.84       745.27 o                         
  15   5  -6       3567.07       4666.81      1176.35 o                         
  17   5  -6        146.32        145.17       952.39 o                         
  19   5  -6        258.79        532.36      1632.56 o                         
  21   5  -6       2052.99       3735.81      1450.69 o                         
  23   5  -6         45.59        665.63      2315.77 o                         
   0   6  -6     168278.91     161487.11      3874.32 o                         
   2   6  -6      16110.13      16489.70       660.38 o                         
   4   6  -6      48478.93      52618.25      1191.47 o                         
   6   6  -6      32046.70      31235.38       954.78 o                         
   8   6  -6      10076.97      10368.50       837.03 o                         
  10   6  -6     104411.82     106524.33      3373.39 o                         
  12   6  -6      11087.93      11986.55      1331.58 o                         
  14   6  -6      47729.51      51921.37      2696.73 o                         
  16   6  -6      22160.43      23304.78      1784.88 o                         
  18   6  -6       3909.21       4735.58       959.11 o                         
  20   6  -6      31231.66      30887.50      2945.08 o                         
  22   6  -6       5245.21       4516.24      1765.15 o                         
   1   7  -6        627.82        661.43       243.03 o                         
   3   7  -6        100.62        222.24       189.00 o                         
   5   7  -6        722.93       1007.68       297.94 o                         
   7   7  -6        316.15         91.03       397.77 o                         
   9   7  -6       2490.88       2629.31       630.09 o                         
  11   7  -6        294.85        874.73       665.89 o                         
  13   7  -6        272.33        131.17       608.70 o                         
  15   7  -6       1854.08       2007.09       784.10 o                         
  17   7  -6        263.61        119.09       914.38 o                         
  19   7  -6        164.05       1567.79      1010.45 o                         
   0   8  -6      69046.12      71693.88      2818.80 o                         
   2   8  -6       9628.88       9350.30       778.46 o                         
   4   8  -6      43606.82      48373.12      1829.45 o                         
   6   8  -6      45220.21      47319.22      1824.12 o                         
   8   8  -6       9612.83      10971.76      1270.47 o                         
  10   8  -6      54631.07      59387.43      2587.94 o                         
  12   8  -6       5360.18       5046.01       976.60 o                         
  14   8  -6      21899.24      22481.51      1825.53 o                         
  16   8  -6      26965.75      29460.89      2736.69 o                         
  18   8  -6       3257.32       2310.92      2031.02 o                         
   1   9  -6        182.40        738.73      1162.67 o                         
   3   9  -6        346.44       1589.73      1590.05 o                         
   5   9  -6        132.77       4979.96      1884.04 o                         
   7   9  -6        947.33       2953.82      1040.51 o                         
   9   9  -6        270.99        581.17      1423.82 o                         
  11   9  -6         69.32       1116.62       960.01 o                         
  13   9  -6        166.27      -1033.42      1033.42 o                         
  15   9  -6        299.56        622.45      1174.63 o                         
  17   9  -6        594.15        132.35      3022.06 o                         
   0  10  -6      31359.14      28736.13      5857.25 o                         
   2  10  -6       2335.59       2124.27      1385.88 o                         
   4  10  -6      40202.58      35961.44      4665.87 o                         
   6  10  -6      40466.59      38463.66      4860.30 o                         
   8  10  -6       2331.97       4273.38      2265.12 o                         
  10  10  -6      25340.79      34132.05      6646.82 o                         
  12  10  -6       2721.63       4027.38      2985.23 o                         
  14  10  -6      17762.86      18436.26      4551.88 o                         
   1  11  -6         36.18        781.66      2139.36 o                         
   3  11  -6       1461.12       2270.52      1653.42 o                         
   7  11  -6        791.79       1932.61      2497.66 o                         
   9  11  -6        665.32       1161.65      2953.94 o                         
   2   1  -5     143594.78     146149.77      1291.46 o                         
   4   1  -5       6170.33       6110.82       452.95 o                         
   6   1  -5      19201.38      18234.62       674.65 o                         
   8   1  -5      91922.34      94366.75      2814.73 o                         
  10   1  -5        480.37        480.45       673.80 o                         
  12   1  -5     135994.59     132734.05      4615.39 o                         
  14   1  -5      25548.39      27897.76      2657.53 o                         
  16   1  -5      16748.31      16588.72      2134.99 o                         
  18   1  -5      37126.85      35225.85      2941.69 o                         
  20   1  -5        522.71        797.64      1189.14 o                         
  22   1  -5      42905.57      43090.46      3686.33 o                         
  24   1  -5      15404.19      21471.42      3581.82 o                         
   1   2  -5      22141.82      22556.76       630.04 o                         
   3   2  -5       2913.33       3596.33       309.59 o                         
   5   2  -5         38.64        164.84       257.67 o                         
   7   2  -5       9971.27      10338.63       653.58 o                         
   9   2  -5       3121.41       2816.37       727.17 o                         
  11   2  -5         40.50        228.19       741.82 o                         
  13   2  -5       8962.76       7848.52      1313.84 o                         
  15   2  -5          8.80        142.53       832.92 o                         
  17   2  -5        813.79        524.06       941.80 o                         
  19   2  -5        998.52       -915.31      1026.94 o                         
  21   2  -5        345.17       -121.90      1353.70 o                         
  23   2  -5          0.75       2314.08      1765.19 o                         
  25   2  -5        984.17       1342.15      2432.11 o                         
   2   3  -5      65699.73      64230.38       888.79 o                         
   4   3  -5      49226.73      47632.80      1190.77 o                         
   6   3  -5      59549.47      57073.44      1612.96 o                         
   8   3  -5     129847.79     129821.70      2859.53 o                         
  10   3  -5        900.69        152.83       905.26 o                         
  12   3  -5      39941.26      40657.17      2387.65 o                         
  14   3  -5      22379.91      23522.75      2015.57 o                         
  16   3  -5      19545.56      18283.20      2288.17 o                         
  18   3  -5      83806.42      89250.29      4775.44 o                         
  20   3  -5        746.06       1838.67      1806.53 o                         
  22   3  -5      22410.16      22518.35      2637.21 o                         
  24   3  -5       5884.20       4359.41      2622.70 o                         
   1   4  -5       1664.84       1300.80       222.76 o                         
   3   4  -5      13616.95      14185.23       482.57 o                         
   5   4  -5        449.39        373.65       300.34 o                         
   7   4  -5       1930.67       1806.22       406.47 o                         
   9   4  -5       4493.51       3295.53       834.14 o                         
  11   4  -5       1034.23       1097.70       843.86 o                         
  13   4  -5       1208.01       1891.48       839.38 o                         
  15   4  -5         41.46        197.37       997.07 o                         
  17   4  -5        102.50        153.45       792.57 o                         
  19   4  -5       1492.34       1374.75      1004.80 o                         
  21   4  -5         94.61        768.52      1062.92 o                         
  23   4  -5        602.13        398.51      1783.88 o                         
   2   5  -5     119524.81     118258.48      1624.55 o                         
   4   5  -5      33176.73      33009.95       913.83 o                         
   6   5  -5      21859.73      20207.55      1008.31 o                         
   8   5  -5      74071.38      74235.40      1661.70 o                         
  10   5  -5       3260.95       3782.19       933.26 o                         
  12   5  -5      67004.02      68393.14      3491.49 o                         
  14   5  -5      36082.41      37579.61      3185.78 o                         
  16   5  -5      14435.74      14503.66      2506.76 o                         
  18   5  -5      30531.18      32887.45      2573.46 o                         
  20   5  -5        934.26        657.04       960.10 o                         
  22   5  -5      22250.00      25299.92      3457.54 o                         
   1   6  -5       7618.71       7863.83       413.18 o                         
   3   6  -5        277.90        658.78       215.84 o                         
   5   6  -5        390.42        253.51       250.14 o                         
   7   6  -5       1688.65       2369.51       354.52 o                         
   9   6  -5        154.60        -38.73       337.87 o                         
  11   6  -5        863.55       1122.70       682.16 o                         
  13   6  -5        583.32       2079.29       681.19 o                         
  15   6  -5        297.65       1045.49       723.62 o                         
  17   6  -5        176.78       -485.44       695.72 o                         
  19   6  -5       1322.86        482.28       820.42 o                         
  21   6  -5         37.83       1032.94      1000.01 o                         
   2   7  -5      91459.06      89907.90      1710.21 o                         
   4   7  -5      30591.95      29853.73       963.70 o                         
   6   7  -5      14595.76      14933.54       712.51 o                         
   8   7  -5      51185.45      52647.69      2024.95 o                         
  10   7  -5       1740.68       1375.92       535.94 o                         
  12   7  -5      60817.48      60445.76      2499.59 o                         
  14   7  -5      24147.85      24406.39      1718.96 o                         
  16   7  -5       5536.40       5963.66      1109.56 o                         
  18   7  -5      17703.05      16299.65      1725.92 o                         
  20   7  -5        137.94       -892.32      1548.54 o                         
   1   8  -5        171.34        -39.59       324.42 o                         
   3   8  -5       9315.62      10079.89       840.44 o                         
   5   8  -5       1130.33       1168.69       404.75 o                         
   7   8  -5       2722.02       3302.51       589.11 o                         
   9   8  -5        806.62       1057.15       685.86 o                         
  11   8  -5        463.52        630.51       660.06 o                         
  13   8  -5       2204.26       1530.24       625.61 o                         
  15   8  -5        863.99        858.32      1020.13 o                         
  17   8  -5        289.17        437.46      1641.03 o                         
  19   8  -5        188.07       2010.00      1664.27 o                         
   2   9  -5      34229.83      36471.91      1939.01 o                         
   4   9  -5      26368.22      26909.04      1749.03 o                         
   6   9  -5      21976.06      24318.42      1771.05 o                         
   8   9  -5      51635.89      50621.93      3434.20 o                         
  10   9  -5        208.06       -218.62       884.32 o                         
  12   9  -5      15160.34      15076.98      1870.03 o                         
  14   9  -5       9691.45       6530.02      3681.79 o                         
  16   9  -5       8911.04       8222.33      2467.62 o                         
   1  10  -5        137.17       1532.53      1477.82 o                         
   3  10  -5       1085.99       2429.81      1789.71 o                         
   5  10  -5        895.11       1373.05      2477.89 o                         
   7  10  -5        120.79        178.24      2116.16 o                         
   9  10  -5       1650.05       -773.12      1969.54 o                         
  11  10  -5         22.54        729.86      2352.57 o                         
  13  10  -5        574.63       3430.92      1672.77 o                         
  15  10  -5         27.21        322.51      2033.59 o                         
   2  11  -5      27208.62      33356.00      4734.97 o                         
   4  11  -5       7206.24      10058.07      4482.69 o                         
   6  11  -5       8009.67      20515.03      5597.67 o                         
   8  11  -5      20455.71      20457.72      5196.43 o                         
  10  11  -5        191.86        418.87      1891.39 o                         
   0   0  -4     161021.72     165956.77      2788.14 o                         
   2   0  -4      20550.01      18790.63       787.02 o                         
   4   0  -4       2960.18       2490.91       555.32 o                         
   6   0  -4      67906.61      68767.39      2626.42 o                         
   8   0  -4      44503.83      45899.05      2466.74 o                         
  10   0  -4      77739.67      71567.58      4288.92 o                         
  12   0  -4      55684.88      49903.72      8163.94 o                         
  14   0  -4      74654.77      77455.41      6342.81 o                         
  16   0  -4      19400.68      20240.20      3046.99 o                         
  18   0  -4       1467.97       2708.54      1458.63 o                         
  20   0  -4      47686.91      47420.62      5070.28 o                         
  22   0  -4       7162.69       6735.27      4544.02 o                         
  24   0  -4      17723.48      17243.50      4652.73 o                         
   1   1  -4       1256.49        755.79       162.77 o                         
   3   1  -4      14438.72      15473.47       610.49 o                         
   5   1  -4      41937.83      43737.64       981.51 o                         
   7   1  -4      13716.80      14713.81       858.69 o                         
   9   1  -4      26715.99      27672.87      1836.21 o                         
  11   1  -4        446.46        281.55       671.66 o                         
  13   1  -4       2975.71       1512.14       987.34 o                         
  15   1  -4        472.36       -147.56       850.73 o                         
  17   1  -4       3035.85       2434.07       996.01 o                         
  19   1  -4        242.62        278.31       948.31 o                         
  21   1  -4       5397.58       6236.33      1733.37 o                         
  23   1  -4        468.29       1128.75       991.75 o                         
  25   1  -4       2061.01       -445.55      1817.27 o                         
   0   2  -4       8797.51       9049.44       654.81 o                         
   2   2  -4      74714.70      76679.21      1086.67 o                         
   4   2  -4     160542.50     161561.81      1997.16 o                         
   6   2  -4      76765.85      74605.52      1548.44 o                         
   8   2  -4       2319.60       2774.23       504.93 o                         
  10   2  -4      97330.38      92526.10      3141.89 o                         
  12   2  -4       2864.77       2625.81       804.43 o                         
  14   2  -4      17468.44      14943.32      1540.44 o                         
  16   2  -4      85202.27      82793.43      4206.28 o                         
  18   2  -4      10666.42       8980.69      1628.45 o                         
  20   2  -4      30699.40      35826.17      3161.84 o                         
  22   2  -4       8769.27       8605.72      1739.18 o                         
  24   2  -4      17397.74      19770.93      9834.84 o                         
   1   3  -4      23400.57      23244.61       495.86 o                         
   3   3  -4       2695.54       2891.79       253.43 o                         
   5   3  -4       2706.56       3447.98       403.49 o                         
   7   3  -4       7891.48       8613.23       620.03 o                         
   9   3  -4       2539.30       1983.36       932.93 o                         
  11   3  -4       2972.18       3348.43       853.24 o                         
  13   3  -4       3016.00       3796.42      1026.38 o                         
  15   3  -4       3025.32       3878.75       934.32 o                         
  17   3  -4        930.13       1524.02       810.52 o                         
  19   3  -4       1882.70       1846.37      1597.21 o                         
  21   3  -4        896.21       4223.56      1402.60 o                         
  23   3  -4        826.69       -370.24      1121.89 o                         
   0   4  -4     141766.08     145560.80      1718.13 o                         
   2   4  -4        602.37        208.76       168.64 o                         
   4   4  -4      68663.35      70301.94      1318.56 o                         
   6   4  -4     162810.61     164003.23      2179.54 o                         
   8   4  -4      17148.79      17728.69      1054.56 o                         
  10   4  -4      32013.34      32291.15      2156.65 o                         
  12   4  -4      19465.86      18781.81      1842.45 o                         
  14   4  -4      51417.25      50241.51      3112.91 o                         
  16   4  -4      41835.74      40099.75      2675.81 o                         
  18   4  -4        349.73        946.40      1126.02 o                         
  20   4  -4      46893.79      48051.56      3672.48 o                         
  22   4  -4        762.35       1358.50      1047.91 o                         
  24   4  -4       5224.87       3079.01      1902.74 o                         
   1   5  -4      15722.74      15332.17       509.97 o                         
   3   5  -4      11815.33      11631.50       489.62 o                         
   5   5  -4        349.06        371.20       244.27 o                         
   7   5  -4        457.83        174.10       263.17 o                         
   9   5  -4        527.84        799.87       500.15 o                         
  11   5  -4      11120.04      13329.48      1258.06 o                         
  13   5  -4        840.97       1267.20       772.84 o                         
  15   5  -4       7478.54       6008.23      1136.53 o                         
  17   5  -4        973.57       -389.88       799.12 o                         
  19   5  -4       2904.20       1678.31       830.66 o                         
  21   5  -4        653.58        817.29      1227.51 o                         
  23   5  -4       1230.35       3820.59      2888.85 o                         
   0   6  -4     127292.94     131047.75      4676.99 o                         
   2   6  -4      24185.09      22588.74       639.03 o                         
   4   6  -4      56162.98      55652.20      1150.61 o                         
   6   6  -4       9178.51       9085.76       589.42 o                         
   8   6  -4        475.73        603.58       335.36 o                         
  10   6  -4     130546.34     131080.16      2851.53 o                         
  12   6  -4       4601.77       5771.88       940.89 o                         
  14   6  -4      21116.37      22565.54      1765.29 o                         
  16   6  -4      28322.78      29945.47      2127.46 o                         
  18   6  -4       3685.27       2292.93       839.01 o                         
  20   6  -4      19471.11      17558.29      1880.46 o                         
  22   6  -4       8572.09      12140.49      2775.03 o                         
   1   7  -4       7643.92       8370.24       612.86 o                         
   3   7  -4       4261.93       4311.25       391.62 o                         
   5   7  -4        754.50        932.66       231.63 o                         
   7   7  -4       2443.08       2646.83       400.62 o                         
   9   7  -4        245.02       -343.47       509.10 o                         
  11   7  -4       1249.00       1038.65       538.82 o                         
  13   7  -4       3225.16       2900.82       625.40 o                         
  15   7  -4       7509.34       8280.52      1055.80 o                         
  17   7  -4        116.43       -233.42      1098.90 o                         
  19   7  -4       1163.57       1101.83      1007.06 o                         
  21   7  -4        131.66      -3096.66      3131.11 o                         
   0   8  -4      65172.76      59443.13      1973.70 o                         
   2   8  -4       1639.24       1212.39       689.70 o                         
   4   8  -4      13011.81      12794.62      1025.40 o                         
   6   8  -4      58351.62      61931.57      2280.31 o                         
   8   8  -4      12161.10      10886.67      1330.29 o                         
  10   8  -4      35738.39      37043.26      2261.60 o                         
  12   8  -4       7788.68       7207.74      1454.91 o                         
  14   8  -4      23055.22      22392.77      1951.28 o                         
  16   8  -4      12477.09      12411.23      1659.80 o                         
  18   8  -4        200.35       1425.62      1101.12 o                         
   1   9  -4        358.51        133.54       469.80 o                         
   3   9  -4       4161.77       5456.83       897.33 o                         
   5   9  -4       3225.58       5012.56       898.57 o                         
   7   9  -4        113.10        295.47       740.54 o                         
   9   9  -4       2742.76       2601.99       948.86 o                         
  11   9  -4       1707.41       1490.97      1358.37 o                         
  13   9  -4        717.71       2530.40      1011.68 o                         
  15   9  -4        149.78        105.16      1153.60 o                         
  17   9  -4       3081.21       1428.33      2039.98 o                         
   0  10  -4      10953.64      10817.92      3681.17 o                         
   2  10  -4       6892.80       7929.18      2400.28 o                         
   4  10  -4      45153.59      51129.37      5446.05 o                         
   6  10  -4      25387.41      17130.23      4512.18 o                         
   8  10  -4        208.83       2081.23      1916.72 o                         
  10  10  -4      27628.38      23106.53      3395.84 o                         
  12  10  -4        411.65       -633.46      1679.07 o                         
  14  10  -4       8891.34       8629.59      2367.02 o                         
  16  10  -4      27323.71      39580.75      7653.35 o                         
   1  11  -4        810.70       2563.51      1830.81 o                         
   3  11  -4        224.56       -847.11      2049.39 o                         
   5  11  -4       1644.48       6031.80      3603.00 o                         
   7  11  -4       4380.51       4363.24      3120.21 o                         
   9  11  -4       3750.70       6251.19      3815.97 o                         
  11  11  -4         13.47       1705.98      2805.74 o                         
   0  12  -4      43860.70      43737.41      8023.77 o                         
   2  12  -4       1108.32       5320.52      3905.18 o                         
   2   1  -3     551810.81     550278.94      4564.49 o                         
   4   1  -3      49122.95      49492.41       934.13 o                         
   6   1  -3      11860.13      11188.92       663.86 o                         
   8   1  -3     140810.53     145371.52      2631.54 o                         
  10   1  -3      12544.91      13563.18      1209.93 o                         
  12   1  -3     134159.84     128020.95      4435.96 o                         
  14   1  -3      49919.16      45803.23      2895.63 o                         
  16   1  -3      11115.95      12276.21      1789.40 o                         
  18   1  -3      41565.88      38872.63      3270.27 o                         
  20   1  -3        491.53       -211.62      1183.41 o                         
  22   1  -3      39762.00      41214.41      3474.42 o                         
  24   1  -3      13466.28      15728.55      2745.72 o                         
   1   2  -3       3519.30       3460.34       245.63 o                         
   3   2  -3      47193.52      48750.75      1008.77 o                         
   5   2  -3        120.88        315.35       250.33 o                         
   7   2  -3       5707.60       5747.55       564.56 o                         
   9   2  -3       9087.71       8804.22      1094.19 o                         
  11   2  -3       1648.44        335.34       738.35 o                         
  13   2  -3       4450.28       3701.67      1023.24 o                         
  15   2  -3       1710.41       2338.79       731.86 o                         
  17   2  -3        160.00        840.54       909.38 o                         
  19   2  -3        499.67       -674.70      1098.44 o                         
  21   2  -3        406.00       1234.51      1288.35 o                         
  23   2  -3         73.78        845.39      1102.64 o                         
  25   2  -3        273.01      -1957.13      2349.20 o                         
   2   3  -3      57309.62      55691.41       885.17 o                         
   4   3  -3      99384.03     102129.15      1431.61 o                         
   6   3  -3      65294.05      62163.11      1482.83 o                         
   8   3  -3     174378.73     180064.19      3588.91 o                         
  10   3  -3        449.13         71.94       773.36 o                         
  12   3  -3      44344.67      41832.40      3767.49 o                         
  14   3  -3      18167.42      15767.09      1791.56 o                         
  16   3  -3      22160.34      21800.22      1974.18 o                         
  18   3  -3      82388.38      89182.48      4118.04 o                         
  20   3  -3        448.88        159.85      1238.99 o                         
  22   3  -3      23874.50      23970.65      2734.04 o                         
  24   3  -3       6201.63      14530.80      4640.10 o                         
   1   4  -3       2353.62       2114.92       192.17 o                         
   3   4  -3       7503.93       7529.60       381.36 o                         
   5   4  -3        663.91        402.01       255.06 o                         
   7   4  -3       2594.06       3046.57       370.55 o                         
   9   4  -3       7699.72       6985.28       811.17 o                         
  11   4  -3         64.03        303.60       754.30 o                         
  13   4  -3       1480.77       1675.64       883.59 o                         
  15   4  -3        271.56       2215.28       948.76 o                         
  17   4  -3        668.05       -234.29       874.38 o                         
  19   4  -3       1200.32       2805.43      1042.86 o                         
  21   4  -3         57.79        713.34       959.22 o                         
  23   4  -3        211.29      -1244.21      1244.21 o                         
   2   5  -3      73557.13      69381.77      1060.95 o                         
   4   5  -3      37432.31      37925.83      1008.01 o                         
   6   5  -3      28376.75      28279.69       973.40 o                         
   8   5  -3      76513.64      81268.57      2060.70 o                         
  10   5  -3        398.22       1206.24       604.46 o                         
  12   5  -3      79076.45      79226.62      2947.04 o                         
  14   5  -3      23258.01      21888.44      1711.21 o                         
  16   5  -3      22880.71      24424.13      2075.88 o                         
  18   5  -3      31270.18      36450.91      2648.89 o                         
  20   5  -3        320.40       -424.22       951.12 o                         
  22   5  -3      30005.88      32264.73      3153.10 o                         
   1   6  -3       1781.40       1531.71       281.66 o                         
   3   6  -3        614.57        589.16       191.57 o                         
   5   6  -3        202.30        777.58       256.77 o                         
   7   6  -3       1389.50        664.18       310.63 o                         
   9   6  -3       2898.39       3285.33       455.34 o                         
  11   6  -3       1407.43       1825.65       676.59 o                         
  13   6  -3          2.88       2385.27       824.75 o                         
  15   6  -3        105.38       1084.77       812.50 o                         
  17   6  -3         71.99        851.84       778.56 o                         
  19   6  -3        490.61        -96.84       891.82 o                         
  21   6  -3         11.34       -760.49      1332.48 o                         
   2   7  -3      87132.00      85372.27      1897.11 o                         
   4   7  -3      24819.32      22961.09       947.37 o                         
   6   7  -3      23094.84      23797.28      1054.18 o                         
   8   7  -3      42785.95      46665.63      1882.17 o                         
  10   7  -3         29.57       -501.04       501.04 o                         
  12   7  -3      68605.73      73494.31      3030.59 o                         
  14   7  -3      24688.00      23705.13      1824.44 o                         
  16   7  -3      11093.25      10806.82      1330.49 o                         
  18   7  -3      24656.80      28548.63      2765.76 o                         
  20   7  -3         61.93        -83.08      1630.23 o                         
   1   8  -3        443.75        321.66       471.22 o                         
   3   8  -3       6801.83       8141.78      1042.72 o                         
   5   8  -3       1045.61       1022.46       662.63 o                         
   7   8  -3       1770.46       2653.80       883.12 o                         
   9   8  -3        112.57         74.54       738.28 o                         
  11   8  -3         88.67        897.12       637.13 o                         
  13   8  -3       3190.02       3238.35       947.30 o                         
  15   8  -3        775.98       2087.44       909.24 o                         
  17   8  -3        312.11        408.63      1024.99 o                         
  19   8  -3        178.62        550.73      1680.78 o                         
   2   9  -3      45899.36      47188.10      2346.42 o                         
   4   9  -3      23264.97      24648.47      1790.97 o                         
   6   9  -3      29214.88      28660.35      2144.37 o                         
   8   9  -3      50257.27      54708.46      3411.09 o                         
  10   9  -3         86.20        -54.86       766.83 o                         
  12   9  -3      18033.87      19840.40      2159.07 o                         
  14   9  -3      14629.87      13639.15      1820.07 o                         
  16   9  -3      12386.05      16300.21      2157.33 o                         
  18   9  -3      33885.71      28496.16      4138.56 o                         
   1  10  -3        253.29       1697.11       693.27 o                         
   3  10  -3        256.86        533.20       594.64 o                         
   5  10  -3        994.84        398.82       681.74 o                         
   7  10  -3        279.92       1722.83      1327.83 o                         
   9  10  -3       1248.22       1649.77      1138.51 o                         
  11  10  -3        166.11        404.17      1660.28 o                         
  13  10  -3        307.69        859.13      1873.70 o                         
  15  10  -3        262.78       1584.00      1623.80 o                         
   2  11  -3      33645.43      46399.93      7799.56 o                         
   4  11  -3       9841.11      11508.69      4437.12 o                         
   8  11  -3      27493.14      26929.31      6137.04 o                         
  10  11  -3        583.61        330.76      1990.64 o                         
  12  11  -3      24851.09      22513.36      5639.98 o                         
   1  12  -3       1814.22      -1037.46      2213.39 o                         
   3  12  -3          8.80       -137.29      2694.32 o                         
   2   0  -2      33346.61      32473.50       955.03 o                         
   4   0  -2     101322.81     104058.88      3405.60 o                         
   6   0  -2      54598.79      55801.97      2091.03 o                         
   8   0  -2      41506.26      43819.64      2135.65 o                         
  10   0  -2     304448.00     284961.53     14145.58 o                         
  12   0  -2      25796.80      22165.51      3231.10 o                         
  14   0  -2     112048.91     120366.47     11693.89 o                         
  16   0  -2      40609.27      38946.99      4019.24 o                         
  18   0  -2       8658.21       8362.85      3827.35 o                         
  20   0  -2      57046.38      58069.88      5450.07 o                         
  22   0  -2      11629.38      12994.81      3049.37 o                         
  24   0  -2      34396.77      37095.99      4927.51 o                         
   1   1  -2       1414.65       1651.83       169.61 o                         
   3   1  -2       4396.97       4216.62       279.60 o                         
   5   1  -2       2017.07       2133.67       358.15 o                         
   7   1  -2       1199.91        215.06       361.13 o                         
   9   1  -2       8705.54       9002.91       979.29 o                         
  11   1  -2       2204.77        749.96       560.97 o                         
  13   1  -2         59.02       -601.34       601.34 o                         
  15   1  -2       8018.04       9017.05      1326.43 o                         
  17   1  -2        140.72       1534.93       985.43 o                         
  19   1  -2        574.52       1291.24      1037.22 o                         
  21   1  -2       1851.43       4305.37      1463.18 o                         
  23   1  -2         56.85      -1025.66      1025.66 o                         
  25   1  -2        511.83       3550.26      2102.95 o                         
   0   2  -2     187225.64     189718.91      1513.43 o                         
   2   2  -2      19012.18      19470.57       491.43 o                         
   4   2  -2     216583.41     222642.91      1849.22 o                         
   6   2  -2     207158.69     211503.83      3215.13 o                         
   8   2  -2      33342.97      36005.99      1509.83 o                         
  10   2  -2     164427.41     160834.05      4486.54 o                         
  12   2  -2       8606.14       8882.91      1343.12 o                         
  14   2  -2      77028.02      78391.14      3323.12 o                         
  16   2  -2      77282.66      83709.42      3680.41 o                         
  18   2  -2       6961.65       5838.67      1137.78 o                         
  20   2  -2      70203.83      81752.57      4603.66 o                         
  22   2  -2       3855.18       1304.42      1430.15 o                         
  24   2  -2      19519.79      24182.17      3995.79 o                         
   1   3  -2       1024.94       1363.31       150.10 o                         
   3   3  -2         95.24        161.55       171.64 o                         
   5   3  -2        597.60        955.03       259.13 o                         
   7   3  -2        601.94        851.11       369.97 o                         
   9   3  -2        464.08        169.99       477.57 o                         
  11   3  -2       1215.39        -22.50       622.50 o                         
  13   3  -2        218.77        671.34       741.19 o                         
  15   3  -2        639.09         11.16       774.39 o                         
  17   3  -2        185.43       -422.81       700.45 o                         
  19   3  -2         72.07       2758.79      1123.30 o                         
  21   3  -2        129.49       -372.61       827.09 o                         
  23   3  -2        140.68       -621.07      1309.79 o                         
   0   4  -2     203378.02     207350.33      2565.00 o                         
   2   4  -2      13633.51      13367.61       418.16 o                         
   4   4  -2     215214.47     218826.19      2448.66 o                         
   6   4  -2     194177.36     197437.94      2551.02 o                         
   8   4  -2      11101.63      11707.60       784.00 o                         
  10   4  -2     113704.11     116500.95      2974.12 o                         
  12   4  -2      12634.45      11641.06      1532.44 o                         
  14   4  -2      62736.71      65456.73      2997.86 o                         
  16   4  -2      81684.92      79428.34      3486.58 o                         
  18   4  -2       5392.92       5401.41      1381.93 o                         
  20   4  -2      50929.72      51371.47      3323.28 o                         
  22   4  -2       3026.28       3769.61      1868.16 o                         
   1   5  -2       1591.89        743.53       201.34 o                         
   3   5  -2       5971.06       5390.93       365.73 o                         
   5   5  -2       3311.52       2923.90       344.44 o                         
   7   5  -2       2248.45       1420.08       447.99 o                         
   9   5  -2       4641.19       4191.47       544.77 o                         
  11   5  -2       1118.79       1306.82       482.07 o                         
  13   5  -2        883.19        218.06       632.49 o                         
  15   5  -2       4423.30       4836.42       891.55 o                         
  17   5  -2         82.22       1064.21       719.01 o                         
  19   5  -2        674.40        182.52      1697.41 o                         
  21   5  -2       3419.37       4685.05      1344.63 o                         
   0   6  -2     311869.31     298583.78      4022.62 o                         
   2   6  -2      21012.52      19946.37       749.35 o                         
   4   6  -2      78479.50      71234.12      1824.80 o                         
   6   6  -2      51662.36      52712.99      1401.00 o                         
   8   6  -2       7067.88       6371.21       628.26 o                         
  10   6  -2     146087.20     145646.02      3093.26 o                         
  12   6  -2      22827.96      23422.21      2216.66 o                         
  14   6  -2      54235.04      51613.96      2554.90 o                         
  16   6  -2      28402.32      32929.56      2357.26 o                         
  18   6  -2       3099.98       2793.01       910.24 o                         
  20   6  -2      31839.78      32720.72      4387.41 o                         
  22   6  -2       5739.68       1060.57      2422.26 o                         
   1   7  -2       5596.01       7066.29       752.11 o                         
   3   7  -2        886.04        787.30       298.36 o                         
   5   7  -2       1628.79       1977.88       268.49 o                         
   7   7  -2        299.52       -302.67       348.35 o                         
   9   7  -2       3475.78       4288.37       792.44 o                         
  11   7  -2        350.05        858.65       522.18 o                         
  13   7  -2        855.15        457.31       582.82 o                         
  15   7  -2       1914.01       2704.47       764.98 o                         
  17   7  -2        730.94        632.52       828.62 o                         
  19   7  -2        343.49       -198.38      2919.52 o                         
  21   7  -2        231.03      -1236.98      3129.56 o                         
   0   8  -2      93926.02      88728.09      3849.05 o                         
   2   8  -2      14244.75      14949.39      1322.35 o                         
   4   8  -2      53211.35      53461.58      2672.73 o                         
   6   8  -2      68947.79      69596.02      3160.22 o                         
   8   8  -2      10368.79       9302.81      1285.23 o                         
  10   8  -2      76412.02      75997.66      3679.52 o                         
  12   8  -2       6143.84       5467.09      1063.31 o                         
  14   8  -2      23169.50      26968.01      2498.15 o                         
  16   8  -2      25731.69      22711.41      2462.36 o                         
  18   8  -2       2729.53       1264.69      1596.70 o                         
  20   8  -2      30033.44      26089.56      4117.44 o                         
   1   9  -2        749.47       1805.32       622.47 o                         
   3   9  -2        796.99        720.55       562.46 o                         
   5   9  -2         90.43        221.37       644.70 o                         
   7   9  -2       1121.61       1300.63       699.08 o                         
   9   9  -2       1536.89       2639.38      1156.40 o                         
  11   9  -2        304.84        210.87       819.05 o                         
  13   9  -2         70.34        128.82      1076.95 o                         
  15   9  -2        393.23       1413.02      1197.70 o                         
  17   9  -2        474.86       -633.31      1200.14 o                         
   0  10  -2      33601.98      39225.56      3845.57 o                         
   2  10  -2       3109.95       2786.32       857.54 o                         
   4  10  -2      45060.37      47103.98      3958.82 o                         
   6  10  -2      49300.41      52763.27      3134.09 o                         
   8  10  -2       3400.25       3678.30      1009.45 o                         
  10  10  -2      29166.84      29594.89      2555.87 o                         
  12  10  -2       1769.52        789.07       925.44 o                         
  14  10  -2      20229.26      21026.00      4720.57 o                         
  16  10  -2      22530.81      19618.12      2940.74 o                         
   1  11  -2         56.98       4254.95      3662.48 o                         
   3  11  -2       1558.52       4977.29      3313.29 o                         
   5  11  -2        707.67        524.95      2624.86 o                         
   7  11  -2       1180.26        743.57      2111.35 o                         
   9  11  -2        270.98       2366.76      3451.60 o                         
   4  12  -2      16719.28      19591.44      6209.39 o                         
   2   1  -1     324401.00     334786.56      2297.08 o                         
   4   1  -1     189875.00     192381.03      2599.27 o                         
   6   1  -1     162990.97     160550.92      2493.48 o                         
   8   1  -1     258121.59     254188.36      4173.23 o                         
  10   1  -1       3950.52       4028.90       874.16 o                         
  12   1  -1     238698.81     244454.41      5325.06 o                         
  14   1  -1      65084.00      73929.23      3192.14 o                         
  16   1  -1      51170.46      52183.68      3164.53 o                         
  18   1  -1      68885.08      71976.26      5442.40 o                         
  20   1  -1        281.83      -1013.35      1013.35 o                         
  22   1  -1      60086.74      68657.95      4854.24 o                         
  24   1  -1      22999.70      20495.58      3544.61 o                         
   1   2  -1        219.20        137.37       115.75 o                         
   3   2  -1      46623.95      48149.79       834.20 o                         
   5   2  -1       2993.05       2888.30       366.27 o                         
   7   2  -1       7965.00       8848.62       621.29 o                         
   9   2  -1       8586.46       7791.33      1038.04 o                         
  11   2  -1        704.68       1050.47       582.30 o                         
  13   2  -1       5963.12       4271.69      1421.25 o                         
  15   2  -1        547.16        346.19       748.74 o                         
  17   2  -1        454.43        533.38      1068.17 o                         
  19   2  -1       1170.08       1730.36       842.06 o                         
  21   2  -1        194.59        542.20      1078.90 o                         
  23   2  -1         80.85        239.56      1614.68 o                         
  25   2  -1        205.28      -1755.14      2052.92 o                         
   2   3  -1     353498.06     357116.97      2702.91 o                         
   4   3  -1     194115.64     195788.03      1906.14 o                         
   6   3  -1     223442.31     227803.61      2626.93 o                         
   8   3  -1     301415.94     308837.97      5231.08 o                         
  10   3  -1       1109.53        643.67       495.06 o                         
  12   3  -1      97308.58      92659.71      3729.59 o                         
  14   3  -1      48969.30      50454.70      3397.25 o                         
  16   3  -1      50993.11      52634.82      3244.62 o                         
  18   3  -1     128766.16     129197.18      5894.70 o                         
  20   3  -1        145.99       -105.80       910.13 o                         
  22   3  -1      31086.86      31231.13      3700.45 o                         
  24   3  -1       6983.20      11816.26      3996.59 o                         
   1   4  -1       3346.13       3328.56       271.43 o                         
   3   4  -1      16594.20      17053.56       528.80 o                         
   5   4  -1       1404.24       1621.85       267.08 o                         
   7   4  -1       1019.30        695.47       331.03 o                         
   9   4  -1       7387.14       7753.96       722.19 o                         
  11   4  -1        382.22        856.22       547.52 o                         
  13   4  -1       1585.50       1234.82      1018.11 o                         
  15   4  -1         78.74        385.25       754.38 o                         
  17   4  -1        479.03       1043.58       806.70 o                         
  19   4  -1       1062.25       2301.62      1277.78 o                         
  21   4  -1          3.19        741.85      1470.83 o                         
  23   4  -1        537.78       1417.81      1442.03 o                         
   2   5  -1     350700.25     349216.88      4510.14 o                         
   4   5  -1      71624.48      71882.88      1410.40 o                         
   6   5  -1      72566.28      71582.11      1593.64 o                         
   8   5  -1     174633.58     175900.12      2862.56 o                         
  10   5  -1        348.97        492.88       473.77 o                         
  12   5  -1     142197.97     141238.19      3781.53 o                         
  14   5  -1      46752.59      46642.34      2349.67 o                         
  16   5  -1      32506.63      33402.31      2265.66 o                         
  18   5  -1      53764.94      56053.73      3068.65 o                         
  20   5  -1         23.85        216.38       998.28 o                         
  22   5  -1      35054.77      36871.52      4068.01 o                         
   1   6  -1       2037.45       2500.66       510.91 o                         
   3   6  -1       2171.58       2341.20       562.65 o                         
   5   6  -1        493.87        514.49       247.11 o                         
   7   6  -1        449.23        162.31       325.21 o                         
   9   6  -1        973.05       1598.52       482.87 o                         
  11   6  -1       1590.80       1474.67       545.11 o                         
  13   6  -1        119.41        946.82      1230.49 o                         
  15   6  -1        122.83        253.16       677.16 o                         
  17   6  -1         61.28       -348.12      1271.00 o                         
  19   6  -1        866.14       3285.55      2940.80 o                         
  21   6  -1        164.44        657.12      2203.91 o                         
   2   7  -1     168188.69     171818.67      4061.15 o                         
   4   7  -1      47206.56      47419.05      1535.96 o                         
   6   7  -1      31296.77      29513.19      1131.91 o                         
   8   7  -1     108968.48     112953.78      3299.20 o                         
  10   7  -1        709.88        690.62       656.29 o                         
  12   7  -1     118499.37     117670.23      4022.77 o                         
  14   7  -1      23770.55      24970.10      1978.74 o                         
  16   7  -1      12555.05      11033.85      1734.15 o                         
  18   7  -1      31895.75      34489.02      3572.52 o                         
  20   7  -1        148.05        -11.94      1274.94 o                         
   1   8  -1        177.47        505.35       499.70 o                         
   3   8  -1       8030.05       7031.96       971.46 o                         
   5   8  -1       1353.65       1385.74       710.15 o                         
   7   8  -1       3541.32       5595.93      1042.91 o                         
   9   8  -1        807.26        -52.33       626.48 o                         
  11   8  -1        839.48       1178.32       908.84 o                         
  13   8  -1       1353.16        939.00       676.34 o                         
  15   8  -1       1624.79       4191.73      1234.25 o                         
  17   8  -1         18.19       -165.98       841.95 o                         
  19   8  -1         90.69        798.33      1439.82 o                         
   2   9  -1      58590.90      57655.95      2979.30 o                         
   4   9  -1      40165.82      41609.50      2581.88 o                         
   6   9  -1      36350.56      36576.78      2509.06 o                         
   8   9  -1      85133.94      86335.72      4001.70 o                         
  10   9  -1        653.82        -40.83       742.64 o                         
  12   9  -1      31329.05      32980.70      2733.96 o                         
  14   9  -1      12759.72      15413.37      2148.74 o                         
  16   9  -1      15029.39      11838.12      1887.91 o                         
  18   9  -1      39554.05      44306.39      4168.52 o                         
   1  10  -1        859.59       1491.48       749.76 o                         
   3  10  -1        620.29        621.39       683.15 o                         
   5  10  -1       2815.34       2373.49       923.23 o                         
   7  10  -1         24.59        930.52       957.65 o                         
   9  10  -1       1635.61       -536.86       909.66 o                         
  11  10  -1         22.33        -14.87       856.81 o                         
  13  10  -1        183.44       1612.87       929.87 o                         
  15  10  -1        356.42      -1046.19      1046.19 o                         
   2  11  -1      48328.51      51595.92      3185.61 o                         
   4  11  -1      15869.30      20108.47      2521.75 o                         
   6  11  -1      17725.84      16153.95      2260.83 o                         
   8  11  -1      31943.34      33288.83      3358.13 o                         
  10  11  -1        262.11       2631.82      2973.71 o                         
  12  11  -1      28859.29      25889.94      4013.49 o                         
   5  12  -1        301.43       6275.75      4596.32 o                         
   4   0   0     385197.25     363335.50      9389.18 o                         
   6   0   0     268718.50     265292.91      4599.23 o                         
   8   0   0      13953.07      16939.18      1220.60 o                         
  10   0   0     397604.44     393066.41      7816.63 o                         
  12   0   0     109260.38     120220.88      4762.50 o                         
  14   0   0     178685.09     176217.67      6243.73 o                         
  16   0   0      39782.68      42207.11      4094.93 o                         
  18   0   0       1765.23        151.86      1042.70 o                         
  20   0   0      94409.83     100531.59     12809.89 o                         
  22   0   0       3009.94       2152.06      2134.34 o                         
  24   0   0      25035.85      28816.22      5783.34 o                         
   1   1   0       1297.57       1568.12       162.12 o                         
   3   1   0       1176.94       1635.09       235.54 o                         
   5   1   0      39764.42      41633.16      1065.90 o                         
   7   1   0      22805.90      24272.55      1075.80 o                         
   9   1   0      32736.47      32888.70      1908.62 o                         
  11   1   0        422.46        148.41       574.73 o                         
  13   1   0       2130.78       2726.33      1092.67 o                         
  15   1   0        548.91       1459.58       730.24 o                         
  17   1   0       3704.93       4139.10      1330.12 o                         
  19   1   0          5.31       1537.16      1014.47 o                         
  21   1   0       5382.62       5567.05      1921.63 o                         
  23   1   0       1218.65       -461.58      2150.25 o                         
  25   1   0       1854.64       1105.15      1276.02 o                         
   0   2   0     621694.06     623209.12      5255.02 o                         
   2   2   0     106978.69     108452.20      1290.89 o                         
   4   2   0     546971.88     550293.25      5693.08 o                         
   6   2   0     287892.00     290584.16      4675.36 o                         
   8   2   0       3758.52       4049.82       490.67 o                         
  10   2   0     387461.66     379169.69      7613.47 o                         
  12   2   0       3352.94       3540.70       855.20 o                         
  14   2   0      75737.44      74742.48      3550.08 o                         
  16   2   0     113825.23     116828.58      4783.08 o                         
  18   2   0      15894.49      16359.37      1721.59 o                         
  20   2   0      68604.95      71584.55      4136.41 o                         
  22   2   0       6728.94       7406.65      1873.36 o                         
  24   2   0      32798.16      39981.09      4714.44 o                         
   1   3   0      15000.32      17138.85       528.74 o                         
   3   3   0      13372.45      14855.68       486.36 o                         
   5   3   0       4664.53       4760.24       384.14 o                         
   7   3   0       7427.46       6489.31       487.64 o                         
   9   3   0       1500.20       2295.77       438.97 o                         
  11   3   0       4614.53       4266.16       634.93 o                         
  13   3   0       6025.57       6027.90      1249.59 o                         
  15   3   0       1980.80       1739.19       986.26 o                         
  17   3   0        251.71        453.43       615.24 o                         
  19   3   0       3780.60       3740.16      1991.09 o                         
  21   3   0        708.09       2448.89      1386.25 o                         
  23   3   0        388.67       1833.39      1472.90 o                         
   0   4   0     199579.12     199833.16      2982.31 o                         
   2   4   0       6703.11       7125.35       404.04 o                         
   4   4   0     146032.86     143481.08      1656.32 o                         
   6   4   0     372751.72     375086.44      4405.57 o                         
   8   4   0      61295.68      59786.09      1639.19 o                         
  10   4   0     135859.30     136866.97      2987.41 o                         
  12   4   0       9512.05      10869.26      1068.87 o                         
  14   4   0     133819.61     127552.92      4247.35 o                         
  16   4   0      51097.69      56652.88      3068.26 o                         
  18   4   0       4203.35       8116.69      1328.22 o                         
  20   4   0      82112.20      84264.11      5087.23 o                         
  22   4   0       1237.39       -972.55      1275.99 o                         
   1   5   0      10614.51      11673.80       615.71 o                         
   3   5   0      16776.28      17237.42       655.54 o                         
   5   5   0       1459.97       2759.90       358.91 o                         
   7   5   0         64.32        827.20       346.90 o                         
   9   5   0          2.61        431.66       424.04 o                         
  11   5   0       9085.00       9315.66      1053.43 o                         
  13   5   0          6.12        997.01       663.68 o                         
  15   5   0      14434.03      15048.86      1501.84 o                         
  17   5   0       2119.38       2284.74       876.71 o                         
  19   5   0       2207.80       2115.87      1037.27 o                         
  21   5   0        183.16       -711.70      2081.92 o                         
   0   6   0     216203.83     207649.86      4527.71 o                         
   2   6   0      52749.75      57083.92      2000.22 o                         
   4   6   0     149232.72     144325.03      2446.78 o                         
   6   6   0      37959.25      39626.45      1388.92 o                         
   8   6   0      10795.83      12952.68       950.88 o                         
  10   6   0     213382.31     205987.31      5132.26 o                         
  12   6   0       6841.16       6707.18      1046.01 o                         
  14   6   0      65786.94      62100.53      3291.47 o                         
  16   6   0      49025.23      49438.88      5197.86 o                         
  18   6   0      16221.33      17614.49      2982.04 o                         
  20   6   0      33185.04      33722.11      4499.65 o                         
   1   7   0      10136.22      10975.32      1006.48 o                         
   3   7   0       2022.34       1663.55       544.34 o                         
   5   7   0        326.94       1010.95       405.73 o                         
   7   7   0       4724.83       4766.39       548.32 o                         
   9   7   0        100.19        468.98       622.36 o                         
  11   7   0       1187.09       2183.30       739.08 o                         
  13   7   0       4075.74       3747.30       838.80 o                         
  15   7   0       5762.08       6606.19      1440.70 o                         
  17   7   0        208.19       1384.35       889.23 o                         
  19   7   0       1675.20        328.58      1118.39 o                         
  21   7   0          6.61       4439.16      8318.47 o                         
   0   8   0     185142.19     186054.44      5892.20 o                         
   2   8   0       5629.28       5208.94       956.19 o                         
   4   8   0      70050.42      73096.59      3270.70 o                         
   6   8   0      96378.85      97224.17      3899.84 o                         
   8   8   0      34520.27      35504.94      2476.61 o                         
  10   8   0      61042.83      62991.86      3463.46 o                         
  12   8   0      16961.08      17742.80      1951.41 o                         
  14   8   0      52031.56      52822.77      3502.93 o                         
  16   8   0      30151.25      33761.83      2943.04 o                         
  18   8   0       3599.43       5832.47      1720.91 o                         
  20   8   0      49008.44      49100.07      5521.04 o                         
   1   9   0        916.32       1168.72       682.26 o                         
   3   9   0       2396.25       2742.35       761.78 o                         
   5   9   0       2222.41       3587.92       982.04 o                         
   7   9   0        121.28       1543.63       876.27 o                         
   9   9   0       4274.53       5023.82      1185.93 o                         
  11   9   0       2497.24       1658.72       933.12 o                         
  13   9   0        671.64       1299.02       939.32 o                         
  15   9   0         40.18       1466.96      1072.71 o                         
  17   9   0       2029.98       3503.06      2101.19 o                         
   0  10   0      42863.17      41267.37      3756.29 o                         
   2  10   0       8835.37       9191.44      1448.53 o                         
   4  10   0      83067.84      83545.19      3970.97 o                         
   6  10   0      43847.91      45776.04      3027.00 o                         
   8  10   0       1196.93       1252.75       827.13 o                         
  10  10   0      54812.35      54251.27      3518.22 o                         
  12  10   0        707.44        381.71      1866.84 o                         
  14  10   0      19904.17      21336.06      2432.99 o                         
  16  10   0      35673.71      37959.24      3851.14 o                         
   1  11   0       1251.90       3473.95       862.06 o                         
   3  11   0         23.80       -183.40       923.96 o                         
   5  11   0       2048.82       2332.04      1037.48 o                         
   7  11   0       2343.41       2743.30      1202.96 o                         
   9  11   0       1489.98       2466.22      1133.52 o                         
  11  11   0         12.30       1421.11      2002.48 o                         
  13  11   0       3272.31       1757.36      1527.51 o                         
   2   1   1     324294.88     331771.75      2036.26 o                         
   4   1   1     190082.56     185729.34      1829.33 o                         
   6   1   1     163070.19     162093.41      2122.59 o                         
   8   1   1     257298.66     251663.36      3285.11 o                         
  10   1   1       3954.93       3258.56       629.54 o                         
  12   1   1     238761.48     244004.09      5866.37 o                         
  14   1   1      65337.90      65864.55      3854.34 o                         
  16   1   1      51603.74      52436.46      2871.81 o                         
  18   1   1      68857.95      70783.89      4335.75 o                         
  20   1   1        275.56       1212.30      1007.57 o                         
  22   1   1      60137.42      55566.80      5166.75 o                         
  24   1   1      23170.25      21956.15      3448.67 o                         
   1   2   1        215.49        142.40       113.75 o                         
   3   2   1      46623.18      47013.58       875.05 o                         
   5   2   1       3002.20       3222.98       306.21 o                         
   7   2   1       7973.04       8365.80       528.74 o                         
   9   2   1       8587.15       5646.05       750.67 o                         
  11   2   1        712.62        -28.35       740.92 o                         
  13   2   1       5988.84       3122.60       858.83 o                         
  15   2   1        547.95       -419.58       928.89 o                         
  17   2   1        454.53         12.49       958.78 o                         
  19   2   1       1168.19        434.68       989.13 o                         
  21   2   1        195.20        129.05      1082.93 o                         
  23   2   1         79.75       1218.43      1253.83 o                         
  25   2   1        209.43       2606.64      2547.10 o                         
   2   3   1     353284.91     359331.88      2527.00 o                         
   4   3   1     193943.81     197031.80      2111.58 o                         
   6   3   1     223342.38     231748.62      2575.49 o                         
   8   3   1     301022.06     298916.41      3951.85 o                         
  10   3   1       1102.82         10.54       336.29 o                         
  12   3   1      97091.31      98147.18      2960.48 o                         
  14   3   1      48581.74      45871.38      2470.60 o                         
  16   3   1      51052.89      48872.68      2964.26 o                         
  18   3   1     128634.52     133232.39      7075.06 o                         
  20   3   1        143.00       -207.61      1195.46 o                         
  22   3   1      31275.29      31044.66      3474.04 o                         
  24   3   1       6937.53       1546.25      2038.27 o                         
   1   4   1       3342.39       3528.74       316.77 o                         
   3   4   1      16587.10      17619.02       572.04 o                         
   5   4   1       1382.91       1146.43       280.02 o                         
   7   4   1       1018.12       1138.16       366.74 o                         
   9   4   1       7394.86       8791.01       775.41 o                         
  11   4   1        390.74        560.14       895.82 o                         
  13   4   1       1588.90       1924.51       668.86 o                         
  15   4   1         87.15       1216.73       892.18 o                         
  17   4   1        478.57        127.61       648.07 o                         
  19   4   1       1062.43        816.49      1027.48 o                         
  21   4   1          3.90       3645.63      2106.05 o                         
  23   4   1        538.59      -1150.88      1702.46 o                         
   2   5   1     351446.75     352983.38      3867.24 o                         
   4   5   1      71450.62      74254.88      1388.56 o                         
   6   5   1      72032.24      69027.14      1523.36 o                         
   8   5   1     174896.75     169347.55      3205.28 o                         
  10   5   1        348.69        341.64       550.26 o                         
  12   5   1     142174.80     146431.05      4782.21 o                         
  14   5   1      46311.40      49720.33      2771.54 o                         
  16   5   1      32220.71      34881.54      2489.58 o                         
  18   5   1      53564.78      49665.66      4543.02 o                         
  20   5   1         25.84        -57.46      1454.78 o                         
  22   5   1      35127.55      37963.65      5036.15 o                         
   1   6   1       2030.87       3033.46       417.55 o                         
   3   6   1       2183.92       1775.61       296.69 o                         
   5   6   1        459.94        346.51       327.40 o                         
   7   6   1        445.38       -200.73       329.62 o                         
   9   6   1        957.00       1024.74       514.15 o                         
  11   6   1       1591.12       2056.00       656.86 o                         
  13   6   1        117.33        559.03       612.57 o                         
  15   6   1        130.40        826.05       859.35 o                         
  17   6   1         62.13      -1264.28      1356.65 o                         
  19   6   1        874.96       -604.89      1761.79 o                         
  21   6   1        168.17        833.32      1598.31 o                         
   2   7   1     168933.72     167804.28      4594.79 o                         
   4   7   1      47116.31      42752.20      1608.52 o                         
   6   7   1      30907.60      30486.34      1442.81 o                         
   8   7   1     109420.09     106327.09      2610.01 o                         
  10   7   1        716.65        124.49       668.49 o                         
  12   7   1     118628.27     120186.94      3557.64 o                         
  14   7   1      23758.01      24938.01      1937.59 o                         
  16   7   1      12310.86       9803.73      1578.58 o                         
  18   7   1      31772.85      32401.59      3457.46 o                         
  20   7   1        152.34       2756.06      1335.07 o                         
   1   8   1        159.21        924.23       615.25 o                         
   3   8   1       8026.80      10702.68      1356.93 o                         
   5   8   1       1344.83       1686.76       888.76 o                         
   7   8   1       3540.67       5517.29       844.48 o                         
   9   8   1        817.94        498.88       650.16 o                         
  11   8   1        834.27       1343.24       758.39 o                         
  13   8   1       1361.91       2209.21      1086.80 o                         
  15   8   1       1612.46       1441.51       999.14 o                         
  17   8   1         18.54       1141.56      1643.59 o                         
  19   8   1         93.14        412.57      1263.71 o                         
   2   9   1      58749.06      64082.95      3295.31 o                         
   4   9   1      40055.09      37879.70      2567.98 o                         
   6   9   1      36201.57      33063.37      3199.16 o                         
   8   9   1      85235.82      91434.09      4236.70 o                         
  10   9   1        657.51       -641.88       926.25 o                         
  12   9   1      31465.91      31653.73      2741.30 o                         
  14   9   1      12806.36      12980.76      1910.78 o                         
  16   9   1      14952.95      15569.23      2527.62 o                         
  18   9   1      39543.97      45728.77      5438.03 o                         
   1  10   1        850.92        -93.61       727.34 o                         
   3  10   1        618.35       1386.32      1037.16 o                         
   5  10   1       2824.63       4082.79      1025.25 o                         
   7  10   1         26.70       1036.32       804.89 o                         
   9  10   1       1668.42       3101.71      1185.18 o                         
  11  10   1         22.88       2724.73      1584.44 o                         
  13  10   1        193.10       -690.54       936.04 o                         
  15  10   1        353.54      -1050.28      1050.28 o                         
   2  11   1      48117.30      50914.46      3701.30 o                         
   4  11   1      15720.82      17545.03      2228.00 o                         
   6  11   1      17749.62      18320.83      2320.43 o                         
   8  11   1      31732.09      31915.94      2850.61 o                         
  10  11   1        259.17       -727.97      1979.59 o                         
  12  11   1      28831.39      29637.80      2912.04 o                         
   9  12   1       1361.86        492.07      1974.26 o                         
   2   0   2      32994.47      33746.23       851.10 o                         
   4   0   2     100813.66     101866.02      2229.02 o                         
   6   0   2      54977.31      52228.82      2730.90 o                         
   8   0   2      41871.51      44257.46      2880.90 o                         
  10   0   2     305553.06     309860.25     11954.61 o                         
  12   0   2      25138.44      21612.24      3567.14 o                         
  14   0   2     111739.41     120455.44      5993.44 o                         
  16   0   2      40132.60      42828.12      3904.66 o                         
  18   0   2       8526.93      10638.45      2288.41 o                         
  20   0   2      57148.05      58945.30      6972.52 o                         
  22   0   2      11527.75      15276.50      4142.34 o                         
  24   0   2      34433.35      50301.35      7289.00 o                         
   1   1   2       1422.78       1439.80       183.51 o                         
   3   1   2       4397.55       4509.39       282.91 o                         
   5   1   2       2018.45       2369.67       268.11 o                         
   7   1   2       1196.73        799.25       244.68 o                         
   9   1   2       8703.10       9139.67      1143.51 o                         
  11   1   2       2205.57        550.71       662.83 o                         
  13   1   2         59.79        942.69       841.90 o                         
  15   1   2       8004.91       8328.47      1712.39 o                         
  17   1   2        144.20        595.77       976.00 o                         
  19   1   2        576.18        458.29      1374.31 o                         
  21   1   2       1849.84       1419.40      1088.91 o                         
  23   1   2         55.82        755.10      1591.06 o                         
  25   1   2        512.15       3225.80      3167.57 o                         
   0   2   2     187510.02     190430.39      1643.33 o                         
   2   2   2      18913.07      19404.97       518.10 o                         
   4   2   2     216690.08     219398.19      2055.10 o                         
   6   2   2     207455.22     209731.38      3002.38 o                         
   8   2   2      33286.77      35021.59      1158.02 o                         
  10   2   2     164973.19     160004.02      3355.36 o                         
  12   2   2       8525.46       7541.09       857.25 o                         
  14   2   2      76870.86      75508.70      2669.55 o                         
  16   2   2      77286.44      80053.65      3871.16 o                         
  18   2   2       6909.75       3145.58      1313.80 o                         
  20   2   2      70237.68      75142.25      4752.80 o                         
  22   2   2       3800.05       5099.85      1638.16 o                         
  24   2   2      19453.57      18885.63      4816.43 o                         
   1   3   2       1016.43       1258.50       181.32 o                         
   3   3   2        103.46        286.17       207.73 o                         
   5   3   2        597.13       1266.34       265.87 o                         
   7   3   2        597.98        185.23       297.32 o                         
   9   3   2        455.88        763.21       518.98 o                         
  11   3   2       1196.79        955.97       411.97 o                         
  13   3   2        213.96       -151.15       423.65 o                         
  15   3   2        635.20        133.29       675.09 o                         
  17   3   2        193.87        461.79       796.05 o                         
  19   3   2         73.09       -447.17      2030.63 o                         
  21   3   2        134.72       -817.58       991.31 o                         
  23   3   2        136.71        168.31      1516.91 o                         
   0   4   2     202393.19     207859.95      2916.62 o                         
   2   4   2      13777.42      14529.50       483.49 o                         
   4   4   2     215853.53     216214.41      2263.67 o                         
   6   4   2     194007.72     192761.58      2335.19 o                         
   8   4   2      11123.10      11234.62       820.21 o                         
  10   4   2     113260.67     111441.55      3360.75 o                         
  12   4   2      12942.03      10631.71      1172.26 o                         
  14   4   2      62847.20      63616.50      2951.63 o                         
  16   4   2      82236.02      79826.23      3471.18 o                         
  18   4   2       5486.24       6979.87      1602.85 o                         
  20   4   2      50853.26      59569.16      8070.02 o                         
  22   4   2       3034.76       4105.08      2419.39 o                         
   1   5   2       1572.89       1209.14       288.95 o                         
   3   5   2       5997.78       6368.15       409.96 o                         
   5   5   2       3319.04       3248.85       388.80 o                         
   7   5   2       2291.32       1578.20       407.29 o                         
   9   5   2       4635.93       3270.19       815.61 o                         
  11   5   2       1137.68       1550.08       587.37 o                         
  13   5   2        864.42        248.19       658.23 o                         
  15   5   2       4422.43       4174.52       887.35 o                         
  17   5   2         79.42        975.05       963.77 o                         
  19   5   2        670.24       1357.66      1255.67 o                         
  21   5   2       3416.88       3441.89      4504.65 o                         
   0   6   2     309737.94     316297.69      5244.02 o                         
   2   6   2      21202.33      21276.88      1037.82 o                         
   4   6   2      78399.77      80107.21      1551.69 o                         
   6   6   2      51438.80      53667.37      1738.32 o                         
   8   6   2       7332.47       4949.18       693.48 o                         
  10   6   2     145226.78     146007.55      3525.58 o                         
  12   6   2      22870.04      22939.18      1696.56 o                         
  14   6   2      54364.62      55800.85      2724.70 o                         
  16   6   2      28619.10      27087.48      2443.94 o                         
  18   6   2       3243.59       1553.38      2238.30 o                         
  20   6   2      31708.90      29119.15      4273.00 o                         
   1   7   2       5593.04       5489.47       789.11 o                         
   3   7   2        914.26        984.39       568.13 o                         
   5   7   2       1626.89       2381.82       415.50 o                         
   7   7   2        327.86         46.66       391.57 o                         
   9   7   2       3469.94       3582.92       913.32 o                         
  11   7   2        363.78       1689.05       630.77 o                         
  13   7   2        852.18        267.64       718.31 o                         
  15   7   2       1921.61       2253.32      1128.34 o                         
  17   7   2        734.00       2496.86      1067.29 o                         
  19   7   2        334.51       3016.12      1365.26 o                         
  21   7   2        228.24       2300.55      2867.50 o                         
   0   8   2      92562.83      90591.70      5043.72 o                         
   2   8   2      14324.11      15132.75      1748.39 o                         
   4   8   2      52965.47      56110.00      2992.84 o                         
   6   8   2      68806.69      63797.90      1925.92 o                         
   8   8   2      10610.95       9505.17       911.84 o                         
  10   8   2      75751.62      72652.35      3136.54 o                         
  12   8   2       5995.05       8655.92      1596.15 o                         
  14   8   2      23128.80      23670.42      2392.37 o                         
  16   8   2      25622.34      22369.73      2881.01 o                         
  18   8   2       2817.22       3030.85      1355.34 o                         
   1   9   2        766.01        675.09       749.03 o                         
   3   9   2        823.12        752.35       850.86 o                         
   5   9   2         92.01       1958.94       795.88 o                         
   7   9   2       1117.48        774.91      1777.68 o                         
   9   9   2       1532.32        390.60       703.73 o                         
  11   9   2        288.82       1294.85       856.44 o                         
  13   9   2         76.37        750.47       976.98 o                         
  15   9   2        391.60       2219.20      1497.39 o                         
  17   9   2        491.25       1442.89      1548.84 o                         
   0  10   2      33340.85      36425.08      3717.38 o                         
   2  10   2       3121.07       5733.16      1494.04 o                         
   4  10   2      44947.25      45275.16      3401.78 o                         
   6  10   2      49290.65      49664.40      3665.59 o                         
   8  10   2       3415.86       2386.91      1081.63 o                         
  10  10   2      28939.06      27750.74      2740.66 o                         
  12  10   2       1730.29       2454.38      1058.80 o                         
  14  10   2      20096.12      23013.22      2549.00 o                         
  16  10   2      22460.88      21865.59      4748.70 o                         
   1  11   2         59.53        250.76      1276.12 o                         
   3  11   2       1555.11       1987.03      1350.98 o                         
   5  11   2        708.26       1602.16      1228.69 o                         
   7  11   2       1167.69       1505.52      1076.03 o                         
   9  11   2        266.37       -123.53       999.35 o                         
  11  11   2       1000.28       1282.15      1082.73 o                         
  13  11   2        552.25        263.39      1143.21 o                         
   0  12   2      43350.94      43907.75      6514.17 o                         
   2  12   2       2680.18       1205.63      1113.48 o                         
   4  12   2      16670.62      14045.48      2463.22 o                         
   6  12   2      10430.17      14647.46      2494.83 o                         
   8  12   2       2140.11       1422.05      3152.84 o                         
   2   1   3     552347.12     547322.94      3251.13 o                         
   4   1   3      49203.08      50455.41      1026.55 o                         
   6   1   3      12077.96      11703.39       527.31 o                         
   8   1   3     139992.05     141095.14      2260.23 o                         
  10   1   3      12568.31      12711.80       750.99 o                         
  12   1   3     133830.72     125803.03      2551.53 o                         
  14   1   3      50396.77      47388.54      1709.55 o                         
  16   1   3      11195.67       9798.89      1139.96 o                         
  18   1   3      41584.03      46174.99      8283.17 o                         
  20   1   3        490.71       -869.44       939.95 o                         
  22   1   3      39685.58      39684.14      3677.31 o                         
  24   1   3      13440.76      24040.44      5574.21 o                         
   1   2   3       3517.48       3717.60       347.94 o                         
   3   2   3      47199.28      49570.45       980.97 o                         
   5   2   3        124.39         24.85       173.16 o                         
   7   2   3       5700.46       4644.47       422.94 o                         
   9   2   3       9088.16       7862.16       698.95 o                         
  11   2   3       1636.20       1220.69       774.23 o                         
  13   2   3       4466.26       3761.93       605.49 o                         
  15   2   3       1698.83       1571.64      1207.69 o                         
  17   2   3        160.55        858.39      1036.47 o                         
  19   2   3        499.47       2083.00      1243.19 o                         
  21   2   3        406.56       -174.14      1260.75 o                         
  23   2   3         74.44      -1496.05      1496.05 o                         
  25   2   3        273.15      -1534.00      2160.69 o                         
   2   3   3      56779.89      54661.21       947.82 o                         
   4   3   3      99125.56     102204.38      1506.00 o                         
   6   3   3      65314.36      63400.85      1247.20 o                         
   8   3   3     174794.69     175510.34      2789.94 o                         
  10   3   3        440.84        162.36       388.17 o                         
  12   3   3      44703.67      43691.93      1869.80 o                         
  14   3   3      17777.88      18169.47      1312.79 o                         
  16   3   3      22226.43      22070.23      1750.27 o                         
  18   3   3      82159.00      78499.41      4524.42 o                         
  20   3   3        452.84       2279.92      1143.08 o                         
  22   3   3      23867.85      27568.25      3410.21 o                         
  24   3   3       6205.59       6816.56      3362.29 o                         
   1   4   3       2388.46       1907.91       218.18 o                         
   3   4   3       7500.42       7371.07       424.26 o                         
   5   4   3        656.53        944.19       272.70 o                         
   7   4   3       2592.73       2931.06       383.10 o                         
   9   4   3       7695.15       8278.61       904.22 o                         
  11   4   3         67.99        397.16       734.08 o                         
  13   4   3       1483.04       2597.51       737.67 o                         
  15   4   3        267.09       -388.84       580.74 o                         
  17   4   3        667.52       1939.54      1061.66 o                         
  19   4   3       1194.76       4488.70      1827.53 o                         
  21   4   3         58.05       2590.40      1876.63 o                         
   2   5   3      73644.66      70348.77      1398.38 o                         
   4   5   3      36737.05      35025.69      1047.73 o                         
   6   5   3      28072.14      28488.26      1005.22 o                         
   8   5   3      76762.86      74577.77      2051.10 o                         
  10   5   3        388.80        394.92       498.27 o                         
  12   5   3      79618.73      79297.91      2868.60 o                         
  14   5   3      22815.62      21914.00      1815.20 o                         
  16   5   3      22897.39      22598.51      2053.62 o                         
  18   5   3      31063.35      33403.25      4167.60 o                         
  20   5   3        324.75       -775.83      2413.43 o                         
  22   5   3      30134.27      43436.86      8099.81 o                         
   1   6   3       1817.98       1895.32       372.64 o                         
   3   6   3        621.73        609.03       243.92 o                         
   5   6   3        191.67        188.51       243.64 o                         
   7   6   3       1390.09       1307.36       409.16 o                         
   9   6   3       2878.66       3919.02      1027.76 o                         
  11   6   3       1435.29       1724.07       571.69 o                         
  13   6   3          2.44        876.81       504.74 o                         
  15   6   3        109.96        931.28       897.20 o                         
  17   6   3         71.80        614.40       859.52 o                         
  19   6   3        491.54        656.02      1070.61 o                         
  21   6   3         11.04       1586.66      1425.36 o                         
   2   7   3      87467.86      87501.02      2331.02 o                         
   4   7   3      24298.90      23300.62      1142.47 o                         
   6   7   3      22846.76      23837.10      1154.38 o                         
   8   7   3      42577.57      45611.27      1995.40 o                         
  10   7   3         31.11         17.90       533.46 o                         
  12   7   3      68776.73      67405.59      3422.30 o                         
  14   7   3      24575.09      19308.15      1901.26 o                         
  16   7   3      11006.76      12100.89      1761.23 o                         
  18   7   3      24757.85      24898.91      2674.61 o                         
  20   7   3         60.10       -146.38      1236.19 o                         
   1   8   3        441.27        935.78       797.15 o                         
   3   8   3       6802.85       8084.40      1307.70 o                         
   5   8   3       1038.87       1270.07       462.81 o                         
   7   8   3       1774.03       2747.95       572.07 o                         
   9   8   3        114.25       -486.44       486.44 o                         
  11   8   3         86.55        229.49       714.10 o                         
  13   8   3       3194.42       3667.44      1339.98 o                         
  15   8   3        774.53       1534.96      1420.29 o                         
  17   8   3        310.95       1539.54      1615.48 o                         
  19   8   3        182.77       2708.09      2113.94 o                         
   2   9   3      45910.74      50646.93      3413.85 o                         
   4   9   3      23033.66      23155.45      2399.70 o                         
   6   9   3      29036.17      28733.11      2752.19 o                         
   8   9   3      50079.21      50504.11      3679.38 o                         
  10   9   3         88.50       1416.65       947.89 o                         
  12   9   3      17936.21      18214.86      2205.30 o                         
  14   9   3      14599.46      14602.25      2078.56 o                         
  16   9   3      12348.93      14896.14      2343.61 o                         
  18   9   3      33909.98      39322.59      7122.23 o                         
   1  10   3        245.33       1062.04       995.73 o                         
   3  10   3        256.13       -264.91       838.69 o                         
   5  10   3        994.83       2336.16      1499.02 o                         
   7  10   3        275.25       1463.18       948.20 o                         
   9  10   3       1261.21        551.92       822.16 o                         
  11  10   3        150.14        722.94      1041.50 o                         
  13  10   3        317.47       1372.23      1123.31 o                         
  15  10   3        253.41         69.29      1306.73 o                         
   2  11   3      33466.17      33709.56      3107.41 o                         
   4  11   3       9850.06       9281.12      1802.28 o                         
   6  11   3       8640.08       4723.18      1250.29 o                         
   8  11   3      27442.61      27990.18      3074.91 o                         
  10  11   3        584.01       1472.88      1085.56 o                         
  12  11   3      24831.82      24973.54      3034.87 o                         
   1  12   3       1816.12       3357.34      1380.49 o                         
   3  12   3         10.41       1279.17      1347.26 o                         
   5  12   3         32.17       1453.04      1090.27 o                         
   7  12   3        204.79       2236.89      1506.04 o                         
   9  12   3       1044.92       4224.37      1720.08 o                         
   0   0   4     160821.62     165448.69      3016.67 o                         
   2   0   4      20685.01      18867.47       685.30 o                         
   4   0   4       2877.66       2305.94       554.51 o                         
   6   0   4      67730.54      69914.47      2580.55 o                         
   8   0   4      44596.73      43367.52      2892.20 o                         
  10   0   4      78118.91      83984.61      6352.39 o                         
  12   0   4      55561.53      46518.07      5308.42 o                         
  14   0   4      75201.01      78966.49      7354.94 o                         
  16   0   4      19220.07      18326.16      2642.55 o                         
  18   0   4       1604.39       1734.76      1234.09 o                         
  20   0   4      47648.75      52528.66      4930.58 o                         
  22   0   4       7199.90       9080.84      2935.56 o                         
  24   0   4      17799.92      16415.15      4202.05 o                         
   1   1   4       1256.26       1008.04       159.41 o                         
   3   1   4      14440.31      15031.55       514.74 o                         
   5   1   4      41928.62      43215.57      1131.61 o                         
   7   1   4      13718.17      13999.59       888.42 o                         
   9   1   4      26742.10      25945.92      1555.05 o                         
  11   1   4        446.94        616.17       320.66 o                         
  13   1   4       2972.63       2939.86      1015.33 o                         
  15   1   4        473.46        379.42       720.00 o                         
  17   1   4       3038.09       2500.14       990.51 o                         
  19   1   4        242.75        329.42      1049.06 o                         
  21   1   4       5400.48       4626.35      1558.34 o                         
  23   1   4        468.82       3245.72      1500.57 o                         
  25   1   4       2058.09       4356.74      3066.16 o                         
   0   2   4       8462.13       8712.38       610.38 o                         
   2   2   4      74799.59      76540.23      1328.88 o                         
   4   2   4     160481.50     160965.34      2199.51 o                         
   6   2   4      76528.81      75325.57      1321.97 o                         
   8   2   4       2419.14       2896.37       595.85 o                         
  10   2   4      96896.38      90589.21      2196.27 o                         
  12   2   4       2780.50       2812.34       556.70 o                         
  14   2   4      17554.62      17912.22      1262.86 o                         
  16   2   4      85163.02      83499.45      5066.54 o                         
  18   2   4      10768.62       7191.29      2515.89 o                         
  20   2   4      30833.09      34578.09      3915.13 o                         
  22   2   4       8754.29       7214.13      4289.40 o                         
  24   2   4      17463.77      21363.24      5327.55 o                         
   1   3   4      23395.91      24277.94       728.33 o                         
   3   3   4       2697.27       2544.24       320.35 o                         
   5   3   4       2703.94       2915.74       327.61 o                         
   7   3   4       7896.25       8711.32       511.65 o                         
   9   3   4       2539.60       2616.38       510.66 o                         
  11   3   4       2972.57       2196.37       557.24 o                         
  13   3   4       3036.07       3814.06       623.84 o                         
  15   3   4       3025.50       2924.88       930.76 o                         
  17   3   4        934.99       1847.45       827.84 o                         
  19   3   4       1880.95        893.70      1416.47 o                         
  21   3   4        891.41      -1639.97      1639.97 o                         
  23   3   4        826.77        -12.84      1707.02 o                         
   0   4   4     141948.02     146551.47      2392.43 o                         
   2   4   4        717.78        524.32       212.11 o                         
   4   4   4      68561.28      71078.30      1438.31 o                         
   6   4   4     162914.12     159592.33      2472.14 o                         
   8   4   4      17097.25      16518.32       910.18 o                         
  10   4   4      31459.24      32384.74      1458.82 o                         
  12   4   4      19433.96      19263.56      1739.37 o                         
  14   4   4      51048.57      53087.42      2550.70 o                         
  16   4   4      41802.34      43976.72      3094.84 o                         
  18   4   4        348.07       1489.88      4124.60 o                         
  20   4   4      46970.30      50860.50      5438.37 o                         
  22   4   4        708.44       1879.01      2464.09 o                         
   1   5   4      15722.01      15649.60       744.08 o                         
   3   5   4      11781.16      11044.73       654.30 o                         
   5   5   4        353.18        463.46       298.88 o                         
   7   5   4        457.14       1009.24       356.33 o                         
   9   5   4        515.18        195.24       345.99 o                         
  11   5   4      11125.59      10774.81       962.87 o                         
  13   5   4        842.81       1166.66       538.70 o                         
  15   5   4       7479.73       7819.80      1930.26 o                         
  17   5   4        977.64        339.58       991.08 o                         
  19   5   4       2903.13       2421.51      2452.60 o                         
  21   5   4        658.42       1564.41      1377.68 o                         
  23   5   4       1231.48       3750.66      3143.31 o                         
   0   6   4     127747.28     126274.75      3150.86 o                         
   2   6   4      24352.66      24926.44       995.70 o                         
   4   6   4      56104.95      54725.97      1544.23 o                         
   6   6   4       9572.59       9176.79       692.90 o                         
   8   6   4        397.38        145.92       358.25 o                         
  10   6   4     130539.66     129729.52      3691.45 o                         
  12   6   4       4660.13       4443.88       735.40 o                         
  14   6   4      20824.61      19325.73      1734.17 o                         
  16   6   4      28259.71      26058.09      2506.46 o                         
  18   6   4       3613.36       2653.43      1256.13 o                         
  20   6   4      19307.37      17059.37      2313.94 o                         
  22   6   4       8543.60       7714.77      3629.02 o                         
   1   7   4       7627.49       8106.57       766.06 o                         
   3   7   4       4239.75       3324.44       425.36 o                         
   5   7   4        755.07        686.86       384.96 o                         
   7   7   4       2449.68       1998.78       425.92 o                         
   9   7   4        233.02        462.29       481.12 o                         
  11   7   4       1253.20       1761.15       761.75 o                         
  13   7   4       3207.29       4660.88       886.48 o                         
  15   7   4       7507.54       6809.76      1398.95 o                         
  17   7   4        115.48       -423.98      1067.58 o                         
  19   7   4       1166.78       1859.57      1113.64 o                         
  21   7   4        134.62       -323.85      1935.45 o                         
   0   8   4      65325.14      66665.80      3410.04 o                         
   2   8   4       1717.03        955.29       924.58 o                         
   4   8   4      13097.03      13745.45      1826.24 o                         
   6   8   4      58726.48      61149.05      2707.98 o                         
   8   8   4      12114.98      12364.67      1144.57 o                         
  10   8   4      35976.48      38707.52      2198.91 o                         
  12   8   4       7857.91       5323.88      1214.73 o                         
  14   8   4      22980.50      27513.41      3130.47 o                         
  16   8   4      12473.02      13979.90      2405.69 o                         
  18   8   4        170.02        -66.40      1293.94 o                         
   1   9   4        348.93        189.62       708.72 o                         
   3   9   4       4147.55       1343.09       798.97 o                         
   5   9   4       3223.52       3802.01      1591.66 o                         
   7   9   4        129.86       1280.88       891.71 o                         
   9   9   4       2746.37       3522.32      1380.73 o                         
  11   9   4       1718.82       1676.12      1212.89 o                         
  13   9   4        714.27       1695.66      1351.62 o                         
  15   9   4        149.57        590.01      1033.01 o                         
  17   9   4       3076.66       1120.95      1397.69 o                         
   0  10   4      10989.86      16025.13      2665.41 o                         
   2  10   4       6853.95       7339.28      1566.57 o                         
   4  10   4      45244.04      45455.48      3599.32 o                         
   6  10   4      25312.49      24213.35      2655.46 o                         
   8  10   4        208.17       1231.67       975.32 o                         
  10  10   4      27639.31      31537.30      3275.94 o                         
  12  10   4        437.22       -374.38      1376.35 o                         
  14  10   4       8961.08       8140.40      2362.00 o                         
  16  10   4      27364.58      30143.41      5801.42 o                         
   1  11   4        816.06       2274.85      1118.56 o                         
   3  11   4        230.48        816.55      1030.42 o                         
   5  11   4       1645.27       2204.46      2330.18 o                         
   7  11   4       4380.91       4194.03      1322.37 o                         
   9  11   4       3753.45       2777.11      1307.12 o                         
  11  11   4         15.24       2328.47      1733.83 o                         
  13  11   4       2035.84       1895.26      1550.61 o                         
   0  12   4      43672.16      37281.57      6248.87 o                         
   2  12   4       1072.10       2289.56      1098.58 o                         
   4  12   4       8865.21      11388.90      2106.05 o                         
   6  12   4      15103.64      13061.41      2168.19 o                         
   8  12   4       4007.91       3431.03      2445.74 o                         
   2   1   5     143243.34     144373.44      1438.56 o                         
   4   1   5       5944.19       6129.16       343.99 o                         
   6   1   5      18721.49      18187.69       829.63 o                         
   8   1   5      92487.34      88436.12      2402.43 o                         
  10   1   5        469.51        610.37       984.94 o                         
  12   1   5     136185.78     132098.42      6213.35 o                         
  14   1   5      25161.09      25155.89      2283.94 o                         
  16   1   5      16416.11      15455.66      1963.25 o                         
  18   1   5      37035.09      43786.80      3472.58 o                         
  20   1   5        527.52       1888.14      1190.81 o                         
  22   1   5      42955.38      43152.29      4806.45 o                         
  24   1   5      15299.71      21825.04      3768.06 o                         
   1   2   5      22133.57      22734.88       845.43 o                         
   3   2   5       2914.78       3566.81       306.04 o                         
   5   2   5         41.44        158.26       237.93 o                         
   7   2   5       9971.57      10329.20       643.26 o                         
   9   2   5       3119.52       3413.13       479.25 o                         
  11   2   5         37.83         10.85       389.69 o                         
  13   2   5       8951.98       7555.40       820.40 o                         
  15   2   5          9.87        334.78      1031.16 o                         
  17   2   5        812.99        370.38      1365.79 o                         
  19   2   5       1000.09       1514.83       872.50 o                         
  21   2   5        345.67        384.19      1381.97 o                         
  23   2   5          0.85       -462.91      1540.85 o                         
  25   2   5        981.45       2027.83      2931.88 o                         
   2   3   5      66361.48      65910.49      1292.17 o                         
   4   3   5      49109.19      48928.85      1322.45 o                         
   6   3   5      59630.58      58617.25      1490.26 o                         
   8   3   5     129995.54     125409.73      2108.15 o                         
  10   3   5        911.65        558.49       377.68 o                         
  12   3   5      39879.09      38844.45      1818.18 o                         
  14   3   5      22607.28      23683.07      2643.44 o                         
  16   3   5      19540.43      22423.66      2249.41 o                         
  18   3   5      83977.78      83797.81      4559.82 o                         
  20   3   5        749.66       1379.98      1547.31 o                         
  22   3   5      22321.77      22963.64      3985.89 o                         
  24   3   5       5861.42       6522.13      3064.50 o                         
   1   4   5       1649.51       1270.28       266.78 o                         
   3   4   5      13614.03      14640.04       677.09 o                         
   5   4   5        442.51        326.03       297.46 o                         
   7   4   5       1930.34       1692.02       387.45 o                         
   9   4   5       4502.58       4254.79       503.15 o                         
  11   4   5       1027.75        659.76       470.55 o                         
  13   4   5       1206.90       -334.24       813.08 o                         
  15   4   5         36.72        377.51      1074.32 o                         
  17   4   5        103.64       2134.26      1196.15 o                         
  19   4   5       1496.68       1221.13      1370.85 o                         
  21   4   5         93.38        682.40      1046.93 o                         
  23   4   5        602.44       1589.18      2833.64 o                         
   2   5   5     119528.94     119487.00      1904.42 o                         
   4   5   5      33307.80      31054.97      1124.06 o                         
   6   5   5      22243.62      20984.71       979.98 o                         
   8   5   5      73688.08      73619.35      2718.40 o                         
  10   5   5       3267.29       1739.32       629.67 o                         
  12   5   5      66956.08      64530.47      2765.87 o                         
  14   5   5      36474.43      38252.52      2797.37 o                         
  16   5   5      14633.70      13886.87      2114.60 o                         
  18   5   5      30651.59      30387.94      3203.61 o                         
  20   5   5        932.20       1509.36      1315.00 o                         
  22   5   5      22124.91      15592.28      5121.91 o                         
   1   6   5       7619.39       8032.05       741.76 o                         
   3   6   5        273.98        404.11       267.61 o                         
   5   6   5        387.79        336.37       360.75 o                         
   7   6   5       1689.51       2325.46       456.20 o                         
   9   6   5        157.51        546.87       770.07 o                         
  11   6   5        859.72        834.05       636.69 o                         
  13   6   5        584.29        970.99       753.18 o                         
  15   6   5        296.59         -7.83       806.35 o                         
  17   6   5        176.31       1271.03      1030.50 o                         
  19   6   5       1317.07       2137.19      1093.37 o                         
  21   6   5         37.62        421.31      2114.89 o                         
   2   7   5      90831.39      87962.34      2467.73 o                         
   4   7   5      30860.89      31490.19      1232.74 o                         
   6   7   5      14867.96      18189.39      2634.95 o                         
   8   7   5      50957.91      55920.67      2467.24 o                         
  10   7   5       1733.35        934.52       688.90 o                         
  12   7   5      60661.05      62253.26      3032.23 o                         
  14   7   5      24238.66      25382.87      2142.07 o                         
  16   7   5       5702.05       3769.81      1186.77 o                         
  18   7   5      17670.03      15633.03      1946.78 o                         
  20   7   5        134.41        428.17      1299.98 o                         
   1   8   5        180.40       1043.06       839.64 o                         
   3   8   5       9318.39      10386.42      1658.29 o                         
   5   8   5       1147.62        565.50       611.39 o                         
   7   8   5       2722.54       1849.69      1404.35 o                         
   9   8   5        789.01        594.94       736.19 o                         
  11   8   5        469.02       2161.95       922.72 o                         
  13   8   5       2195.50         75.87      1140.48 o                         
  15   8   5        869.90       -480.91      1198.34 o                         
  17   8   5        289.67        959.26      1100.35 o                         
   2   9   5      33965.47      39343.54      3199.68 o                         
   4   9   5      26512.03      27452.15      2716.05 o                         
   6   9   5      22119.08      19773.19      2470.08 o                         
   8   9   5      51660.70      52326.44      3891.68 o                         
  10   9   5        204.35       1279.58      1084.22 o                         
  12   9   5      15090.75      17515.30      2496.04 o                         
  14   9   5       9622.88       9524.27      2541.50 o                         
  16   9   5       8956.35      10938.41      2288.64 o                         
   1  10   5        144.90       -125.05       896.85 o                         
   3  10   5       1083.26       2097.09      1555.03 o                         
   5  10   5        900.08       1769.85      1679.86 o                         
   7  10   5        121.46       1347.89      1177.72 o                         
   9  10   5       1633.13        -21.85      1363.56 o                         
  11  10   5         22.50       -909.51      1701.07 o                         
  13  10   5        564.17       2794.36      1493.52 o                         
  15  10   5         33.21      -1225.99      2472.28 o                         
   2  11   5      27444.16      25058.47      2978.76 o                         
   4  11   5       7220.88       7817.83      1890.80 o                         
   6  11   5       7978.98       7676.19      2226.15 o                         
   8  11   5      20591.16      21109.92      2828.93 o                         
  10  11   5        194.72       1407.39      1579.95 o                         
  12  11   5      20837.43      18764.85      3600.60 o                         
   1  12   5       1297.36       4411.66      2140.55 o                         
   3  12   5         86.06        -58.02      1771.43 o                         
   5  12   5         68.36        571.07      1290.66 o                         
   7  12   5         70.14       1196.08      1523.69 o                         
   0   0   6     643501.75     635373.06      6628.58 o                         
   2   0   6      53290.54      52895.25      1317.96 o                         
   4   0   6     105063.61     104161.02      2341.82 o                         
   6   0   6      70390.12      72937.40      2212.31 o                         
   8   0   6       4352.41       3351.54       865.05 o                         
  10   0   6     212214.83     214853.27      7338.86 o                         
  12   0   6      51983.17      45360.81      5249.16 o                         
  14   0   6      63036.09      62363.28      6579.51 o                         
  16   0   6      44338.72      34464.53      5290.13 o                         
  18   0   6       3638.25       4543.42      1643.55 o                         
  20   0   6      43690.04      44582.83      5757.85 o                         
  22   0   6       8954.67       4578.74      2669.98 o                         
  24   0   6      23319.49      33515.72      6536.82 o                         
   1   1   6      13555.67      14010.44       423.57 o                         
   3   1   6        590.73        565.93       215.04 o                         
   5   1   6       8834.41       8972.32       440.24 o                         
   7   1   6        554.16        251.92       435.97 o                         
   9   1   6       6751.47       5694.03       789.92 o                         
  11   1   6       1332.36       1264.35       565.68 o                         
  13   1   6        601.46        941.40       737.70 o                         
  15   1   6       4863.37       5182.87      1108.57 o                         
  17   1   6        335.27       -273.26       789.96 o                         
  19   1   6        647.25        694.57      1164.26 o                         
  21   1   6       1406.71       1211.82      1348.81 o                         
  23   1   6          7.53       -480.36      1405.02 o                         
   0   2   6     180079.22     174302.69      3806.60 o                         
   2   2   6      30854.15      31429.68       834.67 o                         
   4   2   6     153939.62     149202.98      1843.24 o                         
   6   2   6     187724.94     191318.88      2694.85 o                         
   8   2   6      13240.61      11555.81       741.85 o                         
  10   2   6     117725.62     116888.69      2803.33 o                         
  12   2   6      12400.67      14564.73      1250.35 o                         
  14   2   6      47754.96      43912.16      2316.32 o                         
  16   2   6      63768.59      63350.38      6536.59 o                         
  18   2   6       4199.43       2277.86      1235.20 o                         
  20   2   6      53550.64      52969.50      5433.67 o                         
  22   2   6       3213.85       2292.20      1518.91 o                         
  24   2   6      14296.37      15523.48      4551.83 o                         
   1   3   6       2112.76       2904.55       397.15 o                         
   3   3   6        258.49       1116.03       350.15 o                         
   5   3   6        817.24        545.07       377.39 o                         
   7   3   6        643.36        854.95       421.29 o                         
   9   3   6        436.03        716.50       313.11 o                         
  11   3   6         54.90        396.21       393.46 o                         
  13   3   6        648.01       1138.16       728.13 o                         
  15   3   6         79.28       -122.75       675.70 o                         
  17   3   6        708.74        949.31      1005.18 o                         
  19   3   6        234.52        274.12      1062.23 o                         
  21   3   6          8.13        460.83      1533.23 o                         
  23   3   6          5.56       1578.07      2668.17 o                         
   0   4   6      79095.58      75528.77      2789.50 o                         
   2   4   6      13736.25      13000.08       698.23 o                         
   4   4   6     125295.00     123133.86      2033.17 o                         
   6   4   6     146618.91     152357.77      2876.16 o                         
   8   4   6      12645.82      13312.50      1064.86 o                         
  10   4   6      82326.36      73160.45      2476.71 o                         
  12   4   6       4249.68       3188.95       661.76 o                         
  14   4   6      49123.55      45039.28      2197.33 o                         
  16   4   6      55634.59      51166.04      3996.03 o                         
  18   4   6       5311.60       5121.12      2107.45 o                         
  20   4   6      41993.39      44192.66      4209.32 o                         
  22   4   6       2910.45       4756.29      2165.55 o                         
   1   5   6       2746.05       1933.00       316.23 o                         
   3   5   6       1271.38       1334.51       280.51 o                         
   5   5   6       2100.07       2636.69       445.59 o                         
   7   5   6       2270.61       1866.95       536.53 o                         
   9   5   6       3898.42       2182.78       720.32 o                         
  11   5   6       2743.45       2664.80       822.86 o                         
  13   5   6        858.99       -174.15       584.17 o                         
  15   5   6       3567.09       2010.88       799.13 o                         
  17   5   6        133.95       -321.69       736.69 o                         
  19   5   6        260.09       3020.40      1451.56 o                         
  21   5   6       2048.35       2535.94      1316.11 o                         
   0   6   6     169422.59     161449.11      6575.24 o                         
   2   6   6      15828.67      14673.53       785.75 o                         
   4   6   6      48365.11      52121.35      1566.50 o                         
   6   6   6      31559.32      31559.37      1315.19 o                         
   8   6   6       9966.89      12248.12      1182.95 o                         
  10   6   6     105120.42     103786.25      3627.00 o                         
  12   6   6      10963.55      11553.42      1390.91 o                         
  14   6   6      47975.99      46659.79      2831.45 o                         
  16   6   6      22016.73      21031.01      2001.90 o                         
  18   6   6       3856.12       3710.54      1218.04 o                         
  20   6   6      31507.64      29820.70      2693.47 o                         
  22   6   6       5234.64       2074.90      3671.23 o                         
   1   7   6        648.00        820.10       718.61 o                         
   3   7   6        101.09        356.29       337.08 o                         
   5   7   6        719.35        595.73       416.98 o                         
   7   7   6        290.99        235.23       497.03 o                         
   9   7   6       2521.68       1771.58       746.78 o                         
  11   7   6        279.27        925.36       632.21 o                         
  13   7   6        286.67        681.01       740.65 o                         
  15   7   6       1851.09       3091.66      1036.53 o                         
  17   7   6        261.02       -882.89       882.89 o                         
  19   7   6        168.27       -993.65      1069.43 o                         
   0   8   6      69907.12      70176.97      5719.71 o                         
   2   8   6       9484.32       9009.52      1593.89 o                         
   4   8   6      43735.33      43585.83      3295.69 o                         
   6   8   6      44885.18      44592.88      2547.81 o                         
   8   8   6       9504.53      10632.70      1443.34 o                         
  10   8   6      54800.80      55320.87      3206.23 o                         
  12   8   6       5389.33       9270.87      1670.67 o                         
  14   8   6      21911.07      22329.27      2860.00 o                         
  16   8   6      27100.96      27057.15      3246.85 o                         
  18   8   6       3237.42       -514.36      2123.02 o                         
   1   9   6        172.46       -151.98       770.17 o                         
   3   9   6        330.20        368.77       846.57 o                         
   5   9   6        132.56       1110.18       975.58 o                         
   7   9   6        944.27       1922.03      1083.56 o                         
   9   9   6        265.43       1307.29       918.88 o                         
  11   9   6         70.47       1110.42      1029.48 o                         
  13   9   6        148.54      -1219.88      1219.88 o                         
  15   9   6        300.73       1162.90      1864.18 o                         
   0  10   6      31534.32      32596.82      3884.26 o                         
   2  10   6       2321.81        743.50      1437.37 o                         
   4  10   6      40260.13      42275.44      4246.19 o                         
   6  10   6      40528.66      38020.56      3499.25 o                         
   8  10   6       2289.79        705.82      1198.52 o                         
  10  10   6      25466.95      28128.94      3210.82 o                         
  12  10   6       2726.90       1960.99      1355.98 o                         
  14  10   6      17831.27      20409.68      3678.05 o                         
   1  11   6         30.75        428.64      2245.71 o                         
   3  11   6       1450.91       1056.46       940.38 o                         
   5  11   6         90.46       -281.84      1316.22 o                         
   7  11   6        784.56       1278.12      1542.29 o                         
   9  11   6        657.99        759.31      1114.52 o                         
  11  11   6        505.79      -1666.34      1666.34 o                         
   0  12   6      38598.65      38854.20      6586.94 o                         
   2  12   6       3198.29        478.34      1874.94 o                         
   4  12   6      14463.72      12192.25      2315.81 o                         
   6  12   6      12494.33      11691.06      2319.51 o                         
   2   1   7     342803.75     351956.19      2478.97 o                         
   4   1   7     129931.30     129577.68      1722.48 o                         
   6   1   7      93294.31      95412.16      1740.54 o                         
   8   1   7     185430.84     178474.67      3497.01 o                         
  10   1   7        475.40        -53.72       813.79 o                         
  12   1   7     166789.12     156104.53      6994.44 o                         
  14   1   7      58253.94      56345.56      2909.02 o                         
  16   1   7      35146.23      36823.43      2549.43 o                         
  18   1   7      53365.04      50818.35      4414.59 o                         
  20   1   7         65.28        -18.97       952.94 o                         
  22   1   7      46998.55      49277.41      3396.50 o                         
   1   2   7        287.62        125.29       206.54 o                         
   3   2   7      33557.62      34633.03       786.61 o                         
   5   2   7       1180.78        954.35       264.37 o                         
   7   2   7       3430.27       3603.93       427.87 o                         
   9   2   7       8586.02       9258.72       985.74 o                         
  11   2   7       2048.29        936.18       471.85 o                         
  13   2   7       2190.73       1623.81       564.79 o                         
  15   2   7       1857.68       1282.64       694.06 o                         
  17   2   7         59.22        366.27       706.09 o                         
  19   2   7        835.86       1739.38      1414.18 o                         
  21   2   7        215.77       1174.84      1239.93 o                         
  23   2   7        278.17      -1160.57      1160.57 o                         
   2   3   7     207369.28     203168.50      2722.74 o                         
   4   3   7     136953.47     131633.12      2082.24 o                         
   6   3   7     127167.96     127574.48      2868.05 o                         
   8   3   7     224888.59     225040.95      4152.54 o                         
  10   3   7        299.04        271.14       255.97 o                         
  12   3   7      76674.95      73969.09      2545.30 o                         
  14   3   7      33440.86      35864.28      2037.60 o                         
  16   3   7      38058.55      34876.39      3312.06 o                         
  18   3   7      98006.79      90804.23      7633.24 o                         
  20   3   7         28.20        821.24      1226.53 o                         
  22   3   7      26017.41      28755.11      6496.33 o                         
   1   4   7       1606.47       1680.91       452.84 o                         
   3   4   7       6962.86       7388.47       618.15 o                         
   5   4   7        489.72         62.27       341.28 o                         
   7   4   7       1076.00       1079.45       467.44 o                         
   9   4   7       4266.17       3073.50       691.99 o                         
  11   4   7          3.27        599.37       647.86 o                         
  13   4   7       1515.27       1931.09       501.14 o                         
  15   4   7        245.46       -201.36       815.16 o                         
  17   4   7        482.61         88.42       965.52 o                         
  19   4   7        452.64       -118.86      1106.13 o                         
  21   4   7         15.52      -1171.32      1171.32 o                         
   2   5   7     206878.47     202263.31      2774.29 o                         
   4   5   7      47680.54      45152.18      1613.59 o                         
   6   5   7      45868.38      47056.63      1527.73 o                         
   8   5   7     126815.64     127759.48      3265.40 o                         
  10   5   7        323.76        817.86       621.38 o                         
  12   5   7     115149.44     114172.97      4041.12 o                         
  14   5   7      30933.84      28839.00      3547.90 o                         
  16   5   7      26209.68      26771.84      2257.25 o                         
  18   5   7      43141.46      39632.44      3114.82 o                         
  20   5   7         26.78         28.88       971.48 o                         
  22   5   7      32117.74      27108.38      4185.42 o                         
   1   6   7       1161.72        162.46       550.61 o                         
   3   6   7       1494.96       2251.11       565.29 o                         
   5   6   7         14.61         19.50       312.57 o                         
   7   6   7        524.49        928.26       544.85 o                         
   9   6   7       1565.52       1912.61       825.22 o                         
  11   6   7       1325.05       1040.42       671.62 o                         
  13   6   7         75.93        716.09       722.55 o                         
  15   6   7         80.94        277.38      1127.41 o                         
  17   6   7         62.03       1929.02      1018.99 o                         
  19   6   7        347.58       -126.82      1775.58 o                         
  21   6   7         67.76       -406.01      1441.68 o                         
   2   7   7     123155.59     119062.02      3204.49 o                         
   4   7   7      31418.40      27374.51      1597.41 o                         
   6   7   7      24238.26      24683.00      1631.70 o                         
   8   7   7      76647.08      76115.09      3016.99 o                         
  10   7   7        126.32        986.08       675.09 o                         
  12   7   7      95336.59      97100.88      3900.39 o                         
  14   7   7      18377.43      17166.11      1810.02 o                         
  16   7   7      10674.79      11365.43      1601.57 o                         
  18   7   7      29132.10      28725.70      2565.16 o                         
  20   7   7         48.94       1002.78      1353.89 o                         
   1   8   7        472.22        299.39       742.95 o                         
   3   8   7       6542.11       8216.77      1720.36 o                         
   5   8   7        536.51        217.39       567.47 o                         
   7   8   7       2292.33       3840.87       969.49 o                         
   9   8   7        397.56       -631.30       792.00 o                         
  11   8   7        398.96       -917.18       917.18 o                         
  13   8   7       1588.09       1634.30      1424.03 o                         
  15   8   7       1032.50       3081.70      2011.58 o                         
  17   8   7         46.02        143.58      1370.70 o                         
   2   9   7      51376.76      55999.18      3999.01 o                         
   4   9   7      28236.77      29449.07      2932.98 o                         
   6   9   7      30479.56      33340.16      3188.01 o                         
   8   9   7      65732.56      61255.95      4409.50 o                         
  10   9   7        159.10       -817.41      1172.21 o                         
  12   9   7      26221.57      31369.28      3417.46 o                         
  14   9   7      11382.93      14416.98      2335.08 o                         
   1  10   7        545.79       1513.59      1030.36 o                         
   3  10   7        132.01       -238.69      1045.49 o                         
   5  10   7       1253.13       -573.36       958.90 o                         
   7  10   7        153.20       1350.64      1184.28 o                         
   9  10   7        799.73        -52.88      1237.73 o                         
  11  10   7        191.58       3199.39      1478.29 o                         
  13  10   7        123.57       -994.63      1394.56 o                         
   2  11   7      39718.60      39844.78      3688.98 o                         
   4  11   7      14409.41      17631.17      2679.73 o                         
   6  11   7      14048.34      16492.54      2605.95 o                         
   8  11   7      28816.10      28487.00      3351.77 o                         
  10  11   7        318.19        737.81      1563.18 o                         
   1  12   7       1044.79       3892.20      2042.46 o                         
   3  12   7        234.99       3103.24      1442.40 o                         
   5  12   7        141.90        981.81      1602.08 o                         
   7  12   7        222.01       4779.87      3211.87 o                         
   0   0   8     874757.38     882641.75     10994.68 o                         
   2   0   8       2727.77       2086.92       369.16 o                         
   4   0   8     120255.81     120426.05      2380.33 o                         
   6   0   8     137374.83     135553.70      3267.03 o                         
   8   0   8      57650.11      55421.81      2829.80 o                         
  10   0   8     282195.91     268196.34      7160.51 o                         
  12   0   8      29605.79      30299.24      2558.07 o                         
  14   0   8     164861.66     156111.58      6144.36 o                         
  16   0   8      25331.02      25855.55      2753.70 o                         
  18   0   8       3066.81       3057.90      1267.18 o                         
  20   0   8      88985.91      83162.89      5053.74 o                         
  22   0   8       3032.09       2618.06      2829.25 o                         
  24   0   8      26193.88      22891.56      5403.97 o                         
   1   1   8       9187.06       9979.30       421.45 o                         
   3   1   8        350.96        274.79       201.81 o                         
   5   1   8       6864.17       6944.40       502.53 o                         
   7   1   8       8692.53       7853.74       583.55 o                         
   9   1   8      17573.62      16945.51      1194.66 o                         
  11   1   8       2660.73       2393.73       612.86 o                         
  13   1   8       5090.75       6216.15      1221.64 o                         
  15   1   8       1439.25        293.70       638.03 o                         
  17   1   8       1745.61       1934.67       828.89 o                         
  19   1   8        218.84       -143.92       942.28 o                         
  21   1   8       4063.47       4699.48      1391.23 o                         
  23   1   8       1212.53        659.63      1558.70 o                         
   0   2   8     224997.39     224589.14      2670.03 o                         
   2   2   8      37978.48      37166.64       859.17 o                         
   4   2   8     315422.00     310662.47      2650.11 o                         
   6   2   8     135508.03     127209.55      1932.79 o                         
   8   2   8      12363.02      12022.38       684.85 o                         
  10   2   8     277105.38     268542.16      4239.85 o                         
  12   2   8        609.03       1059.01       547.51 o                         
  14   2   8      71634.71      75489.20      2780.02 o                         
  16   2   8      93931.56      99072.49      3455.41 o                         
  18   2   8      15436.70      15121.63      2056.66 o                         
  20   2   8      62027.41      61231.47      5539.85 o                         
  22   2   8       6292.62       3445.70      1326.06 o                         
  24   2   8      30331.91      28935.31      6100.89 o                         
   1   3   8       1222.35       1261.14       422.63 o                         
   3   3   8       8425.61       8274.54       652.36 o                         
   5   3   8      14034.45      15655.11       841.57 o                         
   7   3   8       6852.89       5564.02       570.48 o                         
   9   3   8       2481.92       2228.90       828.19 o                         
  11   3   8       1701.54       1962.74       501.88 o                         
  13   3   8        764.37        166.12       639.46 o                         
  15   3   8       4041.28       6478.70      1384.74 o                         
  17   3   8        961.20        562.85       946.58 o                         
  19   3   8       1670.84        -96.13      1102.99 o                         
  21   3   8       1136.33       1892.42      1626.86 o                         
   0   4   8     267802.66     263105.12      5826.16 o                         
   2   4   8       3949.63       3862.10       714.00 o                         
   4   4   8     150817.28     151413.27      2860.43 o                         
   6   4   8     255691.20     248231.89      3443.79 o                         
   8   4   8      36551.12      37059.06      1780.21 o                         
  10   4   8     104964.91     103964.27      3620.72 o                         
  12   4   8      19857.95      19405.42      1723.31 o                         
  14   4   8     103635.39     105203.19      4153.17 o                         
  16   4   8      55815.01      53872.59      3186.94 o                         
  18   4   8       2537.64       2863.30      1155.64 o                         
  20   4   8      66541.44      64747.34      4416.09 o                         
  22   4   8       1085.19      -2263.34      2263.34 o                         
   1   5   8       3920.72       4345.87       630.90 o                         
   3   5   8      18968.59      19817.08       971.43 o                         
   5   5   8        743.56       2008.94       648.21 o                         
   7   5   8        739.91        257.75       503.97 o                         
   9   5   8          7.64        251.62       635.95 o                         
  11   5   8       3500.21       2975.91       813.35 o                         
  13   5   8        160.13         47.39       674.59 o                         
  15   5   8      11366.06      12089.60      1874.67 o                         
  17   5   8       2369.91       3502.27      1258.40 o                         
  19   5   8       2180.84       2349.05      1069.25 o                         
  21   5   8        655.27      -2987.72      3343.40 o                         
   0   6   8     230982.66     240450.44      8479.28 o                         
   2   6   8      49323.64      49653.01      1984.40 o                         
   4   6   8     138275.03     138348.11      2906.70 o                         
   6   6   8      48636.45      50391.51      1519.42 o                         
   8   6   8       3616.93       3475.66       722.68 o                         
  10   6   8     178148.50     180031.86      4950.97 o                         
  12   6   8      13696.88      15481.75      1600.25 o                         
  14   6   8      43112.84      44291.38      2817.95 o                         
  16   6   8      47090.52      50801.53      3193.79 o                         
  18   6   8       9194.50      12202.78      3189.99 o                         
  20   6   8      21809.70      23061.35      3738.33 o                         
   1   7   8      15900.41      15979.62      1960.28 o                         
   3   7   8         91.10        -50.67       697.64 o                         
   5   7   8        116.77        446.47       547.25 o                         
   7   7   8       2373.27       2867.55       656.38 o                         
   9   7   8        340.19       1156.60       689.44 o                         
  11   7   8       4072.16       4742.49      1018.80 o                         
  13   7   8       5155.60       5184.15      1058.37 o                         
  15   7   8       3097.80       2464.72      1872.27 o                         
  17   7   8         34.56       -859.02       859.02 o                         
  19   7   8       1385.11       1514.44      1497.73 o                         
   0   8   8     142657.58     144402.83      7472.78 o                         
   2   8   8       7783.44       5171.95      1259.02 o                         
   4   8   8      50049.59      47658.05      3523.92 o                         
   6   8   8     100351.27      99403.77      4116.77 o                         
   8   8   8      21690.34      22681.53      2097.79 o                         
  10   8   8      55726.27      57226.16      3429.82 o                         
  12   8   8      14881.29      19924.47      2327.79 o                         
  14   8   8      37637.48      43117.76      5945.36 o                         
  16   8   8      20175.39      17548.86      2795.81 o                         
   1   9   8        731.36       1775.05       882.33 o                         
   3   9   8       3239.45       1328.92      1844.22 o                         
   5   9   8        803.54       1980.27      1135.22 o                         
   7   9   8        201.55        448.25      1088.21 o                         
   9   9   8       5412.80       3142.62      1558.49 o                         
  11   9   8       1957.76       2325.22      1250.40 o                         
  13   9   8        458.02      -1241.96      1241.96 o                         
  15   9   8         44.29        722.68      1633.41 o                         
   0  10   8      28380.15      33466.98      3998.76 o                         
   2  10   8       8233.78       9331.86      1826.86 o                         
   4  10   8      61567.98      55349.79      4231.07 o                         
   6  10   8      35562.03      34330.79      3473.93 o                         
   8  10   8       1216.62         42.62      1056.08 o                         
  10  10   8      43489.09      48931.75      4381.56 o                         
  12  10   8        196.07      -1254.75      1254.75 o                         
   1  11   8        445.23       1235.37      1217.82 o                         
   3  11   8         69.73       1224.69      1211.91 o                         
   5  11   8       3367.51       2973.44      1784.41 o                         
   7  11   8       2540.55       2164.59      2131.48 o                         
   9  11   8        832.46        579.90      1113.46 o                         
   0  12   8      52826.06      52847.87      7866.56 o                         
   2  12   8        420.19       1968.12      1593.35 o                         
   4  12   8      10087.70       5694.23      3313.64 o                         
   2   1   9     341297.09     346292.22      2890.40 o                         
   4   1   9     140738.14     145277.25      2044.67 o                         
   6   1   9      93371.73      94841.92      1867.72 o                         
   8   1   9     208199.89     209370.55      3897.06 o                         
  10   1   9         87.57       -205.91       488.95 o                         
  12   1   9     175278.66     170351.25      4234.07 o                         
  14   1   9      61982.83      50007.41      2824.89 o                         
  16   1   9      37100.71      34903.26      2281.36 o                         
  18   1   9      56339.76      52534.74      3052.82 o                         
  20   1   9        175.66       1219.45      1476.21 o                         
  22   1   9      44663.95      45177.25      3371.95 o                         
  24   1   9      17335.64      13703.23      4291.60 o                         
   1   2   9        454.58       1409.65       434.02 o                         
   3   2   9      31093.03      31980.26       913.14 o                         
   5   2   9       1263.01       1176.11       311.14 o                         
   7   2   9       2318.60       2835.47       348.70 o                         
   9   2   9       4115.82       3591.82       546.93 o                         
  11   2   9       1632.75        154.97       483.10 o                         
  13   2   9       2532.65       3302.58       883.30 o                         
  15   2   9       1469.59       1237.87       648.45 o                         
  17   2   9         81.81        754.76       645.60 o                         
  19   2   9        378.04        900.19      1289.02 o                         
  21   2   9        147.57       1617.38      1018.67 o                         
  23   2   9        100.91       1490.05      2501.81 o                         
   2   3   9     227138.41     218577.50      2414.21 o                         
   4   3   9     138333.84     139663.59      2362.58 o                         
   6   3   9     146464.12     146754.56      2494.75 o                         
   8   3   9     221529.25     219231.94      3458.54 o                         
  10   3   9        479.53       1142.85       510.74 o                         
  12   3   9      79292.00      75895.59      2014.76 o                         
  14   3   9      34110.52      34449.18      2412.56 o                         
  16   3   9      40594.78      36523.73      3013.49 o                         
  18   3   9      97770.55      85577.05      5942.47 o                         
  20   3   9        231.88       1040.80      1108.59 o                         
  22   3   9      27216.85      21915.73      3159.54 o                         
   1   4   9       1781.72       1826.02       501.03 o                         
   3   4   9       3690.16       3548.76       757.81 o                         
   5   4   9        328.63        594.29       592.64 o                         
   7   4   9        866.30       1383.33       388.08 o                         
   9   4   9       4544.81       3589.15       793.75 o                         
  11   4   9         22.12        710.20       714.47 o                         
  13   4   9        633.68        492.40       616.73 o                         
  15   4   9        161.91       -797.87       797.87 o                         
  17   4   9        447.47         59.04      1091.62 o                         
  19   4   9        779.57       6127.41      1491.92 o                         
  21   4   9         27.02       -302.70      1092.65 o                         
   2   5   9     203929.72     206259.30      4083.67 o                         
   4   5   9      53441.85      53814.78      1727.96 o                         
   6   5   9      60044.55      54800.38      1155.23 o                         
   8   5   9     125777.30     126232.91      3368.29 o                         
  10   5   9        335.71       1069.52       630.58 o                         
  12   5   9     111500.67     106576.69      4083.18 o                         
  14   5   9      28975.96      29421.84      2334.72 o                         
  16   5   9      29202.41      29179.00      2539.09 o                         
  18   5   9      44196.01      43645.38      3136.21 o                         
  20   5   9         20.76        550.63      1105.60 o                         
   1   6   9       1174.29       -736.39       736.39 o                         
   3   6   9       1462.88       3142.14       721.47 o                         
   5   6   9         32.09        339.77       474.68 o                         
   7   6   9        494.09        536.87       592.10 o                         
   9   6   9       1559.12       1380.23       731.41 o                         
  11   6   9       1227.34        883.10       744.22 o                         
  13   6   9          4.36       2822.45       904.15 o                         
  15   6   9         32.18       1018.76       815.69 o                         
  17   6   9         23.67        -32.91       841.95 o                         
  19   6   9        528.61        833.69      1082.40 o                         
  21   6   9        204.64      -1603.21      1603.21 o                         
   2   7   9     117439.98     122320.27      5470.35 o                         
   4   7   9      35135.60      35482.72      1996.90 o                         
   6   7   9      28496.28      26900.81      1814.34 o                         
   8   7   9      79825.22      82934.96      3316.35 o                         
  10   7   9        461.43        479.12       762.58 o                         
  12   7   9      94725.44      91064.70      4262.49 o                         
  14   7   9      18454.86      20135.36      2027.47 o                         
  16   7   9      13113.70      15050.87      1891.64 o                         
  18   7   9      29122.35      30023.87      4237.63 o                         
   1   8   9        126.53        399.35       880.52 o                         
   3   8   9       3676.57       5180.21      2116.45 o                         
   5   8   9       1443.41       1168.10       683.06 o                         
   7   8   9       2400.34       3571.15       930.58 o                         
   9   8   9        180.22        501.42       788.85 o                         
  11   8   9        256.56       -135.31       908.13 o                         
  13   8   9        851.30       -652.82      1203.10 o                         
  15   8   9       1046.50       2725.65      1548.98 o                         
   2   9   9      53394.43      50793.99      3964.17 o                         
   4   9   9      29330.04      29198.36      3818.96 o                         
   6   9   9      29643.12      33699.18      3324.79 o                         
   8   9   9      66777.48      68082.45      4824.09 o                         
  10   9   9         76.68       -559.97      1222.01 o                         
  12   9   9      28825.40      29952.12      4524.10 o                         
  14   9   9      12490.12       7594.71      2261.97 o                         
   1  10   9        988.83       2339.25      1206.89 o                         
   3  10   9        211.52        458.92      1989.31 o                         
   5  10   9       2610.24       3565.80      1331.95 o                         
   7  10   9        112.74       1670.47      1184.55 o                         
   9  10   9        828.52       4150.58      1652.16 o                         
  11  10   9        325.15        484.87      1313.81 o                         
   2  11   9      42738.76      44452.08      4120.47 o                         
   4  11   9      13360.29      10191.40      2298.01 o                         
   6  11   9      14626.12      19419.80      3341.63 o                         
   8  11   9      28147.88      25788.52      6894.87 o                         
   0   0  10     509017.22     514034.41      7861.69 o                         
   2   0  10      35992.99      34851.47      1473.93 o                         
   4   0  10     143189.70     143775.81      3070.68 o                         
   6   0  10      76121.59      72486.88      2297.17 o                         
   8   0  10      16193.14      14968.73      1145.59 o                         
  10   0  10     200282.42     192625.69      4820.71 o                         
  12   0  10      30907.39      30206.82      2578.49 o                         
  14   0  10      72215.45      67646.66      4163.62 o                         
  16   0  10      39962.20      39869.45      3487.29 o                         
  18   0  10       5926.75       5153.55      1596.07 o                         
  20   0  10      44751.48      44160.54      4080.57 o                         
  22   0  10       6842.72       6488.08      2723.15 o                         
   1   1  10       3102.52       2618.84       281.71 o                         
   3   1  10        360.32        580.78       275.72 o                         
   5   1  10       2724.36       2466.64       351.02 o                         
   7   1  10        275.22        733.31       342.91 o                         
   9   1  10       4729.46       4107.42       522.31 o                         
  11   1  10       1993.55       1002.06       597.55 o                         
  13   1  10        306.85        -43.57       571.56 o                         
  15   1  10       2002.57       3582.92       829.44 o                         
  17   1  10        499.43        599.99       791.41 o                         
  19   1  10        726.08        859.27       890.27 o                         
  21   1  10       1155.58       1753.46      1094.19 o                         
  23   1  10         46.01      -1542.65      1542.65 o                         
   0   2  10     211279.34     216864.80      3207.16 o                         
   2   2  10      23896.41      25171.11       899.98 o                         
   4   2  10     157241.81     162020.34      2231.35 o                         
   6   2  10     167883.95     165702.22      2387.23 o                         
   8   2  10      14304.20      14607.27       814.31 o                         
  10   2  10     132864.09     130283.22      2622.56 o                         
  12   2  10      10111.36       9333.37       832.74 o                         
  14   2  10      57989.33      57293.95      2935.55 o                         
  16   2  10      56249.50      57721.96      2938.12 o                         
  18   2  10       5284.79       5584.99      1163.27 o                         
  20   2  10      52102.83      47385.02      3310.01 o                         
  22   2  10       3036.56       2046.96      1575.22 o                         
   1   3  10        504.07       1184.24       493.51 o                         
   3   3  10       1105.06        840.28       251.01 o                         
   5   3  10         79.97        669.00       472.30 o                         
   7   3  10        797.76        320.20       324.01 o                         
   9   3  10        525.45       1372.87       454.38 o                         
  11   3  10        480.35        544.72       479.54 o                         
  13   3  10        710.89        687.56       483.42 o                         
  15   3  10        441.46        293.57       708.29 o                         
  17   3  10        699.38        238.43      1224.83 o                         
  19   3  10        296.18        968.19      1121.21 o                         
  21   3  10         51.40       3109.29      1177.57 o                         
   0   4  10     122233.28     126186.56      4436.20 o                         
   2   4  10      11017.61      10075.97      1162.29 o                         
   4   4  10     117898.96     118672.09      2169.92 o                         
   6   4  10     141715.61     139495.58      2505.98 o                         
   8   4  10       8945.74       9448.53       824.98 o                         
  10   4  10      99934.56      97862.66      3098.14 o                         
  12   4  10       4481.05       4560.93       747.52 o                         
  14   4  10      56347.73      51051.48      2992.29 o                         
  16   4  10      50226.16      53176.44      4843.78 o                         
  18   4  10       4805.71       5230.91      1272.06 o                         
  20   4  10      41729.02      41550.66      3975.76 o                         
   1   5  10        837.70       1969.85       580.98 o                         
   3   5  10       2874.96       3491.20       743.32 o                         
   5   5  10       1366.48       1428.04       586.77 o                         
   7   5  10       2240.90       2089.43       503.31 o                         
   9   5  10       1857.94       1294.89       530.10 o                         
  11   5  10       1788.71       1917.17       656.96 o                         
  13   5  10       1025.08        581.95       894.52 o                         
  15   5  10       2400.54       1868.59       787.83 o                         
  17   5  10         15.67       -685.55      1410.75 o                         
  19   5  10        381.03        661.58      1134.17 o                         
  21   5  10       1145.36        502.80      4500.71 o                         
   0   6  10     184743.75     174148.72     11585.98 o                         
   2   6  10      12583.35      13007.54      1275.59 o                         
   4   6  10      54822.29      53496.30      2498.71 o                         
   6   6  10      35290.94      33669.77      2061.18 o                         
   8   6  10       7971.74       6759.37      1019.75 o                         
  10   6  10     110501.78     102596.05      3938.48 o                         
  12   6  10       9841.34      12226.17      1490.04 o                         
  14   6  10      48535.21      44563.79      2904.02 o                         
  16   6  10      21851.73      21729.52      2214.91 o                         
  18   6  10       3583.19       3356.47      1177.70 o                         
  20   6  10      32128.07      32125.75      4637.11 o                         
   1   7  10       2139.57       1961.41      1059.15 o                         
   3   7  10        151.02        353.62       657.66 o                         
   5   7  10        756.41       1360.86       679.56 o                         
   7   7  10        445.53        622.60       971.22 o                         
   9   7  10       2236.42       2209.88       865.76 o                         
  11   7  10        443.59       -519.50       660.79 o                         
  13   7  10        626.99       -374.07       915.73 o                         
  15   7  10       2060.55       -586.19      1423.23 o                         
  17   7  10        329.41       -942.48       942.48 o                         
  19   7  10        117.09       5202.15      4750.62 o                         
   0   8  10      80970.02      77761.98      5766.16 o                         
   2   8  10       7502.84       6431.16      1470.96 o                         
   4   8  10      48432.98      48114.01      3795.50 o                         
   6   8  10      41313.26      45107.40      2979.80 o                         
   8   8  10       9806.28       8996.66      1469.04 o                         
  10   8  10      56449.98      57443.52      3610.18 o                         
  12   8  10       3778.91       3832.58      1247.64 o                         
  14   8  10      22933.08      23686.02      3218.05 o                         
   1   9  10        627.93       1562.83      1076.17 o                         
   3   9  10        170.63        915.58      1081.20 o                         
   5   9  10        225.05        136.72      1028.40 o                         
   7   9  10        672.75        635.19       975.35 o                         
   9   9  10        674.47       2444.84      1404.22 o                         
  11   9  10        305.62       1888.08      1365.18 o                         
  13   9  10         69.19      -1170.28      1170.28 o                         
   0  10  10      32474.17      36020.82      4432.72 o                         
   2  10  10       2612.03       2110.01      1545.50 o                         
   4  10  10      38863.77      41382.98      3886.88 o                         
   6  10  10      38144.36      42626.41      4042.90 o                         
   8  10  10       2856.64       3127.71      1643.67 o                         
  10  10  10      26515.14      24049.41      3126.54 o                         
   1  11  10        208.85       1600.95      1172.49 o                         
   3  11  10        880.49       1813.87      1753.63 o                         
   5  11  10        122.81       2335.66      1258.50 o                         
   2   1  11     127239.37     131514.45      2164.64 o                         
   4   1  11      22751.82      22920.53       942.82 o                         
   6   1  11      24728.33      23194.59      1012.50 o                         
   8   1  11      89280.67      89906.16      2085.76 o                         
  10   1  11        116.69          3.90       416.52 o                         
  12   1  11     107495.10     104776.88      3195.32 o                         
  14   1  11      22926.60      23504.72      1796.27 o                         
  16   1  11      15024.26      14847.74      1578.19 o                         
  18   1  11      37651.58      39088.45      3151.18 o                         
  20   1  11        230.36          6.60       866.57 o                         
  22   1  11      37580.57      42232.95      3708.02 o                         
   1   2  11       3872.55       3590.61       377.85 o                         
   3   2  11       4118.95       4495.45       423.14 o                         
   5   2  11         78.11        115.44       306.50 o                         
   7   2  11       4305.69       4049.55       484.64 o                         
   9   2  11       2097.60       1676.30       398.75 o                         
  11   2  11        288.97        826.23       575.74 o                         
  13   2  11       6928.55       4479.99       971.63 o                         
  15   2  11        367.37       -234.60       653.91 o                         
  17   2  11        685.63       1399.23       863.41 o                         
  19   2  11        350.07        279.82       870.26 o                         
  21   2  11        182.54       -103.93      1157.52 o                         
  23   2  11         18.54       -644.43      2740.77 o                         
   2   3  11      78265.55      72950.48      1516.66 o                         
   4   3  11      44158.55      44480.00      1138.00 o                         
   6   3  11      57090.51      58124.62      1531.20 o                         
   8   3  11     107472.77     107995.88      3035.74 o                         
  10   3  11         40.41        260.34       520.51 o                         
  12   3  11      42747.25      44565.76      2474.85 o                         
  14   3  11      19303.17      19237.83      1644.74 o                         
  16   3  11      20483.92      19880.13      1816.42 o                         
  18   3  11      65520.07      69256.91      3522.69 o                         
  20   3  11        201.17       1128.72       987.43 o                         
   1   4  11       1519.50       1823.01       528.36 o                         
   3   4  11       4925.83       4344.31       803.26 o                         
   5   4  11        628.21        271.90       499.96 o                         
   7   4  11        433.52        627.45       383.04 o                         
   9   4  11       3647.01       2703.63       569.51 o                         
  11   4  11        296.67       -153.27       603.84 o                         
  13   4  11        866.31        589.89       698.88 o                         
  15   4  11         36.84       -594.17      1020.32 o                         
  17   4  11         71.63       1490.97      1203.72 o                         
  19   4  11       1004.13       1290.49       887.88 o                         
  21   4  11         42.45      -2896.00      2896.00 o                         
   2   5  11     102768.39     100316.55      3361.47 o                         
   4   5  11      35398.52      35048.15      2087.24 o                         
   6   5  11      27138.94      30170.99      1986.41 o                         
   8   5  11      67534.85      70160.19      2181.63 o                         
  10   5  11        818.63        792.90       611.39 o                         
  12   5  11      56628.40      56350.19      3090.39 o                         
  14   5  11      29735.38      30990.11      2475.30 o                         
  16   5  11      14780.11       8492.01      1440.25 o                         
  18   5  11      26400.86      29282.88      2656.57 o                         
  20   5  11        272.84       -911.87      1557.29 o                         
   1   6  11       4555.29       4357.69      1130.76 o                         
   3   6  11        922.19        811.39       603.31 o                         
   5   6  11       1049.62       -601.31       653.47 o                         
   7   6  11        503.67        163.54       693.63 o                         
   9   6  11        545.32        635.08       973.01 o                         
  11   6  11       1600.44       1152.39      1366.33 o                         
  13   6  11        350.90       2243.12       948.71 o                         
  15   6  11        484.76       -685.74      1270.44 o                         
  17   6  11         24.52        418.58       901.92 o                         
  19   6  11        955.79       1744.29      1698.49 o                         
   2   7  11      74156.50      77712.55      4568.06 o                         
   4   7  11      31368.99      30394.35      2013.56 o                         
   6   7  11      17164.62      16651.44      1546.66 o                         
   8   7  11      46186.21      47263.59      2722.54 o                         
  10   7  11        461.56       -162.12       767.18 o                         
  12   7  11      48494.51      53199.42      3121.91 o                         
  14   7  11      21907.04      22685.98      2191.62 o                         
  16   7  11       6084.64       5220.22      1259.04 o                         
  18   7  11      16961.48      12246.70      2627.79 o                         
   1   8  11        112.36        955.65       982.87 o                         
   3   8  11       4847.90       2033.58      1537.92 o                         
   5   8  11       1681.75       1715.16       970.73 o                         
   7   8  11       1643.08       3290.53      1095.12 o                         
   9   8  11        253.25       -870.74       870.74 o                         
  11   8  11        437.96       -616.28       989.69 o                         
  13   8  11        947.89       1636.95      1946.76 o                         
   2   9  11      30014.57      31691.00      3336.55 o                         
   4   9  11      22765.30      22625.55      2857.70 o                         
   6   9  11      18883.57      18156.26      2541.54 o                         
   8   9  11      42736.36      49151.29      4308.01 o                         
  10   9  11         74.12      -1144.72      1144.72 o                         
  12   9  11      14284.71      15935.60      2749.43 o                         
   1  10  11        220.39        139.76      1554.62 o                         
   3  10  11        810.89        460.88      1072.28 o                         
   5  10  11       1545.21       2514.82      1538.13 o                         
   7  10  11          5.60       -722.82      1253.67 o                         
   9  10  11       1403.08        972.42      1444.77 o                         
   2  11  11      23334.14      18990.27      4814.00 o                         
   0   0  12     165421.69     160542.95      5626.53 o                         
   2   0  12       7851.44       8068.81       818.73 o                         
   4   0  12      10356.06       9605.34       898.51 o                         
   6   0  12      53776.75      56341.26      2430.36 o                         
   8   0  12      18603.17      19913.81      1419.59 o                         
  10   0  12      56987.34      56553.70      2898.12 o                         
  12   0  12      35095.72      31451.27      2782.35 o                         
  14   0  12      51397.67      54092.70      3851.66 o                         
  16   0  12      13086.09      11467.91      2035.76 o                         
  18   0  12        705.69       -455.87      1026.92 o                         
  20   0  12      32042.86      31772.17      3676.17 o                         
  22   0  12       4698.42      10032.32      3884.34 o                         
   1   1  12         87.19        212.14       290.68 o                         
   3   1  12       3574.98       4432.38       471.36 o                         
   5   1  12      13533.45      12679.82       769.46 o                         
   7   1  12       5424.34       5934.25       579.69 o                         
   9   1  12      12660.50      13870.68       897.90 o                         
  11   1  12       1120.81       1001.02       502.12 o                         
  13   1  12       1255.78       1305.99       787.84 o                         
  15   1  12        205.70        -70.46       697.45 o                         
  17   1  12       2507.28       2742.32       916.36 o                         
  19   1  12        207.09        366.32       867.62 o                         
  21   1  12       3159.63       2264.13      1306.39 o                         
   0   2  12      25527.07      26115.60      1264.17 o                         
   2   2  12      31374.63      32661.62      1187.15 o                         
   4   2  12      91272.91      94487.96      1888.20 o                         
   6   2  12      47484.74      49174.46      1349.89 o                         
   8   2  12       1470.85       1085.56       346.41 o                         
  10   2  12      68380.42      65577.52      2381.11 o                         
  12   2  12       2157.11       1911.73       559.58 o                         
  14   2  12      12793.16      14104.38      1352.27 o                         
  16   2  12      56266.60      56624.44      2772.99 o                         
  18   2  12       6938.87       5704.34      1062.18 o                         
  20   2  12      21330.84      22542.11      2356.29 o                         
  22   2  12       6352.82       9445.85      3344.24 o                         
   1   3  12       9323.79       9208.84       484.29 o                         
   3   3  12       2290.32       2568.08       388.58 o                         
   5   3  12        790.70       1544.89       304.97 o                         
   7   3  12       3655.18       3170.75       430.88 o                         
   9   3  12       1522.67       1453.32       646.13 o                         
  11   3  12       1813.38       2317.04       634.45 o                         
  13   3  12       3219.22       3315.75       675.10 o                         
  15   3  12       3078.05       4100.72       878.33 o                         
  17   3  12        317.94        810.79       983.27 o                         
  19   3  12       1266.26       3358.37      1485.40 o                         
  21   3  12        700.86      -1989.78      1989.78 o                         
   0   4  12      78627.48      86267.60      5284.79 o                         
   2   4  12        403.41        355.33       526.45 o                         
   4   4  12      40149.13      39176.20      1320.77 o                         
   6   4  12      92469.86      86334.52      1818.58 o                         
   8   4  12      12101.85      10389.79       932.52 o                         
  10   4  12      22002.24      21823.54      1690.42 o                         
  12   4  12      11876.57      13433.21      1277.89 o                         
  14   4  12      34468.95      36063.46      2726.07 o                         
  16   4  12      27133.68      25135.46      2329.15 o                         
  18   4  12        351.80        901.72      1176.91 o                         
  20   4  12      36478.57      33421.92      6038.28 o                         
   1   5  12       6284.37       3876.60      1064.35 o                         
   3   5  12       5318.00       3225.50       943.31 o                         
   5   5  12        873.43       1153.25       533.10 o                         
   7   5  12        646.03       1660.13       901.45 o                         
   9   5  12         18.81        827.88       752.06 o                         
  11   5  12       7462.40       6960.77      1228.33 o                         
  13   5  12        612.45        -78.61       774.99 o                         
  15   5  12       3991.13       5810.89      1203.88 o                         
  17   5  12       1005.20        553.81       981.11 o                         
  19   5  12       1687.84      -1192.20      1587.59 o                         
   0   6  12      66489.75      68236.59      5159.92 o                         
   2   6  12      15267.02      18358.72      1543.97 o                         
   4   6  12      37453.43      35594.73      2188.59 o                         
   6   6  12       7385.19       8032.01      1066.87 o                         
   8   6  12        401.09        206.16       666.54 o                         
  10   6  12      84009.18      83357.71      3718.60 o                         
  12   6  12       2337.34       4205.54       954.97 o                         
  14   6  12      14440.96      14571.74      1727.28 o                         
  16   6  12      20701.02      23213.86      2291.88 o                         
  18   6  12       2774.49       3697.01      2798.48 o                         
   1   7  12       4388.13       5509.62      1306.05 o                         
   3   7  12       2106.50       2578.33       961.05 o                         
   5   7  12        655.99       1058.43       530.34 o                         
   7   7  12       2538.83       2337.32       887.26 o                         
   9   7  12        209.35        816.64       698.14 o                         
  11   7  12        613.68        607.92       922.17 o                         
  13   7  12       1348.18        607.35       741.32 o                         
  15   7  12       4055.79       4385.43      1077.99 o                         
  17   7  12        130.50       2749.69      1588.94 o                         
   0   8  12      48608.40      51565.49      5510.63 o                         
   2   8  12        909.32       2584.86      1292.46 o                         
   4   8  12       9546.64      13976.12      3286.24 o                         
   6   8  12      40281.57      43810.54      3098.02 o                         
   8   8  12       8339.29       9270.41      1581.29 o                         
  10   8  12      26560.80      27166.40      2945.06 o                         
  12   8  12       6016.37       4764.90      2526.30 o                         
   1   9  12        220.24        -82.29       953.36 o                         
   3   9  12       3825.79       3604.06      1613.71 o                         
   5   9  12       1400.70        720.52      1410.60 o                         
   7   9  12         15.95       3641.18      1411.98 o                         
   9   9  12       2625.50       1913.99      1216.40 o                         
  11   9  12       1150.30       1943.04      1211.96 o                         
   0  10  12      11215.17      16866.43      4805.79 o                         
   2  10  12       4592.77       7995.36      2266.97 o                         
   4  10  12      32615.10      29775.95      3385.08 o                         
   6  10  12      16527.04      18068.29      2883.98 o                         
   2   1  13     112893.27     114294.59      2226.58 o                         
   4   1  13      21247.66      18295.09       926.97 o                         
   6   1  13      11889.40      11312.91       856.38 o                         
   8   1  13      53328.05      53635.76      1712.57 o                         
  10   1  13       2521.39       2842.90       587.47 o                         
  12   1  13      57137.21      58616.31      2741.31 o                         
  14   1  13      24621.62      25960.89      1788.38 o                         
  16   1  13       5517.17       5819.92      1501.03 o                         
  18   1  13      23689.44      21639.81      2068.94 o                         
  20   1  13        523.68        566.63       881.74 o                         
  22   1  13      23346.03      18952.08      2992.38 o                         
   1   2  13       1865.25       1336.34       369.24 o                         
   3   2  13       6291.44       5362.03       567.45 o                         
   5   2  13        862.08        774.53       375.39 o                         
   7   2  13       2062.77       1781.15       401.59 o                         
   9   2  13       2050.96       2641.32       528.93 o                         
  11   2  13        283.56        754.48       525.03 o                         
  13   2  13       1248.67       2014.06       664.69 o                         
  15   2  13        713.51       1300.84       854.74 o                         
  17   2  13         76.18       -397.68       751.91 o                         
  19   2  13        362.13        483.63       830.56 o                         
  21   2  13        138.00       3483.33      3014.65 o                         
   2   3  13      37068.54      36708.97      1119.88 o                         
   4   3  13      33649.87      34116.35      1247.30 o                         
   6   3  13      20986.96      22512.20      1009.36 o                         
   8   3  13      73630.22      74461.30      2153.61 o                         
  10   3  13        516.18       -264.25       466.30 o                         
  12   3  13      24534.27      24380.56      1699.95 o                         
  14   3  13      10087.76      10784.69      1207.56 o                         
  16   3  13      10870.52      12805.13      1356.33 o                         
  18   3  13      42533.10      41181.32      3123.42 o                         
  20   3  13        678.02       2193.59      1458.75 o                         
   1   4  13        777.82       1017.65       567.08 o                         
   3   4  13       3585.97       3472.13       788.30 o                         
   5   4  13        683.50        517.39       685.73 o                         
   7   4  13        660.51       1486.44       527.53 o                         
   9   4  13       2775.91       3748.81       812.39 o                         
  11   4  13         19.77       -733.62       733.62 o                         
  13   4  13       1155.44       2456.73       920.73 o                         
  15   4  13        103.65          4.84       835.62 o                         
  17   4  13        254.67      -1217.40      1217.40 o                         
  19   4  13        288.83        557.11      2465.04 o                         
   2   5  13      41163.73      39194.13      2283.18 o                         
   4   5  13      15605.41      15239.25      1461.86 o                         
   6   5  13       9186.60      10256.90      1321.49 o                         
   8   5  13      39918.14      38974.91      2453.65 o                         
  10   5  13         80.39       -111.04       706.31 o                         
  12   5  13      40016.24      41187.06      2981.92 o                         
  14   5  13      12786.64      11142.16      1622.98 o                         
  16   5  13      10720.13      10398.63      1731.06 o                         
  18   5  13      19353.91      18830.63      2465.06 o                         
   1   6  13       1258.61       1720.94       888.69 o                         
   3   6  13        241.79       -469.67       654.25 o                         
   5   6  13        284.65       1010.72       691.67 o                         
   7   6  13        635.55       1455.62       915.29 o                         
   9   6  13        788.81        336.02       676.88 o                         
  11   6  13        507.67       1875.58       759.90 o                         
  13   6  13         89.01       -572.22      1276.54 o                         
  15   6  13        109.67        124.00       947.04 o                         
  17   6  13        178.00       -406.46      1736.27 o                         
   2   7  13      44458.44      43033.79      3643.14 o                         
   4   7  13      10857.87       9350.44      1287.29 o                         
   6   7  13      10110.28       8960.87      1331.27 o                         
   8   7  13      22859.27      25294.54      2099.36 o                         
  10   7  13        123.96        576.30       769.93 o                         
  12   7  13      36363.43      33785.30      2631.50 o                         
  14   7  13      13493.12      10092.68      1599.71 o                         
  16   7  13       5522.54       6825.37      2192.65 o                         
   1   8  13        562.93       1844.76      1336.58 o                         
   3   8  13       4249.82       8612.41      1923.65 o                         
   5   8  13        197.47       1729.63       913.23 o                         
   7   8  13        687.54       1356.99      1056.49 o                         
   9   8  13         59.32       1615.30      1221.09 o                         
  11   8  13        101.22       -547.96      1195.81 o                         
   2   9  13      24768.56      27720.25      3259.23 o                         
   4   9  13      11378.02      12197.20      2288.98 o                         
   6   9  13      14827.65      10464.95      2186.41 o                         
   8   9  13      27503.83      25464.57      4009.63 o                         
  10   9  13         35.23        135.96      1693.08 o                         
   1  10  13         73.48       -654.75      1227.58 o                         
   3  10  13         46.88      -1438.90      1735.42 o                         
   5  10  13        161.30       -146.98      1119.01 o                         
   0   0  14     117031.18     127537.80      5491.77 o                         
   2   0  14      11657.03      12191.33      1212.32 o                         
   4   0  14      28177.37      25335.30      1747.13 o                         
   6   0  14      26367.05      30156.94      2415.77 o                         
   8   0  14       8131.60       8865.41      1211.14 o                         
  10   0  14      93521.67      94587.74      3942.65 o                         
  12   0  14       9890.30      10152.09      1431.82 o                         
  14   0  14      34752.40      38426.41      2848.47 o                         
  16   0  14      22068.69      21970.28      2364.08 o                         
  18   0  14       2625.60       3410.07      1517.46 o                         
  20   0  14      32625.81      39077.91      9563.06 o                         
   1   1  14       1275.87        504.05       422.45 o                         
   3   1  14        611.56       1082.08       386.70 o                         
   5   1  14        998.46       1685.53       409.69 o                         
   7   1  14        204.75        678.93       454.08 o                         
   9   1  14       1537.19        783.27       563.08 o                         
  11   1  14        330.16        768.25       510.53 o                         
  13   1  14        406.11       -281.18       547.41 o                         
  15   1  14       3050.65       2149.16      1092.34 o                         
  17   1  14         24.98        689.67       743.98 o                         
  19   1  14        222.70      -1123.88      1300.22 o                         
  21   1  14        438.71       1346.47      1209.79 o                         
   0   2  14      54837.04      54999.39      2213.07 o                         
   2   2  14       6985.13       6959.57       713.77 o                         
   4   2  14      56928.87      55488.33      1589.37 o                         
   6   2  14      61764.59      64195.62      1763.24 o                         
   8   2  14       8263.13       8508.01       823.99 o                         
  10   2  14      58129.14      54863.43      2085.79 o                         
  12   2  14       3981.45       4267.93       818.83 o                         
  14   2  14      28505.42      26630.49      1811.27 o                         
  16   2  14      35979.73      35080.73      2475.94 o                         
  18   2  14       2633.69       1785.86      1207.70 o                         
  20   2  14      33889.36      34742.63      3568.07 o                         
   1   3  14        520.84        627.77       620.10 o                         
   3   3  14        403.57        241.55       245.63 o                         
   5   3  14         38.26        282.64       355.87 o                         
   7   3  14         50.35        318.92       353.28 o                         
   9   3  14         30.94        310.79       598.71 o                         
  11   3  14        654.53       -197.57       489.46 o                         
  13   3  14        478.35        434.17       656.92 o                         
  15   3  14        639.77        -35.83       766.46 o                         
  17   3  14         46.31       -709.82       935.42 o                         
  19   3  14         58.83       1307.50      1022.80 o                         
   0   4  14      57142.91      57485.22      4492.83 o                         
   2   4  14       5598.43       5384.60      1198.60 o                         
   4   4  14      66919.27      68526.70      2106.20 o                         
   6   4  14      65136.74      65396.68      2412.90 o                         
   8   4  14       4911.59       5624.35       818.38 o                         
  10   4  14      41425.50      44601.50      2311.01 o                         
  12   4  14       5695.50       6753.55      1274.50 o                         
  14   4  14      26846.98      29420.46      2793.73 o                         
  16   4  14      36967.32      37924.24      2982.12 o                         
  18   4  14       2384.55       1638.92      1184.57 o                         
   1   5  14        435.42        733.25       948.14 o                         
   3   5  14       1039.01       1220.25       655.90 o                         
   5   5  14       1007.06       -102.93       712.72 o                         
   7   5  14        723.34       -303.32       661.96 o                         
   9   5  14        728.46        761.81       700.76 o                         
  11   5  14        633.25       2274.83       849.10 o                         
  13   5  14        365.97       1103.06       981.87 o                         
  15   5  14       1552.50        796.94       984.69 o                         
  17   5  14          8.30       2353.73      1224.32 o                         
   0   6  14      97157.06      93548.14      6248.56 o                         
   2   6  14      11018.11       7045.15      1460.25 o                         
   4   6  14      31405.14      29882.61      2730.91 o                         
   6   6  14      24206.64      28098.39      2374.78 o                         
   8   6  14       3499.67       2946.29      1043.93 o                         
  10   6  14      55626.98      59601.41      3305.75 o                         
  12   6  14      11779.42      14469.95      1855.73 o                         
  14   6  14      21658.23      19130.08      2103.71 o                         
  16   6  14      16808.61      13529.62      2397.37 o                         
  18   6  14       1634.84       1264.95      2857.63 o                         
   1   7  14       1095.91       1041.92       987.03 o                         
   3   7  14        157.48       1751.45      1080.42 o                         
   5   7  14        449.20       -334.84       694.12 o                         
   7   7  14        235.61       -810.21       810.21 o                         
   9   7  14       1197.06        662.02       752.32 o                         
  11   7  14        379.61        360.72       793.80 o                         
  13   7  14        430.73        265.38      1112.69 o                         
  15   7  14        643.84       2579.82      1677.19 o                         
   0   8  14      35929.30      32151.53      4111.63 o                         
   2   8  14       6907.37       5899.91      1610.92 o                         
   4   8  14      21978.22      23423.32      2944.01 o                         
   6   8  14      32052.16      30083.24      2738.06 o                         
   8   8  14       4053.72       4765.83      1356.46 o                         
  10   8  14      31521.91      31865.88      2964.40 o                         
   1   9  14        274.46       2379.50      1730.75 o                         
   3   9  14        290.70        861.56      1620.67 o                         
   5   9  14        218.96      -1421.62      1421.62 o                         
   7   9  14        564.10      -1409.45      1544.94 o                         
   2   1  15     116275.34     120053.21      2875.83 o                         
   4   1  15      42773.14      43887.00      1646.37 o                         
   6   1  15      35847.77      37348.93      1591.48 o                         
   8   1  15      82009.64      86098.05      2522.04 o                         
  10   1  15         97.06        861.91       481.17 o                         
  12   1  15      84607.97      89017.98      2906.69 o                         
  14   1  15      26402.46      26535.49      1736.09 o                         
  16   1  15      20859.69      21967.06      1711.45 o                         
  18   1  15      29157.93      27588.39      1978.53 o                         
  20   1  15         60.94       2144.01      1898.15 o                         
   1   2  15        740.98       1174.22       441.23 o                         
   3   2  15       5024.72       6477.75       654.59 o                         
   5   2  15        256.97        440.55       389.57 o                         
   7   2  15       1454.69        906.08       520.02 o                         
   9   2  15       2501.94       2414.95       547.09 o                         
  11   2  15        345.60        368.64       522.65 o                         
  13   2  15       2048.15       1637.86       605.81 o                         
  15   2  15        660.32        690.21       642.62 o                         
  17   2  15        112.65       1131.15      1001.73 o                         
  19   2  15        275.66       2202.17      1294.21 o                         
   2   3  15      88426.24      91088.77      2196.33 o                         
   4   3  15      46322.62      48332.24      1755.09 o                         
   6   3  15      51764.37      55116.67      1765.97 o                         
   8   3  15      94589.84      95568.71      2528.00 o                         
  10   3  15        360.69        399.39       602.53 o                         
  12   3  15      40256.37      40093.27      2149.82 o                         
  14   3  15      19161.96      22788.98      2140.35 o                         
  16   3  15      18441.49      19315.52      2153.20 o                         
  18   3  15      54683.32      56054.07      3796.88 o                         
   1   4  15        301.91        357.50       580.49 o                         
   3   4  15       2476.52       1510.59       617.86 o                         
   5   4  15         54.46        158.06       675.62 o                         
   7   4  15        838.79        485.38      1055.68 o                         
   9   4  15       1312.15        406.50      1028.05 o                         
  11   4  15        122.68       -136.90       853.07 o                         
  13   4  15        410.81       -294.59       790.05 o                         
  15   4  15         65.02       -584.63       960.51 o                         
  17   4  15         14.31        361.13       963.46 o                         
   2   5  15      94391.00      95844.42      4030.14 o                         
   4   5  15      22393.47      21074.69      1839.91 o                         
   6   5  15      21573.84      20964.23      1887.50 o                         
   8   5  15      64355.52      66549.05      3453.19 o                         
  10   5  15        139.80        461.01       884.92 o                         
  12   5  15      55622.07      54640.18      3306.39 o                         
  14   5  15      18350.31      18391.27      2036.61 o                         
  16   5  15      11480.06      13276.71      1869.62 o                         
  18   5  15      27250.37      30820.44      6583.79 o                         
   1   6  15        437.52       -279.78      1103.20 o                         
   3   6  15        276.14       1113.58       794.18 o                         
   5   6  15         60.46        855.34      1074.17 o                         
   7   6  15        392.04       1488.14       836.86 o                         
   9   6  15        401.09       -142.29      1098.91 o                         
  11   6  15        162.38       1149.54       910.95 o                         
  13   6  15         10.38       1300.12       931.71 o                         
  15   6  15         26.53        275.08      1031.95 o                         
  17   6  15         39.08       1597.71      1635.62 o                         
   2   7  15      62729.41      62069.41      4556.88 o                         
   4   7  15      17036.18      21769.21      2047.50 o                         
   6   7  15      11785.83       8445.82      1278.20 o                         
   8   7  15      45139.23      42321.65      2862.23 o                         
  10   7  15        663.24       -394.84       886.79 o                         
  12   7  15      51691.66      55013.14      3478.59 o                         
  14   7  15      10145.11      12410.90      3044.20 o                         
   1   8  15         16.24       -638.64      1135.62 o                         
   3   8  15       2293.07       2045.49      1250.16 o                         
   5   8  15        564.09         27.75      1028.72 o                         
   7   8  15       1598.07       4205.46      1279.42 o                         
   9   8  15        140.72        356.35      1006.43 o                         
   2   9  15      30817.84      32988.08      3672.90 o                         
   4   9  15      15063.25      18734.14      2885.29 o                         
   6   9  15      14464.74      11449.68      3823.99 o                         
   0   0  16     393675.56     391104.94     10358.08 o                         
   2   0  16       7571.30       5983.78      1180.88 o                         
   4   0  16      71411.48      74022.42      3160.82 o                         
   6   0  16      91386.23      86350.20      3532.82 o                         
   8   0  16      17847.26      18445.99      1734.83 o                         
  10   0  16     115623.14     111201.21      4404.25 o                         
  12   0  16      31947.80      28684.76      2397.17 o                         
  14   0  16      66572.61      66937.55      3862.34 o                         
  16   0  16      21294.21      20827.33      2400.92 o                         
  18   0  16        919.92       1016.92      1497.81 o                         
  20   0  16      47141.23      44483.08      4386.73 o                         
   1   1  16       1860.15       1609.18       574.58 o                         
   3   1  16       1535.60       1240.39       635.77 o                         
   5   1  16       5613.16       4310.84       636.07 o                         
   7   1  16       2615.93       2700.98       502.61 o                         
   9   1  16       6911.73       7906.35       893.12 o                         
  11   1  16        830.50        692.70       584.70 o                         
  13   1  16       1529.43       2098.52       869.50 o                         
  15   1  16         14.18        364.20       699.09 o                         
  17   1  16       1658.07        989.80       800.55 o                         
  19   1  16        108.66       -336.27      1062.74 o                         
   0   2  16     122376.94     126809.20      4981.61 o                         
   2   2  16      27353.63      28044.21      1412.57 o                         
   4   2  16     141974.80     142300.33      3261.82 o                         
   6   2  16      75047.27      75415.96      2250.55 o                         
   8   2  16       2552.70       2314.20       517.59 o                         
  10   2  16     132260.53     135910.39      3385.66 o                         
  12   2  16       1595.86       1779.55       597.01 o                         
  14   2  16      31379.02      33693.23      2123.74 o                         
  16   2  16      50621.41      55403.70      3376.39 o                         
  18   2  16       7745.45       6615.44      1605.72 o                         
   1   3  16       2990.00       2739.93       998.68 o                         
   3   3  16       1836.84       2473.09       634.68 o                         
   5   3  16       2558.13       1978.47       647.15 o                         
   7   3  16       4218.04       4339.23       818.76 o                         
   9   3  16       1250.38        798.63       591.34 o                         
  11   3  16       1614.83       2363.66       648.46 o                         
  13   3  16       1938.23        718.22      1071.65 o                         
  15   3  16        736.17       1029.80       903.94 o                         
  17   3  16        291.33       -191.91      1263.39 o                         
   0   4  16     107838.77     103181.71      6306.25 o                         
   2   4  16       2197.02       1177.83       663.72 o                         
   4   4  16      55083.37      58433.71      3020.34 o                         
   6   4  16     118612.35     121440.54      4427.43 o                         
   8   4  16      19626.02      18203.47      1811.75 o                         
  10   4  16      52983.91      53527.24      3147.26 o                         
  12   4  16       6246.82       5099.16      1149.98 o                         
  14   4  16      58032.76      57457.41      3582.71 o                         
  16   4  16      22759.53      23142.85      2419.81 o                         
   1   5  16       3062.96       2347.43      1170.21 o                         
   3   5  16       6221.38       6887.55      1204.92 o                         
   5   5  16        611.55       1969.36       755.87 o                         
   7   5  16        314.56       1142.80       753.59 o                         
   9   5  16        246.25        469.87      1091.56 o                         
  11   5  16       2561.46       1733.78      1066.06 o                         
  13   5  16         70.61         50.93       748.21 o                         
  15   5  16       5255.73       4466.51      1754.16 o                         
  17   5  16       1109.70      -1034.07      1825.66 o                         
   0   6  16      79738.26      80848.79      7138.94 o                         
   2   6  16      20568.33      20131.56      2596.22 o                         
   4   6  16      61298.57      58754.13      3224.00 o                         
   6   6  16      19219.59      20717.67      1977.03 o                         
   8   6  16       4134.61       5207.16      1117.91 o                         
  10   6  16      86745.23      85440.19      4156.33 o                         
  12   6  16       2456.60       1369.20       943.23 o                         
  14   6  16      25371.65      25991.77      2902.27 o                         
  16   6  16      26270.55      26682.53      4203.85 o                         
   1   7  16       3747.56        521.91      1204.16 o                         
   3   7  16       1119.23       1879.22      1132.89 o                         
   5   7  16        293.77       1772.34       853.29 o                         
   7   7  16       1702.40       2506.81       854.60 o                         
   9   7  16         73.18       1464.09       870.93 o                         
  11   7  16        979.26       2329.30      1145.60 o                         
  13   7  16       1937.70        303.68      1943.65 o                         
   0   8  16      73579.64      82998.82      9738.79 o                         
   2   8  16       2155.81       -271.62      1606.71 o                         
   4   8  16      26969.85      30645.15      5503.48 o                         
   6   8  16      42822.00      45548.45      3535.04 o                         
   8   8  16      13838.01      12398.41      1931.64 o                         
   1   9  16        600.83       1404.38      1415.46 o                         
   2   1  17     125546.98     134815.36      3269.92 o                         
   4   1  17      49326.44      51749.71      1914.44 o                         
   6   1  17      47053.65      46389.36      1868.64 o                         
   8   1  17      98076.14      95537.51      2790.48 o                         
  10   1  17       1185.93        726.88       540.60 o                         
  12   1  17      90465.03      87539.81      2974.34 o                         
  14   1  17      25031.24      26549.74      1980.17 o                         
  16   1  17      21941.39      24356.94      1992.85 o                         
  18   1  17      36354.57      42142.16      3178.30 o                         
   1   2  17        893.31        606.83       445.08 o                         
   3   2  17       5310.88       6318.27       756.65 o                         
   5   2  17        364.85        730.71       733.48 o                         
   7   2  17       1152.92        613.80       462.84 o                         
   9   2  17       1171.38       1052.35       526.65 o                         
  11   2  17         53.86        -53.87       546.31 o                         
  13   2  17       1038.76        953.09       908.95 o                         
  15   2  17         30.38       1058.62       769.14 o                         
  17   2  17        168.60        578.62      1286.54 o                         
   2   3  17     111489.19     105787.03      3987.88 o                         
   4   3  17      52770.03      51582.87      2835.70 o                         
   6   3  17      63006.93      68116.52      3306.50 o                         
   8   3  17     106711.03     101473.57      4145.06 o                         
  10   3  17         95.58       1962.25       995.35 o                         
  12   3  17      53246.53      49596.16      3282.59 o                         
  14   3  17      19588.61      20009.60      2170.96 o                         
  16   3  17      24238.27      22498.52      2323.31 o                         
  18   3  17      51667.36      63302.09      9191.13 o                         
   1   4  17       1097.26        741.69      1319.48 o                         
   3   4  17       1172.87       1828.68       913.00 o                         
   5   4  17         96.05        580.77       920.31 o                         
   7   4  17        174.50        143.35       848.94 o                         
   9   4  17       1585.34       2014.74      1109.50 o                         
  11   4  17         44.08       1405.40       830.64 o                         
  13   4  17        230.50        759.79      1038.66 o                         
  15   4  17         49.26       -775.39       909.26 o                         
   2   5  17     114500.03     120790.64      6043.51 o                         
   4   5  17      31868.55      31378.34      2365.45 o                         
   6   5  17      32266.29      36479.25      2574.18 o                         
   8   5  17      71541.97      76038.24      3781.75 o                         
  10   5  17        148.76       -877.49       988.05 o                         
  12   5  17      60604.04      61582.34      3675.38 o                         
  14   5  17      20649.57      21581.33      2331.44 o                         
  16   5  17      16506.72      11752.88      4087.82 o                         
   1   6  17        771.92        799.70       967.78 o                         
   3   6  17        622.98       1567.18       976.54 o                         
   5   6  17        150.48       1061.47       795.89 o                         
   7   6  17        114.80        243.30       772.83 o                         
   9   6  17        509.07        832.93      1078.45 o                         
  11   6  17        960.26       1286.71      1764.11 o                         
  13   6  17          8.14       1065.26      1721.01 o                         
  15   6  17         83.54       1222.30      1563.13 o                         
   2   7  17      68748.94      66399.12      4889.92 o                         
   4   7  17      23151.38      22904.83      2899.06 o                         
   6   7  17      17463.67      18110.45      1989.62 o                         
   8   7  17      47426.35      47352.97      3170.13 o                         
  10   7  17         21.51       -668.58      1271.55 o                         
  12   7  17      48448.70      47641.26      7105.88 o                         
   1   8  17         15.66        783.83      2590.51 o                         
   3   8  17       1741.82       1630.40      1359.63 o                         
   5   8  17        927.44      -1341.72      1341.72 o                         
   7   8  17        797.19       1471.48      2297.05 o                         
   0   0  18     164920.78     168960.38      9354.34 o                         
   2   0  18      12678.09      12109.37      2039.22 o                         
   4   0  18      60726.33      61311.82      3062.68 o                         
   6   0  18      41068.96      39958.34      2566.28 o                         
   8   0  18      13198.56      12592.56      1545.69 o                         
  10   0  18     103804.62      99383.93      4331.42 o                         
  12   0  18       8979.46       8877.36      1382.91 o                         
  14   0  18      48772.60      47644.64      4534.18 o                         
  16   0  18      21197.51      16895.09      3065.27 o                         
  18   0  18       5590.85       7035.36      3129.58 o                         
   1   1  18         27.79        447.53       478.40 o                         
   3   1  18        114.81       -279.60       477.49 o                         
   5   1  18        273.88        949.31       485.58 o                         
   7   1  18         48.20        475.70       604.03 o                         
   9   1  18       1199.12       1145.65       531.76 o                         
  11   1  18        257.62        873.39       893.07 o                         
  13   1  18         18.13         10.25       707.87 o                         
  15   1  18       1237.16       2217.24      1070.92 o                         
  17   1  18        222.21        210.45       937.00 o                         
   0   2  18      96602.15      97623.93      8137.69 o                         
   2   2  18       8840.97       8584.80      1286.21 o                         
   4   2  18      77997.37      82478.06      3573.30 o                         
   6   2  18      68118.44      68649.34      3310.93 o                         
   8   2  18       9707.01      10083.29      1350.42 o                         
  10   2  18      74177.20      76927.64      3719.23 o                         
  12   2  18       4078.42       3533.77      1032.50 o                         
  14   2  18      38392.49      44522.73      3106.79 o                         
  16   2  18      31179.45      24403.17      2953.68 o                         
   1   3  18        141.34       1285.46      1044.89 o                         
   3   3  18         23.60         78.45       670.82 o                         
   5   3  18         18.30        635.63       766.93 o                         
   7   3  18        261.54       1211.26       756.90 o                         
   9   3  18         97.29       -529.01       809.32 o                         
  11   3  18         67.08        871.55       748.55 o                         
  13   3  18        134.13        280.38       777.14 o                         
  15   3  18        229.84        937.98      1042.76 o                         
  17   3  18        364.54       2813.95      3183.28 o                         
   0   4  18      79624.34      93758.07      8813.53 o                         
   2   4  18       5056.38       6551.27      1166.91 o                         
   4   4  18      66938.08      66079.55      3399.30 o                         
   6   4  18      66946.95      68695.04      3533.09 o                         
   8   4  18       5567.89       7245.01      1334.62 o                         
  10   4  18      56724.48      55274.78      3320.73 o                         
  12   4  18       3897.29       4710.40      1156.07 o                         
  14   4  18      31033.97      30038.32      2712.22 o                         
  16   4  18      30403.14      40841.23      7434.79 o                         
   1   5  18         37.92       -866.32      1431.98 o                         
   3   5  18       1136.92       1719.71      1215.59 o                         
   5   5  18        107.40        151.24       851.46 o                         
   7   5  18        314.53        331.54       717.13 o                         
   9   5  18        891.59       1140.53      1060.19 o                         
  11   5  18        548.37       1176.79      1336.45 o                         
  13   5  18        383.94       -119.36      1579.85 o                         
  15   5  18        592.80       5046.65      3026.58 o                         
   0   6  18      98712.55     108439.65     10595.08 o                         
   2   6  18       7710.78       8309.48      1823.75 o                         
   4   6  18      35345.79      34239.81      2611.75 o                         
   6   6  18      27545.78      27879.86      2427.74 o                         
   8   6  18       4275.02       2717.59      1033.70 o                         
  10   6  18      63197.64      64396.51      3802.88 o                         
  12   6  18       5827.06       9671.13      2617.94 o                         
   1   7  18       1463.00       1739.41      1444.41 o                         
   3   7  18        385.33       -552.25      1531.47 o                         
   5   7  18        210.30        946.23      1083.63 o                         
   7   7  18        257.17        950.83       943.45 o                         
   9   7  18        777.23       5861.24      3110.16 o                         
  11   7  18          7.99        730.15      2145.89 o                         
   0   8  18      49714.84      48492.68      7717.57 o                         
   2   8  18       4579.52       5153.69      1541.33 o                         
   2   1  19      88063.06      90074.77      3073.76 o                         
   4   1  19      24556.30      26700.86      1616.24 o                         
   6   1  19      14760.17      15804.14      1288.33 o                         
   8   1  19      55687.08      54458.97      2678.31 o                         
  10   1  19        624.30        283.92       595.62 o                         
  12   1  19      48455.12      49166.57      2772.06 o                         
  14   1  19      18486.80      17788.92      1975.97 o                         
  16   1  19       7055.91       8817.41      2512.35 o                         
   1   2  19        295.04       -900.07       900.07 o                         
   3   2  19       3370.69        835.81       766.84 o                         
   5   2  19        490.44       2300.00       849.65 o                         
   7   2  19        824.30        516.93       763.54 o                         
   9   2  19        296.85        801.43       987.64 o                         
  11   2  19         76.85       1044.13       805.92 o                         
  13   2  19        892.95       3003.27      1061.85 o                         
  15   2  19        273.16       1155.77      1252.64 o                         
   2   3  19      45885.83      45606.13      3248.82 o                         
   4   3  19      26558.00      27319.65      2220.34 o                         
   6   3  19      25784.36      24387.60      2174.77 o                         
   8   3  19      56488.88      60542.07      3364.11 o                         
  10   3  19         98.27        459.48       811.12 o                         
  12   3  19      26090.75      27521.68      2450.91 o                         
  14   3  19       9305.39       6085.64      1324.72 o                         
  16   3  19      11524.67      14974.23      5029.35 o                         
   1   4  19       1226.44       2108.66      3451.18 o                         
   3   4  19        615.26        908.49       792.22 o                         
   5   4  19        258.33       2389.98       984.55 o                         
   7   4  19        246.45       -804.87       804.87 o                         
   9   4  19       1511.31       2607.86      1638.14 o                         
  11   4  19        151.89       1039.49       998.99 o                         
  13   4  19        209.90       -336.14      1083.60 o                         
  15   4  19        145.16       8420.58      3767.37 o                         
   2   5  19      39737.44      42046.51      3812.09 o                         
   4   5  19      16139.67      18017.76      1868.14 o                         
   6   5  19      16016.62      18487.52      1996.15 o                         
   8   5  19      33353.79      36104.42      3473.28 o                         
  10   5  19        363.20        159.48       900.56 o                         
  12   5  19      31013.00      27223.87      2583.16 o                         
  14   5  19      10783.78      11830.64      4187.82 o                         
   1   6  19        657.97       -116.54      2184.96 o                         
   3   6  19         65.26       2000.88      1250.66 o                         
   5   6  19        317.13       -994.06       994.06 o                         
   7   6  19        134.76       -446.30      1062.25 o                         
   9   6  19        498.05        205.62       933.77 o                         
  11   6  19        606.27       4641.19      3034.00 o                         
   2   7  19      32790.87      37037.06      3831.35 o                         
   4   7  19      12605.37      17200.67      2768.78 o                         
   6   7  19      11770.38      13244.27      2119.16 o                         
   8   7  19      22017.44      21568.78      5052.11 o                         
  10   7  19         45.85        751.60      1930.79 o                         
   0   0  20      64024.50      69634.20      6384.08 o                         
   2   0  20       2573.41       3567.86      1105.50 o                         
   4   0  20       6964.81       8890.77      1601.41 o                         
   6   0  20      26784.28      31129.74      2395.54 o                         
   8   0  20      13204.38      12715.79      1663.97 o                         
  10   0  20      24063.98      25973.90      2826.43 o                         
  12   0  20      11690.54      17869.22      3168.37 o                         
  14   0  20      23159.30      21348.67      4709.11 o                         
   1   1  20        296.66       1330.46       951.42 o                         
   3   1  20       1971.66       1874.14       790.58 o                         
   5   1  20       3859.10       4410.73      1039.89 o                         
   7   1  20       1947.35       2606.27      1109.24 o                         
   9   1  20       4144.23       2680.18      1199.82 o                         
  11   1  20        390.75       -263.64       818.27 o                         
  13   1  20       1177.84        417.85       960.99 o                         
  15   1  20        162.70       3050.87      1841.92 o                         
   0   2  20      15083.03      17114.72      3791.10 o                         
   2   2  20      11455.63      14402.14      1872.71 o                         
   4   2  20      40180.49      36991.29      2537.56 o                         
   6   2  20      18623.37      18482.09      1869.29 o                         
   8   2  20        927.88       1622.63       936.11 o                         
  10   2  20      37888.34      41786.58      2912.38 o                         
  12   2  20        824.22       1032.82       898.85 o                         
  14   2  20       8149.23       7288.41      1709.77 o                         
   1   3  20       4330.67       2746.29      1280.73 o                         
   3   3  20        577.19       1031.38       952.40 o                         
   5   3  20       1364.91       -532.93      1316.92 o                         
   7   3  20       2156.66       2146.54      1013.45 o                         
   9   3  20        508.71       1654.78       971.13 o                         
  11   3  20       1065.47        301.08       878.11 o                         
  13   3  20        939.74       1539.31      1056.54 o                         
   0   4  20      45506.29      50189.93      6916.98 o                         
   2   4  20        221.68       -277.07      1250.10 o                         
   4   4  20      17481.88      19214.45      2027.92 o                         
   6   4  20      43101.50      44467.72      2997.47 o                         
   8   4  20       4361.21       4608.38      1747.96 o                         
  10   4  20      14948.49      11255.99      1660.99 o                         
  12   4  20       7577.47       7060.45      1407.17 o                         
  14   4  20      21055.05      28613.00      5808.54 o                         
   1   5  20       1598.29       3415.33      1611.85 o                         
   3   5  20       3433.87       6499.99      1777.50 o                         
   5   5  20        223.26       -155.02       930.90 o                         
   7   5  20        247.11        681.09      1175.52 o                         
   9   5  20        893.64       1559.67       983.39 o                         
  11   5  20       3441.36       5754.32      1481.90 o                         
   0   6  20      33200.22      37891.18      6775.95 o                         
   2   6  20       8215.12       7638.02      2963.80 o                         
   4   6  20      21999.78      18227.82      2662.91 o                         
   6   6  20       5583.51       6732.41      1332.30 o                         
   8   6  20        130.09       -851.24       851.24 o                         
  10   6  20      40736.45      41692.23      4999.97 o                         
   1   7  20       2391.79       3980.93      2416.18 o                         
   7   7  20       1683.97       2239.33      2715.67 o                         
   2   1  21      27264.96      28675.76      4050.71 o                         
   4   1  21       5928.01       2105.37      1172.78 o                         
   6   1  21       5739.45       5618.82      1152.74 o                         
   8   1  21      19395.27      18315.05      1891.86 o                         
  10   1  21        214.68         11.23       931.03 o                         
  12   1  21      25570.85      24469.51      3617.73 o                         
  14   1  21       9275.21      11841.35      4225.56 o                         
   1   2  21       1304.24       2069.83      1199.21 o                         
   3   2  21        387.09       1079.65       853.97 o                         
   5   2  21        157.46       1233.64       907.96 o                         
   7   2  21        311.66       -339.74       956.66 o                         
   9   2  21        287.36        557.07       835.53 o                         
  11   2  21         95.06       -880.69       880.69 o                         
  13   2  21        903.74        114.24      1186.52 o                         
   2   3  21      17612.40      18862.36      3113.83 o                         
   4   3  21      10366.69       8254.78      1644.19 o                         
   6   3  21       9725.92      11644.10      1551.54 o                         
   8   3  21      26631.41      23845.33      2268.59 o                         
  10   3  21        236.94        378.21      1206.53 o                         
  12   3  21      12797.84      10897.92      2090.62 o                         
   1   4  21         86.01       -420.64      1369.99 o                         
   3   4  21        901.97       2734.56      1191.03 o                         
   5   4  21         57.60       2785.10      1022.18 o                         
   7   4  21        619.78       1336.26       939.72 o                         
   9   4  21        574.14       1905.98      1417.71 o                         
  11   4  21        134.07       1146.68      1279.08 o                         
   2   5  21      22376.27      22812.63      5127.82 o                         
   4   5  21       8448.88       9614.77      2130.95 o                         
   6   5  21       5113.65       5876.17      1225.78 o                         
   8   5  21      20494.21      23462.72      2457.40 o                         
  10   5  21        253.75       1164.15      1633.39 o                         
   1   6  21        708.02       1486.07      1541.68 o                         
   3   6  21         16.79        112.89      1556.60 o                         
   5   6  21        170.19         91.03      1465.15 o                         
   7   6  21        320.02        -22.34      2635.66 o                         
   4   0  22      12334.60      15859.35      4796.30 o                         
   6   0  22      17357.60      23551.29      5430.19 o                         
   8   0  22       1168.00       4758.28      3179.43 o                         
   1   1  22        272.14        331.58      1259.55 o                         
   3   1  22         14.64       1562.32      1280.67 o                         
   5   1  22        430.42       -200.79       830.07 o                         
   7   1  22         25.06        860.45      1256.81 o                         
   9   1  22        626.87        567.80      1082.31 o                         
   0   2  22      25170.93      21915.95      4231.05 o                         
   2   2  22       3584.06         61.06      2362.09 o                         
   4   2  22      20440.67      19249.63      3063.80 o                         
   6   2  22      23732.32      24490.76      2266.36 o                         
   8   2  22       1191.99       2074.09       945.84 o                         
  10   2  22      22424.50      22361.45      2911.48 o                         
  12   2  22       2904.52       2674.21      3233.39 o                         
   1   3  22        387.88       -475.85      1104.58 o                         
   3   3  22         25.42       -137.94      1242.11 o                         
   5   3  22         35.04       2023.47       997.90 o                         
   7   3  22         51.05       1461.31      1250.84 o                         
   9   3  22        167.05       -820.08       965.12 o                         
  11   3  22         70.87        676.62      1570.10 o                         
   0   4  22      18801.12      16256.64      4438.95 o                         
   2   4  22       1728.68       2191.20      1681.14 o                         
   4   4  22      19335.56      20821.94      2448.24 o                         
   6   4  22      21291.65      21825.51      2291.67 o                         
   8   4  22       2128.28       3105.70      1750.19 o                         
  10   4  22      14646.27      17134.54      2888.48 o                         
   1   5  22        189.75       1413.95      1595.34 o                         
   3   5  22        160.83        352.64      1277.18 o                         
   5   5  22        127.48       2099.49      1170.60 o                         
   7   5  22        112.64      -1126.43      1126.43 o                         
   4   1  23      14947.28      18528.35      6774.88 o                         
   6   1  23      12594.80       8591.68      2504.68 o                         
   1   2  23         61.45        -79.92       945.77 o                         
   3   2  23        926.41        -66.28      3203.48 o                         
   5   2  23        371.58        439.60      1009.00 o                         
   7   2  23        544.90       2332.75      1129.03 o                         
   9   2  23        716.82        196.73      2326.11 o                         
   2   3  23      31209.95      31986.97      4118.94 o                         
   4   3  23      15121.44      14115.85      3699.90 o                         
   6   3  23      13972.41      16064.83      2634.67 o                         
   8   3  23      34528.94      35358.98      3573.33 o                         
   1   4  23        306.73       -848.55      1334.87 o                         
   3   4  23        633.04        686.80      1286.40 o                         
   5   4  23         26.36        445.33      1002.00 o                         
   7   4  23        114.32       2862.65      1411.33 o                         
   2   5  23      31988.02      37909.76      4870.07 o                         
   4   5  23       8440.36      11263.76      2811.76 o                         
   1   3  24        521.36        974.11      1391.94 o                         
   3   3  24       1369.03        941.01      1611.17 o                         
   5   3  24        988.83       1179.44      1769.52 o                         
   0   4  24      48257.62      47115.49      7495.91 o                         
   2   4  24        911.57       1246.74      1316.14 o                         
   4   4  24      21814.54      19199.74      3491.10 o                         
                                                                                
