# Supplementary material for: Crystal structures of five halido gold complexes involving piperidine or pyrrolidine as ligands or (protonated) as cations
Source: Acta Crystallogr E Crystallogr Commun. 2023 Oct 10;79(Pt 11):1017–27. doi: 10.1107/S205698902300854X (PMC10626954; doi:10.1107/S205698902300854X)
Supplement: Supplementary file 5 [file e-79-01017-6sup5.hkl]

data_6                                                                          
_shelx_title ' Bern in Ibam'                                                    
_shelx_refln_list_code          4                                               
_shelx_F_calc_maximum     1481.44                                               
_exptl_crystal_F_000      2688.00                                               
_reflns_d_resolution_high  0.6906                                               
                                                                                
loop_                                                                           
 _space_group_symop_operation_xyz                                               
 'x, y, z'                                                                      
 '-x, -y, z'                                                                    
 'x, -y, -z+1/2'                                                                
 '-x, y, -z+1/2'                                                                
 'x+1/2, y+1/2, z+1/2'                                                          
 '-x+1/2, -y+1/2, z+1/2'                                                        
 'x+1/2, -y+1/2, -z+1'                                                          
 '-x+1/2, y+1/2, -z+1'                                                          
 '-x, -y, -z'                                                                   
 'x, y, -z'                                                                     
 '-x, y, z-1/2'                                                                 
 'x, -y, z-1/2'                                                                 
 '-x+1/2, -y+1/2, -z+1/2'                                                       
 'x+1/2, y+1/2, -z+1/2'                                                         
 '-x+1/2, y+1/2, z'                                                             
 'x+1/2, -y+1/2, z'                                                             
                                                                                
_cell_length_a    19.1275                                                       
_cell_length_b     9.4396                                                       
_cell_length_c    18.9259                                                       
_cell_angle_alpha  90.000                                                       
_cell_angle_beta   90.000                                                       
_cell_angle_gamma  90.000                                                       
                                                                                
_shelx_F_squared_multiplier     1.000                                           
                                                                                
loop_                                                                           
 _refln_index_h                                                                 
 _refln_index_k                                                                 
 _refln_index_l                                                                 
 _refln_F_squared_calc                                                          
 _refln_F_squared_meas                                                          
 _refln_F_squared_sigma                                                         
 _refln_observed_status                                                         
   2   0   0       7562.65       4782.96       565.54 o                         
   4   0   0     589024.19     597547.25      6842.29 o                         
   6   0   0     402666.38     413577.75      5396.93 o                         
   8   0   0      90072.98      94228.82      2978.90 o                         
  10   0   0     300032.16     304288.91      6851.08 o                         
  12   0   0     209973.36     220045.20      4910.98 o                         
  14   0   0     901522.25     904579.06     16018.08 o                         
  16   0   0     189614.38     184295.00      9040.50 o                         
  18   0   0       9541.65       6619.64      1288.85 o                         
  20   0   0     172253.47     169711.77      8213.35 o                         
  22   0   0       4351.04       4006.62      1025.13 o                         
  24   0   0      48068.72      38439.71      8975.41 o                         
  26   0   0      82699.84      88262.81     11254.66 o                         
   1   1   0      59021.16      58495.21      1072.73 o                         
   3   1   0      26236.13      25465.12       427.30 o                         
   5   1   0     309673.28     323749.31      2627.88 o                         
   7   1   0     188332.80     196659.56      2553.43 o                         
   9   1   0     135098.52     136342.81      2540.99 o                         
  11   1   0      34952.82      35981.86      1285.88 o                         
  13   1   0      54962.47      55994.87      1661.79 o                         
  15   1   0       1791.60       2300.62       406.48 o                         
  17   1   0       1562.84       1931.59       497.46 o                         
  19   1   0      84330.98      83834.59      2550.17 o                         
  21   1   0      29646.15      31122.72      1908.46 o                         
  23   1   0       1135.51        324.08       618.56 o                         
  25   1   0       4702.14       5017.63      1558.53 o                         
  27   1   0      16258.41      14476.41      4229.39 o                         
   0   2   0     255886.75     257292.62      2976.85 o                         
   2   2   0     113930.39     116782.30      1269.80 o                         
   4   2   0    1258799.25    1269751.12      8914.18 o                         
   6   2   0     449561.19     462252.50      3670.48 o                         
   8   2   0      13579.09      12761.10       433.13 o                         
  10   2   0     953257.75     932327.88      9306.46 o                         
  12   2   0         28.13        342.04       189.89 o                         
  14   2   0      36251.68      35057.15       991.74 o                         
  16   2   0     138119.56     141896.86      3522.90 o                         
  18   2   0     113497.29     111538.95      2976.48 o                         
  20   2   0     175244.31     174490.00      4598.95 o                         
  22   2   0      21924.93      22428.53      1852.33 o                         
  24   2   0     140266.41     145963.77      5762.06 o                         
  26   2   0       5167.64       5080.26      2191.38 o                         
   1   3   0      16318.27      16073.56       381.05 o                         
   3   3   0     524979.12     525867.38      5356.62 o                         
   5   3   0     185587.19     185279.67      2256.43 o                         
   7   3   0     283011.56     283990.31      3382.90 o                         
   9   3   0     289176.31     286934.38      3304.61 o                         
  11   3   0      92925.84      94964.72      1762.98 o                         
  13   3   0      21835.02      21956.60      1082.90 o                         
  15   3   0       2757.60       2606.44       369.45 o                         
  17   3   0     210065.47     209675.36      5154.54 o                         
  19   3   0          9.73        246.66       439.63 o                         
  21   3   0      30283.54      33421.13      2167.01 o                         
  23   3   0     103282.06     110786.32      4701.38 o                         
  25   3   0       6250.50       7550.62      1930.27 o                         
   0   4   0     482557.50     493488.34      6164.65 o                         
   2   4   0      21949.02      21239.23       590.26 o                         
   4   4   0       1728.81       1829.40       207.67 o                         
   6   4   0     296103.09     292113.59      4048.66 o                         
   8   4   0     154136.16     153465.70      2652.18 o                         
  10   4   0      74101.27      75793.12      1866.02 o                         
  12   4   0        661.41       1284.48       316.85 o                         
  14   4   0     248855.70     244852.12      4742.73 o                         
  16   4   0      24808.02      26269.52      1641.91 o                         
  18   4   0       6361.59       6596.37       862.83 o                         
  20   4   0      82377.11      78602.55      3308.29 o                         
  22   4   0      10093.45       9196.01      1173.61 o                         
  24   4   0      21777.51      24806.53      2475.67 o                         
   1   5   0     560800.94     566992.19      5385.47 o                         
   3   5   0     382789.41     372777.75      4371.86 o                         
   5   5   0      27073.72      26412.34       859.37 o                         
   7   5   0     297028.12     299614.59      4129.09 o                         
   9   5   0       5902.96       5988.31       513.49 o                         
  11   5   0      81773.71      83309.73      2466.46 o                         
  13   5   0     591797.38     600506.12      8897.32 o                         
  15   5   0      32729.49      32875.41      1618.68 o                         
  17   5   0     144631.52     147096.05      4031.30 o                         
  19   5   0      36373.29      36358.38      2420.72 o                         
  21   5   0      60767.59      63313.53      3470.94 o                         
  23   5   0      16550.27      16983.28      1909.46 o                         
   0   6   0       9133.08       9635.37       854.44 o                         
   2   6   0       7493.74       6800.24       466.48 o                         
   4   6   0     110476.98     108824.96      2064.05 o                         
   6   6   0      33162.38      33407.68       967.72 o                         
   8   6   0      40240.98      43800.78      1556.21 o                         
  10   6   0      44573.48      47278.08      1735.75 o                         
  12   6   0        962.63        717.68       355.43 o                         
  14   6   0         72.83        351.05       340.59 o                         
  16   6   0        178.98       1472.79       638.80 o                         
  18   6   0      66480.70      65228.02      3042.85 o                         
  20   6   0       1152.49        797.27       704.45 o                         
  22   6   0      10512.09      11563.87      1747.92 o                         
  24   6   0       3162.67       1794.50      1857.97 o                         
   1   7   0       7846.55       7997.10       786.83 o                         
   3   7   0     448007.62     445122.81      5835.62 o                         
   5   7   0      15379.90      16016.83       765.60 o                         
   7   7   0     473767.09     469991.78      6680.20 o                         
   9   7   0     220778.66     220427.08      4005.45 o                         
  11   7   0     173059.09     177264.45      4022.39 o                         
  13   7   0      38597.53      41732.55      1867.68 o                         
  15   7   0        849.94       2147.91       544.27 o                         
  17   7   0     190964.30     192624.94      5522.79 o                         
  19   7   0      12467.95      12393.81      1371.27 o                         
  21   7   0      57341.58      58176.39      3911.66 o                         
  23   7   0     110881.23     109645.02     14164.62 o                         
   0   8   0       1013.16        901.92       684.29 o                         
   2   8   0       1481.85       1664.84       517.77 o                         
   4   8   0     124747.70     124279.31      3068.53 o                         
   6   8   0       1733.29       1692.20       341.57 o                         
   8   8   0       8496.87       8376.10       822.88 o                         
  10   8   0      74453.78      75258.43      2600.50 o                         
  12   8   0       3200.69       4583.65       665.50 o                         
  14   8   0       1023.78       2100.25       537.72 o                         
  16   8   0       8342.58       8285.26      1199.33 o                         
  18   8   0      42655.01      44177.84      3293.31 o                         
  20   8   0       1456.49        793.31      1415.77 o                         
  22   8   0       8112.71       9123.48      3141.42 o                         
   1   9   0     123297.47     128222.59      4013.52 o                         
   3   9   0     118784.25     118976.85      3195.25 o                         
   5   9   0      14747.69      12643.81      1187.29 o                         
   7   9   0     134784.47     137339.84      3765.92 o                         
   9   9   0        539.27        743.49       469.40 o                         
  11   9   0      39429.25      41099.42      2025.46 o                         
  13   9   0     173347.70     177719.02      4877.07 o                         
  15   9   0       6399.82       8371.67      1202.10 o                         
  17   9   0      50545.85      51327.59      3589.39 o                         
  19   9   0      21005.11      31431.94      7841.22 o                         
   0  10   0     196004.84     188830.59      9263.91 o                         
   2  10   0       5615.24       4907.17       840.13 o                         
   4  10   0      12238.71      12180.40      1294.67 o                         
   6  10   0      63182.26      66810.64      3263.05 o                         
   8  10   0      29496.09      30763.04      2206.40 o                         
  10  10   0      37852.92      37646.00      2468.53 o                         
  12  10   0       4226.40       5554.43      1107.18 o                         
  14  10   0     106591.34     109957.72      4756.86 o                         
  16  10   0      14970.98      17866.32      3804.22 o                         
  18  10   0        445.23       8424.06      5456.18 o                         
   1  11   0       3386.96       4020.95      1036.67 o                         
   3  11   0      35206.28      34226.32      2533.29 o                         
   5  11   0      21916.73      25245.42      2486.71 o                         
   7  11   0      14669.75      17286.72      2158.20 o                         
   9  11   0      32385.13      29802.09      2782.26 o                         
  11  11   0       6455.96       6311.18      1181.51 o                         
  13  11   0       4762.84       5960.55      1148.25 o                         
  15  11   0         97.35       2540.52      2078.74 o                         
   0  12   0      19672.21      17465.31      3518.58 o                         
   2  12   0      12685.45       9664.06      2180.48 o                         
   4  12   0      95691.76     103813.67      6003.63 o                         
   6  12   0      50334.39      51959.56      3851.62 o                         
   8  12   0      10237.91      12168.06      2080.17 o                         
  10  12   0      93332.09      97018.72      5814.65 o                         
  12  12   0        493.10       1162.99      1501.19 o                         
   1  13   0         81.75      -4689.58      4689.58 o                         
   3  13   0        246.04       1123.46      3260.94 o                         
   5  13   0      10251.46       7874.15      6269.16 o                         
   7  13   0       2874.79       1193.51      5842.96 o                         
   2   1   1     610955.75     616184.56      2973.57 o                         
   4   1   1     188335.19     190350.64      1132.04 o                         
   6   1   1     277461.31     282297.00      1822.01 o                         
   8   1   1     403077.16     397363.44      3214.20 o                         
  10   1   1       1992.89       2657.27       222.81 o                         
  12   1   1     406341.41     405331.75      4067.59 o                         
  14   1   1      72953.34      71813.62      1406.67 o                         
  16   1   1     188139.44     188316.81      2782.54 o                         
  18   1   1     116468.75     117055.45      2262.10 o                         
  20   1   1      15496.00      14727.61       864.26 o                         
  22   1   1      99243.88     104003.49      2950.83 o                         
  24   1   1      19698.57      21734.02      1482.39 o                         
  26   1   1      49661.62      53867.35      3122.56 o                         
   1   2   1      48494.05      52658.01       517.06 o                         
   3   2   1       4099.94       4777.80       142.40 o                         
   5   2   1     229042.36     228607.69      1545.02 o                         
   7   2   1      27159.81      25580.35       466.50 o                         
   9   2   1     194500.36     196614.59      1893.11 o                         
  11   2   1      24181.92      24970.67       639.31 o                         
  13   2   1      19697.33      19034.61       688.54 o                         
  15   2   1      22353.66      21443.63       796.82 o                         
  17   2   1       7818.70       7487.56       524.75 o                         
  19   2   1      35365.61      36702.50      1389.38 o                         
  21   2   1      23043.81      25097.87      1320.65 o                         
  23   2   1      20471.46      20087.25      1368.04 o                         
  25   2   1      14645.86      15327.87      1336.92 o                         
  27   2   1         70.35        741.01      1762.67 o                         
   2   3   1     202300.91     198918.19      1479.33 o                         
   4   3   1     301585.47     304813.78      2133.41 o                         
   6   3   1     182303.30     186030.70      1608.23 o                         
   8   3   1     316243.50     317890.97      2802.17 o                         
  10   3   1      46504.75      46692.97       749.67 o                         
  12   3   1     118631.24     120742.01      1622.06 o                         
  14   3   1      15548.42      16237.77       549.89 o                         
  16   3   1      27549.09      28191.48       967.80 o                         
  18   3   1     135210.12     135230.25      2918.67 o                         
  20   3   1        897.24        746.52       367.98 o                         
  22   3   1     100668.41      99267.00      2764.71 o                         
  24   3   1       1003.93       1861.95       530.72 o                         
  26   3   1      28743.41      34504.30      3641.14 o                         
   1   4   1     352337.12     347355.28      2640.99 o                         
   3   4   1     157619.64     159321.06      1913.29 o                         
   5   4   1     202937.44     201068.02      1753.93 o                         
   7   4   1      11275.24      11389.56       424.21 o                         
   9   4   1      83740.30      80942.85      1266.36 o                         
  11   4   1     196807.25     190307.59      2250.95 o                         
  13   4   1      48854.89      52088.24      1198.63 o                         
  15   4   1     243240.62     245288.33      3236.68 o                         
  17   4   1       1965.94       2371.80       404.80 o                         
  19   4   1      81563.23      81168.69      2392.17 o                         
  21   4   1      19944.93      18991.15      1178.44 o                         
  23   4   1       4924.48       5113.63       875.44 o                         
  25   4   1      49011.23      55186.44      4151.41 o                         
   2   5   1     143226.23     143646.02      1957.68 o                         
   4   5   1        976.44       1599.77       159.83 o                         
   6   5   1      30715.25      30216.17       674.57 o                         
   8   5   1      14664.17      14689.24       552.82 o                         
  10   5   1       7829.15       8319.76       439.50 o                         
  12   5   1      36358.19      38216.31      1006.13 o                         
  14   5   1      31309.47      31852.86      1122.15 o                         
  16   5   1      21603.53      23425.22      1069.78 o                         
  18   5   1       7712.86       8257.01       716.01 o                         
  20   5   1       4539.96       4934.46       685.83 o                         
  22   5   1       5741.07       6891.42       819.22 o                         
  24   5   1       4745.94       4604.98       985.85 o                         
   1   6   1     211723.47     215279.03      2206.28 o                         
   3   6   1      39690.05      37344.57       828.96 o                         
   5   6   1     327993.44     318131.12      2886.50 o                         
   7   6   1      14386.29      14847.29       486.88 o                         
   9   6   1     250090.27     253614.16      2962.09 o                         
  11   6   1     125006.62     127155.50      1928.10 o                         
  13   6   1      38621.30      37755.65      1145.46 o                         
  15   6   1     123908.88     121171.99      2583.46 o                         
  17   6   1       3396.72       3253.63       482.80 o                         
  19   6   1      89713.07      97178.95      2860.85 o                         
  21   6   1      46459.33      51741.02      2258.13 o                         
  23   6   1      35286.84      37746.03      2580.50 o                         
   2   7   1        295.40        571.70       187.95 o                         
   4   7   1        486.42        879.93       164.70 o                         
   6   7   1       3967.81       4034.50       276.17 o                         
   8   7   1       4089.18       4709.52       382.94 o                         
  10   7   1       1772.43       2250.23       405.12 o                         
  12   7   1       1362.11       1646.94       331.44 o                         
  14   7   1        258.23        756.19       298.45 o                         
  16   7   1         19.81       1064.72       447.92 o                         
  18   7   1        594.68       1143.04       497.45 o                         
  20   7   1       1963.54       2485.64       600.88 o                         
  22   7   1       4983.67       3252.16      1468.89 o                         
   1   8   1     116915.53     114194.00      2372.73 o                         
   3   8   1       6304.50       6894.59       464.07 o                         
   5   8   1     223936.52     223698.73      2791.80 o                         
   7   8   1      15169.31      15381.55       786.42 o                         
   9   8   1     144372.80     148465.92      2652.57 o                         
  11   8   1      35414.16      36762.59      1273.81 o                         
  13   8   1      31685.44      35376.44      1277.69 o                         
  15   8   1      78002.70      81270.29      2292.74 o                         
  17   8   1       9298.40      10263.32      1006.13 o                         
  19   8   1      68405.24      67901.14      2952.72 o                         
  21   8   1      39758.27      43009.84      3771.00 o                         
   2   9   1     116820.53     118550.12      2396.84 o                         
   4   9   1        964.12       1556.49       406.88 o                         
   6   9   1      12478.35      13146.53       792.11 o                         
   8   9   1      11277.92      11970.17       747.00 o                         
  10   9   1       3626.73       3414.69       475.35 o                         
  12   9   1      45772.73      46728.70      1595.28 o                         
  14   9   1      11238.62      12775.65       964.97 o                         
  16   9   1      44715.96      47634.13      2624.53 o                         
  18   9   1      16392.00      18209.87      2064.37 o                         
  20   9   1        992.70       2400.61      4815.52 o                         
   1  10   1      57401.62      58061.20      1957.45 o                         
   3  10   1      38731.05      41460.28      1778.95 o                         
   5  10   1      26837.14      27528.20      1378.87 o                         
   7  10   1        686.37        702.78       453.41 o                         
   9  10   1      14560.17      16096.84      1182.38 o                         
  11  10   1      61936.73      64081.73      2377.61 o                         
  13  10   1       3735.57       3781.47       667.74 o                         
  15  10   1      49236.70      47850.43      2928.63 o                         
  17  10   1       1366.35       3787.67      1600.30 o                         
   2  11   1      44257.80      41756.05      2003.33 o                         
   4  11   1      42627.34      45556.12      2211.37 o                         
   6  11   1      39684.61      38485.52      2399.86 o                         
   8  11   1      91106.54      95646.80      3442.74 o                         
  10  11   1       6346.66       5680.39       843.69 o                         
  12  11   1      48441.93      45043.20      2196.85 o                         
  14  11   1       7230.95       5197.37      1214.30 o                         
  16  11   1       6665.66      -4849.54      5090.58 o                         
   1  12   1       2620.69       1719.68      1075.19 o                         
   3  12   1        152.29        347.89       668.88 o                         
   5  12   1       6304.43       6667.15      1009.08 o                         
   7  12   1       2809.86       3307.55       821.96 o                         
   9  12   1       4336.08       3430.46      1016.46 o                         
  11  12   1        543.96       1111.58       924.08 o                         
  13  12   1       2886.00       1670.56      3353.79 o                         
   2  13   1      50724.69      42610.80      6501.58 o                         
   4  13   1      23362.82      16696.05      4418.16 o                         
   6  13   1      19107.06      18233.51      7905.05 o                         
   8  13   1      40401.52      33248.94      6292.00 o                         
   2   0   2      52510.51      55121.60       670.67 o                         
   4   0   2      87883.63      91382.30      1005.34 o                         
   6   0   2       1892.35       1918.11       154.67 o                         
   8   0   2      13699.12      14805.21       687.59 o                         
  10   0   2     115762.14     120155.79      2386.90 o                         
  12   0   2       4273.02       5875.39       500.84 o                         
  14   0   2     327087.91     320840.72      4887.12 o                         
  16   0   2      94017.94      93001.98      2686.80 o                         
  18   0   2      23911.52      24346.34      1414.24 o                         
  20   0   2      16225.39      17859.11      1238.50 o                         
  22   0   2        460.95        897.26       538.74 o                         
  24   0   2      36369.54      35634.30      3399.16 o                         
  26   0   2      30701.49      27357.94      3715.87 o                         
   1   1   2        891.03        990.41        66.44 o                         
   3   1   2      84241.31      85004.03       656.72 o                         
   5   1   2      95781.38      97694.05       826.47 o                         
   7   1   2       6558.04       6868.43       239.33 o                         
   9   1   2      30478.81      30093.46       569.17 o                         
  11   1   2      83014.55      79552.77      1000.57 o                         
  13   1   2       3457.28       3270.91       272.51 o                         
  15   1   2       5564.00       6049.69       357.93 o                         
  17   1   2       1362.60       1039.58       262.50 o                         
  19   1   2      22473.41      23913.98      1001.88 o                         
  21   1   2       3096.73       2542.90       444.50 o                         
  23   1   2         12.71        360.25       657.95 o                         
  25   1   2      11301.19      12478.03      1970.43 o                         
  27   1   2       3067.18       6221.09      3111.36 o                         
   0   2   2       4293.10       4892.87       211.88 o                         
   2   2   2       1448.78       1834.73        96.98 o                         
   4   2   2     230723.36     236267.33      1430.27 o                         
   6   2   2     242287.28     251594.61      1810.19 o                         
   8   2   2      48711.12      48991.89       756.78 o                         
  10   2   2     187451.92     183260.02      1922.72 o                         
  12   2   2       2096.68       1931.98       169.51 o                         
  14   2   2      12827.69      13467.52       539.14 o                         
  16   2   2       6914.80       7738.48       495.59 o                         
  18   2   2      35575.06      34613.98      1285.47 o                         
  20   2   2     112828.43     108931.95      2918.39 o                         
  22   2   2       1881.22       1517.00       519.50 o                         
  24   2   2      44761.06      44300.72      2079.37 o                         
  26   2   2       5334.54       5127.60      1490.04 o                         
   1   3   2      42452.80      43435.09       515.04 o                         
   3   3   2      47213.43      48771.75       604.56 o                         
   5   3   2      47702.24      47861.89       637.72 o                         
   7   3   2     190846.92     188964.44      1664.33 o                         
   9   3   2      97048.91      97788.95      1358.76 o                         
  11   3   2       1702.15       1656.93       153.58 o                         
  13   3   2      22318.78      22934.95       606.90 o                         
  15   3   2       5610.32       5979.26       354.04 o                         
  17   3   2      52058.12      50569.02      1565.94 o                         
  19   3   2        292.79        745.24       390.83 o                         
  21   3   2      29710.54      31405.45      1611.03 o                         
  23   3   2      31433.22      34819.72      1715.17 o                         
  25   3   2         60.71       -233.83       767.54 o                         
   0   4   2     210360.86     213758.78      2595.41 o                         
   2   4   2      80140.27      80081.31       957.48 o                         
   4   4   2       4674.21       5323.32       224.13 o                         
   6   4   2      31819.09      30950.76       585.44 o                         
   8   4   2      17154.76      17415.04       502.66 o                         
  10   4   2      26251.44      26882.03       713.43 o                         
  12   4   2       2407.50       2723.38       255.74 o                         
  14   4   2      49390.62      51703.02      1241.84 o                         
  16   4   2      48085.83      47112.13      1599.92 o                         
  18   4   2       1900.10       1546.77       316.59 o                         
  20   4   2      12408.24      12437.04       907.63 o                         
  22   4   2       2005.49       1358.27       556.91 o                         
  24   4   2      12504.65       9868.16      1146.68 o                         
   1   5   2     149100.42     151040.27      1598.13 o                         
   3   5   2     181123.67     176065.34      2101.37 o                         
   5   5   2        608.41        599.87       144.13 o                         
   7   5   2      15753.61      15333.97       504.97 o                         
   9   5   2       3604.04       4553.11       291.11 o                         
  11   5   2      75133.49      75884.80      1289.66 o                         
  13   5   2     192205.98     194996.53      2805.80 o                         
  15   5   2       6078.53       6406.41       528.71 o                         
  17   5   2      74110.74      75618.92      2125.74 o                         
  19   5   2       4494.48       4523.44       544.54 o                         
  21   5   2       9756.92       8944.98       901.50 o                         
  23   5   2      10603.81      11717.99      1206.73 o                         
  25   5   2       2952.80       2696.18      2405.63 o                         
   0   6   2       4045.24       4458.64       344.02 o                         
   2   6   2      33615.56      33095.15       765.43 o                         
   4   6   2      46307.50      45712.19       881.19 o                         
   6   6   2       2447.27       2339.12       240.02 o                         
   8   6   2      16581.49      15665.26       503.18 o                         
  10   6   2       3848.73       3990.94       290.80 o                         
  12   6   2      33636.94      34848.57      1015.56 o                         
  14   6   2         64.83        420.79       294.15 o                         
  16   6   2       1827.80       2835.31       529.93 o                         
  18   6   2      18864.90      22423.70      1378.23 o                         
  20   6   2        163.99        292.69       439.01 o                         
  22   6   2       5078.78       4221.37       886.94 o                         
  24   6   2       1176.58       -471.37      2623.09 o                         
   1   7   2        734.84        981.36       170.53 o                         
   3   7   2      76453.03      75655.85      1312.28 o                         
   5   7   2        503.00        501.21       177.00 o                         
   7   7   2     276110.62     274439.47      3161.75 o                         
   9   7   2      51574.20      52930.82      1331.38 o                         
  11   7   2      41957.10      42679.79      1223.61 o                         
  13   7   2       3381.38       3344.92       408.21 o                         
  15   7   2        468.09       1002.00       370.45 o                         
  17   7   2      41649.31      42237.42      1834.72 o                         
  19   7   2      14208.71      13332.89      1129.84 o                         
  21   7   2      46271.70      51911.22      2334.85 o                         
  23   7   2      47069.71      37347.25      7297.12 o                         
   0   8   2      10834.45      11899.91       809.77 o                         
   2   8   2      10928.65      10241.74       543.02 o                         
   4   8   2      58297.20      56776.98      1245.95 o                         
   6   8   2        164.98        394.33       290.19 o                         
   8   8   2       1135.95       1205.10       309.36 o                         
  10   8   2      14384.56      15651.72       789.94 o                         
  12   8   2      12562.00      13968.89       822.89 o                         
  14   8   2       5172.22       4128.79       565.20 o                         
  16   8   2        384.47        338.76       596.49 o                         
  18   8   2      31340.95      33424.67      1826.51 o                         
  20   8   2       4709.63       4747.18      1052.65 o                         
  22   8   2       1036.05       -704.51      3289.18 o                         
   1   9   2      40844.28      41125.48      1582.35 o                         
   3   9   2      50088.55      52557.36      1393.56 o                         
   5   9   2       1502.68       1882.75       489.60 o                         
   7   9   2      10665.31      10893.33       773.37 o                         
   9   9   2         49.85        814.95       384.33 o                         
  11   9   2      20523.79      21562.59      1180.75 o                         
  13   9   2      61509.52      61506.32      2048.95 o                         
  15   9   2        606.80       1523.53       551.41 o                         
  17   9   2      25639.17      28995.36      1922.80 o                         
  19   9   2       3966.66       4278.93      2297.66 o                         
   0  10   2     100521.55     100738.30      4011.49 o                         
   2  10   2       9036.58       8719.23       837.94 o                         
   4  10   2       9431.24      10635.15       945.72 o                         
   6  10   2      15431.00      16046.02      1095.13 o                         
   8  10   2       7453.30       7029.88       760.12 o                         
  10  10   2      22627.43      22625.33      1404.08 o                         
  12  10   2        518.19       1311.79       521.09 o                         
  14  10   2      47695.91      47753.66      2474.45 o                         
  16  10   2      15453.10      18311.65      2718.30 o                         
   1  11   2       5087.65       4690.55      1138.50 o                         
   3  11   2       4449.16       5304.72       904.18 o                         
   5  11   2      11295.24      10471.88      1098.73 o                         
   7  11   2       4019.25       4202.42       821.56 o                         
   9  11   2      18214.15      19666.22      1489.22 o                         
  11  11   2         34.16       1210.72       572.26 o                         
  13  11   2       3637.52       3783.74       914.73 o                         
  15  11   2        857.65       2466.50      1740.17 o                         
   0  12   2       3708.20       1902.91      2182.25 o                         
   2  12   2       5560.20       5065.19      1415.72 o                         
   4  12   2      36360.05      38158.61      2166.11 o                         
   6  12   2      48266.15      48085.66      2556.82 o                         
   8  12   2       8347.29       7946.56      1118.80 o                         
  10  12   2      46084.41      46959.16      2797.64 o                         
  12  12   2        141.92        351.73      1204.68 o                         
   1  13   2       1594.01        976.94      2485.41 o                         
   3  13   2          8.21        514.48      2304.64 o                         
   5  13   2      10205.69       9692.13      4469.33 o                         
   7  13   2        842.49       1055.22      1530.12 o                         
   2   1   3     308213.75     301145.50      1968.87 o                         
   4   1   3        250.62        368.41        66.47 o                         
   6   1   3       9821.24       9721.95       263.97 o                         
   8   1   3      15794.27      16774.21       444.99 o                         
  10   1   3      19290.65      20193.99       510.51 o                         
  12   1   3      39744.27      39916.98       722.52 o                         
  14   1   3      23923.52      23811.35       870.61 o                         
  16   1   3      19444.13      21117.33       829.82 o                         
  18   1   3      11183.26      10642.02       625.33 o                         
  20   1   3       1261.89       1243.24       364.23 o                         
  22   1   3       8923.86       9350.97       925.86 o                         
  24   1   3       3157.64       2722.51       652.48 o                         
  26   1   3       6051.82       3912.45      1732.17 o                         
   1   2   3        433.90        542.76        86.77 o                         
   3   2   3      27401.31      31336.59       411.91 o                         
   5   2   3      59328.55      59292.47       649.75 o                         
   7   2   3        997.01        893.13       104.27 o                         
   9   2   3      62928.23      63076.36       944.17 o                         
  11   2   3       4255.84       4632.18       258.48 o                         
  13   2   3        966.67       1071.41       159.40 o                         
  15   2   3       1238.98       1504.76       252.63 o                         
  17   2   3      10633.69      10376.41       616.15 o                         
  19   2   3       6201.10       7867.64       700.74 o                         
  21   2   3       9694.04      11436.43       970.86 o                         
  23   2   3      13343.87      13164.11      1089.55 o                         
  25   2   3       2567.81       1804.29       642.76 o                         
   2   3   3      10500.12      10925.26       254.97 o                         
   4   3   3      82085.40      83154.83       851.40 o                         
   6   3   3       6863.33       6811.63       225.88 o                         
   8   3   3      75618.39      78224.38       998.93 o                         
  10   3   3      36602.51      35316.32       708.66 o                         
  12   3   3       5684.10       6668.83       337.73 o                         
  14   3   3       3753.52       3055.73       276.51 o                         
  16   3   3       1182.81       1701.03       314.64 o                         
  18   3   3      21717.26      22669.42      1187.22 o                         
  20   3   3       1015.22       1277.21       529.64 o                         
  22   3   3      24816.14      23278.18      1432.02 o                         
  24   3   3        672.65        586.60       654.16 o                         
  26   3   3       6168.84       6727.06      1621.13 o                         
   1   4   3      65411.28      61965.02       868.17 o                         
   3   4   3      52822.02      54481.04       831.45 o                         
   5   4   3       7790.42       8730.61       304.08 o                         
   7   4   3        231.69        297.91       105.29 o                         
   9   4   3        949.15       1265.48       160.77 o                         
  11   4   3      32085.17      32102.54       838.48 o                         
  13   4   3       3300.02       3712.06       342.04 o                         
  15   4   3      60051.13      61898.27      1457.65 o                         
  17   4   3       4010.96       2968.35       431.79 o                         
  19   4   3      13133.59      12462.85       931.68 o                         
  21   4   3        396.01        624.92       450.27 o                         
  23   4   3         59.44        855.31       591.86 o                         
  25   4   3       9026.76       6967.10      1222.09 o                         
   2   5   3        546.85        557.83       130.76 o                         
   4   5   3      17513.54      16403.62       490.05 o                         
   6   5   3        311.18        536.60       136.08 o                         
   8   5   3        696.33        931.43       182.39 o                         
  10   5   3       2635.22       2849.90       233.91 o                         
  12   5   3       7134.30       6866.23       454.54 o                         
  14   5   3        420.52        392.79       242.43 o                         
  16   5   3       6396.30       6791.85       736.57 o                         
  18   5   3       2205.25       1745.69       468.41 o                         
  20   5   3       3081.96       2696.28       528.71 o                         
  22   5   3        135.36        -77.09       568.86 o                         
  24   5   3       1593.21       1658.81       691.46 o                         
   1   6   3      15877.57      16264.64       488.41 o                         
   3   6   3       1019.82       1027.20       180.38 o                         
   5   6   3      41761.47      41619.00       852.85 o                         
   7   6   3       2257.02       2351.03       252.64 o                         
   9   6   3      34304.53      35473.52       900.94 o                         
  11   6   3      19712.82      19963.84       780.27 o                         
  13   6   3       2182.16       1923.07       301.66 o                         
  15   6   3      15898.71      16398.21       902.11 o                         
  17   6   3        101.62       -110.91       390.79 o                         
  19   6   3      13584.80      13715.75      1172.00 o                         
  21   6   3       4490.72       4148.53       743.06 o                         
  23   6   3       6615.98       5046.51      1223.24 o                         
   2   7   3        950.03       1161.55       251.69 o                         
   4   7   3       9808.22       9647.58       443.12 o                         
   6   7   3       5940.81       5461.46       364.28 o                         
   8   7   3      14310.59      14761.95       674.15 o                         
  10   7   3        630.36        941.61       239.81 o                         
  12   7   3       1601.44       1520.82       331.86 o                         
  14   7   3       2085.26       2181.75       404.16 o                         
  16   7   3        865.86       1325.52       492.45 o                         
  18   7   3        745.03       1038.62       546.01 o                         
  20   7   3        383.28       1125.03       555.36 o                         
  22   7   3       2555.09       1528.06      1164.68 o                         
   1   8   3       5473.57       4914.50       435.28 o                         
   3   8   3       4133.33       3570.84       327.84 o                         
   5   8   3      40990.23      40381.92      1043.47 o                         
   7   8   3       4557.45       3641.97       350.71 o                         
   9   8   3      26163.10      25737.31      1014.55 o                         
  11   8   3        239.14        492.84       285.13 o                         
  13   8   3       4913.08       4602.64       616.17 o                         
  15   8   3       8053.16       9775.34       879.28 o                         
  17   8   3       4028.14       3977.71       642.09 o                         
  19   8   3      11817.60      11004.46      1071.19 o                         
  21   8   3       8822.67       6067.99      1940.42 o                         
   2   9   3      31172.64      31678.13      1062.69 o                         
   4   9   3         43.28        353.57       290.22 o                         
   6   9   3        921.02       1499.87       385.10 o                         
   8   9   3       2011.94       2138.38       445.74 o                         
  10   9   3       3174.16       2996.29       446.21 o                         
  12   9   3      18253.15      20365.24      1287.26 o                         
  14   9   3       2111.85       1646.48       488.99 o                         
  16   9   3      23768.83      24622.79      1665.57 o                         
  18   9   3       2276.67       3187.57       863.05 o                         
  20   9   3        229.94       -385.61      1359.26 o                         
   1  10   3       4555.02       4034.96       533.77 o                         
   3  10   3       9357.54      10014.61       842.08 o                         
   5  10   3        200.50        356.09       479.65 o                         
   7  10   3        737.43       1054.53       459.89 o                         
   9  10   3         30.30        744.31       566.20 o                         
  11  10   3      11093.10      12033.83       988.91 o                         
  13  10   3         38.70        251.70       565.94 o                         
  15  10   3       8041.47       6738.88       948.70 o                         
  17  10   3       2033.26       2265.55      1993.89 o                         
   2  11   3       2712.58       2424.64       690.18 o                         
   4  11   3       9113.93       7840.75      1056.20 o                         
   6  11   3      10490.22       9616.39       958.12 o                         
   8  11   3      21527.20      21308.24      1500.37 o                         
  10  11   3       5229.79       5086.96      1248.20 o                         
  12  11   3      10127.36       8249.65      1113.43 o                         
  14  11   3        420.32        656.16       790.35 o                         
   1  12   3        469.43       -597.92      1049.71 o                         
   3  12   3       1631.61        657.60       643.51 o                         
   5  12   3         60.34       -220.83       859.05 o                         
   7  12   3         28.94         42.70       639.60 o                         
   9  12   3          7.42        770.12      1096.14 o                         
  11  12   3       2593.33       3876.88      1839.40 o                         
   2  13   3      12284.79      12702.87      3532.90 o                         
   4  13   3       2453.03        661.20      2411.32 o                         
   6  13   3       4097.05       2308.12      1971.64 o                         
   8  13   3       3989.41       1711.79      1233.33 o                         
   0   0   4     302849.16     306101.16      4419.14 o                         
   2   0   4       3358.43       5163.67       306.63 o                         
   4   0   4     102737.83     114141.81      1329.83 o                         
   6   0   4       2609.54       2040.72       180.65 o                         
   8   0   4      25661.34      28530.20       930.90 o                         
  10   0   4      19311.15      18911.98       905.79 o                         
  12   0   4      32923.05      33779.38      1239.87 o                         
  14   0   4     225857.67     225096.52      3913.13 o                         
  16   0   4        650.89        814.41       302.95 o                         
  18   0   4        650.98        864.72       334.49 o                         
  20   0   4        718.64       1020.60       456.07 o                         
  22   0   4      12492.66      12261.90      1321.41 o                         
  24   0   4        366.14       -420.67       781.62 o                         
  26   0   4      29567.30      28495.56      4203.75 o                         
   1   1   4       8112.91       8516.33       233.07 o                         
   3   1   4       6551.62       7994.48       212.48 o                         
   5   1   4     324195.47     328902.88      2067.25 o                         
   7   1   4      48557.18      49999.32       729.39 o                         
   9   1   4     126902.17     125309.06      1681.65 o                         
  11   1   4      10549.69      11533.45       448.94 o                         
  13   1   4      21537.85      21784.49       588.18 o                         
  15   1   4       4375.99       4115.63       406.02 o                         
  17   1   4      16762.40      17526.62       901.17 o                         
  19   1   4      46736.28      48397.36      1606.13 o                         
  21   1   4      11088.48      10633.64       809.75 o                         
  23   1   4       8920.71       9386.81       869.07 o                         
  25   1   4       1336.74       1942.78       699.12 o                         
  27   1   4       7070.97       9434.26      2540.76 o                         
   0   2   4     395130.16     410159.16      3860.11 o                         
   2   2   4      21570.06      22302.10       381.71 o                         
   4   2   4     143940.92     144252.00      1093.38 o                         
   6   2   4       3130.80       4065.38       186.17 o                         
   8   2   4       3135.70       3860.06       228.98 o                         
  10   2   4      83511.20      82749.76      1220.12 o                         
  12   2   4      20425.36      22211.09       628.31 o                         
  14   2   4      49421.68      49113.57       937.28 o                         
  16   2   4       4599.87       4499.05       389.77 o                         
  18   2   4      47029.96      46239.39      1624.07 o                         
  20   2   4       7381.69       6068.26       664.28 o                         
  22   2   4      10121.10       9087.43       884.01 o                         
  24   2   4      25956.29      27707.01      1615.18 o                         
  26   2   4       1007.71       1996.71      1048.00 o                         
   1   3   4      41423.83      43536.49       711.48 o                         
   3   3   4      19826.62      20403.82       436.14 o                         
   5   3   4     111518.23     108889.50      1087.55 o                         
   7   3   4       3807.59       3101.18       162.85 o                         
   9   3   4     153841.72     151367.03      1643.75 o                         
  11   3   4      11420.18      11626.00       464.27 o                         
  13   3   4      15215.05      16279.77       570.25 o                         
  15   3   4        793.37        643.26       210.80 o                         
  17   3   4      34961.68      35290.06      1408.01 o                         
  19   3   4      15852.42      16538.85      1071.92 o                         
  21   3   4        541.11        872.83       407.50 o                         
  23   3   4      28641.24      28004.48      1726.69 o                         
  25   3   4        976.26        922.87       783.22 o                         
   0   4   4     119469.45     115166.37      2213.70 o                         
   2   4   4       2937.99       2993.60       187.90 o                         
   4   4   4      62731.36      61738.12       893.06 o                         
   6   4   4      23135.55      22184.99       512.29 o                         
   8   4   4      65871.31      66531.83       991.06 o                         
  10   4   4      40239.09      40113.02       920.55 o                         
  12   4   4       1269.90       1159.58       200.22 o                         
  14   4   4      32119.85      33353.80      1032.55 o                         
  16   4   4       2577.90       3162.72       441.07 o                         
  18   4   4      28120.12      28496.62      1395.06 o                         
  20   4   4      10030.96       8164.12       830.11 o                         
  22   4   4      14394.89      14406.00      1156.25 o                         
  24   4   4         44.47         97.68       591.27 o                         
   1   5   4     155954.67     154817.53      1805.06 o                         
   3   5   4        589.44        910.01       182.30 o                         
   5   5   4      21738.63      22491.54       574.73 o                         
   7   5   4        787.03       1103.83       165.14 o                         
   9   5   4      33082.99      32695.25       754.56 o                         
  11   5   4        341.48        784.58       226.09 o                         
  13   5   4     122854.78     123887.53      2182.06 o                         
  15   5   4      23425.95      23366.66       983.54 o                         
  17   5   4       1080.63        926.30       638.37 o                         
  19   5   4       6502.59       6813.78       861.88 o                         
  21   5   4       6362.32       6285.74       795.70 o                         
  23   5   4       1122.58        865.56       670.18 o                         
   0   6   4      23357.85      23253.52       960.75 o                         
   2   6   4       4048.12       3829.12       293.95 o                         
   4   6   4      82347.49      80325.52      1271.12 o                         
   6   6   4      51757.54      51287.83       982.54 o                         
   8   6   4      53151.06      53621.12      1208.23 o                         
  10   6   4       6148.93       6193.32       461.87 o                         
  12   6   4       5563.89       6545.76       523.00 o                         
  14   6   4      14878.19      16061.96       872.61 o                         
  16   6   4        355.85        461.11       367.79 o                         
  18   6   4      38057.02      39136.02      1946.99 o                         
  20   6   4       8472.29       8247.15      1009.24 o                         
  22   6   4      11893.37      13293.61      1332.99 o                         
  24   6   4         47.56       -195.85      2118.45 o                         
   1   7   4      29808.02      30888.34       858.26 o                         
   3   7   4      21009.51      19101.12       582.13 o                         
   5   7   4      20791.77      20490.26       676.09 o                         
   7   7   4      30255.27      31181.23       953.21 o                         
   9   7   4      41101.68      42122.69      1269.23 o                         
  11   7   4      21427.69      22572.34       944.90 o                         
  13   7   4      31084.83      32389.17      1366.90 o                         
  15   7   4       4875.48       4702.32       583.08 o                         
  17   7   4      14352.86      13531.02      1177.20 o                         
  19   7   4        621.45        590.05       654.48 o                         
  21   7   4       9883.36      10967.04      1378.52 o                         
  23   7   4      31288.77      30213.98      6000.45 o                         
   0   8   4        197.88        560.34       327.29 o                         
   2   8   4       1399.87       1291.06       291.24 o                         
   4   8   4      81510.88      80286.66      1598.63 o                         
   6   8   4      11156.90      11343.99       615.75 o                         
   8   8   4      13969.81      13652.83       707.01 o                         
  10   8   4      21897.48      23332.25      1103.41 o                         
  12   8   4       1096.36        883.48       462.95 o                         
  14   8   4        516.48        567.84       395.99 o                         
  16   8   4       2492.42       2378.01       524.91 o                         
  18   8   4      38251.57      37370.26      2121.18 o                         
  20   8   4        204.90       -499.99      1207.63 o                         
  22   8   4       4062.57      17051.69      5513.16 o                         
   1   9   4      34646.05      33836.30      1079.19 o                         
   3   9   4        169.43        243.54       241.58 o                         
   5   9   4      11125.48      11501.93       739.97 o                         
   7   9   4        250.09        664.90       384.49 o                         
   9   9   4      12180.69      13115.39      1015.19 o                         
  11   9   4        111.34        -12.18       466.74 o                         
  13   9   4      34143.51      32645.90      1733.82 o                         
  15   9   4       3253.85       4550.33       759.00 o                         
  17   9   4        307.43        360.74       518.25 o                         
  19   9   4       4688.64       2809.39      2021.82 o                         
   0  10   4      74507.99      73320.69      3159.55 o                         
   2  10   4         54.02        173.84       354.63 o                         
   4  10   4        806.56        606.90       449.81 o                         
   6  10   4       7867.84       7953.35       724.72 o                         
   8  10   4      10983.05      10141.55       885.93 o                         
  10  10   4        338.81        398.95       619.55 o                         
  12  10   4       1845.94       1393.79       538.98 o                         
  14  10   4      34762.67      36841.34      1938.88 o                         
  16  10   4       2319.71       2452.79      1812.92 o                         
   1  11   4        265.99        154.70       637.73 o                         
   3  11   4        494.70        815.39       598.04 o                         
   5  11   4      16085.62      16752.30      1214.97 o                         
   7  11   4       2461.58       1790.21       662.62 o                         
   9  11   4      22624.41      24442.46      1735.47 o                         
  11  11   4          1.71       1768.49       766.75 o                         
  13  11   4        513.12        856.01       908.21 o                         
   0  12   4       5072.74       4571.46      1477.61 o                         
   2  12   4       5101.50       5631.99      1011.28 o                         
   4  12   4      18488.38      17037.53      1526.91 o                         
   6  12   4      12234.03      15761.49      1561.93 o                         
   8  12   4       1075.90        841.84       914.62 o                         
  10  12   4      22760.64      27517.89      2521.56 o                         
   1  13   4        548.25      -2022.37      2022.37 o                         
   3  13   4       2413.48      -2854.66      2854.66 o                         
   7  13   4        496.40      -2723.73      2723.73 o                         
   2   1   5      84121.20      85540.25       917.44 o                         
   4   1   5       6107.66       7147.23       230.27 o                         
   6   1   5      14900.17      14640.77       387.56 o                         
   8   1   5      10148.49       9869.17       357.10 o                         
  10   1   5         12.90        272.34       162.23 o                         
  12   1   5      52227.22      50282.38      1177.44 o                         
  14   1   5       4298.29       4880.12       297.85 o                         
  16   1   5      34990.39      33413.57      1259.71 o                         
  18   1   5      10560.24      11229.15       744.51 o                         
  20   1   5       4776.66       5595.07       603.52 o                         
  22   1   5      21220.95      20832.95      1277.81 o                         
  24   1   5       2554.20       1875.33       548.69 o                         
  26   1   5      15650.93      13473.14      2907.11 o                         
   1   2   5       4760.65       5766.73       229.22 o                         
   3   2   5       2454.48       2964.74       164.98 o                         
   5   2   5      52914.59      51525.94       680.43 o                         
   7   2   5        100.19        283.21       105.52 o                         
   9   2   5      42910.00      42141.32       891.60 o                         
  11   2   5        531.93        739.53       147.83 o                         
  13   2   5        372.40        700.07       180.99 o                         
  15   2   5        414.29        455.15       241.03 o                         
  17   2   5       7992.70       7095.28       594.26 o                         
  19   2   5      11166.93      11943.41       842.53 o                         
  21   2   5       7466.66       7460.71       910.09 o                         
  23   2   5      12128.58      11056.78       954.01 o                         
  25   2   5       2701.51       3808.82       928.18 o                         
   2   3   5       1274.61       1604.67       140.55 o                         
   4   3   5      51560.03      51577.61       796.96 o                         
   6   3   5       9129.53       8927.60       311.67 o                         
   8   3   5      60946.71      60063.75       907.54 o                         
  10   3   5      22734.30      22323.29       664.31 o                         
  12   3   5      10545.49      11144.11       527.64 o                         
  14   3   5       1034.19       1180.77       204.95 o                         
  16   3   5        129.21        470.22       300.92 o                         
  18   3   5      25958.72      26354.19      1278.87 o                         
  20   3   5        106.50        499.58       425.98 o                         
  22   3   5      27367.22      23971.07      1550.49 o                         
  24   3   5        588.64       1001.54       740.46 o                         
  26   3   5       6745.33       6925.21      2209.22 o                         
   1   4   5      67164.99      65639.75      1035.56 o                         
   3   4   5      53379.32      54977.01       946.22 o                         
   5   4   5      12979.27      13043.80       410.90 o                         
   7   4   5        221.49        297.38       119.47 o                         
   9   4   5        305.34        477.76       183.25 o                         
  11   4   5      35155.77      35256.24       868.93 o                         
  13   4   5       5854.94       5766.49       448.61 o                         
  15   4   5      68377.08      69871.95      1663.84 o                         
  17   4   5       4289.68       3986.46       605.37 o                         
  19   4   5      18407.54      17373.04      1259.52 o                         
  21   4   5        822.22        504.05       523.82 o                         
  23   4   5        115.06       1061.97       748.30 o                         
  25   4   5      11772.27       9055.10      2111.31 o                         
   2   5   5      28163.56      29050.70       710.04 o                         
   4   5   5       5909.46       5726.53       322.12 o                         
   6   5   5         63.53        232.76       147.92 o                         
   8   5   5        414.61        521.96       183.76 o                         
  10   5   5      14509.67      14858.46       532.22 o                         
  12   5   5       9999.23       9759.72       565.97 o                         
  14   5   5       7816.33       8412.21       558.56 o                         
  16   5   5       4758.58       4989.03       616.73 o                         
  18   5   5        430.19        565.97       458.04 o                         
  20   5   5       1309.29       1146.36       542.85 o                         
  22   5   5         58.69        390.31       547.16 o                         
  24   5   5       2076.07        785.03      1340.35 o                         
   1   6   5      10046.53      11456.33       459.81 o                         
   3   6   5        198.60        285.60       226.57 o                         
   5   6   5      52773.14      51990.97      1031.80 o                         
   7   6   5       2335.40       2636.58       262.15 o                         
   9   6   5      56737.98      55652.75      1360.66 o                         
  11   6   5      13647.03      13980.33       716.76 o                         
  13   6   5       7043.99       7470.26       590.81 o                         
  15   6   5      13362.86      13299.55       937.13 o                         
  17   6   5         36.69        317.19       490.61 o                         
  19   6   5      16466.95      19907.22      1480.81 o                         
  21   6   5       6819.92       9379.92      1107.00 o                         
  23   6   5      10588.40       7674.83      2333.12 o                         
   2   7   5         26.75        255.47       184.63 o                         
   4   7   5        733.70        658.12       211.88 o                         
   6   7   5       5335.86       5702.64       357.56 o                         
   8   7   5       2234.68       2884.83       367.24 o                         
  10   7   5       2280.14       2592.51       367.75 o                         
  12   7   5        734.36       1049.61       360.37 o                         
  14   7   5        504.07       1105.61       423.56 o                         
  16   7   5        121.09        853.01       463.88 o                         
  18   7   5        623.58        385.70       573.34 o                         
  20   7   5       3377.92       5878.83       872.84 o                         
  22   7   5       3936.37       5760.29      3179.68 o                         
   1   8   5       5350.68       6185.24       472.40 o                         
   3   8   5       3740.63       2814.79       447.07 o                         
   5   8   5      42967.06      43775.85      1225.90 o                         
   7   8   5       2852.71       2615.59       366.78 o                         
   9   8   5      30602.31      30859.19      1375.87 o                         
  11   8   5        156.70        291.52       529.18 o                         
  13   8   5       7158.87       8887.55       817.51 o                         
  15   8   5       9189.93       9280.30       877.60 o                         
  17   8   5       2626.66       3287.04       977.80 o                         
  19   8   5      15813.39      14998.25      1560.21 o                         
  21   8   5       8166.91       6011.26      2360.51 o                         
   2   9   5      42392.80      45176.28      1364.82 o                         
   4   9   5        228.53        387.12       387.94 o                         
   6   9   5       1696.23       1293.83       445.46 o                         
   8   9   5        813.75       1538.30       464.69 o                         
  10   9   5       4205.85       3355.25       530.26 o                         
  12   9   5      19089.89      20617.06      1341.09 o                         
  14   9   5       3991.97       4447.84       581.91 o                         
  16   9   5      29317.93      29481.44      1957.73 o                         
  18   9   5       3608.98       5879.64      1187.92 o                         
  20   9   5        838.64       -344.14      1675.74 o                         
   1  10   5       8765.22       8403.98       698.56 o                         
   3  10   5      15638.97      16955.98      1072.31 o                         
   5  10   5        382.43        182.80       493.52 o                         
   7  10   5       1225.43       1495.37       496.91 o                         
   9  10   5        143.54        307.28       475.80 o                         
  11  10   5      14572.11      13993.34      1140.70 o                         
  13  10   5        174.15        555.22       507.37 o                         
  15  10   5      13341.88      12421.83      1471.33 o                         
  17  10   5       2357.32       1321.14      1447.78 o                         
   2  11   5       5120.77       4046.73      1057.75 o                         
   4  11   5      17741.84      16598.22      2195.92 o                         
   6  11   5      12110.13      12200.26      1109.44 o                         
   8  11   5      35271.02      35731.36      2003.48 o                         
  10  11   5       4396.17       2990.07       975.66 o                         
  12  11   5      13437.06      12849.27      1403.32 o                         
  14  11   5       1033.64       1499.70      1000.28 o                         
   1  12   5          0.20       1183.92      1337.37 o                         
   3  12   5       1257.51        509.52      1313.83 o                         
   5  12   5        951.09       1685.33       906.37 o                         
   7  12   5        318.07       1474.14       772.11 o                         
   9  12   5        118.40        -23.86       734.33 o                         
   2  13   5      13943.79      13219.39      6249.11 o                         
   4  13   5       6676.80      -2602.18      3120.90 o                         
   6  13   5       4617.64       4116.76      4216.08 o                         
   0   0   6    1486176.00    1594802.75     17587.11 o                         
   2   0   6      76872.16      78430.85      1442.90 o                         
   4   0   6     236084.70     228678.83      2592.33 o                         
   6   0   6      29488.45      28863.17       843.82 o                         
   8   0   6       3029.05       3187.16       306.24 o                         
  10   0   6     149796.19     153868.61      2760.68 o                         
  12   0   6      37635.70      37798.73      1432.16 o                         
  14   0   6     309317.28     308075.47      5403.81 o                         
  16   0   6     141069.17     137161.94      3895.03 o                         
  18   0   6      20510.52      22752.16      1499.85 o                         
  20   0   6      19044.01      19296.21      1509.51 o                         
  22   0   6         82.56       -200.77       551.71 o                         
  24   0   6      24997.33      23537.50      2244.96 o                         
  26   0   6      28732.60      19063.81      4264.82 o                         
   1   1   6       5521.48       6667.90       246.38 o                         
   3   1   6      62778.04      60364.96       817.86 o                         
   5   1   6      97923.14      98510.02      1184.55 o                         
   7   1   6      13778.00      14546.99       436.71 o                         
   9   1   6      22616.32      23477.10       658.00 o                         
  11   1   6      88893.08      88185.70      1597.52 o                         
  13   1   6       1508.49       1274.67       263.14 o                         
  15   1   6       3977.97       3912.94       360.45 o                         
  17   1   6        553.49        895.81       296.11 o                         
  19   1   6      22946.75      23577.75      1142.15 o                         
  21   1   6       3103.52       3078.12       458.55 o                         
  23   1   6        158.19        487.58       470.69 o                         
  25   1   6      12406.20      11865.44      1246.41 o                         
   0   2   6      39627.50      36775.54       828.41 o                         
   2   2   6       3341.52       3474.17       189.24 o                         
   4   2   6     270365.88     267735.12      2227.01 o                         
   6   2   6     330354.69     331619.38      2782.29 o                         
   8   2   6      49547.15      47144.28       837.96 o                         
  10   2   6     216157.36     212178.05      2829.26 o                         
  12   2   6       6700.07       6622.32       476.81 o                         
  14   2   6      15377.98      16374.37       720.82 o                         
  16   2   6      16115.48      16328.01       839.67 o                         
  18   2   6      29405.48      28634.90      1315.62 o                         
  20   2   6     111668.58     110954.80      3073.43 o                         
  22   2   6       2268.80       2701.85       476.87 o                         
  24   2   6      39961.88      39447.31      2147.93 o                         
  26   2   6       5271.51       7179.72      2079.58 o                         
   1   3   6      34453.33      32710.95       628.17 o                         
   3   3   6      54380.57      54206.16       836.96 o                         
   5   3   6      28074.49      26311.41       568.97 o                         
   7   3   6     195120.72     190852.30      1975.80 o                         
   9   3   6      91057.77      89550.28      1298.89 o                         
  11   3   6       5937.89       5462.90       348.31 o                         
  13   3   6      20774.06      20874.49       783.53 o                         
  15   3   6       5847.79       5517.57       538.61 o                         
  17   3   6      45463.27      45265.85      1651.07 o                         
  19   3   6        910.41       1129.15       467.02 o                         
  21   3   6      28735.44      32122.14      1797.97 o                         
  23   3   6      32378.45      34659.96      1967.19 o                         
  25   3   6        117.51       1971.55       974.21 o                         
   0   4   6      95696.68      91296.35      2188.78 o                         
   2   4   6      71038.71      69477.14      1080.03 o                         
   4   4   6       1302.09       1328.75       160.23 o                         
   6   4   6      40671.37      41030.71       813.94 o                         
   8   4   6      31578.62      31532.19       672.00 o                         
  10   4   6      33664.07      35440.81       866.46 o                         
  12   4   6      10878.91      10101.97       555.88 o                         
  14   4   6      51432.28      51226.87      1381.93 o                         
  16   4   6      33803.09      34863.80      1398.85 o                         
  18   4   6        658.23       1920.98       581.94 o                         
  20   4   6      15295.95      16158.86      1311.77 o                         
  22   4   6       2214.38       1781.81       780.93 o                         
  24   4   6      18510.95      15787.38      1854.36 o                         
   1   5   6     183060.33     177026.78      2135.08 o                         
   3   5   6     210178.36     205331.22      2560.69 o                         
   5   5   6          0.11        448.23       186.97 o                         
   7   5   6      21605.63      21097.16       582.73 o                         
   9   5   6       8725.33       8055.55       468.77 o                         
  11   5   6      66388.54      65362.93      1514.55 o                         
  13   5   6     211381.53     202412.88      3399.17 o                         
  15   5   6       5102.98       5365.55       538.98 o                         
  17   5   6      83854.21      83249.80      2694.75 o                         
  19   5   6       4330.53       4985.57       790.46 o                         
  21   5   6      11032.01      10302.77      1015.00 o                         
  23   5   6      10197.34      10805.42      1709.31 o                         
   0   6   6        244.72        263.18       182.12 o                         
   2   6   6      38490.53      35335.90       797.53 o                         
   4   6   6      26676.01      25218.12       770.26 o                         
   6   6   6       9319.81       9804.70       446.13 o                         
   8   6   6       7569.83       8385.85       512.37 o                         
  10   6   6       1291.17       1466.20       266.67 o                         
  12   6   6      13822.71      15189.21       812.58 o                         
  14   6   6        838.59        731.98       455.21 o                         
  16   6   6       4062.44       3737.56       617.66 o                         
  18   6   6      28028.26      30732.32      1731.74 o                         
  20   6   6          0.18       1214.22       641.48 o                         
  22   6   6       1996.96       1631.73      1057.40 o                         
   1   7   6       8346.27       7569.19       409.44 o                         
   3   7   6     102621.41      97597.79      1800.10 o                         
   5   7   6       1403.14       1463.12       248.90 o                         
   7   7   6     268659.62     267531.69      3590.94 o                         
   9   7   6      65423.04      64526.75      1706.49 o                         
  11   7   6      40554.46      40717.42      1509.08 o                         
  13   7   6      13022.50      13255.31       887.46 o                         
  15   7   6        380.47        694.85       430.72 o                         
  17   7   6      51596.66      50186.30      2472.09 o                         
  19   7   6      13936.08      12939.98      1341.29 o                         
  21   7   6      43687.04      44345.72      3922.58 o                         
   0   8   6       8984.59       8745.14       951.08 o                         
   2   8   6       4123.01       3982.92       429.72 o                         
   4   8   6      49825.89      48591.53      1364.95 o                         
   6   8   6       5189.33       5795.78       557.72 o                         
   8   8   6        942.03        823.32       340.74 o                         
  10   8   6      22563.79      23909.73      1204.86 o                         
  12   8   6      10495.27      11925.95       915.63 o                         
  14   8   6       3430.06       4239.37       680.47 o                         
  16   8   6        289.61        214.03       572.83 o                         
  18   8   6      18187.98      18444.84      1595.11 o                         
  20   8   6       3766.40       1872.95      1448.84 o                         
   1   9   6      38908.62      39949.69      1434.39 o                         
   3   9   6      58685.75      59821.55      1895.27 o                         
   5   9   6       2387.33       2554.72       568.06 o                         
   7   9   6      20486.57      20322.13      1153.69 o                         
   9   9   6        622.45        512.88       614.63 o                         
  11   9   6      27693.01      28211.19      1447.19 o                         
  13   9   6      61317.86      60919.54      2412.10 o                         
  15   9   6        892.14       2639.38       675.20 o                         
  17   9   6      25233.87      23226.07      2110.31 o                         
  19   9   6       5595.92       4446.19      1718.01 o                         
   0  10   6      86457.12      87070.82      3014.03 o                         
   2  10   6       7745.95       9270.86       753.10 o                         
   4  10   6       8865.87       9728.58       968.48 o                         
   6  10   6      14376.72      15178.27      1172.52 o                         
   8  10   6       8200.75       7585.57       902.36 o                         
  10  10   6      22319.65      21731.74      1594.59 o                         
  12  10   6        108.72       1191.42       733.50 o                         
  14  10   6      46734.50      49203.42      2291.28 o                         
  16  10   6      12337.14      11507.46      2225.00 o                         
   1  11   6       3449.31       2105.06       806.86 o                         
   3  11   6       4078.18       3577.30       688.78 o                         
   5  11   6       9094.01      11497.56      1212.67 o                         
   7  11   6       5548.08       5996.44       815.78 o                         
   9  11   6      14512.39      15784.60      1407.64 o                         
  11  11   6        395.76        766.14      1055.05 o                         
  13  11   6       2445.69       2074.56      1263.78 o                         
  15  11   6       1666.86       4379.88      5101.50 o                         
   0  12   6       5922.78       1003.41      1709.98 o                         
   2  12   6       3052.08       3852.57      1311.41 o                         
   4  12   6      37916.97      37690.62      2756.84 o                         
   6  12   6      31835.16      35225.33      2347.86 o                         
   8  12   6       8888.87       9760.49      1767.33 o                         
  10  12   6      38074.74      40245.11      4469.46 o                         
   1  13   6       1040.36       1128.29      3674.90 o                         
   3  13   6        281.74       2185.81      5875.04 o                         
   5  13   6       5866.13      -3679.89      6637.82 o                         
   2   1   7     616325.12     621553.88      7993.93 o                         
   4   1   7     134599.53     133154.67      1510.27 o                         
   6   1   7     211595.47     207145.97      2170.12 o                         
   8   1   7     356494.06     347259.19      3318.98 o                         
  10   1   7        110.06        222.67       182.93 o                         
  12   1   7     375692.69     366294.66      4194.79 o                         
  14   1   7      68583.38      70226.28      1815.45 o                         
  16   1   7     168576.89     169963.25      3176.22 o                         
  18   1   7     106375.05     108723.73      2511.87 o                         
  20   1   7      12859.44      12465.60       931.08 o                         
  22   1   7      91434.62      90954.42      2616.90 o                         
  24   1   7      17851.95      17545.72      1357.90 o                         
  26   1   7      45272.52      46468.48      7956.50 o                         
   1   2   7      32303.64      34080.61       673.28 o                         
   3   2   7       4815.90       5579.44       273.46 o                         
   5   2   7     197358.31     191915.44      2166.42 o                         
   7   2   7      18356.80      17835.74       510.59 o                         
   9   2   7     173874.95     175849.70      2071.20 o                         
  11   2   7      17916.50      16372.80       627.98 o                         
  13   2   7      18213.36      17437.38       815.88 o                         
  15   2   7      20131.04      19310.13       825.22 o                         
  17   2   7       6258.88       6569.74       594.28 o                         
  19   2   7      32242.30      31788.03      1450.23 o                         
  21   2   7      20418.09      21827.47      1260.97 o                         
  23   2   7      18456.28      18833.41      1366.16 o                         
  25   2   7      14134.79      13685.01      2045.12 o                         
   2   3   7     163517.00     161921.30      1784.45 o                         
   4   3   7     227115.95     225367.89      2191.71 o                         
   6   3   7     145097.00     146135.56      1606.93 o                         
   8   3   7     277432.12     269779.09      2640.10 o                         
  10   3   7      39027.74      38114.43       871.78 o                         
  12   3   7     117237.28     112673.41      1871.39 o                         
  14   3   7      13018.24      14480.09       675.45 o                         
  16   3   7      27816.85      28722.89      1246.17 o                         
  18   3   7     119261.02     113325.04      2933.74 o                         
  20   3   7        880.50       1977.18       566.58 o                         
  22   3   7      94328.02      90918.53      3169.86 o                         
  24   3   7       1022.02        496.12      1044.71 o                         
   1   4   7     271070.62     261952.03      2987.50 o                         
   3   4   7     110283.05     108764.91      1468.83 o                         
   5   4   7     189449.91     189003.47      2429.29 o                         
   7   4   7       8810.16       8583.58       430.76 o                         
   9   4   7      84403.05      79148.70      1251.24 o                         
  11   4   7     161772.62     158825.36      2230.77 o                         
  13   4   7      44473.38      46359.09      1264.63 o                         
  15   4   7     214732.52     219798.06      3256.91 o                         
  17   4   7       1689.59       2404.07       593.36 o                         
  19   4   7      78126.07      73095.27      2756.76 o                         
  21   4   7      18254.97      18178.94      1445.01 o                         
  23   4   7       5695.74       7630.08       977.10 o                         
  25   4   7      45660.89      45417.71      7227.20 o                         
   2   5   7     102230.73     101376.56      1541.96 o                         
   4   5   7        732.95       1019.78       225.98 o                         
   6   5   7      27223.78      27264.95       770.74 o                         
   8   5   7      12700.72      12611.02       541.84 o                         
  10   5   7       3537.15       3724.16       429.43 o                         
  12   5   7      33183.76      31675.77      1206.04 o                         
  14   5   7      22717.00      21131.31      1037.30 o                         
  16   5   7      20532.34      21290.12      1331.04 o                         
  18   5   7       7550.58       7978.92       916.20 o                         
  20   5   7       4335.95       4500.70       723.72 o                         
  22   5   7       7023.21       8107.63      1033.78 o                         
  24   5   7       3743.09       3231.90      2467.39 o                         
   1   6   7     193026.77     194454.09      2286.63 o                         
   3   6   7      37443.82      37327.64      1091.87 o                         
   5   6   7     294045.12     282949.34      3410.33 o                         
   7   6   7      11334.75      10880.00       599.21 o                         
   9   6   7     218644.81     217491.50      3704.56 o                         
  11   6   7     111780.43     107984.53      2321.78 o                         
  13   6   7      34259.57      33132.96      1344.10 o                         
  15   6   7     120841.39     115104.88      2827.51 o                         
  17   6   7       2879.91       2450.88       596.62 o                         
  19   6   7      88323.28      92660.94      3303.41 o                         
  21   6   7      41076.57      42417.72      2411.24 o                         
  23   6   7      33040.12      28492.53      6705.53 o                         
   2   7   7        338.98        334.25       273.37 o                         
   4   7   7        965.01       1401.74       303.92 o                         
   6   7   7       3205.10       3876.43       408.43 o                         
   8   7   7       4732.83       5035.97       508.82 o                         
  10   7   7       1222.56       1605.97       396.74 o                         
  12   7   7       1217.39       1187.25       363.69 o                         
  14   7   7        350.39         92.24       391.10 o                         
  16   7   7         95.40        424.01       557.76 o                         
  18   7   7        605.02        931.38       829.34 o                         
  20   7   7       1156.98        732.82       823.97 o                         
  22   7   7       3879.10       3742.24      2563.80 o                         
   1   8   7     112240.18     112164.21      2363.79 o                         
   3   8   7       7156.88       9184.39       671.99 o                         
   5   8   7     208466.42     211625.42      3431.38 o                         
   7   8   7      13203.06      12878.55       812.37 o                         
   9   8   7     132517.84     131342.16      2862.03 o                         
  11   8   7      35199.94      34168.87      1486.84 o                         
  13   8   7      27864.06      29095.37      1595.64 o                         
  15   8   7      75790.61      74345.33      2667.62 o                         
  17   8   7       8324.59      10020.98      1232.87 o                         
  19   8   7      65210.98      60821.38      4043.03 o                         
   2   9   7      98375.12     100679.77      2455.53 o                         
   4   9   7       1344.81       1821.37       439.36 o                         
   6   9   7      12174.97      11373.01       837.83 o                         
   8   9   7      11355.55      11080.40       890.45 o                         
  10   9   7       2254.59       1656.72       608.27 o                         
  12   9   7      40020.15      38685.20      1925.69 o                         
  14   9   7       9538.09      12101.54      1110.98 o                         
  16   9   7      37704.16      35649.43      2172.96 o                         
  18   9   7      15192.28      15804.34      2108.90 o                         
   1  10   7      52214.83      50553.10      1869.75 o                         
   3  10   7      30533.41      33516.37      1503.39 o                         
   5  10   7      29695.47      31303.42      1704.18 o                         
   7  10   7       1102.75       1660.67       655.78 o                         
   9  10   7      16950.97      18306.42      1359.41 o                         
  11  10   7      55052.69      56401.05      2634.18 o                         
  13  10   7       3971.70       2889.65       892.85 o                         
  15  10   7      44493.96      43356.30      3150.73 o                         
  17  10   7        910.90       1634.34      1012.97 o                         
   2  11   7      41005.60      42500.30      2279.81 o                         
   4  11   7      35454.37      34516.25      1882.91 o                         
   6  11   7      36052.57      41470.97      2421.03 o                         
   8  11   7      77380.95      78074.04      3207.36 o                         
  10  11   7       5867.75       6119.71       935.72 o                         
  12  11   7      44270.93      39278.33      2966.31 o                         
  14  11   7       6306.10      10238.43      3157.45 o                         
   1  12   7       2403.56       2542.83      1621.33 o                         
   3  12   7        178.93       1216.70      1178.57 o                         
   5  12   7       6443.56       6657.95      1396.74 o                         
   7  12   7       2550.76        775.38       754.38 o                         
   9  12   7       4566.23       6996.90      2259.47 o                         
   2  13   7      46486.91      42126.47     11863.37 o                         
   0   0   8    2194671.75    2474190.50     35224.79 o                         
   2   0   8       4348.23       3345.60       396.04 o                         
   4   0   8     175346.05     171479.97      3656.93 o                         
   6   0   8     236322.23     229891.80      3606.81 o                         
   8   0   8     138293.19     138999.89      2345.89 o                         
  10   0   8     189042.70     195177.47      3451.89 o                         
  12   0   8      61946.78      64328.71      1980.51 o                         
  14   0   8     680764.94     670899.06     10614.04 o                         
  16   0   8      99905.42     105396.17      3467.56 o                         
  18   0   8      13821.18      16546.21      1411.95 o                         
  20   0   8     152940.03     151940.25      4569.72 o                         
  22   0   8       6065.43       5828.14      1022.06 o                         
  24   0   8      59940.18      56199.21      3571.66 o                         
  26   0   8      68130.70      64924.77      6396.79 o                         
   1   1   8      65268.56      65954.62      1340.49 o                         
   3   1   8      16114.57      15444.18       566.53 o                         
   5   1   8     149976.61     142112.12      1770.77 o                         
   7   1   8     100194.13      98831.88      1509.45 o                         
   9   1   8      79773.57      77859.40      1357.96 o                         
  11   1   8      15820.42      15559.36       629.19 o                         
  13   1   8      55145.71      53475.86      1302.63 o                         
  15   1   8       1566.78       2122.11       331.77 o                         
  17   1   8        164.34        854.82       354.10 o                         
  19   1   8      59606.38      59465.23      2019.89 o                         
  21   1   8      24501.14      23572.78      1285.27 o                         
  23   1   8       1231.93       1651.65       607.13 o                         
  25   1   8       2323.97        914.11      2212.82 o                         
   0   2   8      87343.13      86785.54      1623.66 o                         
   2   2   8      57256.81      57121.68      1005.32 o                         
   4   2   8     721540.94     719255.06      7375.58 o                         
   6   2   8     220256.08     219013.30      2288.57 o                         
   8   2   8      16217.40      15359.30       554.51 o                         
  10   2   8     626910.44     612023.31      6361.00 o                         
  12   2   8       2337.21       2646.51       291.64 o                         
  14   2   8      33061.04      32717.21      1194.44 o                         
  16   2   8      96902.73      95896.85      2337.65 o                         
  18   2   8     105700.77     101718.69      2521.57 o                         
  20   2   8     141073.03     137770.22      3291.99 o                         
  22   2   8      13467.96      13842.06      1156.81 o                         
  24   2   8     124963.42     122647.68      5410.76 o                         
   1   3   8      26917.38      27200.58       618.04 o                         
   3   3   8     346860.81     343887.19      4565.24 o                         
   5   3   8     147321.14     146067.84      1910.51 o                         
   7   3   8     165933.55     164456.06      1918.16 o                         
   9   3   8     220581.78     214434.50      2318.78 o                         
  11   3   8      62965.24      60936.59      1237.43 o                         
  13   3   8      25531.45      24904.87       923.91 o                         
  15   3   8       2177.19       1885.61       333.93 o                         
  17   3   8     182041.11     176630.77      3475.98 o                         
  19   3   8         59.02        974.50       617.54 o                         
  21   3   8      25089.84      25808.33      1661.25 o                         
  23   3   8      80440.44      80798.86      3113.05 o                         
  25   3   8       3966.07       5727.52      3395.75 o                         
   0   4   8     521816.12     501267.12      7033.51 o                         
   2   4   8      14353.45      14621.77       645.28 o                         
   4   4   8       3099.02       3269.80       260.72 o                         
   6   4   8     203511.39     196758.78      2451.61 o                         
   8   4   8      87963.53      82628.13      1515.96 o                         
  10   4   8      50998.50      49233.52       971.12 o                         
  12   4   8       9121.18       9201.84       550.90 o                         
  14   4   8     189398.41     188158.41      3027.14 o                         
  16   4   8      30417.84      33377.07      1467.17 o                         
  18   4   8       4347.26       3938.07       704.79 o                         
  20   4   8      63470.43      63485.79      2650.32 o                         
  22   4   8       7292.49       8007.41      1056.37 o                         
  24   4   8      11366.22       8261.53      2165.89 o                         
   1   5   8     369223.53     362305.69      3895.20 o                         
   3   5   8     248212.92     237111.67      2970.84 o                         
   5   5   8      21805.26      21658.17       780.41 o                         
   7   5   8     233495.33     226649.23      2909.90 o                         
   9   5   8       3857.69       4455.96       477.14 o                         
  11   5   8      74520.37      73829.86      1871.83 o                         
  13   5   8     424216.56     415127.69      5302.81 o                         
  15   5   8      30234.09      30791.42      1296.62 o                         
  17   5   8     105127.45     104775.68      3325.43 o                         
  19   5   8      31285.46      33830.17      1942.33 o                         
  21   5   8      51563.70      47972.82      2415.74 o                         
  23   5   8      17097.10      15873.32      3209.45 o                         
   0   6   8         49.34        128.30       253.61 o                         
   2   6   8        878.63        781.42       244.00 o                         
   4   6   8     107188.70     100336.56      1952.61 o                         
   6   6   8       8045.50       9263.22       590.87 o                         
   8   6   8      41352.43      40930.76      1321.59 o                         
  10   6   8      49034.57      49461.35      1539.46 o                         
  12   6   8       6305.61       7350.81       635.80 o                         
  14   6   8        477.21       1411.92       371.70 o                         
  16   6   8       2098.37       2206.12       573.08 o                         
  18   6   8      35063.08      37222.95      2066.34 o                         
  20   6   8       1606.95       2641.15       728.22 o                         
  22   6   8      12914.01      13895.67      3232.53 o                         
   1   7   8       1684.55       1744.38       317.51 o                         
   3   7   8     310592.62     308745.69      4037.63 o                         
   5   7   8       8377.95       7978.39       587.92 o                         
   7   7   8     361825.28     359146.69      4964.76 o                         
   9   7   8     151275.44     143400.42      2919.89 o                         
  11   7   8     153814.52     151344.30      3054.09 o                         
  13   7   8      21437.11      21200.17      1229.98 o                         
  15   7   8         90.49        595.36       502.27 o                         
  17   7   8     141006.14     135034.81      4291.01 o                         
  19   7   8       9624.95      11519.53      1568.96 o                         
  21   7   8      48032.71      45274.75      5784.19 o                         
   0   8   8       1651.13       1268.66       666.80 o                         
   2   8   8         59.33        695.24       338.00 o                         
   4   8   8      98962.17      96632.46      2217.91 o                         
   6   8   8        634.40        963.04       454.25 o                         
   8   8   8       6217.46       5186.31       627.42 o                         
  10   8   8      44046.70      42965.06      1688.00 o                         
  12   8   8       2440.45       2107.39       797.02 o                         
  14   8   8       2306.16       2142.26       586.26 o                         
  16   8   8       7760.37       7315.71       894.21 o                         
  18   8   8      47721.56      47918.71      2618.87 o                         
  20   8   8       1532.57       1481.47      7816.88 o                         
   1   9   8     102663.17     108011.32      2571.18 o                         
   3   9   8      84995.30      83558.12      2394.89 o                         
   5   9   8       7420.47       7673.17       708.75 o                         
   7   9   8      92905.41      93169.83      2725.69 o                         
   9   9   8        212.10        545.16       430.10 o                         
  11   9   8      25745.32      25605.18      1500.00 o                         
  13   9   8     139325.17     140125.12      3905.02 o                         
  15   9   8       5835.01       6442.98      1081.75 o                         
  17   9   8      44124.39      42778.12      3448.87 o                         
   0  10   8     169821.66     170479.48      5400.28 o                         
   2  10   8       4971.01       5456.01       695.27 o                         
   4  10   8      12687.67      16308.11      1125.67 o                         
   6  10   8      57302.61      59494.84      2402.85 o                         
   8  10   8      22040.43      19516.88      1417.75 o                         
  10  10   8      34414.07      31770.62      1826.18 o                         
  12  10   8       5543.99       5958.76       966.08 o                         
  14  10   8      85602.34      88060.38      3839.50 o                         
  16  10   8      14594.57      10982.32      4425.63 o                         
   1  11   8       5549.03       6004.87       866.54 o                         
   3  11   8      32488.09      35669.21      2048.53 o                         
   5  11   8      20199.24      22089.47      1701.59 o                         
   7  11   8       9744.14      11259.25      1175.19 o                         
   9  11   8      28281.67      28002.72      1937.77 o                         
  11  11   8       3352.61       3148.06       993.85 o                         
  13  11   8       6523.19       5720.99      1837.37 o                         
   0  12   8      17350.79      13876.35      3115.48 o                         
   2  12   8      15551.69      17505.25      2915.44 o                         
   4  12   8      77222.09      76015.96      4611.07 o                         
   6  12   8      59815.79      58083.01      4523.20 o                         
   8  12   8       7841.04       6598.17      1559.07 o                         
   1  13   8         57.79       1960.85      5935.68 o                         
   2   1   9     506321.09     506199.38     10311.00 o                         
   4   1   9     107815.74     106907.31      1764.38 o                         
   6   1   9     148744.09     143734.44      2047.90 o                         
   8   1   9     248652.95     244661.11      2780.18 o                         
  10   1   9       1883.74       1836.37       288.79 o                         
  12   1   9     246606.66     247370.97      3282.67 o                         
  14   1   9      79691.88      76281.84      1649.21 o                         
  16   1   9     106088.97     107310.82      2479.71 o                         
  18   1   9      85970.65      86658.19      2386.69 o                         
  20   1   9       6164.43       5335.67       704.74 o                         
  22   1   9      55070.46      56518.04      2426.55 o                         
  24   1   9      15497.87      15642.03      1993.42 o                         
   1   2   9      20642.84      19078.44       589.81 o                         
   3   2   9       6835.28       7163.66       340.19 o                         
   5   2   9     134125.25     130274.58      1818.82 o                         
   7   2   9      17340.52      17440.64       569.96 o                         
   9   2   9     128452.35     128001.58      1956.01 o                         
  11   2   9       9619.49      10280.04       579.57 o                         
  13   2   9      13412.08      12172.18       613.78 o                         
  15   2   9       8483.11       8205.19       635.23 o                         
  17   2   9       7061.67       5361.31       595.97 o                         
  19   2   9      19388.61      19714.70      1156.80 o                         
  21   2   9      18631.01      19567.74      1310.07 o                         
  23   2   9      14949.67      14968.19      1333.29 o                         
  25   2   9      10433.89      10158.77      3427.31 o                         
   2   3   9      77650.44      78452.20      1288.20 o                         
   4   3   9     202275.02     202821.81      3458.64 o                         
   6   3   9      95547.48      96147.09      1622.59 o                         
   8   3   9     222838.66     219029.80      2613.19 o                         
  10   3   9      33957.36      33541.21       976.31 o                         
  12   3   9      73399.65      73700.23      1628.96 o                         
  14   3   9       7574.79       8128.11       558.62 o                         
  16   3   9      13090.73      13329.50       873.47 o                         
  18   3   9      87360.98      87439.48      2746.18 o                         
  20   3   9        118.53       1565.25       561.30 o                         
  22   3   9      68556.08      69059.67      3044.48 o                         
  24   3   9        879.92       -441.92       997.21 o                         
   1   4   9     211704.70     202119.77      2530.99 o                         
   3   4   9      86138.36      86644.05      1401.72 o                         
   5   4   9     127659.95     126745.01      2034.50 o                         
   7   4   9       8479.26       8647.74       473.63 o                         
   9   4   9      47420.80      45286.89      1135.62 o                         
  11   4   9     129519.85     124586.45      2101.55 o                         
  13   4   9      26405.03      26722.93       992.11 o                         
  15   4   9     159153.98     164539.58      3038.19 o                         
  17   4   9        751.91       1364.87       533.29 o                         
  19   4   9      50814.52      50778.87      2226.15 o                         
  21   4   9      13599.90      12861.85      1141.63 o                         
  23   4   9       2628.42       2364.32      1114.95 o                         
   2   5   9      45240.64      45101.79      1232.35 o                         
   4   5   9         18.06          0.67       237.73 o                         
   6   5   9      14778.55      14944.83       691.69 o                         
   8   5   9       5961.62       6233.06       474.48 o                         
  10   5   9       1028.45       1957.56       309.22 o                         
  12   5   9      21964.90      21835.36       968.90 o                         
  14   5   9       9896.18       8217.12       661.00 o                         
  16   5   9      16773.30      17047.10      1345.33 o                         
  18   5   9       3295.26       4848.03       786.77 o                         
  20   5   9       4602.05       5355.96      1070.63 o                         
  22   5   9       5697.59       5170.33      1230.25 o                         
   1   6   9     151275.92     150504.30      1977.59 o                         
   3   6   9      30539.12      28759.44       957.36 o                         
   5   6   9     214637.16     207082.19      3392.95 o                         
   7   6   9      11204.99      10326.63       679.61 o                         
   9   6   9     146751.86     145299.36      2689.51 o                         
  11   6   9      99101.44      96682.33      2259.57 o                         
  13   6   9      18493.13      18826.04      1077.42 o                         
  15   6   9      94783.86      89679.05      2693.14 o                         
  17   6   9       3302.41       3217.35       777.85 o                         
  19   6   9      60189.39      63198.78      2795.57 o                         
  21   6   9      30690.30      31547.23      3280.92 o                         
   2   7   9       1285.91       1034.62       329.87 o                         
   4   7   9       4353.97       4754.42       490.73 o                         
   6   7   9       2474.79       3408.32       420.87 o                         
   8   7   9      10591.37      10591.02       705.44 o                         
  10   7   9        286.19        561.91       482.79 o                         
  12   7   9       1818.12       1402.52       484.44 o                         
  14   7   9        729.04       1191.44       563.19 o                         
  16   7   9        828.68        604.66       569.80 o                         
  18   7   9        472.51       1583.69       746.39 o                         
  20   7   9        116.48         57.81      1343.13 o                         
   1   8   9      81032.88      81559.88      2102.25 o                         
   3   8   9       4258.32       4103.43       553.09 o                         
   5   8   9     153410.98     147183.69      2976.17 o                         
   7   8   9      12446.27      12029.53       840.62 o                         
   9   8   9      96561.36      98573.39      2640.44 o                         
  11   8   9      28358.60      26067.53      1367.93 o                         
  13   8   9      19424.59      19916.77      1353.29 o                         
  15   8   9      54821.84      52574.59      2480.04 o                         
  17   8   9       8060.92       9346.53      1219.87 o                         
  19   8   9      44772.00      39656.77      5162.09 o                         
   2   9   9      72176.25      73491.06      2165.82 o                         
   4   9   9       1759.20       1667.96       619.34 o                         
   6   9   9       7459.71       6729.63       658.71 o                         
   8   9   9      11324.28      11037.28       920.71 o                         
  10   9   9       2117.00       1718.19       512.76 o                         
  12   9   9      32697.51      32624.99      1832.14 o                         
  14   9   9       6219.72       7558.57      1208.11 o                         
  16   9   9      27411.96      24757.55      2680.22 o                         
  18   9   9      10182.60       9237.76      3633.41 o                         
   1  10   9      32732.72      32515.70      1555.86 o                         
   3  10   9      21008.51      22732.83      1345.02 o                         
   5  10   9      17528.00      19693.36      1310.17 o                         
   7  10   9        648.11       1099.21       559.77 o                         
   9  10   9      12025.75      11675.08      1152.69 o                         
  11  10   9      37986.48      35865.93      2145.46 o                         
  13  10   9       3644.48       2580.15       787.79 o                         
  15  10   9      29031.02      28340.98      4533.13 o                         
   2  11   9      29610.01      29556.50      1768.79 o                         
   4  11   9      22223.68      22243.56      1562.01 o                         
   6  11   9      27058.24      28419.39      1800.77 o                         
   8  11   9      52449.20      56218.14      2777.39 o                         
  10  11   9       4667.90       5352.02       884.19 o                         
  12  11   9      32308.73      29197.92      3560.77 o                         
   1  12   9        714.60        -97.59      1466.67 o                         
   3  12   9        112.70       1565.52      1209.27 o                         
   5  12   9       2145.15       -137.79      1584.01 o                         
   7  12   9        996.57       1183.40      1119.89 o                         
   9  12   9       2265.04       2510.71      1584.57 o                         
   0   0  10     466854.59     566694.88     14511.38 o                         
   2   0  10      25060.03      24088.09      1120.30 o                         
   4   0  10      51692.24      48675.18      1965.09 o                         
   6   0  10       2075.22       1545.20       418.65 o                         
   8   0  10        913.48       1266.52       297.54 o                         
  10   0  10      63722.14      64885.30      1931.00 o                         
  12   0  10       8711.58       9645.43       822.50 o                         
  14   0  10     182574.02     178483.53      3920.42 o                         
  16   0  10      57777.04      60916.94      2685.64 o                         
  18   0  10      10982.10      12306.63      1295.05 o                         
  20   0  10       6941.76       7531.64      1329.56 o                         
  22   0  10         25.74        -39.06       716.69 o                         
  24   0  10      17520.86      15735.40      4063.64 o                         
   1   1  10       3593.61       3182.05       234.93 o                         
   3   1  10      31591.92      30270.16      1023.74 o                         
   5   1  10      55954.07      51322.64      1142.40 o                         
   7   1  10       5537.10       5465.20       332.73 o                         
   9   1  10      16649.92      16816.95       646.05 o                         
  11   1  10      52635.27      52177.29      1224.66 o                         
  13   1  10       1001.70       1833.79       277.71 o                         
  15   1  10       2844.44       3640.42       425.82 o                         
  17   1  10        362.08        845.52       374.87 o                         
  19   1  10      14202.38      15319.76      1110.77 o                         
  21   1  10       1835.03       2108.43       658.56 o                         
  23   1  10         16.72        203.12       569.14 o                         
  25   1  10       7401.19       1745.63      1258.33 o                         
   0   2  10       3481.38       4580.96       397.76 o                         
   2   2  10        309.25        286.87       266.70 o                         
   4   2  10     106768.05     105339.95      2260.80 o                         
   6   2  10     124274.09     124688.32      2143.10 o                         
   8   2  10      19267.23      19209.66       629.66 o                         
  10   2  10      99512.71      97545.38      1752.99 o                         
  12   2  10       2109.46       2793.46       349.34 o                         
  14   2  10       4906.31       4612.01       461.25 o                         
  16   2  10       3764.97       4483.19       478.06 o                         
  18   2  10      16982.77      19482.25      1213.44 o                         
  20   2  10      65612.12      66909.98      2536.87 o                         
  22   2  10       1949.11       2926.98       741.69 o                         
  24   2  10      26221.06      28870.91      3044.86 o                         
   1   3  10      10023.72       9609.68       426.22 o                         
   3   3  10      16222.59      15566.88       589.03 o                         
   5   3  10      18550.83      18052.16       619.68 o                         
   7   3  10     102990.69     100073.45      1797.94 o                         
   9   3  10      50252.58      48727.90      1193.17 o                         
  11   3  10       1535.35       1780.22       280.71 o                         
  13   3  10       9105.81       9935.30       714.95 o                         
  15   3  10       3984.79       3985.19       497.20 o                         
  17   3  10      27876.17      27193.33      1322.57 o                         
  19   3  10        130.84        574.95       518.63 o                         
  21   3  10      17781.07      19377.85      1601.94 o                         
  23   3  10      20549.59      22640.70      2419.53 o                         
   0   4  10      73696.16      69381.98      1799.80 o                         
   2   4  10      38152.96      36694.99       822.65 o                         
   4   4  10        381.24        214.28       217.78 o                         
   6   4  10      12469.03      12376.41       519.53 o                         
   8   4  10      11544.64      11567.35       563.41 o                         
  10   4  10      10621.78      11781.28       763.05 o                         
  12   4  10       3616.15       2901.25       365.43 o                         
  14   4  10      25164.06      26421.49      1138.81 o                         
  16   4  10      24726.29      21716.10      1278.49 o                         
  18   4  10       1967.48       1254.66       495.44 o                         
  20   4  10       8205.42       8855.94       975.96 o                         
  22   4  10       1157.71       1296.11       719.10 o                         
  24   4  10       9366.49       9727.55      3375.57 o                         
   1   5  10      83354.12      81184.78      1721.38 o                         
   3   5  10      87060.14      84324.84      1607.47 o                         
   5   5  10         19.55         82.97       251.43 o                         
   7   5  10       4410.17       4317.75       399.67 o                         
   9   5  10       1019.58        985.27       301.04 o                         
  11   5  10      36586.83      35739.55      1233.28 o                         
  13   5  10     112167.58     108927.41      2509.58 o                         
  15   5  10       3272.19       3131.16       455.64 o                         
  17   5  10      45843.64      47402.41      2286.16 o                         
  19   5  10       2506.90       2269.16       756.02 o                         
  21   5  10       6231.00       4485.28      1199.21 o                         
   0   6  10        318.42        590.88       401.43 o                         
   2   6  10      23842.55      22985.82       844.25 o                         
   4   6  10      21042.18      20956.50       945.21 o                         
   6   6  10       4990.14       5158.95       457.12 o                         
   8   6  10       9790.15       9217.71       645.12 o                         
  10   6  10        961.15        916.65       364.67 o                         
  12   6  10      16073.32      17635.84      1029.96 o                         
  14   6  10         36.38        414.70       415.63 o                         
  16   6  10       2087.31       2145.27       566.31 o                         
  18   6  10      13434.23      13562.58      1323.93 o                         
  20   6  10        135.06       1393.75       697.78 o                         
   1   7  10        543.84        614.79       288.97 o                         
   3   7  10      42229.11      45069.31      1501.17 o                         
   5   7  10        677.47       1664.22       367.46 o                         
   7   7  10     149409.11     152431.23      3375.04 o                         
   9   7  10      29090.53      29384.76      1332.68 o                         
  11   7  10      19898.60      19798.43      1148.75 o                         
  13   7  10       1872.71       1940.80       512.63 o                         
  15   7  10         20.13        169.67       450.81 o                         
  17   7  10      27060.18      24784.76      1777.37 o                         
  19   7  10       9370.90       9460.22      1608.03 o                         
   0   8  10       6017.83       7064.20       921.88 o                         
   2   8  10       4993.68       4674.63       523.84 o                         
   4   8  10      36533.76      35813.43      1570.77 o                         
   6   8  10        540.34        885.27       395.14 o                         
   8   8  10        450.29        101.51       337.27 o                         
  10   8  10      10062.29      11069.72       878.35 o                         
  12   8  10       7510.93       8828.90       843.83 o                         
  14   8  10       2540.85       1681.36       509.78 o                         
  16   8  10        424.58       1357.96       624.12 o                         
  18   8  10      17814.72      14858.83      2587.81 o                         
   1   9  10      22118.68      24887.18      1267.06 o                         
   3   9  10      29527.00      29887.77      1534.07 o                         
   5   9  10       1838.16       1561.97       472.59 o                         
   7   9  10       6867.17       7222.34       838.55 o                         
   9   9  10         38.48        666.68       463.08 o                         
  11   9  10      11452.25      10654.02      1050.96 o                         
  13   9  10      37411.44      35744.45      1970.03 o                         
  15   9  10        132.51         -7.90       657.13 o                         
  17   9  10      14628.54      13923.68      3213.85 o                         
   0  10  10      57498.07      62000.37      3401.06 o                         
   2  10  10       5135.09       4945.86       671.76 o                         
   4  10  10       4958.97       5349.79       697.07 o                         
   6  10  10       8691.75       8618.99       963.31 o                         
   8  10  10       5373.45       4556.98       747.18 o                         
  10  10  10      12556.60      11053.45      1067.67 o                         
  12  10  10        182.55        209.76       876.79 o                         
  14  10  10      30277.18      25176.27      2622.46 o                         
   1  11  10       1715.63       1843.41       554.86 o                         
   3  11  10       2499.84       1540.76       897.72 o                         
   5  11  10       5287.91       5680.64       885.64 o                         
   7  11  10       2762.88       3162.86       821.90 o                         
   9  11  10      12024.67      12481.18      1651.41 o                         
  11  11  10          9.42         48.39      1395.36 o                         
   0  12  10       1654.59      -5447.27      5447.27 o                         
   2  12  10       2837.79       2868.79      1502.11 o                         
   4  12  10      21928.11      19737.55      2961.56 o                         
   6  12  10      25374.00      27552.64      3699.39 o                         
   8  12  10       5168.09       6713.05      3577.56 o                         
   2   1  11      27086.89      25928.55      1177.07 o                         
   4   1  11       2088.87       2725.82       335.59 o                         
   6   1  11       3553.00       3363.10       342.94 o                         
   8   1  11       1504.40       1685.53       311.88 o                         
  10   1  11        135.97        588.52       196.70 o                         
  12   1  11      14913.36      15189.30       696.83 o                         
  14   1  11       1785.90       1480.25       325.83 o                         
  16   1  11      13801.07      14595.75       981.45 o                         
  18   1  11       4448.56       4371.11       619.82 o                         
  20   1  11       2520.75       1736.84       492.04 o                         
  22   1  11      10202.91      10799.51      1176.30 o                         
  24   1  11       1386.29       2320.44      1534.92 o                         
   1   2  11       1044.34       1312.76       195.53 o                         
   3   2  11       1743.08       1568.79       230.25 o                         
   5   2  11      22107.34      23491.49       858.80 o                         
   7   2  11         42.43        348.13       323.43 o                         
   9   2  11      19258.31      18728.30       667.39 o                         
  11   2  11        664.85       1098.48       303.41 o                         
  13   2  11         66.52        353.01       302.23 o                         
  15   2  11         89.15        590.29       306.51 o                         
  17   2  11       6103.50       6320.46       735.00 o                         
  19   2  11       5986.69       6437.12       848.43 o                         
  21   2  11       4571.91       4727.73       779.17 o                         
  23   2  11       7271.74       8405.64      1581.04 o                         
   2   3  11       1528.09       1398.34       231.46 o                         
   4   3  11      24862.69      24548.38       818.17 o                         
   6   3  11       3443.61       2801.34       326.95 o                         
   8   3  11      23498.52      24231.76       906.10 o                         
  10   3  11      14222.82      14121.81       852.93 o                         
  12   3  11       1871.11       2714.92       429.99 o                         
  14   3  11        836.45        615.56       497.52 o                         
  16   3  11        226.43        274.27       359.97 o                         
  18   3  11      13488.18      13977.28      1109.33 o                         
  20   3  11        118.94       1551.76       657.48 o                         
  22   3  11      13124.62      12662.26      1328.46 o                         
  24   3  11        395.37       4381.20      3224.38 o                         
   1   4  11      29372.78      27027.10       711.08 o                         
   3   4  11      28370.41      28132.01       833.34 o                         
   5   4  11       2328.75       3412.65       358.44 o                         
   7   4  11        261.70        204.70       303.60 o                         
   9   4  11        879.41        823.83       345.41 o                         
  11   4  11      17523.34      19031.09      1051.80 o                         
  13   4  11       2023.69       2367.18       521.99 o                         
  15   4  11      35151.24      35580.03      1411.07 o                         
  17   4  11       2543.20       2257.83       699.60 o                         
  19   4  11       8430.96       7735.01       938.14 o                         
  21   4  11        368.95       2483.85       771.29 o                         
  23   4  11         27.19       2658.44      2564.45 o                         
   2   5  11       8227.66       8267.73       455.89 o                         
   4   5  11       4171.72       3941.85       348.25 o                         
   6   5  11         45.94        625.56       300.42 o                         
   8   5  11          2.02       -171.87       290.76 o                         
  10   5  11       8954.76      10237.44       738.47 o                         
  12   5  11       3867.43       3344.92       569.49 o                         
  14   5  11       5011.06       4071.66       542.15 o                         
  16   5  11       2137.15       2300.15       476.80 o                         
  18   5  11        574.37       1471.80       951.35 o                         
  20   5  11        692.80        890.92       760.39 o                         
  22   5  11        389.13       3804.77      2934.44 o                         
   1   6  11       2259.95       2345.58       440.87 o                         
   3   6  11        521.98       1281.92       302.49 o                         
   5   6  11      18351.72      17801.01      1009.60 o                         
   7   6  11       1696.11       1743.58       354.56 o                         
   9   6  11      25029.80      26467.70      1210.34 o                         
  11   6  11       6105.90       6553.21       662.45 o                         
  13   6  11       3791.86       4195.62       515.65 o                         
  15   6  11       4451.78       3708.11       680.05 o                         
  17   6  11         11.06       1095.33       622.98 o                         
  19   6  11       6559.90       7156.63      1165.96 o                         
   2   7  11         42.41       -132.74       296.91 o                         
   4   7  11        221.18        497.22       350.02 o                         
   6   7  11       3338.42       2937.84       509.13 o                         
   8   7  11       1323.37       1521.42       386.17 o                         
  10   7  11       1426.68       1370.66       419.91 o                         
  12   7  11        818.43       1405.31       464.60 o                         
  14   7  11        266.97        423.87       424.46 o                         
  16   7  11        242.46       1530.71       746.08 o                         
  18   7  11        416.09        371.84       876.20 o                         
   1   8  11       1084.25        849.33       438.73 o                         
   3   8  11       3315.69       3628.13       549.31 o                         
   5   8  11      16729.61      17452.60      1192.55 o                         
   7   8  11       1690.60       1768.94       490.63 o                         
   9   8  11      13484.51      13580.81       982.14 o                         
  11   8  11        156.35        259.99       545.95 o                         
  13   8  11       3879.06       4401.46       686.63 o                         
  15   8  11       3362.72       2971.54       708.40 o                         
  17   8  11       1457.25        733.14      1212.80 o                         
   2   9  11      24063.16      22902.05      1304.66 o                         
   4   9  11        278.99        305.06       475.63 o                         
   6   9  11        703.71       1251.08       476.48 o                         
   8   9  11        434.65        983.26       477.86 o                         
  10   9  11       3064.12       2398.66       612.77 o                         
  12   9  11      12538.24      14456.60      1318.45 o                         
  14   9  11       2421.03       1119.52       792.44 o                         
  16   9  11      19047.90      16099.78      3308.29 o                         
   1  10  11       4136.55       3106.91       597.20 o                         
   3  10  11      10543.08       9546.31       928.28 o                         
   5  10  11        120.93       1324.17       549.87 o                         
   7  10  11       1206.00       2023.49       597.98 o                         
   9  10  11        797.87       1699.73       619.02 o                         
  11  10  11       8168.07       7133.73      1287.90 o                         
  13  10  11        350.15       1012.58       726.95 o                         
   2  11  11       2450.32       2608.41       667.89 o                         
   4  11  11      11353.76      11794.13      1222.44 o                         
   6  11  11       6672.51       7382.96      1009.73 o                         
   8  11  11      22136.40      23596.14      1970.93 o                         
  10  11  11       2615.75       4259.31      1861.60 o                         
   3  12  11        711.36       1520.07      2040.56 o                         
   0   0  12     298298.34     358500.59     13607.33 o                         
   2   0  12       2770.53       3409.32       485.69 o                         
   4   0  12      12848.37      11747.99       882.80 o                         
   6   0  12       3511.09       3183.22       469.55 o                         
   8   0  12       7818.56       7029.96       652.51 o                         
  10   0  12       6856.02       6196.38       602.83 o                         
  12   0  12      40914.91      40183.79      1659.12 o                         
  14   0  12     129807.98     133924.91      3894.81 o                         
  16   0  12       2443.05       1725.50       719.03 o                         
  18   0  12        892.36        795.28       757.54 o                         
  20   0  12        877.30       1205.21       708.31 o                         
  22   0  12       5976.57       4566.31      1572.61 o                         
   1   1  12       3608.91       3951.34       303.11 o                         
   3   1  12       2586.70       2539.18       277.44 o                         
   5   1  12     146863.38     138718.06      2748.03 o                         
   7   1  12      29625.71      28374.49      1002.36 o                         
   9   1  12      64757.82      63705.77      1448.27 o                         
  11   1  12       5445.29       5354.55       416.20 o                         
  13   1  12       9858.48       9333.62       609.04 o                         
  15   1  12       3074.42       3810.98       498.35 o                         
  17   1  12      12043.83      11684.32       958.94 o                         
  19   1  12      29464.75      29661.49      1708.04 o                         
  21   1  12       7070.76       5949.71       951.66 o                         
  23   1  12       4758.59       4029.98      1122.31 o                         
   0   2  12     105405.37     101943.81      3128.73 o                         
   2   2  12      14688.24      13969.95       711.47 o                         
   4   2  12      80545.40      81903.66      2511.44 o                         
   6   2  12       5305.32       6148.00       440.45 o                         
   8   2  12       2573.10       2243.46       398.48 o                         
  10   2  12      57407.91      55358.88      1405.43 o                         
  12   2  12       8325.32       8001.66       614.87 o                         
  14   2  12      26137.71      26721.77      1224.86 o                         
  16   2  12       5536.62       5777.51       750.63 o                         
  18   2  12      24249.96      24000.17      1521.92 o                         
  20   2  12       4343.59       4938.14       999.55 o                         
  22   2  12       7412.71       5631.61       897.59 o                         
   1   3  12      17258.12      16660.54       672.10 o                         
   3   3  12      17504.06      17626.11       735.01 o                         
   5   3  12      48904.83      48936.93      1317.48 o                         
   7   3  12       2474.40       2253.92       395.37 o                         
   9   3  12      82516.35      82964.64      2225.53 o                         
  11   3  12       8723.30       8015.61       673.87 o                         
  13   3  12       9176.73       8781.57       686.35 o                         
  15   3  12        878.67        196.40       444.72 o                         
  17   3  12      19592.88      19278.92      1371.20 o                         
  19   3  12       8060.52      10475.21      1093.45 o                         
  21   3  12        207.03         72.31       618.14 o                         
  23   3  12      18305.40      20207.72      5839.80 o                         
   0   4  12      42724.72      40556.96      1254.99 o                         
   2   4  12        646.44        856.20       230.45 o                         
   4   4  12      41326.85      40758.62      1199.88 o                         
   6   4  12      17414.31      20815.16      1062.90 o                         
   8   4  12      38827.80      38528.63      1359.39 o                         
  10   4  12      17787.08      19101.57      1030.85 o                         
  12   4  12         49.38        -23.74       377.51 o                         
  14   4  12      20516.62      21584.26      1219.32 o                         
  16   4  12        207.28       1108.48       496.75 o                         
  18   4  12      15664.23      17569.90      1448.98 o                         
  20   4  12       7615.71       8352.71      1060.84 o                         
  22   4  12       8910.50      13128.50      2925.26 o                         
   1   5  12      92819.17      86558.76      2087.20 o                         
   3   5  12        590.55       1088.66       422.93 o                         
   5   5  12      12299.74      12822.94       768.05 o                         
   7   5  12        488.29       1446.90       413.17 o                         
   9   5  12      13362.64      13683.02       898.73 o                         
  11   5  12        133.99        657.37       385.85 o                         
  13   5  12      83054.54      80893.15      2272.42 o                         
  15   5  12      11580.35      11510.48       900.17 o                         
  17   5  12       1305.98       1948.57       637.22 o                         
  19   5  12       4660.86       6065.52      1038.74 o                         
  21   5  12       4513.27       5750.92      3093.01 o                         
   0   6  12      20761.04      19731.97      1604.66 o                         
   2   6  12       3300.96       3302.39       562.05 o                         
   4   6  12      36783.40      37649.85      1693.34 o                         
   6   6  12      41684.06      43272.96      1727.18 o                         
   8   6  12      26552.86      26357.24      1240.63 o                         
  10   6  12       2213.06       1954.32       486.67 o                         
  12   6  12        574.90        856.72       380.03 o                         
  14   6  12       7091.21       7192.50       753.30 o                         
  16   6  12         16.45        -25.35       650.37 o                         
  18   6  12      28325.39      30517.19      2098.30 o                         
   1   7  12      11413.85      10690.93       786.44 o                         
   3   7  12      20114.57      20005.21      1087.80 o                         
   5   7  12      12838.86      14563.38       992.40 o                         
   7   7  12      19196.63      19815.30      1120.55 o                         
   9   7  12      29576.18      29664.63      1370.19 o                         
  11   7  12      13031.38      13348.31       947.41 o                         
  13   7  12      11310.99       9798.58       849.02 o                         
  15   7  12       4220.05       4726.38       706.56 o                         
  17   7  12      12512.34      11655.68      1308.98 o                         
   0   8  12        109.24       -637.92       637.92 o                         
   2   8  12          6.85        431.94       453.54 o                         
   4   8  12      46607.95      49553.73      1980.12 o                         
   6   8  12       2228.95       2735.11       534.86 o                         
   8   8  12       8544.69       8105.69       730.21 o                         
  10   8  12      18337.49      19933.08      1218.63 o                         
  12   8  12        431.19       1116.28       597.40 o                         
  14   8  12        603.47        764.86       695.53 o                         
  16   8  12       1809.61        535.38       997.71 o                         
  18   8  12      18066.84      12027.25      4101.51 o                         
   1   9  12      19074.77      19283.71      1189.97 o                         
   3   9  12        118.30        761.06       483.84 o                         
   5   9  12       7843.33       7047.44       758.20 o                         
   7   9  12       1027.21       1505.58       512.41 o                         
   9   9  12       6475.53       6401.70       825.91 o                         
  11   9  12        317.97        914.21       549.37 o                         
  13   9  12      20581.64      18889.80      1515.44 o                         
  15   9  12       2463.54       1063.62      2215.81 o                         
   0  10  12      44532.95      42389.96      2945.41 o                         
   2  10  12         14.63       -343.94       656.48 o                         
   4  10  12        352.48        444.77       546.33 o                         
   6  10  12       5097.74       4607.18       696.20 o                         
   8  10  12       7466.79       6952.49       774.72 o                         
  10  10  12        264.16        483.97       741.08 o                         
  12  10  12       1073.21        498.60      1663.12 o                         
  14  10  12      22503.27      24561.94      5938.80 o                         
   1  11  12        703.09        711.69       845.94 o                         
   3  11  12        149.13       -651.74       651.74 o                         
   5  11  12       9290.58       7728.73      1750.88 o                         
   7  11  12       1506.72       3722.86      1267.54 o                         
   9  11  12      11073.63      10273.68      2017.93 o                         
   2  12  12       2539.55        623.73      2315.26 o                         
   4  12  12      13248.39      19559.66      7230.37 o                         
   2   1  13      77992.05      81454.97      2005.37 o                         
   4   1  13        687.52       1216.55       331.22 o                         
   6   1  13      15051.15      14511.96       743.37 o                         
   8   1  13      18900.31      18770.83       955.83 o                         
  10   1  13        696.84       1030.83       517.11 o                         
  12   1  13      44076.90      43601.01      1409.91 o                         
  14   1  13       7392.00       6444.48       628.97 o                         
  16   1  13      25517.70      26347.65      1481.57 o                         
  18   1  13      10790.14      11605.35      1066.44 o                         
  20   1  13       2944.04       2563.10       792.44 o                         
  22   1  13      14997.06      15813.49      1831.34 o                         
  24   1  13       2050.32       3352.20      2734.61 o                         
   1   2  13        613.25        768.44       204.79 o                         
   3   2  13       4782.03       5738.74       423.77 o                         
   5   2  13      29685.52      31028.31      1091.24 o                         
   7   2  13        928.53       1069.87       278.75 o                         
   9   2  13      34406.70      34022.92      1155.90 o                         
  11   2  13        194.93        400.72       264.61 o                         
  13   2  13       2023.33       1999.13       409.85 o                         
  15   2  13        232.78        514.41       416.34 o                         
  17   2  13       3162.34       2472.13       668.47 o                         
  19   2  13       7278.22       9032.64      1058.55 o                         
  21   2  13       5411.40       5958.35      1335.17 o                         
  23   2  13       8654.16       6061.14      1973.48 o                         
   2   3  13       2716.49       2609.58       317.50 o                         
   4   3  13      33964.47      35413.07      1407.81 o                         
   6   3  13       9446.90       9402.19       742.69 o                         
   8   3  13      41048.49      43412.12      1476.52 o                         
  10   3  13      14980.33      15106.82       876.15 o                         
  12   3  13       9957.53       9554.02       786.38 o                         
  14   3  13        460.43         54.14       414.63 o                         
  16   3  13        478.32        958.74       492.93 o                         
  18   3  13      18497.82      19006.04      1405.93 o                         
  20   3  13         21.64        320.84       530.66 o                         
  22   3  13      21835.74      19078.37      2423.93 o                         
   1   4  13      36460.88      33538.29       991.93 o                         
   3   4  13      28524.26      27940.10      1064.11 o                         
   5   4  13      10460.50      11262.67       795.85 o                         
   7   4  13        114.46         27.03       322.59 o                         
   9   4  13       1726.55       1824.94       411.13 o                         
  11   4  13      21291.71      20383.83      1132.40 o                         
  13   4  13       6231.99       5101.38       583.60 o                         
  15   4  13      44448.14      47249.60      2043.52 o                         
  17   4  13       2935.25       2827.39       725.35 o                         
  19   4  13      15709.13      15195.80      1352.61 o                         
  21   4  13        972.58       4427.79      2776.71 o                         
   2   5  13       9591.99       9826.65       756.61 o                         
   4   5  13       3133.01       3861.43       529.11 o                         
   6   5  13        233.70        109.66       465.66 o                         
   8   5  13        143.42        331.13       404.26 o                         
  10   5  13       2986.35       2705.84       517.12 o                         
  12   5  13       6347.33       6380.74       756.41 o                         
  14   5  13       1827.67       1586.49       505.10 o                         
  16   5  13       3986.23       3590.60       697.88 o                         
  18   5  13         91.70       1597.95       792.52 o                         
  20   5  13       1267.57       2395.94      3152.56 o                         
   1   6  13      13998.24      14230.47       994.78 o                         
   3   6  13       1577.95       1170.33       455.07 o                         
   5   6  13      36412.93      39772.57      1809.85 o                         
   7   6  13        642.72        346.58       483.84 o                         
   9   6  13      34108.19      34217.57      1480.60 o                         
  11   6  13      12046.01      13277.72       918.48 o                         
  13   6  13       4808.24       4314.65       616.03 o                         
  15   6  13      16192.92      13470.28      1111.89 o                         
  17   6  13         17.29        905.12       720.63 o                         
  19   6  13      16536.79      14339.90      3418.91 o                         
   2   7  13        194.25       -391.67       391.67 o                         
   4   7  13       2081.40       1700.40       426.79 o                         
   6   7  13       3202.39       4337.06       611.78 o                         
   8   7  13       3298.82       3639.14       615.74 o                         
  10   7  13        848.71        605.02       416.96 o                         
  12   7  13        478.57       1160.89       457.60 o                         
  14   7  13        657.08        996.90       531.89 o                         
  16   7  13         20.04        354.38       752.29 o                         
  18   7  13        562.87      -2675.84      2675.84 o                         
   1   8  13       7990.03       8461.79       800.66 o                         
   3   8  13        726.57        566.46       590.56 o                         
   5   8  13      35443.12      36756.71      1769.92 o                         
   7   8  13       2230.25       1741.11       519.96 o                         
   9   8  13      23467.45      25143.69      1582.40 o                         
  11   8  13        953.22       1360.84       582.51 o                         
  13   8  13       4795.86       5102.10       622.99 o                         
  15   8  13      10054.43      12408.84      1857.31 o                         
  17   8  13       1836.68       3683.38      2436.96 o                         
   2   9  13      23704.36      23656.80      1422.55 o                         
   4   9  13         49.47        711.50       510.24 o                         
   6   9  13       1728.31       1847.77       589.28 o                         
   8   9  13       1539.01       1634.70       798.95 o                         
  10   9  13       1271.61       1446.53       581.22 o                         
  12   9  13      12473.97      11852.53      1157.23 o                         
  14   9  13       2005.92       2697.33      1207.96 o                         
   1  10  13       6798.54       6619.01       888.10 o                         
   3  10  13       6842.13       6274.23       819.95 o                         
   5  10  13       2078.80       1941.84       573.32 o                         
   7  10  13         69.65        317.67       589.49 o                         
   9  10  13        546.56       1455.11       841.51 o                         
  11  10  13      10226.58      11537.70      2034.37 o                         
  13  10  13         24.21       -368.51      1472.70 o                         
   2  11  13       4258.19       4086.77      1769.94 o                         
   4  11  13       8783.63       5479.64      1049.19 o                         
   6  11  13       8580.24       8088.34      1892.25 o                         
   8  11  13      19452.36      19443.49      2674.50 o                         
   0   0  14     417920.31     464188.56      9341.70 o                         
   2   0  14      26178.12      28982.78      1434.91 o                         
   4   0  14      84796.05      79545.71      3118.65 o                         
   6   0  14      16158.97      13440.37      1019.41 o                         
   8   0  14      12617.37      10729.49      1036.92 o                         
  10   0  14      84184.27      80712.49      4026.15 o                         
  12   0  14       2504.74       1328.81       590.72 o                         
  14   0  14     179560.06     175171.45      6682.99 o                         
  16   0  14      59240.59      60023.53      3221.31 o                         
  18   0  14      21529.38      23995.43      2080.66 o                         
  20   0  14      23816.08      21668.58      2766.90 o                         
  22   0  14        593.37       1449.19      1325.33 o                         
   1   1  14         82.59        655.70       225.23 o                         
   3   1  14      31578.93      32716.42      1471.15 o                         
   5   1  14      21951.90      20476.89       882.64 o                         
   7   1  14       5875.72       5738.51       514.96 o                         
   9   1  14       8530.25       8381.88       652.94 o                         
  11   1  14      32202.31      31537.21      1272.74 o                         
  13   1  14       3212.38       2358.74       448.10 o                         
  15   1  14       2370.92       1794.92       511.60 o                         
  17   1  14       2097.78       1928.22       510.14 o                         
  19   1  14      10866.79      12651.02      1214.25 o                         
  21   1  14       2715.24       4269.47       981.29 o                         
  23   1  14        118.88       -376.72      1168.67 o                         
   0   2  14      24844.55      24778.73      1238.66 o                         
   2   2  14        897.73        903.55       234.57 o                         
   4   2  14     124232.87     125503.93      4322.52 o                         
   6   2  14     130435.92     132232.81      4319.04 o                         
   8   2  14      32696.17      33356.61      1256.02 o                         
  10   2  14     116253.07     116827.03      3159.89 o                         
  12   2  14        970.65       1772.37       382.17 o                         
  14   2  14      19581.35      18858.32      1123.52 o                         
  16   2  14      10805.93      11517.14      1091.46 o                         
  18   2  14      26400.13      27845.72      1822.93 o                         
  20   2  14      73971.00      77097.55      3422.75 o                         
  22   2  14        366.85       -461.89       956.13 o                         
   1   3  14      29881.50      28121.86      1004.18 o                         
   3   3  14      41026.04      38860.17      1360.23 o                         
   5   3  14      19413.64      18828.23       904.65 o                         
   7   3  14      97947.41      99263.07      3095.84 o                         
   9   3  14      43145.44      43427.68      1541.09 o                         
  11   3  14       3863.48       5213.21       618.62 o                         
  13   3  14      22040.32      23333.90      1374.76 o                         
  15   3  14       2572.83       3135.28       596.09 o                         
  17   3  14      39548.57      36755.44      1984.94 o                         
  19   3  14        752.18       1057.16       873.45 o                         
  21   3  14      20798.77      20762.53      2573.29 o                         
   0   4  14      86459.41      77575.84      2929.45 o                         
   2   4  14      31345.22      29243.68      1083.92 o                         
   4   4  14       8174.52       8528.08       599.56 o                         
   6   4  14      25891.74      26407.85      1258.43 o                         
   8   4  14      13484.54      13151.74       889.82 o                         
  10   4  14      25376.70      26124.68      1274.69 o                         
  12   4  14        385.65        634.64       461.02 o                         
  14   4  14      35384.35      35774.58      1827.83 o                         
  16   4  14      28894.40      29559.78      1642.38 o                         
  18   4  14         17.99         51.02       703.93 o                         
  20   4  14      10585.56       6542.26      1478.30 o                         
   1   5  14      80413.30      76091.98      2072.65 o                         
   3   5  14     113176.12     112134.91      2767.72 o                         
   5   5  14        178.05        344.49       506.44 o                         
   7   5  14      26729.33      29248.24      1611.41 o                         
   9   5  14       6994.53       4990.72       636.98 o                         
  11   5  14      52629.96      52787.48      2142.48 o                         
  13   5  14     113755.60     111469.30      3178.23 o                         
  15   5  14       5719.04       7127.93       835.49 o                         
  17   5  14      52680.68      52856.73      2649.25 o                         
  19   5  14       3483.05       3202.30      1515.98 o                         
   0   6  14       2736.17       2218.37       666.98 o                         
   2   6  14       9310.05       6982.83       631.23 o                         
   4   6  14      21164.30      22340.62      1312.24 o                         
   6   6  14         80.87        117.70       422.70 o                         
   8   6  14       4883.44       4596.97       719.43 o                         
  10   6  14       3322.72       3748.86       535.76 o                         
  12   6  14      14190.16      14634.66      1093.25 o                         
  14   6  14        257.35       -216.98       612.24 o                         
  16   6  14        173.80        558.37       747.49 o                         
  18   6  14       8789.11      11266.38      2342.49 o                         
   1   7  14       3617.55       3369.32       515.12 o                         
   3   7  14      60219.64      57934.27      2101.18 o                         
   5   7  14        157.22       1012.24       579.39 o                         
   7   7  14     162531.59     167401.30      3602.91 o                         
   9   7  14      34263.23      36140.10      1744.26 o                         
  11   7  14      38451.28      41509.43      1768.06 o                         
  13   7  14       8569.33       9110.20       958.12 o                         
  15   7  14       1622.20       2902.24       729.81 o                         
  17   7  14      33024.91      34034.94      5274.89 o                         
   0   8  14       7163.74       6566.42      1098.31 o                         
   2   8  14       3856.64       2590.29       617.08 o                         
   4   8  14      27565.40      29290.04      1592.20 o                         
   6   8  14        204.47        147.93       456.37 o                         
   8   8  14        367.15       1045.25       813.51 o                         
  10   8  14       9842.95       9358.02      1094.23 o                         
  12   8  14       5380.13       4594.75       804.36 o                         
  14   8  14       4821.04       4555.60       913.24 o                         
  16   8  14        463.82       5770.81      3330.32 o                         
   1   9  14      29829.62      26863.29      1588.34 o                         
   3   9  14      36845.71      38532.14      1843.01 o                         
   5   9  14        135.28         57.63       551.58 o                         
   7   9  14      13565.64      12285.92      1030.85 o                         
   9   9  14        707.53        987.04       699.85 o                         
  11   9  14      15803.48      14515.05      1536.66 o                         
  13   9  14      41652.45      44816.57      4475.66 o                         
   0  10  14      60570.85      63274.47      3823.97 o                         
   2  10  14       5081.51       4917.61       864.47 o                         
   4  10  14       9173.66       7326.61       901.73 o                         
   6  10  14      13628.60      14725.57      1267.87 o                         
   8  10  14       4962.88       5291.22      1092.38 o                         
  10  10  14      19080.85      19621.32      2590.73 o                         
   1  11  14       5421.43       6871.77      1868.30 o                         
   3  11  14       5395.14       5602.11      1381.75 o                         
   5  11  14       6666.76      10962.92      4706.51 o                         
   7  11  14       3442.10       6444.95      3314.59 o                         
   2   1  15     319659.16     353504.94      5395.56 o                         
   4   1  15      70178.05      68832.81      2654.58 o                         
   6   1  15     101351.87      98959.48      3986.70 o                         
   8   1  15     190408.80     175563.97      5333.20 o                         
  10   1  15        169.79        795.89       390.62 o                         
  12   1  15     202148.22     196107.06      4350.15 o                         
  14   1  15      46453.03      45365.43      1773.22 o                         
  16   1  15      88211.09      85659.91      2849.80 o                         
  18   1  15      65186.56      67872.34      2921.29 o                         
  20   1  15       5490.99       5296.41       951.96 o                         
  22   1  15      51414.51      45797.07      4748.53 o                         
   1   2  15      17752.17      18977.52       857.32 o                         
   3   2  15       1794.48       1436.17       316.33 o                         
   5   2  15      90977.99      87399.02      3097.62 o                         
   7   2  15      10897.64       9812.98       706.37 o                         
   9   2  15      85398.30      83011.93      2875.08 o                         
  11   2  15      10691.61       9174.03       722.32 o                         
  13   2  15      10553.99       9747.83       855.34 o                         
  15   2  15      10600.70       7798.78       995.81 o                         
  17   2  15       3354.09       2605.47      1060.75 o                         
  19   2  15      15894.80      16858.53      1488.64 o                         
  21   2  15      11885.82      11148.76      2304.04 o                         
   2   3  15      81414.27      80648.61      3580.74 o                         
   4   3  15     107796.23     107199.35      3440.24 o                         
   6   3  15      69614.75      69243.58      2048.85 o                         
   8   3  15     148248.05     146923.53      3413.06 o                         
  10   3  15      18433.81      17438.30      1070.02 o                         
  12   3  15      67961.15      69922.72      2465.74 o                         
  14   3  15       7239.06       7327.76       867.58 o                         
  16   3  15      16108.30      14104.50      1275.55 o                         
  18   3  15      64644.76      65001.74      2803.14 o                         
  20   3  15        408.72        598.44       866.57 o                         
  22   3  15      55737.23      48807.50      8269.60 o                         
   1   4  15     143159.34     138045.81      3929.01 o                         
   3   4  15      51352.24      49854.54      1503.44 o                         
   5   4  15     108870.99     107043.93      3746.75 o                         
   7   4  15       6388.47       5249.09       552.46 o                         
   9   4  15      48508.45      46316.70      1845.58 o                         
  11   4  15      90627.54      87080.77      2738.56 o                         
  13   4  15      21071.25      22984.02      1450.73 o                         
  15   4  15     117025.96     117602.98      3777.89 o                         
  17   4  15        279.77        660.47      1003.58 o                         
  19   4  15      43527.00      48263.38      3539.74 o                         
   2   5  15      42444.32      43110.46      1899.64 o                         
   4   5  15        156.80        689.53       426.45 o                         
   6   5  15      12530.23      13201.52      1114.86 o                         
   8   5  15       6585.71       6616.82       778.12 o                         
  10   5  15        625.57        577.00       624.22 o                         
  12   5  15      18934.54      17900.75      1364.65 o                         
  14   5  15       7880.20       6433.25      1147.15 o                         
  16   5  15      12662.27      12963.40      1270.42 o                         
  18   5  15       4254.05       3416.25      1151.58 o                         
   1   6  15     117821.09     108427.36      3116.76 o                         
   3   6  15      23394.80      22843.03      1321.36 o                         
   5   6  15     170522.03     179839.72      5272.16 o                         
   7   6  15       7251.96       6707.04       865.21 o                         
   9   6  15     115693.66     117248.28      4103.65 o                         
  11   6  15      70369.88      67034.02      2363.42 o                         
  13   6  15      15878.55      13493.86      1086.13 o                         
  15   6  15      78541.31      77998.57      3048.98 o                         
  17   6  15       2502.99       2496.68      1228.24 o                         
   2   7  15        446.13        814.05       469.14 o                         
   4   7  15       2101.98       1639.28       599.00 o                         
   6   7  15       1706.24       1886.29       532.51 o                         
   8   7  15       4558.26       5624.27       952.59 o                         
  10   7  15        363.91        -78.51       495.18 o                         
  12   7  15        668.69        748.05       681.60 o                         
  14   7  15        412.75        924.29       679.02 o                         
  16   7  15        308.44        329.83      1046.49 o                         
   1   8  15      65766.99      58987.91      2304.39 o                         
   3   8  15       4682.85       3487.49       641.49 o                         
   5   8  15     122019.20     127718.03      3591.91 o                         
   7   8  15       7661.07       6552.19       838.20 o                         
   9   8  15      78109.51      82048.80      2969.70 o                         
  11   8  15      23706.90      24290.82      1618.35 o                         
  13   8  15      15424.74      16259.40      1607.14 o                         
  15   8  15      47614.98      50245.70      6385.30 o                         
   2   9  15      50925.64      53656.56      2352.24 o                         
   4   9  15       1773.41       1823.24       609.24 o                         
   6   9  15       7609.76       7230.73       798.15 o                         
   8   9  15       8738.07       7147.73       937.70 o                         
  10   9  15        804.45       1312.75       761.71 o                         
  12   9  15      22273.40      16854.31      2643.38 o                         
   1  10  15      25466.12      24069.30      1713.91 o                         
   3  10  15      13005.53      11552.69      1128.10 o                         
   5  10  15      18816.87      18113.93      1688.26 o                         
   7  10  15        641.73       -105.81       946.16 o                         
   9  10  15      13099.22      10552.85      4031.19 o                         
   2  11  15      26846.74      25401.57      4627.43 o                         
   0   0  16     863091.44    1001509.31     16754.36 o                         
   2   0  16       2044.35       3973.78       516.13 o                         
   4   0  16      90013.74      97212.35      2721.92 o                         
   6   0  16     116323.91     109293.69      6478.30 o                         
   8   0  16      51526.16      42919.06      2512.92 o                         
  10   0  16      92067.06      89253.50      5424.70 o                         
  12   0  16      46318.22      42913.14      2503.13 o                         
  14   0  16     305527.88     288145.72      9549.73 o                         
  16   0  16      56544.48      58055.81      3219.63 o                         
  18   0  16       6074.05       8257.87      1413.92 o                         
  20   0  16      78740.86      80918.52      5057.06 o                         
  22   0  16       2154.78      -1880.43      2408.59 o                         
   1   1  16      17733.84      19984.42       855.66 o                         
   3   1  16       3384.09       3151.65       379.67 o                         
   5   1  16      64357.54      64053.46      2292.76 o                         
   7   1  16      48734.66      46977.19      1807.64 o                         
   9   1  16      30621.08      27795.54      1237.64 o                         
  11   1  16       7347.10       5116.79       556.85 o                         
  13   1  16      21392.47      23040.34      1283.40 o                         
  15   1  16       1726.82       1702.94       593.69 o                         
  17   1  16        302.10         19.86       573.59 o                         
  19   1  16      28110.75      28911.55      2055.13 o                         
  21   1  16      12985.72       9102.97      2128.80 o                         
   0   2  16      42978.48      43783.17      1999.64 o                         
   2   2  16      31721.02      35107.23      1532.47 o                         
   4   2  16     295083.38     288010.19     12565.28 o                         
   6   2  16      96398.17      96592.98      4088.11 o                         
   8   2  16       5339.75       5680.34       645.71 o                         
  10   2  16     283983.38     280765.06      7523.14 o                         
  12   2  16        458.19        353.85       469.35 o                         
  14   2  16      16450.97      17440.71      1224.14 o                         
  16   2  16      55045.24      54745.57      2674.94 o                         
  18   2  16      46984.68      44981.02      2403.30 o                         
  20   2  16      66874.83      71643.82      4055.90 o                         
   1   3  16       4979.69       4042.05       492.64 o                         
   3   3  16     132486.94     130274.79      5421.71 o                         
   5   3  16      48757.20      47456.56      1606.28 o                         
   7   3  16      69365.14      68665.23      2301.61 o                         
   9   3  16      90059.17      92895.66      2648.80 o                         
  11   3  16      39062.98      42905.70      2333.52 o                         
  13   3  16       9282.96       9292.79      1080.86 o                         
  15   3  16        551.27       1425.12       578.53 o                         
  17   3  16      84319.82      81034.91      3468.42 o                         
  19   3  16         12.17       1128.10       719.33 o                         
  21   3  16      12723.12      12437.26      4491.85 o                         
   0   4  16     177773.59     166770.50      5551.85 o                         
   2   4  16       5483.93       4882.30       580.87 o                         
   4   4  16        673.21        932.17       355.40 o                         
   6   4  16      93393.22      89778.46      2828.90 o                         
   8   4  16      44304.37      43752.86      1766.55 o                         
  10   4  16      21931.62      19894.74      1387.86 o                         
  12   4  16       2096.34       1520.75       551.79 o                         
  14   4  16      84401.99      84175.09      3325.07 o                         
  16   4  16      10340.01      11025.83      1330.97 o                         
  18   4  16       1840.36       1732.43       892.25 o                         
   1   5  16     166622.53     155000.62      3472.93 o                         
   3   5  16     100956.16     103704.77      2776.44 o                         
   5   5  16       6347.26       7104.51       893.08 o                         
   7   5  16     106914.08     109224.02      3940.83 o                         
   9   5  16       1806.91       1269.84       651.03 o                         
  11   5  16      30473.15      30804.90      1888.47 o                         
  13   5  16     203542.72     207634.31      5042.35 o                         
  15   5  16      15248.69      18262.32      1495.92 o                         
  17   5  16      56203.62      55782.18      3360.94 o                         
   0   6  16        803.56       2208.38       863.07 o                         
   2   6  16        276.66       1049.11       514.74 o                         
   4   6  16      39310.93      40082.64      1797.30 o                         
   6   6  16       7301.00       6441.43       935.74 o                         
   8   6  16      15336.89      17116.50      1405.72 o                         
  10   6  16      18312.35      18959.43      1461.53 o                         
  12   6  16        521.11       1936.43       566.72 o                         
  14   6  16        155.90       1049.26       589.69 o                         
  16   6  16        728.41        941.23       823.39 o                         
   1   7  16       2868.52        940.61       547.64 o                         
   3   7  16     156056.64     152443.34      4129.12 o                         
   5   7  16       5738.58       7132.05       768.03 o                         
   7   7  16     155558.89     160822.83      3859.59 o                         
   9   7  16      73088.55      75315.56      2588.61 o                         
  11   7  16      70525.86      74797.42      2624.58 o                         
  13   7  16      16038.12      16358.43      1261.83 o                         
  15   7  16        209.83       1073.40      1248.09 o                         
   0   8  16        955.37        304.65       789.97 o                         
   2   8  16        706.14       1747.93       534.28 o                         
   4   8  16      44789.73      45432.12      2128.89 o                         
   6   8  16         69.49         55.99       495.44 o                         
   8   8  16       2659.85       2765.41       574.22 o                         
  10   8  16      25980.74      29457.07      1828.80 o                         
  12   8  16        606.12       2219.38      1150.19 o                         
  14   8  16        874.15       -497.36      1179.93 o                         
   1   9  16      49359.23      52228.58      2401.05 o                         
   3   9  16      44238.98      43880.11      2165.69 o                         
   5   9  16       4842.27       2935.13       910.29 o                         
   7   9  16      54325.30      55442.89      2520.69 o                         
   9   9  16        653.09       -899.31      1038.29 o                         
  11   9  16      13195.52      12582.21      2163.69 o                         
   0  10  16      76542.23      77770.31      6753.57 o                         
   2  10  16       1734.66       2374.10      1245.31 o                         
   4  10  16       6004.93       2524.67      1802.27 o                         
   6  10  16      27884.51      25715.81      4457.02 o                         
   8  10  16      12218.54       6477.72      3656.44 o                         
   1  11  16       1878.56       -331.50      2131.48 o                         
   2   1  17     119423.14     135610.17      2444.11 o                         
   4   1  17      27847.98      29028.86      1086.09 o                         
   6   1  17      47450.57      46734.02      1895.64 o                         
   8   1  17      75502.41      68856.29      2529.76 o                         
  10   1  17        317.10        508.68       415.19 o                         
  12   1  17      88851.82      86868.30      3394.96 o                         
  14   1  17      18778.43      16247.75      1442.61 o                         
  16   1  17      46770.11      45749.40      2984.30 o                         
  18   1  17      34948.49      34705.34      2168.35 o                         
  20   1  17       3944.77       2425.29      1137.21 o                         
   1   2  17      12567.01      14168.94       796.59 o                         
   3   2  17          6.44        274.46       346.52 o                         
   5   2  17      44119.34      41653.68      2284.97 o                         
   7   2  17       3134.52       2477.31       543.52 o                         
   9   2  17      36620.76      37041.70      1622.61 o                         
  11   2  17       5702.45       4741.86       749.96 o                         
  13   2  17       2922.16       2505.64       670.12 o                         
  15   2  17       7751.61       6555.33       887.27 o                         
  17   2  17       3144.36       2753.13       775.77 o                         
  19   2  17      11287.81      10878.14      1197.01 o                         
  21   2  17       7320.51       6303.65      4112.83 o                         
   2   3  17      32568.71      31644.81      1454.39 o                         
   4   3  17      57221.04      52283.46      2066.08 o                         
   6   3  17      33625.00      32747.14      1606.01 o                         
   8   3  17      72510.38      71774.93      2179.90 o                         
  10   3  17       9428.42       8703.65       863.24 o                         
  12   3  17      29655.95      30866.52      1779.00 o                         
  14   3  17       5223.23       5238.01       696.61 o                         
  16   3  17       7486.99       6638.77      1181.39 o                         
  18   3  17      38352.14      41509.09      2793.25 o                         
  20   3  17        229.44       -183.51      1632.48 o                         
   1   4  17      75125.52      71307.63      2771.64 o                         
   3   4  17      31571.67      30056.21      1681.05 o                         
   5   4  17      46890.03      44275.72      1980.63 o                         
   7   4  17       2847.20       3057.29       496.35 o                         
   9   4  17      19110.58      18449.22      1219.40 o                         
  11   4  17      51428.43      46241.03      2239.10 o                         
  13   4  17      11103.62       9289.70      1694.96 o                         
  15   4  17      67946.52      66955.23      3511.50 o                         
  17   4  17        237.71       1000.80       703.51 o                         
   2   5  17      28882.34      26504.61      1363.18 o                         
   4   5  17        265.49         36.98       508.45 o                         
   6   5  17       5929.91       5464.63      1180.68 o                         
   8   5  17       4340.01       3344.23       587.95 o                         
  10   5  17       2994.50       2404.56       582.28 o                         
  12   5  17       9687.86       7982.24      1068.40 o                         
  14   5  17      10122.83       8817.67       997.77 o                         
  16   5  17       5733.02       2093.92       959.04 o                         
  18   5  17       2223.89       7876.01      4600.60 o                         
   1   6  17      45961.44      42724.88      1960.82 o                         
   3   6  17       6100.87       5249.51       815.87 o                         
   5   6  17      82485.81      80625.02      3088.58 o                         
   7   6  17       5775.34       5492.40       738.90 o                         
   9   6  17      68702.41      71630.45      2729.03 o                         
  11   6  17      34954.27      36618.23      2068.32 o                         
  13   6  17      12039.54      12081.33      1132.46 o                         
  15   6  17      34155.39      29813.05      2835.49 o                         
  17   6  17       1113.72       2160.58      2584.97 o                         
   2   7  17        173.63        921.91       548.04 o                         
   4   7  17         54.35       1069.71       806.49 o                         
   6   7  17       1079.55       1585.66       570.12 o                         
   8   7  17        997.41       1275.96       644.49 o                         
  10   7  17        489.19        679.99       592.95 o                         
  12   7  17        770.53          2.73       557.55 o                         
  14   7  17         57.48       -487.40       916.39 o                         
  16   7  17         83.23      -1749.35      1749.35 o                         
   1   8  17      29020.48      28023.29      1653.80 o                         
   3   8  17       1516.71         10.71       596.77 o                         
   5   8  17      57989.04      57177.21      2745.58 o                         
   7   8  17       4431.33       3995.46       770.66 o                         
   9   8  17      39935.84      43245.29      2255.03 o                         
  11   8  17      10966.84       8506.99      1406.27 o                         
  13   8  17       9204.34      10653.83      2142.51 o                         
   2   9  17      35230.57      32832.46      1930.54 o                         
   4   9  17        405.74        778.78       663.50 o                         
   6   9  17       3854.14       2728.26       875.82 o                         
   8   9  17       4488.34       1552.61      1151.83 o                         
  10   9  17       1339.73       1191.27      2795.91 o                         
   1  10  17      17163.69      10819.32      4324.66 o                         
   3  10  17      12824.82      11185.95      3283.54 o                         
   5  10  17       6738.45       8622.88      2702.45 o                         
   0   0  18     154974.52     182520.02      7161.38 o                         
   2   0  18       7288.48       9575.75       976.70 o                         
   4   0  18      17596.02      21253.79      1311.49 o                         
   6   0  18       1096.04       2031.22       479.71 o                         
   8   0  18         94.80        708.48       551.16 o                         
  10   0  18      23362.65      18743.39      1463.52 o                         
  12   0  18       6150.08       4577.74       888.32 o                         
  14   0  18      63230.00      64218.96      4700.16 o                         
  16   0  18      22465.68      18158.05      1787.67 o                         
  18   0  18       3129.36       4420.68      1723.95 o                         
  20   0  18       2637.10       3735.18      3209.06 o                         
   1   1  18       1561.41       1836.45       374.25 o                         
   3   1  18       9523.32      11044.38       797.25 o                         
   5   1  18      19411.43      20897.25      1034.42 o                         
   7   1  18       2653.24       1994.18       417.78 o                         
   9   1  18       4278.94       3497.95       509.31 o                         
  11   1  18      17949.79      15359.96      1056.64 o                         
  13   1  18        266.05        158.07       524.46 o                         
  15   1  18       1012.36        648.62       820.55 o                         
  17   1  18         54.68       1355.30       893.98 o                         
  19   1  18       5545.39       5963.34      1668.55 o                         
   0   2  18       1356.78       1782.56       583.45 o                         
   2   2  18         13.22        511.35       313.30 o                         
   4   2  18      31250.49      32119.62      1390.74 o                         
   6   2  18      42261.71      38764.85      1818.62 o                         
   8   2  18       5154.23       4533.20       772.81 o                         
  10   2  18      34417.33      33494.01      1606.15 o                         
  12   2  18       1073.53       1066.80       510.48 o                         
  14   2  18       1562.26       1080.13       697.30 o                         
  16   2  18       1929.62       1835.54       788.53 o                         
  18   2  18       4644.91       4694.52      1206.49 o                         
  20   2  18      24452.07      26103.41      6723.33 o                         
   1   3  18       3217.42       3418.20       520.72 o                         
   3   3  18       7005.49       6284.94       861.49 o                         
   5   3  18       3914.78       3236.24       500.64 o                         
   7   3  18      34785.07      32931.22      1779.12 o                         
   9   3  18      19681.29      20390.54      1298.51 o                         
  11   3  18        583.55       1235.16       507.74 o                         
  13   3  18       3967.95       3068.97       648.89 o                         
  15   3  18        846.55       1470.02       831.04 o                         
  17   3  18       9609.13       3132.44      1315.83 o                         
  19   3  18        144.02       -590.69      1718.95 o                         
   0   4  18      19192.15      20568.27      1657.41 o                         
   2   4  18      10595.64      10001.50       807.41 o                         
   4   4  18         56.91        282.94       551.80 o                         
   6   4  18       3514.91       2994.02       558.27 o                         
   8   4  18       3956.35       3654.78       646.21 o                         
  10   4  18       3137.35       2830.72       688.00 o                         
  12   4  18       1478.94       1439.60       739.51 o                         
  14   4  18       8116.40       7791.00      1786.01 o                         
  16   4  18       7923.64       6117.35      1497.91 o                         
  18   4  18        855.08       1460.92      1729.80 o                         
   1   5  18      31278.71      31034.83      1524.26 o                         
   3   5  18      33925.00      34147.14      1869.67 o                         
   5   5  18         21.41       -259.93       724.75 o                         
   7   5  18       2268.50       2134.73       643.57 o                         
   9   5  18       1027.43        622.25       618.96 o                         
  11   5  18      10131.47      11497.58      1212.08 o                         
  13   5  18      44539.90      42547.52      2432.18 o                         
  15   5  18        454.06        370.06       866.28 o                         
  17   5  18      17963.90      20221.75      6143.87 o                         
   0   6  18          5.61        755.40       771.08 o                         
   2   6  18       9163.36       7880.04       872.05 o                         
   4   6  18       5883.45       5539.58       884.00 o                         
   6   6  18       3639.88       3394.98       784.46 o                         
   8   6  18       3585.85       2764.02       686.60 o                         
  10   6  18         86.89       -558.11       715.60 o                         
  12   6  18       4699.74       4295.30       912.03 o                         
  14   6  18         23.05        674.14       722.86 o                         
  16   6  18        916.30       3458.36      3668.03 o                         
   1   7  18        403.45       -667.60       667.60 o                         
   3   7  18      17834.62      19904.15      1531.17 o                         
   5   7  18        216.29        578.55       635.97 o                         
   7   7  18      53668.00      50738.24      2305.39 o                         
   9   7  18      11586.90       8727.36       997.35 o                         
  11   7  18       6863.27       4183.55       972.11 o                         
  13   7  18       1191.05        526.27      1033.73 o                         
  15   7  18        106.89       7047.54      3550.26 o                         
   0   8  18       2891.89       2549.24       980.56 o                         
   2   8  18       1111.76       1258.08       736.96 o                         
   4   8  18      14435.97      14518.62      1272.30 o                         
   6   8  18        527.58        -46.36       632.26 o                         
   8   8  18        119.80       -279.60       730.58 o                         
  10   8  18       4627.63       5359.09      1682.04 o                         
  12   8  18       2810.03       1193.86      1921.52 o                         
   1   9  18       6829.17       6427.11      1536.88 o                         
   3   9  18       9485.46      10800.38      1663.45 o                         
   5   9  18        860.93      -2030.74      2030.74 o                         
   7   9  18       3143.21       1287.12      1389.13 o                         
   2  10  18       1733.17        856.90      1814.40 o                         
   4  10  18       2510.71       4891.65      3221.54 o                         
   2   1  19      14368.17      16459.14      1003.99 o                         
   4   1  19        312.29        707.44       401.64 o                         
   6   1  19       1770.72       2414.22       545.32 o                         
   8   1  19        942.40        802.07       358.26 o                         
  10   1  19        883.88        590.93       620.52 o                         
  12   1  19       5530.76       4420.23       662.01 o                         
  14   1  19       2941.45       2381.32       915.75 o                         
  16   1  19       4761.31       4542.16      1004.46 o                         
  18   1  19       2868.23       1522.08       946.99 o                         
   1   2  19         57.10        595.90       463.78 o                         
   3   2  19       2202.18       3129.38       555.74 o                         
   5   2  19       6621.94       7570.81       752.96 o                         
   7   2  19         46.37       -474.55       474.55 o                         
   9   2  19       8987.13       7369.19      1079.58 o                         
  11   2  19        855.51         93.34       534.96 o                         
  13   2  19        240.37        989.55       662.96 o                         
  15   2  19        121.87        116.42       668.74 o                         
  17   2  19       1869.69       1164.85      1106.80 o                         
  19   2  19       2123.16       1230.31      1483.70 o                         
   2   3  19       1350.99       1683.26       497.06 o                         
   4   3  19      10672.33      10586.42       956.08 o                         
   6   3  19       1012.04        850.84       425.18 o                         
   8   3  19       9579.80       9235.65       942.10 o                         
  10   3  19       6007.67       6341.89      1095.31 o                         
  12   3  19        711.40       1423.87       783.13 o                         
  14   3  19        599.67       2315.74       814.21 o                         
  16   3  19        159.99        386.69       913.81 o                         
  18   3  19       5010.69       4785.99      2211.99 o                         
   1   4  19       7515.89       7007.53       697.54 o                         
   3   4  19       8802.85       9209.72       937.89 o                         
   5   4  19        520.39        222.04       514.42 o                         
   7   4  19        224.50       -251.43       576.58 o                         
   9   4  19        207.96        520.66       612.22 o                         
  11   4  19       5394.59       6557.12       943.03 o                         
  13   4  19       1223.70       2583.19       794.77 o                         
  15   4  19      12717.29      12650.84      1429.42 o                         
  17   4  19       1227.17       1568.99      1484.01 o                         
   2   5  19        315.20        242.57       585.87 o                         
   4   5  19       1492.34       1598.18       636.13 o                         
   6   5  19         78.00         -8.96       620.76 o                         
   8   5  19         49.06        609.05       665.95 o                         
  10   5  19        900.62       2612.97       826.14 o                         
  12   5  19       1020.96        886.09       764.84 o                         
  14   5  19        289.92        989.42      1130.10 o                         
  16   5  19        959.17       2904.00      2834.81 o                         
   1   6  19       1696.46       1599.55       581.18 o                         
   3   6  19        111.68        770.68       515.11 o                         
   5   6  19       5791.70       5419.19       869.63 o                         
   7   6  19        283.65        199.99       625.36 o                         
   9   6  19       6936.70       6636.69      1092.47 o                         
  11   6  19       3429.48       2934.87       820.32 o                         
  13   6  19       1167.76       1438.05      1201.71 o                         
  15   6  19       3646.02       4168.18      1236.88 o                         
   2   7  19        243.69        126.26       610.32 o                         
   4   7  19       1072.39        203.24       602.71 o                         
   6   7  19       1244.12       1088.64       674.84 o                         
   8   7  19       2255.62       1320.83       699.57 o                         
  10   7  19        269.34        186.50      1033.76 o                         
  12   7  19        628.50       -467.35      1519.62 o                         
   1   8  19       1003.83         31.39       652.11 o                         
   3   8  19        778.63       -445.39       698.49 o                         
   5   8  19       7487.39       5589.15       884.24 o                         
   7   8  19        945.57        109.28       847.98 o                         
   9   8  19       5383.79       6055.09      2859.96 o                         
   2   9  19       7438.18       4919.05      2098.94 o                         
   4   9  19          8.38       3414.73      3115.54 o                         
   0   0  20      66386.29      79121.91      4648.62 o                         
   2   0  20       1850.23       3078.73       744.89 o                         
   4   0  20       6760.85       7360.36      1425.52 o                         
   6   0  20       2241.12       4655.59       967.34 o                         
   8   0  20       8248.58       8319.96      1245.43 o                         
  10   0  20       1878.66       2692.40       984.31 o                         
  12   0  20       5855.57       3224.43      1272.95 o                         
  14   0  20      52596.42      54302.42      3362.60 o                         
  16   0  20        112.17        232.38       842.98 o                         
  18   0  20         11.28       -238.66      3203.18 o                         
   1   1  20       4179.28       4671.71       648.23 o                         
   3   1  20        902.99       2238.01       577.79 o                         
   5   1  20      36884.29      37376.19      1695.46 o                         
   7   1  20       9993.71       9849.01       854.41 o                         
   9   1  20      20386.88      20548.72      1244.74 o                         
  11   1  20        467.25        728.71       538.91 o                         
  13   1  20       6098.73       5194.92       767.57 o                         
  15   1  20       1420.69       1093.36       637.26 o                         
  17   1  20       2712.08       3371.92       904.76 o                         
   0   2  20      29016.82      28607.18      2424.72 o                         
   2   2  20       4895.36       6149.66       834.81 o                         
   4   2  20      27661.14      29858.06      1545.70 o                         
   6   2  20        539.55        944.56       432.43 o                         
   8   2  20        460.11       -245.74       551.35 o                         
  10   2  20      22259.54      19371.40      1476.91 o                         
  12   2  20       5267.47       3123.09       891.78 o                         
  14   2  20       5019.97       4424.06       930.92 o                         
  16   2  20       2843.46       1212.48       782.62 o                         
  18   2  20      13214.04      10787.35      4552.07 o                         
   1   3  20       2734.90       4414.24       712.76 o                         
   3   3  20       9991.26      10609.86      1001.39 o                         
   5   3  20      21032.69      21948.37      1457.14 o                         
   7   3  20        456.18        438.20       656.66 o                         
   9   3  20      27611.71      30792.46      2171.03 o                         
  11   3  20       4226.56       3376.51       793.56 o                         
  13   3  20       1263.88        295.68       870.62 o                         
  15   3  20        447.99         32.13      1052.12 o                         
  17   3  20      12662.81       9205.55      2638.62 o                         
   0   4  20      27742.18      27644.51      2126.77 o                         
   2   4  20          3.76        782.36       492.94 o                         
   4   4  20       7659.66       5395.27       867.45 o                         
   6   4  20       7458.49       7542.92      1071.65 o                         
   8   4  20      11906.37       9880.45      1223.96 o                         
  10   4  20       4614.98       4838.92       959.52 o                         
  12   4  20       1672.05       1695.84       709.72 o                         
  14   4  20      10171.66      15574.51      2451.74 o                         
  16   4  20        453.69       7072.64      4619.12 o                         
   1   5  20      28986.10      28135.18      2244.54 o                         
   3   5  20        263.81         -4.27       537.55 o                         
   5   5  20       5357.60       4455.57       870.29 o                         
   7   5  20       2175.99       1897.75       697.86 o                         
   9   5  20       4310.51       3482.21       888.65 o                         
  11   5  20        397.16       1904.32       757.40 o                         
  13   5  20      29776.10      29686.78      3487.16 o                         
  15   5  20       6761.77      11587.09      5190.61 o                         
   0   6  20       2976.57       5227.24      1147.13 o                         
   2   6  20         96.71          2.45       624.73 o                         
   4   6  20      16008.15      14352.00      1281.20 o                         
   6   6  20       9146.24       6999.26      1076.33 o                         
   8   6  20      11597.98      10173.00      1269.82 o                         
  10   6  20       2370.51       1535.19       934.54 o                         
  12   6  20        783.08       4295.54      1270.35 o                         
  14   6  20       3111.32       5656.13      3313.59 o                         
   1   7  20       5381.45       4605.63      1007.28 o                         
   3   7  20       8927.04       8853.22      1102.02 o                         
   5   7  20       3772.38       3212.44      1147.89 o                         
   7   7  20       8786.90       9605.54      1411.69 o                         
   9   7  20      10153.78       7215.03      1852.52 o                         
   0   8  20         23.83       -181.78      1772.23 o                         
   2   8  20         16.70        111.84      1174.58 o                         
   4   8  20      18813.78      18682.46      2865.67 o                         
   6   8  20       2587.06       2230.14      1863.49 o                         
   3   9  20        111.57      -3706.68      4364.69 o                         
   2   1  21      38058.60      43950.43      2012.52 o                         
   4   1  21       1906.72       3345.97       632.29 o                         
   6   1  21       8404.60       7931.10       806.81 o                         
   8   1  21      14188.83      14631.23      1197.70 o                         
  10   1  21        173.53        434.57       664.15 o                         
  12   1  21      24454.92      22965.50      1569.79 o                         
  14   1  21       3990.06       2724.18       815.95 o                         
  16   1  21      12697.34      11511.91      2158.77 o                         
   1   2  21       1176.15       1386.91       531.16 o                         
   3   2  21       1100.17       1965.91       639.31 o                         
   5   2  21      14201.77      17164.15      1349.79 o                         
   7   2  21        849.41        891.16       616.33 o                         
   9   2  21      14142.14      13601.92      1643.79 o                         
  11   2  21        185.71        879.59       643.11 o                         
  13   2  21        937.34        847.06      1253.65 o                         
  15   2  21        579.05       -160.81       814.61 o                         
   2   3  21       3465.31       5564.73       896.45 o                         
   4   3  21      13546.36      13680.21      1240.46 o                         
   6   3  21       5722.93       5488.36       870.32 o                         
   8   3  21      19009.01      16952.25      1388.60 o                         
  10   3  21       5210.92       2886.61       975.79 o                         
  12   3  21       6886.93       5219.17       873.29 o                         
  14   3  21         20.55       -700.28      1160.98 o                         
   1   4  21      19491.56      22491.43      1545.54 o                         
   3   4  21      10226.42      10868.58      1113.73 o                         
   5   4  21      10115.47       8464.68      1146.88 o                         
   7   4  21        119.25        300.54       599.74 o                         
   9   4  21       2744.96       2924.10       716.72 o                         
  11   4  21      12100.15      11220.82      1340.91 o                         
  13   4  21       2472.32       4014.94      2344.03 o                         
   2   5  21       4534.83       5212.58       870.71 o                         
   4   5  21        741.75       1621.83      1051.83 o                         
   6   5  21        387.67        711.55       649.75 o                         
   8   5  21        180.54        128.21       629.37 o                         
  10   5  21        648.69         57.47       723.04 o                         
  12   5  21       3005.49       1451.45      1144.29 o                         
   1   6  21      11001.67       9377.41      1205.53 o                         
   3   6  21       1436.81        932.27       795.48 o                         
   5   6  21      22427.85      20747.67      1858.11 o                         
   7   6  21        646.49        122.84       669.32 o                         
   9   6  21      17484.54       9107.91      2399.97 o                         
  11   6  21       7836.81      10305.65      3320.72 o                         
   2   7  21        153.84         96.09       782.46 o                         
   4   7  21        865.32       2977.00      1619.05 o                         
   6   7  21       1058.85       1680.01      1045.50 o                         
   8   7  21       1360.88      -1178.81      1723.33 o                         
   1   8  21       5428.62       6754.23      2510.32 o                         
   3   8  21         29.39       -634.06      2328.68 o                         
   0   0  22     174877.61     201921.03      9604.10 o                         
   2   0  22       9087.62       9199.12      1324.13 o                         
   4   0  22      49770.43      59397.75      3552.00 o                         
   6   0  22      12551.70      15305.19      1688.08 o                         
   8   0  22       5016.55       6320.15      1184.52 o                         
  10   0  22      41408.17      40279.81      2778.22 o                         
  12   0  22       4421.56       5629.25      1391.91 o                         
  14   0  22      68911.77      68125.28      9656.29 o                         
   1   1  22          7.37        725.95       629.20 o                         
   3   1  22       8733.66      11307.29      1212.31 o                         
   5   1  22       6369.91       8673.84       973.59 o                         
   7   1  22       3731.50       2703.90       879.37 o                         
   9   1  22       1800.44       2197.56       808.65 o                         
  11   1  22      11720.33      10925.97      1203.26 o                         
  13   1  22        746.18        603.65       810.95 o                         
  15   1  22        327.30      -1216.67      1362.55 o                         
   0   2  22      20825.60      22248.35      2157.23 o                         
   2   2  22       1514.25        999.40       576.89 o                         
   4   2  22      51039.71      54903.57      2363.49 o                         
   6   2  22      52668.35      54764.11      2519.28 o                         
   8   2  22      12413.60      12487.33      1390.28 o                         
  10   2  22      50856.21      49368.60      3278.82 o                         
  12   2  22        812.01        623.43       897.60 o                         
  14   2  22      12182.77      14212.68      2811.37 o                         
   1   3  22       8972.88      10260.46      1019.70 o                         
   3   3  22      16364.96      17683.22      1377.47 o                         
   5   3  22       4340.79       5823.76       893.12 o                         
   7   3  22      37648.79      38790.30      3093.76 o                         
   9   3  22      12838.37      13915.21      1558.00 o                         
  11   3  22       4733.28       3467.09      1026.08 o                         
  13   3  22       8526.50       3252.28      4357.85 o                         
   0   4  22      22008.03      26518.40      2649.09 o                         
   2   4  22      10279.19      10770.97      1205.60 o                         
   4   4  22       3312.83       4838.89       789.23 o                         
   6   4  22      13516.92      13802.75      1363.13 o                         
   8   4  22       6936.63       4004.09      1025.52 o                         
  10   4  22      13000.21      11213.48      1512.14 o                         
  12   4  22        780.33        833.92      5437.23 o                         
   1   5  22      33879.38      39877.36      2389.61 o                         
   3   5  22      44999.99      45387.26      2775.63 o                         
   5   5  22         98.40        106.38       676.80 o                         
   7   5  22      14921.61      14376.28      1413.93 o                         
   9   5  22       4094.58       3612.04      1103.14 o                         
  11   5  22      20289.70      20893.44      3408.48 o                         
   0   6  22        211.81       2552.05      1585.21 o                         
   2   6  22       2683.20       4054.01      1251.08 o                         
   4   6  22       4731.56       4123.66      1425.86 o                         
   6   6  22        255.62         96.48      1059.10 o                         
   8   6  22        741.30       1829.94      1244.29 o                         
   1   7  22       4969.64       6087.39      2018.14 o                         
   3   7  22      31819.70      35295.58      9177.09 o                         
   5   7  22        251.68      -3607.35      3607.35 o                         
   2   1  23      89327.30      99959.86      3760.19 o                         
   4   1  23      21907.39      24396.96      1776.09 o                         
   6   1  23      34114.01      37368.16      2078.09 o                         
   8   1  23      63754.63      68374.53      2749.80 o                         
  10   1  23        396.29        543.61       781.65 o                         
  12   1  23      73432.40      73370.48      4548.79 o                         
  14   1  23      11161.87       6904.87      2096.61 o                         
   1   2  23       8911.35       8067.34      1008.82 o                         
   3   2  23         23.53        644.00       641.22 o                         
   5   2  23      27844.39      31985.76      1922.59 o                         
   7   2  23       2284.08       4147.55       848.97 o                         
   9   2  23      23579.10      25207.86      2356.14 o                         
  11   2  23       5272.83       1698.69      1107.04 o                         
  13   2  23       3146.48        223.75      2335.46 o                         
   2   3  23      36084.26      40435.18      2060.40 o                         
   4   3  23      29297.03      33236.31      2150.70 o                         
   6   3  23      24006.83      25135.19      1828.76 o                         
   8   3  23      47360.00      47841.61      2825.59 o                         
  10   3  23       4028.42       2845.61      1115.70 o                         
   1   4  23      46568.25      50233.13      2733.72 o                         
   3   4  23      15572.76      17743.07      1560.36 o                         
   5   4  23      40697.94      39114.36      2162.42 o                         
   7   4  23       2056.60       1339.52      1018.13 o                         
   9   4  23      21131.47      16557.83      2787.56 o                         
  11   4  23      30756.55      13887.94     12091.59 o                         
   2   5  23      21055.28      22765.71      2005.05 o                         
   4   5  23        401.66       1165.15       976.87 o                         
   6   5  23       4747.42       3677.19      1223.30 o                         
   8   5  23       3881.87       2797.17      1331.67 o                         
   1   6  23      37399.07      48043.21      4716.96 o                         
   3   6  23       5918.71       6161.77      2195.35 o                         
   5   6  23      63112.89      79319.66     11779.15 o                         
   7   6  23       2823.65       3882.90      3087.91 o                         
   0   0  24     230274.89     260557.17     14286.22 o                         
   2   0  24        566.51       3363.88      1158.48 o                         
   4   0  24      26827.43      30911.09      3025.47 o                         
   6   0  24      43248.32      50120.09      3514.11 o                         
   8   0  24      16736.11      16916.60      2400.44 o                         
  10   0  24      31112.72      27172.12      3921.85 o                         
  12   0  24      14910.40      12321.34      3428.18 o                         
   1   1  24       6322.71       6365.69      1112.28 o                         
   3   1  24        806.31       2890.71       744.25 o                         
   5   1  24      16905.77      20455.40      1660.81 o                         
   7   1  24      16219.94      18773.40      1578.34 o                         
   9   1  24       6635.38       7376.28      1265.35 o                         
  11   1  24       1225.61       2776.96      1187.13 o                         
  13   1  24       7649.96      10490.29      5201.26 o                         
   0   2  24      14598.67      11907.26      1838.13 o                         
   2   2  24      12089.04      16100.34      1582.49 o                         
   4   2  24      85207.52      93276.32      3443.59 o                         
   6   2  24      27974.65      33471.90      2165.54 o                         
   8   2  24       1487.30       1226.44       958.11 o                         
  10   2  24      87730.91      97348.34      8443.13 o                         
   1   3  24       2142.22       2473.12       914.01 o                         
   3   3  24      46713.42      46981.53      2587.68 o                         
   5   3  24      12173.77      13827.72      1442.53 o                         
   7   3  24      19815.40      21059.60      2256.59 o                         
   9   3  24      30010.10      26839.68      4677.57 o                         
   0   4  24      53012.71      55489.60      4810.45 o                         
   2   4  24        890.44        666.98       984.43 o                         
   4   4  24        570.78        991.72      1346.31 o                         
   6   4  24      28560.52      30799.15      2838.53 o                         
   8   4  24      13439.35      14545.97      3569.11 o                         
  10   4  24       6527.04      12012.06      5694.53 o                         
   1   5  24      52476.69      53700.02      3900.11 o                         
   3   5  24      33691.15      35914.26      3878.28 o                         
   5   5  24       2198.47       6936.40      3665.35 o                         
   0   6  24        185.39       7385.85      4668.83 o                         
   2   1  25      40049.77      44992.58      2860.52 o                         
   4   1  25       7732.24       9740.01      1398.29 o                         
   6   1  25      12965.28      15529.80      1839.88 o                         
   8   1  25      21369.95      23222.80      3088.05 o                         
  10   1  25         92.01       -446.16      2168.75 o                         
   1   2  25       2118.51       2056.25       809.21 o                         
   3   2  25        172.14       1604.36       939.13 o                         
   5   2  25      11594.55      14015.29      1973.25 o                         
   7   2  25        913.55       2297.25      1044.95 o                         
   9   2  25      11667.75      13413.76      3411.55 o                         
   2   3  25       7065.62       7953.24      1733.44 o                         
   4   3  25      16036.03      20739.69      2850.43 o                         
   6   3  25       8318.76       9764.13      2402.98 o                         
   8   3  25      21423.53      27068.99      6132.55 o                         
   1   4  25      18379.88      24104.95      3229.74 o                         
   3   4  25       7659.36      10585.89      2044.05 o                         
   5   4  25      12665.57      15065.76      3465.52 o                         
   7   4  25        663.69      -2683.09      3697.74 o                         
   2   5  25       3666.79       8500.01      2777.00 o                         
   0   0  26      24096.97      21691.83      5855.70 o                         
   2   0  26       1325.24       2180.78      1380.51 o                         
   4   0  26       2807.56       4356.96      1382.30 o                         
   6   0  26        388.64        901.06      1367.60 o                         
   8   0  26         80.32       1933.49      2929.69 o                         
   1   1  26        109.97       1303.28      1148.76 o                         
   3   1  26       2017.58       3285.38      1510.97 o                         
   5   1  26       3025.58       7411.38      2438.21 o                         
   7   1  26        556.93      -1415.28      2377.03 o                         
   0   2  26        414.48      -2174.13      2373.76 o                         
   2   2  26          8.55      -1458.60      1458.60 o                         
   4   2  26       6375.27       9888.96      2448.05 o                         
   6   2  26       8179.57       8177.97      4225.10 o                         
   1   3  26       1112.83       3948.08      3201.46 o                         
   3   3  26       1970.55       3895.37      1737.02 o                         
   5   3  26       1066.10       3982.45      2072.02 o                         
   2   1  27       3397.99       6109.33      3420.36 o                         
   1   2  27        116.12       5897.46      3741.86 o                         
                                                                                
