# Supplementary material for: Crystal structures of five halido gold complexes involving piperidine or pyrrolidine as ligands or (protonated) as cations
Source: Acta Crystallogr E Crystallogr Commun. 2023 Oct 10;79(Pt 11):1017–27. doi: 10.1107/S205698902300854X (PMC10626954; doi:10.1107/S205698902300854X)
Supplement: Supplementary file 6 [file e-79-01017-7sup6.hkl]

data_7                                                                          
_shelx_title ' Cognac in P2(1)/c'                                               
_shelx_refln_list_code          4                                               
_shelx_F_calc_maximum      556.54                                               
_exptl_crystal_F_000      1096.00                                               
_reflns_d_resolution_high  0.6914                                               
                                                                                
loop_                                                                           
 _space_group_symop_operation_xyz                                               
 'x, y, z'                                                                      
 '-x, y+1/2, -z+1/2'                                                            
 '-x, -y, -z'                                                                   
 'x, -y-1/2, z-1/2'                                                             
                                                                                
_cell_length_a     7.3473                                                       
_cell_length_b    22.0860                                                       
_cell_length_c     8.5066                                                       
_cell_angle_alpha  90.000                                                       
_cell_angle_beta   96.423                                                       
_cell_angle_gamma  90.000                                                       
                                                                                
_shelx_F_squared_multiplier     1.000                                           
                                                                                
loop_                                                                           
 _refln_index_h                                                                 
 _refln_index_k                                                                 
 _refln_index_l                                                                 
 _refln_F_squared_calc                                                          
 _refln_F_squared_meas                                                          
 _refln_F_squared_sigma                                                         
 _refln_observed_status                                                         
   1   0   0     125656.27     126337.28      1006.23 o                         
   2   0   0      89353.82      92363.09       604.25 o                         
   3   0   0      98467.91     100159.49       806.89 o                         
   4   0   0     242323.06     245758.05      1911.47 o                         
   5   0   0      11263.28      11166.27       225.32 o                         
   6   0   0      36029.58      36569.41       535.84 o                         
   7   0   0      51159.76      51344.55       705.60 o                         
   8   0   0      33007.41      33321.13       669.33 o                         
   9   0   0       1180.21       1091.25       169.96 o                         
  10   0   0       6584.35       6766.68       539.05 o                         
   1   1   0        973.51       1011.93        17.93 o                         
   2   1   0       1347.96       1507.49        30.36 o                         
   3   1   0      16988.08      17295.23       154.27 o                         
   4   1   0      35536.89      36305.10       291.75 o                         
   5   1   0       4278.06       4463.53       106.59 o                         
   6   1   0       5906.98       6047.02       136.61 o                         
   7   1   0      35007.50      35299.21       449.14 o                         
   8   1   0      23199.39      23316.32       388.83 o                         
   9   1   0       1776.58       1722.84       134.54 o                         
  10   1   0      11037.49      10731.69       575.15 o                         
   1   2   0     103158.12     105154.41       412.09 o                         
   2   2   0        935.71       1081.83        34.53 o                         
   3   2   0     173229.66     177106.33       807.16 o                         
   4   2   0     116989.75     118024.51       747.01 o                         
   5   2   0      17865.65      17642.24       222.41 o                         
   6   2   0       5618.55       5779.99       132.99 o                         
   7   2   0      52319.53      53446.56       524.11 o                         
   8   2   0      16106.52      16475.07       323.57 o                         
   9   2   0       3179.14       3370.72       190.95 o                         
  10   2   0       5177.40       5245.48       333.00 o                         
   1   3   0        513.43        509.98        17.60 o                         
   2   3   0        640.85        967.72        27.27 o                         
   3   3   0       5691.95       5793.01        86.30 o                         
   4   3   0      10487.46      10751.27       156.84 o                         
   5   3   0        210.54        198.23        24.76 o                         
   6   3   0         64.11        190.06        48.66 o                         
   7   3   0      21363.16      20977.49       308.86 o                         
   8   3   0       8250.12       7817.66       300.59 o                         
   9   3   0         26.48         73.62        81.18 o                         
  10   3   0       2821.01       2874.78       257.68 o                         
   0   4   0     108576.19     108609.29       746.09 o                         
   1   4   0      34807.29      34678.65       196.13 o                         
   2   4   0       6826.33       7304.63        74.45 o                         
   3   4   0      86911.75      88316.66       485.56 o                         
   4   4   0      66078.38      66213.29       481.85 o                         
   5   4   0       3769.40       3795.11       102.25 o                         
   6   4   0       1118.21       1224.27        65.90 o                         
   7   4   0      35995.66      36277.06       427.65 o                         
   8   4   0      11449.26      11304.98       235.70 o                         
   9   4   0       1731.89       2014.98       147.44 o                         
  10   4   0       4640.00       4950.50       331.15 o                         
   1   5   0         10.89         86.85        24.26 o                         
   2   5   0       2374.19       2565.93        43.53 o                         
   3   5   0        187.39        208.87        27.96 o                         
   4   5   0       4032.15       3905.95        96.75 o                         
   5   5   0       1326.63       1444.50        59.16 o                         
   6   5   0        439.12        529.35        47.54 o                         
   7   5   0       9870.91       9892.02       193.41 o                         
   8   5   0       4114.36       3950.07       149.22 o                         
   9   5   0        913.74       1089.18       116.35 o                         
  10   5   0       1115.30       1124.50       230.12 o                         
   0   6   0     255355.56     258428.59      1575.80 o                         
   1   6   0       1313.89       1242.25        38.27 o                         
   2   6   0       1600.77       2022.54        79.07 o                         
   3   6   0      20084.00      19390.14       197.19 o                         
   4   6   0      95868.93      95261.28       646.49 o                         
   5   6   0        243.91        606.72        71.94 o                         
   6   6   0       8552.08       8934.46       181.85 o                         
   7   6   0      24370.80      24511.75       313.78 o                         
   8   6   0      17726.04      17755.88       302.93 o                         
   9   6   0        421.91        460.54       105.51 o                         
  10   6   0       5963.97       5924.46       528.33 o                         
   1   7   0        345.75        391.14        28.64 o                         
   2   7   0          3.00          8.25        20.95 o                         
   3   7   0       5790.86       5814.38       132.20 o                         
   4   7   0      17193.94      16344.78       184.01 o                         
   5   7   0        314.94        301.31        47.21 o                         
   6   7   0        331.78        367.70        54.47 o                         
   7   7   0      15596.02      15414.71       268.60 o                         
   8   7   0      10114.77      10061.30       228.21 o                         
   9   7   0         83.39        179.60        89.21 o                         
  10   7   0       4721.85       3968.72       699.55 o                         
   0   8   0     231514.95     236284.59      1586.96 o                         
   1   8   0     111408.73     111399.37       652.89 o                         
   2   8   0       3995.24       4103.57        86.93 o                         
   3   8   0     139404.45     137895.39      1154.90 o                         
   4   8   0      95692.93      93910.93       655.81 o                         
   5   8   0      18445.05      18435.73       249.05 o                         
   6   8   0       7002.37       6974.28       185.34 o                         
   7   8   0      49006.12      48597.72       514.99 o                         
   8   8   0      13547.17      13940.11       291.02 o                         
   9   8   0       2930.03       2765.62       177.22 o                         
   1   9   0       1529.75       1606.73        63.48 o                         
   2   9   0        554.97        631.37        48.73 o                         
   3   9   0      10703.01      10513.11       186.88 o                         
   4   9   0      24653.11      24429.22       304.17 o                         
   5   9   0       5317.87       5371.34       132.68 o                         
   6   9   0       4103.25       4041.60       126.69 o                         
   7   9   0      29262.36      29575.90       390.53 o                         
   8   9   0      19092.97      19241.11       340.50 o                         
   9   9   0       2366.34       2623.95       176.94 o                         
  10   9   0       8693.80       9508.05      1145.28 o                         
   0  10   0     305512.19     314796.53      2943.19 o                         
   1  10   0     112402.40     115912.58       816.49 o                         
   2  10   0      19749.21      19502.96       263.36 o                         
   3  10   0     124647.83     123004.55       894.84 o                         
   4  10   0     116715.06     114547.47       861.31 o                         
   5  10   0      19519.90      19638.71       293.47 o                         
   6  10   0      15441.59      15456.28       262.25 o                         
   7  10   0      47956.18      47897.55       522.53 o                         
   8  10   0      16984.99      17459.27       366.87 o                         
   9  10   0       2401.11       2455.50       169.66 o                         
  10  10   0       4808.09       4820.15       879.67 o                         
   1  11   0       2156.90       2341.64       105.57 o                         
   2  11   0        418.37        434.90        70.97 o                         
   3  11   0       6488.72       6261.95       158.62 o                         
   4  11   0      20121.06      19474.71       281.41 o                         
   5  11   0       4457.68       4363.84       139.82 o                         
   6  11   0       4212.18       4228.67       161.12 o                         
   7  11   0      26221.41      25843.30       412.80 o                         
   8  11   0      17452.43      16530.81       381.98 o                         
   9  11   0       1601.24       1631.16       147.45 o                         
   0  12   0     159082.28     159516.53      1530.52 o                         
   1  12   0      15441.77      15117.76       263.78 o                         
   2  12   0      15735.16      15656.07       262.95 o                         
   3  12   0      56862.38      55827.00       547.55 o                         
   4  12   0      99979.84      97999.45       821.21 o                         
   5  12   0       2832.82       2808.45       116.18 o                         
   6  12   0      10317.85      10400.08       271.41 o                         
   7  12   0      22559.01      22693.81       407.65 o                         
   8  12   0      14023.82      13914.87       354.79 o                         
   9  12   0       1087.52       1243.85       147.23 o                         
   2  13   0        656.79        726.69        66.42 o                         
   3  13   0        582.91        838.12        77.20 o                         
   4  13   0       4925.90       4823.75       123.87 o                         
   5  13   0         68.35        184.36        78.26 o                         
   6  13   0        120.84        237.31        65.71 o                         
   7  13   0       8376.97       8066.15       246.26 o                         
   8  13   0       4507.29       4664.28       228.40 o                         
   9  13   0         16.90         71.81       113.45 o                         
   0  14   0      40737.93      43928.76       636.52 o                         
   1  14   0      18062.23      18329.45       313.71 o                         
   2  14   0       4811.15       5571.94       158.43 o                         
   3  14   0      37107.13      36511.46       424.61 o                         
   4  14   0      20152.88      20687.06       316.28 o                         
   5  14   0       2407.28       2463.64       114.12 o                         
   6  14   0        694.08        713.72        84.35 o                         
   7  14   0      24413.70      23787.63       432.30 o                         
   8  14   0       4871.85       4989.17       238.43 o                         
   9  14   0       1438.84        952.91       196.45 o                         
   1  15   0        529.73        564.01        76.60 o                         
   2  15   0        611.48        709.85        87.52 o                         
   3  15   0         45.35         17.91        55.05 o                         
   4  15   0       3892.83       3687.02       136.67 o                         
   5  15   0         82.78         77.20        59.38 o                         
   6  15   0        603.38        638.77        86.96 o                         
   7  15   0       3247.60       3210.05       205.53 o                         
   8  15   0       2743.52       2790.87       187.16 o                         
   9  15   0        178.38         -3.96       125.49 o                         
   0  16   0      71883.77      71584.02       912.01 o                         
   1  16   0       8352.38       8502.77       215.91 o                         
   2  16   0        103.91        225.05        64.46 o                         
   3  16   0      16664.79      17120.92       293.10 o                         
   4  16   0      27529.15      27496.47       389.75 o                         
   5  16   0        663.42       1001.81        93.42 o                         
   6  16   0       4504.16       4579.26       183.67 o                         
   7  16   0      18318.26      17427.21       415.93 o                         
   8  16   0       6379.13       5856.32       265.04 o                         
   9  16   0        564.33        658.93       277.82 o                         
   1  17   0       1157.91       1221.67        97.35 o                         
   2  17   0          2.81        242.87        83.35 o                         
   3  17   0        556.71        663.59        85.81 o                         
   4  17   0       8572.06       8345.24       214.79 o                         
   5  17   0        697.04        770.90        99.81 o                         
   6  17   0        229.60        384.68        89.53 o                         
   7  17   0       6430.48       6248.62       244.02 o                         
   8  17   0       7088.09       6873.84       287.48 o                         
   0  18   0     107717.40     109482.64      1847.27 o                         
   1  18   0      20709.53      21103.53       423.30 o                         
   2  18   0      18189.52      18288.78       430.61 o                         
   3  18   0      46500.95      45775.51       570.59 o                         
   4  18   0      65818.52      64187.20       714.00 o                         
   5  18   0       4368.65       4593.84       200.64 o                         
   6  18   0      10079.86      10153.70       269.07 o                         
   7  18   0      16339.53      16269.59       378.85 o                         
   8  18   0       8296.23       7793.52       374.22 o                         
   1  19   0       2940.87       3039.94       136.43 o                         
   2  19   0        187.51        206.16        73.87 o                         
   3  19   0       2526.38       2739.24       130.12 o                         
   4  19   0      11094.40      10922.79       258.74 o                         
   5  19   0       6309.77       6260.37       211.48 o                         
   6  19   0       2361.27       2394.75       151.39 o                         
   7  19   0      15685.69      15996.38       404.11 o                         
   8  19   0      11404.25      11511.19       587.16 o                         
   0  20   0      62316.18      63090.41       903.35 o                         
   1  20   0      49886.56      50701.70       978.08 o                         
   2  20   0       5428.75       5554.28       205.09 o                         
   3  20   0      63681.11      64174.01       863.06 o                         
   4  20   0      31606.87      31835.68       463.60 o                         
   5  20   0      12720.18      13177.00       306.73 o                         
   6  20   0       6070.80       6276.73       286.75 o                         
   7  20   0      25032.13      24889.20       514.11 o                         
   1  21   0       2235.34       2479.05       254.46 o                         
   2  21   0         18.47         40.24        74.88 o                         
   3  21   0        644.68        815.01        98.32 o                         
   4  21   0       7511.87       7753.97       241.27 o                         
   5  21   0       3145.49       2968.95       156.68 o                         
   6  21   0        843.31        872.99       114.95 o                         
   7  21   0       7769.90       6824.02       443.05 o                         
   0  22   0      43847.99      42308.37       921.45 o                         
   1  22   0       8644.85       8053.23       317.33 o                         
   2  22   0       3884.25       4114.38       205.05 o                         
   3  22   0      17822.82      17567.71       438.65 o                         
   4  22   0      22355.50      22649.90       618.52 o                         
   5  22   0       1512.21       1300.85       121.64 o                         
   6  22   0       5265.63       4979.83       256.70 o                         
   1  23   0       1036.39        955.46       133.95 o                         
   2  23   0        205.58        323.10        90.90 o                         
   3  23   0        165.30        242.15       105.41 o                         
   4  23   0       2675.88       2701.25       173.80 o                         
   5  23   0         63.21        216.04        79.52 o                         
   6  23   0        244.21        315.63       148.63 o                         
   0  24   0      15052.06      15069.77      1221.03 o                         
   1  24   0        127.73        434.70       136.20 o                         
   2  24   0         27.70         -0.84        85.73 o                         
   3  24   0       2618.73       2727.78       183.69 o                         
   4  24   0       7407.35       7788.74       291.19 o                         
   5  24   0        149.79        294.77       136.59 o                         
   6  24   0       2002.33       1924.00       477.57 o                         
   1  25   0       1210.08       1141.23       161.30 o                         
   2  25   0        428.22        359.12        90.96 o                         
   3  25   0        362.68        315.81       107.22 o                         
   4  25   0        918.66        980.96       126.68 o                         
   5  25   0         83.69        255.57       151.48 o                         
   6  25   0        658.28        234.13       286.72 o                         
   0  26   0       8281.85       8535.81       625.09 o                         
   1  26   0       6360.24       6149.08       306.13 o                         
   2  26   0         99.38        137.13       102.17 o                         
   3  26   0      11815.18      11727.83       353.22 o                         
   4  26   0       4072.58       3979.70       251.02 o                         
   5  26   0       1319.26       1240.28       381.12 o                         
   6  26   0       1078.81       1004.89       401.41 o                         
   1  27   0       1765.76       2079.72       235.12 o                         
   2  27   0         23.33         35.35        90.77 o                         
   3  27   0         20.51        173.03       130.34 o                         
   4  27   0       2474.35       2256.41       221.66 o                         
   5  27   0       1418.07       1888.18       514.19 o                         
   0  28   0      20486.85      19530.48       980.75 o                         
   1  28   0       6978.10       6727.23       393.83 o                         
   2  28   0       6772.56       6651.13       331.52 o                         
   3  28   0      16414.80      15260.77       545.44 o                         
   4  28   0      15114.52      13142.03       900.86 o                         
   1  29   0       2181.26       2048.81       244.34 o                         
   2  29   0        107.99        272.20       134.24 o                         
   3  29   0        131.66        320.07       194.49 o                         
   4  29   0       4961.04       6288.32       784.57 o                         
   0  30   0      24871.92      23666.58      1122.84 o                         
   1  30   0       9325.79       9926.64       468.55 o                         
   2  30   0       6458.63       5841.05       447.99 o                         
   3  30   0       9859.98       9268.01       670.01 o                         
   1  31   0       1507.29       1555.11       317.66 o                         
   2  31   0          3.56       -152.61       214.58 o                         
 -10   1   1        266.02        587.57       287.65 o                         
  -9   1   1        307.76        254.79        81.91 o                         
  -8   1   1        679.02        638.44        87.10 o                         
  -7   1   1        936.83        975.85        69.56 o                         
  -6   1   1       2044.35       2220.93        86.46 o                         
  -5   1   1       1451.20       1369.46        56.93 o                         
  -4   1   1       1362.45       1351.23        46.67 o                         
  -3   1   1        900.87        983.72        37.27 o                         
  -2   1   1       1557.63       1670.55        32.35 o                         
  -1   1   1        933.03       1208.66        21.89 o                         
   0   1   1        113.91        163.05        12.71 o                         
   2   1   1        229.75        293.61        18.83 o                         
   3   1   1         16.00         89.43        25.66 o                         
   4   1   1       1012.76       1023.59        47.44 o                         
   5   1   1        248.09        239.59        35.11 o                         
   6   1   1        887.30        984.66        62.47 o                         
   7   1   1        251.39        224.75        62.60 o                         
   8   1   1       1077.19       1134.01       107.29 o                         
   9   1   1        136.70        190.87        84.31 o                         
  10   1   1        216.30        277.77       213.71 o                         
 -10   2   1          2.17         48.84       201.90 o                         
  -9   2   1        150.90        254.77        82.58 o                         
  -8   2   1          2.29        113.34        67.85 o                         
  -7   2   1        333.49        296.53        58.22 o                         
  -6   2   1        487.65        642.80        56.96 o                         
  -5   2   1        288.63        423.01        38.53 o                         
  -4   2   1       4628.02       4477.10        74.18 o                         
  -3   2   1       2642.50       2802.04        50.79 o                         
  -2   2   1      27061.03      28168.58       144.00 o                         
  -1   2   1       1696.32       1864.55        25.74 o                         
   0   2   1       3919.53       4244.35        41.86 o                         
   1   2   1       1511.81       1591.89        30.38 o                         
   2   2   1      17351.29      17753.07       112.15 o                         
   3   2   1       1433.46       1610.42        46.44 o                         
   4   2   1      10229.82      10335.35       137.42 o                         
   5   2   1       1224.73       1230.10        63.35 o                         
   6   2   1       1726.19       1662.08        72.44 o                         
   7   2   1         43.02         92.74        55.34 o                         
   8   2   1        314.88        429.52        80.25 o                         
   9   2   1         36.44         28.94        79.84 o                         
  10   2   1         53.98          7.27       117.52 o                         
 -10   3   1        497.34        462.95       204.86 o                         
  -9   3   1        472.49        376.40        96.97 o                         
  -8   3   1        580.16        706.28        80.31 o                         
  -7   3   1        986.89        957.63        79.19 o                         
  -6   3   1       3513.88       3586.19       106.96 o                         
  -5   3   1       2084.78       2008.51        87.18 o                         
  -4   3   1        947.06        931.00        44.51 o                         
  -3   3   1        951.58        962.55        33.87 o                         
  -2   3   1       3910.12       4085.57        43.79 o                         
  -1   3   1       1765.20       1958.56        33.63 o                         
   0   3   1        319.29        439.94        25.40 o                         
   1   3   1         98.26        224.80        11.59 o                         
   2   3   1        546.63        551.64        18.29 o                         
   3   3   1        217.96        340.71        25.77 o                         
   4   3   1        107.72        127.28        29.94 o                         
   5   3   1        411.10        454.90        42.59 o                         
   6   3   1        252.06        178.42        56.83 o                         
   7   3   1        514.60        554.27        75.51 o                         
   8   3   1       1157.23       1272.67       104.50 o                         
   9   3   1        317.20        407.35        84.11 o                         
  10   3   1         29.12         46.68       112.46 o                         
 -10   4   1        303.04        -61.60       142.67 o                         
  -9   4   1        220.60        252.18        81.77 o                         
  -8   4   1        984.21       1040.33        85.05 o                         
  -7   4   1        219.73        185.63        52.56 o                         
  -6   4   1         15.37          2.60        39.65 o                         
  -5   4   1         72.66         77.41        30.13 o                         
  -4   4   1       3199.15       3398.22        69.80 o                         
  -3   4   1       1111.79       1162.20        37.95 o                         
  -2   4   1       1621.49       1828.64        31.29 o                         
  -1   4   1       2219.30       2661.27        37.76 o                         
   0   4   1          4.14        136.70        24.42 o                         
   1   4   1      18116.37      18866.39       109.87 o                         
   2   4   1        364.56        392.78        18.41 o                         
   3   4   1         18.64        166.42        26.17 o                         
   4   4   1       1059.91       1338.90        62.12 o                         
   5   4   1       1671.48       1729.61        71.37 o                         
   6   4   1        122.09        273.03        62.20 o                         
   7   4   1         33.38          0.41        56.22 o                         
   8   4   1         34.85        237.70        89.52 o                         
   9   4   1         46.11        196.30        79.88 o                         
  10   4   1        230.40        126.52       153.78 o                         
 -10   5   1         14.52       -143.89       143.89 o                         
  -9   5   1         14.27         58.10        81.67 o                         
  -8   5   1       1096.64       1068.42        99.36 o                         
  -7   5   1        546.41        601.42        62.24 o                         
  -6   5   1         72.08        145.08        35.40 o                         
  -5   5   1         46.01        140.02        40.44 o                         
  -4   5   1       1096.55       1084.87        50.42 o                         
  -3   5   1          9.04         54.15        23.83 o                         
  -2   5   1         80.31        170.67        15.68 o                         
   0   5   1        551.20        661.24        25.89 o                         
   2   5   1        770.11        824.36        25.44 o                         
   3   5   1         48.13         90.56        23.18 o                         
   4   5   1         44.91         73.71        30.52 o                         
   5   5   1         18.05         47.76        27.41 o                         
   6   5   1       1706.67       1609.94        83.22 o                         
   7   5   1        504.70        588.74        70.25 o                         
   8   5   1        122.31         97.40        80.18 o                         
   9   5   1         60.21        130.42        91.73 o                         
  10   5   1        779.51        831.92       214.60 o                         
 -10   6   1          6.03        145.56       146.56 o                         
  -9   6   1        549.52        761.01       137.39 o                         
  -8   6   1       1417.23       1445.35       114.95 o                         
  -7   6   1        719.85        762.24        87.71 o                         
  -6   6   1        947.64        961.84        63.88 o                         
  -5   6   1       6604.27       6445.63       141.15 o                         
  -4   6   1      10552.03      10606.57       147.17 o                         
  -3   6   1       4699.32       4751.95        71.54 o                         
  -2   6   1       9212.97       9404.56        97.83 o                         
  -1   6   1      26236.69      26371.23       177.49 o                         
   0   6   1      25112.87      25319.17       167.74 o                         
   1   6   1       6072.78       6227.45        73.63 o                         
   2   6   1      12637.54      12651.75       117.99 o                         
   3   6   1      20461.27      20564.78       192.74 o                         
   4   6   1       7966.42       8313.11       133.61 o                         
   5   6   1       2242.89       2155.49        84.27 o                         
   6   6   1       3848.81       3847.40       121.55 o                         
   7   6   1       4355.46       4459.45       159.35 o                         
   8   6   1        942.43        832.26        84.78 o                         
   9   6   1        235.83        348.61       109.16 o                         
  10   6   1        325.85        329.17       401.41 o                         
 -10   7   1       1067.45       1120.45       192.13 o                         
  -9   7   1       1492.47       1426.62       135.59 o                         
  -8   7   1       6786.26       6901.31       208.22 o                         
  -7   7   1       5756.62       5754.21       147.97 o                         
  -6   7   1       3185.31       3177.52       106.23 o                         
  -5   7   1       4606.58       4699.48       120.92 o                         
  -4   7   1       9777.10       9626.56       133.20 o                         
  -3   7   1       4789.40       4562.68        84.01 o                         
  -2   7   1       1173.53       1197.20        43.45 o                         
  -1   7   1        860.18        984.38        39.22 o                         
   0   7   1       1917.62       1981.00        61.92 o                         
   1   7   1          4.63         96.27        21.92 o                         
   2   7   1       1759.24       1832.93        45.12 o                         
   3   7   1       2021.56       1944.84        57.02 o                         
   4   7   1        130.47        546.49        68.24 o                         
   5   7   1       1911.14       2093.78        85.28 o                         
   6   7   1       6214.71       6479.30       163.80 o                         
   7   7   1       5513.31       5394.55       178.31 o                         
   8   7   1       1261.07       1408.80       103.14 o                         
   9   7   1       2103.48       2096.71       147.46 o                         
  10   7   1       3035.42       3465.10       587.96 o                         
 -10   8   1         10.35        -14.73       178.62 o                         
  -9   8   1       1169.16       1028.64       141.79 o                         
  -8   8   1       1677.82       2095.60       122.69 o                         
  -7   8   1       1517.40       1500.21        83.32 o                         
  -6   8   1        558.75        721.29        61.86 o                         
  -5   8   1      12364.47      12637.57       194.31 o                         
  -4   8   1       9727.20       9373.11       135.29 o                         
  -3   8   1       8812.45       8776.69       114.97 o                         
  -2   8   1       5230.94       4999.14        90.82 o                         
  -1   8   1      43284.22      42689.75       362.26 o                         
   0   8   1      14154.47      13797.09       183.73 o                         
   1   8   1      10161.12       9928.99       119.90 o                         
   2   8   1      10384.46      10129.62       110.67 o                         
   3   8   1      38211.26      36145.79       287.57 o                         
   4   8   1       8367.05       8380.66       147.10 o                         
   5   8   1       4914.26       5096.69       130.67 o                         
   6   8   1       4786.26       4745.83       152.87 o                         
   7   8   1       7980.26       8567.32       219.13 o                         
   8   8   1       1198.53       1338.04       104.88 o                         
   9   8   1        568.36        589.01       102.58 o                         
  10   8   1        651.35        380.40       236.68 o                         
 -10   9   1        347.53       1230.50       536.48 o                         
  -9   9   1       1047.63        960.22       111.69 o                         
  -8   9   1       3350.66       3176.72       151.25 o                         
  -7   9   1       2733.48       2742.39       110.21 o                         
  -6   9   1         25.72         66.38        49.15 o                         
  -5   9   1       1513.53       1498.81        75.45 o                         
  -4   9   1       4622.84       4559.44       102.26 o                         
  -3   9   1       3180.93       3233.51        78.92 o                         
  -2   9   1        102.79        113.42        29.09 o                         
  -1   9   1        375.04        565.23        45.45 o                         
   0   9   1       1950.58       2032.17        71.75 o                         
   1   9   1        949.73       1041.81        48.01 o                         
   2   9   1       1918.17       1859.86        53.85 o                         
   3   9   1       2070.48       2067.46        62.84 o                         
   4   9   1        242.01        213.58        37.75 o                         
   5   9   1        479.44        562.23        54.53 o                         
   6   9   1       3781.81       3576.92       132.04 o                         
   7   9   1       1700.44       1689.91       108.90 o                         
   8   9   1        111.61        170.48        73.18 o                         
   9   9   1        949.62       1034.61       125.73 o                         
  -9  10   1        930.49       1037.70       121.84 o                         
  -8  10   1       3751.27       3533.37       168.58 o                         
  -7  10   1        439.55        542.13        72.18 o                         
  -6  10   1       1210.41       1208.35        89.48 o                         
  -5  10   1       4370.94       4461.10       135.64 o                         
  -4  10   1      11031.42      10141.00       249.03 o                         
  -3  10   1        127.63        229.31        37.10 o                         
  -2  10   1       2169.94       2307.46        83.72 o                         
  -1  10   1      12155.86      12277.53       151.81 o                         
   0  10   1      21808.74      21597.64       249.86 o                         
   1  10   1         11.86        143.06        31.26 o                         
   2  10   1       5358.91       5380.57        99.82 o                         
   3  10   1       6802.98       6965.20       137.00 o                         
   4  10   1       4000.87       4500.24       124.82 o                         
   5  10   1        159.39        152.29        66.36 o                         
   6  10   1       3226.94       3683.42       161.35 o                         
   7  10   1       3072.11       3168.27       142.40 o                         
   8  10   1       1027.10       1081.29       107.46 o                         
   9  10   1         17.33         88.60       107.85 o                         
  -9  11   1         49.24        101.97        91.51 o                         
  -8  11   1        512.82        557.52        89.22 o                         
  -7  11   1         13.91        -60.46        79.02 o                         
  -6  11   1       2089.37       2091.64       106.21 o                         
  -5  11   1        713.43        743.11        71.28 o                         
  -4  11   1        368.54        411.39        36.86 o                         
  -3  11   1        149.28        197.87        41.64 o                         
  -2  11   1       2617.35       2629.93        91.66 o                         
  -1  11   1       1420.69       1642.97        78.46 o                         
   0  11   1        300.46        270.49        42.62 o                         
   1  11   1         83.16        158.06        29.36 o                         
   2  11   1       1376.78       1334.59        58.53 o                         
   3  11   1       1032.47       1098.49        55.35 o                         
   4  11   1        831.24        662.01        55.43 o                         
   5  11   1        117.72        125.26        44.05 o                         
   6  11   1        870.10        955.72        92.70 o                         
   7  11   1        313.53        337.64        72.84 o                         
   8  11   1        569.20        591.06        96.77 o                         
   9  11   1          9.34        -65.02       115.95 o                         
  -9  12   1       2067.09       1877.94       197.67 o                         
  -8  12   1       2992.77       3022.69       162.53 o                         
  -7  12   1        762.43        620.38        92.64 o                         
  -6  12   1         15.78        129.69        56.75 o                         
  -5  12   1       4705.68       4546.09       147.04 o                         
  -4  12   1       2798.28       2825.12        84.64 o                         
  -3  12   1        643.45        661.57        61.56 o                         
  -2  12   1       1878.01       2015.28        84.06 o                         
  -1  12   1       7355.31       7069.03       136.33 o                         
   0  12   1        742.35        766.16        62.57 o                         
   1  12   1       1804.17       1774.62        63.80 o                         
   2  12   1        556.39        714.14        49.63 o                         
   3  12   1       4728.44       4564.18       102.85 o                         
   4  12   1         41.00         70.94        34.88 o                         
   5  12   1        747.95        814.32        77.64 o                         
   6  12   1        314.26        446.94        84.80 o                         
   7  12   1       3123.24       2971.57       159.11 o                         
   8  12   1        142.79        126.73        83.74 o                         
   9  12   1         24.40         69.88       186.90 o                         
  -9  13   1        224.10        365.01        99.26 o                         
  -8  13   1       1075.02       1240.98       123.50 o                         
  -7  13   1         73.50        144.80        76.48 o                         
  -6  13   1       1338.31       1355.30        94.38 o                         
  -5  13   1        667.06        777.56        87.66 o                         
  -4  13   1        422.61        469.17        46.54 o                         
  -3  13   1        336.99        343.02        57.37 o                         
  -2  13   1       3522.92       4348.18       124.37 o                         
  -1  13   1       1246.26       1288.62        70.52 o                         
   1  13   1         41.26         39.64        26.98 o                         
   2  13   1       2395.98       2614.71        92.48 o                         
   3  13   1        889.07        876.66        56.18 o                         
   4  13   1        675.54        940.24        75.31 o                         
   5  13   1        128.89        166.89        60.09 o                         
   6  13   1       1705.81       1829.98       121.99 o                         
   7  13   1        775.21        767.77        98.92 o                         
   8  13   1        315.96        216.19       104.38 o                         
   9  13   1         17.95       -127.39       127.39 o                         
  -9  14   1       3164.09       2973.84       252.53 o                         
  -8  14   1       4441.01       4648.85       213.36 o                         
  -7  14   1        832.64        745.20       110.84 o                         
  -6  14   1        111.25        264.87        68.10 o                         
  -5  14   1       8760.43       8691.28       210.75 o                         
  -4  14   1      14523.44      14538.97       241.94 o                         
  -3  14   1       3818.56       3708.84       135.60 o                         
  -2  14   1       3399.37       3510.28       111.59 o                         
  -1  14   1      21097.31      21020.70       280.29 o                         
   0  14   1       5489.31       5632.49       153.45 o                         
   1  14   1        169.82        302.21        64.67 o                         
   2  14   1       3026.92       2970.02       115.56 o                         
   3  14   1      23548.81      23558.79       273.02 o                         
   4  14   1       5671.47       5612.83       150.15 o                         
   5  14   1        233.26        307.58        66.55 o                         
   6  14   1       2067.49       2019.73       128.98 o                         
   7  14   1       4472.06       4759.78       205.83 o                         
   8  14   1        502.77        426.43       112.19 o                         
   9  14   1        239.48       -233.48       270.08 o                         
  -9  15   1        659.05        405.54       195.37 o                         
  -8  15   1       5459.80       5384.77       231.79 o                         
  -7  15   1       3499.88       3446.58       190.94 o                         
  -6  15   1        102.69        167.60        65.01 o                         
  -5  15   1       1232.01       1255.94        98.76 o                         
  -4  15   1       5262.83       5148.75       156.04 o                         
  -3  15   1       1556.76       1531.11        92.26 o                         
  -2  15   1        394.11        445.19        58.19 o                         
  -1  15   1         47.43         85.75        36.14 o                         
   0  15   1        849.56        964.80        69.07 o                         
   1  15   1        264.08        221.97        38.83 o                         
   2  15   1       3952.52       3829.86       136.72 o                         
   3  15   1       1544.03       1595.05        76.78 o                         
   4  15   1        103.54         89.76        51.35 o                         
   5  15   1        168.01        175.17        67.44 o                         
   6  15   1       7702.49       7522.56       225.51 o                         
   7  15   1       3167.46       3067.54       244.01 o                         
   8  15   1        439.30        575.24       126.34 o                         
   9  15   1        947.90        366.62       261.85 o                         
  -9  16   1       1744.30       2400.00       449.05 o                         
  -8  16   1       6943.49       7055.78       267.49 o                         
  -7  16   1       2296.59       2333.61       153.94 o                         
  -6  16   1       4505.74       4133.35       167.88 o                         
  -5  16   1      14420.84      14140.87       301.95 o                         
  -4  16   1      26534.75      26197.61       357.20 o                         
  -3  16   1       2430.16       2509.32       118.53 o                         
  -2  16   1      13192.61      13289.71       259.51 o                         
  -1  16   1      41167.49      40557.45       522.74 o                         
   0  16   1      51299.19      52064.23       543.70 o                         
   1  16   1       5975.09       6012.32       185.17 o                         
   2  16   1      25471.74      24938.95       304.08 o                         
   3  16   1      31923.71      32247.24       381.78 o                         
   4  16   1      16869.76      16489.65       283.51 o                         
   5  16   1       1825.45       1765.72       110.86 o                         
   6  16   1      12965.82      13434.03       306.22 o                         
   7  16   1      11541.44      11374.08       331.06 o                         
   8  16   1       3914.43       4295.26       359.18 o                         
  -8  17   1      10317.73      10092.67       322.55 o                         
  -7  17   1       7510.56       7689.02       263.17 o                         
  -6  17   1       1370.61       1358.36       119.62 o                         
  -5  17   1       4553.80       4524.32       177.22 o                         
  -4  17   1      13599.96      13260.07       245.82 o                         
  -3  17   1       5268.92       5208.14       169.73 o                         
  -2  17   1        377.55        405.61        65.50 o                         
  -1  17   1        202.04        448.49        57.23 o                         
   0  17   1       2779.10       2918.44       121.63 o                         
   1  17   1          0.78        136.44        64.18 o                         
   2  17   1       2657.00       2607.63       121.07 o                         
   3  17   1       5718.77       5781.16       159.14 o                         
   4  17   1        336.09        444.85        72.64 o                         
   5  17   1       2851.61       2845.15       140.39 o                         
   6  17   1       9172.19       9203.09       272.63 o                         
   7  17   1       7772.83       8026.97       284.13 o                         
   8  17   1        920.93       1167.75       203.01 o                         
  -8  18   1       5370.94       5312.41       360.21 o                         
  -7  18   1       3858.23       3848.29       210.02 o                         
  -6  18   1       2219.50       2501.35       153.29 o                         
  -5  18   1      21810.42      21973.20       427.08 o                         
  -4  18   1      20595.16      20875.08       351.04 o                         
  -3  18   1       8684.84       8725.34       219.20 o                         
  -2  18   1       7201.12       7458.40       212.05 o                         
  -1  18   1      59543.68      58540.82       722.27 o                         
   0  18   1      32241.79      32471.56       437.07 o                         
   1  18   1      12941.15      12720.54       245.27 o                         
   2  18   1      14836.30      14810.90       288.62 o                         
   3  18   1      47147.45      46488.38       546.85 o                         
   4  18   1      11370.52      11364.49       245.34 o                         
   5  18   1       5043.09       4979.18       183.46 o                         
   6  18   1       9200.54       9319.68       280.24 o                         
   7  18   1      14562.19      14508.57       462.76 o                         
   8  18   1       2494.74       2215.02       333.55 o                         
  -8  19   1       5598.60       5117.33       405.33 o                         
  -7  19   1       3227.52       2970.11       180.84 o                         
  -6  19   1         14.81          2.37        72.52 o                         
  -5  19   1       1060.13       1107.64       102.27 o                         
  -4  19   1       5035.51       5006.90       176.33 o                         
  -3  19   1       1512.56       1544.86       111.87 o                         
  -2  19   1        298.32        267.03        70.81 o                         
  -1  19   1         22.60        264.60        83.51 o                         
   0  19   1       1385.27       1312.17       120.74 o                         
   1  19   1        162.30        205.12        55.26 o                         
   2  19   1       2148.59       2253.54       120.99 o                         
   3  19   1       2736.75       3229.08       157.78 o                         
   4  19   1         10.43         64.49        62.36 o                         
   5  19   1        465.75        535.92        97.66 o                         
   6  19   1       4929.34       4620.02       207.43 o                         
   7  19   1       3672.28       3488.76       252.22 o                         
   8  19   1         93.30         46.36       163.63 o                         
  -8  20   1       5925.84       5421.79       622.72 o                         
  -7  20   1       1748.36       2100.28       194.80 o                         
  -6  20   1        584.87        610.24        94.43 o                         
  -5  20   1      10157.52       9827.95       248.05 o                         
  -4  20   1      14743.36      14720.38       341.09 o                         
  -3  20   1       1977.10       2068.47       127.08 o                         
  -2  20   1       2127.73       2034.45       125.21 o                         
  -1  20   1      21142.83      21962.62       438.88 o                         
   0  20   1       9860.02      10457.83       298.03 o                         
   1  20   1         72.54        136.63        61.69 o                         
   2  20   1       3873.17       4214.13       174.41 o                         
   3  20   1      21436.21      21596.19       407.04 o                         
   4  20   1       5673.82       5732.70       204.18 o                         
   5  20   1        390.64        499.55       106.54 o                         
   6  20   1       3858.82       4059.03       230.61 o                         
   7  20   1       6671.54       6238.20       324.21 o                         
  -8  21   1       2292.48       2122.44       556.82 o                         
  -7  21   1        646.61        561.09       167.25 o                         
  -6  21   1        581.88        423.76       109.70 o                         
  -5  21   1         27.30         33.32        62.96 o                         
  -4  21   1        956.07        980.88       100.88 o                         
  -3  21   1          6.88        -25.32        72.65 o                         
  -2  21   1       2351.82       2419.16       137.17 o                         
  -1  21   1        377.38        496.93       121.76 o                         
   0  21   1         19.18         28.18        85.98 o                         
   1  21   1          0.34         46.82        68.88 o                         
   2  21   1       3149.84       3145.59       157.66 o                         
   3  21   1        733.19        632.70       102.72 o                         
   4  21   1         57.78        179.41        81.78 o                         
   5  21   1        144.36         38.97       112.75 o                         
   6  21   1       4119.03       4256.29       242.48 o                         
   7  21   1       1386.78        852.15       226.22 o                         
  -7  22   1       1445.25       1150.45       262.58 o                         
  -6  22   1       1435.88       1366.49       143.22 o                         
  -5  22   1       6300.39       6216.42       236.93 o                         
  -4  22   1      13377.40      12954.70       304.83 o                         
  -3  22   1         57.13        175.01        70.79 o                         
  -2  22   1       1493.48       1680.45       121.51 o                         
  -1  22   1       9996.62       9699.95       303.58 o                         
   0  22   1      10371.13      10229.59       329.74 o                         
   1  22   1       1106.30       1164.84       124.11 o                         
   2  22   1       3218.93       3216.46       164.51 o                         
   3  22   1       8705.98       8655.75       291.99 o                         
   4  22   1       3386.32       3551.84       185.44 o                         
   5  22   1        215.50        133.94       135.80 o                         
   6  22   1       3966.24       4248.61       256.92 o                         
   7  22   1       4664.94       3463.69       456.48 o                         
  -7  23   1        533.44        366.32       274.52 o                         
  -6  23   1        389.83        299.71       153.33 o                         
  -5  23   1         26.87         56.14       111.40 o                         
  -4  23   1       1588.09       1591.04       131.90 o                         
  -3  23   1         32.61        131.71        82.00 o                         
  -2  23   1       1049.08       1352.55       160.01 o                         
  -1  23   1        637.71        905.64       160.62 o                         
   0  23   1        424.15        493.65       116.86 o                         
   1  23   1         52.02        208.26       101.01 o                         
   2  23   1       1282.60       1245.15       124.76 o                         
   3  23   1       1818.42       2002.51       151.66 o                         
   4  23   1        171.46        170.42        84.34 o                         
   5  23   1         44.70        161.09       154.06 o                         
   6  23   1       2717.25       3042.19       268.19 o                         
   7  23   1       2012.65       2213.43       416.37 o                         
  -6  24   1       1374.19        940.67       255.95 o                         
  -5  24   1      13893.00      13803.31       437.07 o                         
  -4  24   1      15353.14      14807.09       429.17 o                         
  -3  24   1       5038.01       5389.47       219.00 o                         
  -2  24   1       3452.56       3558.06       189.20 o                         
  -1  24   1      30914.21      30441.36       663.98 o                         
   0  24   1      13536.41      13717.99       397.57 o                         
   1  24   1       2731.07       2508.25       190.83 o                         
   2  24   1       6094.36       6077.03       246.68 o                         
   3  24   1      27743.90      27534.64       527.63 o                         
   4  24   1       6132.54       6286.07       301.44 o                         
   5  24   1       1875.63       1894.29       184.34 o                         
   6  24   1       5169.56       5170.47       479.34 o                         
  -6  25   1        300.90        517.25       336.69 o                         
  -5  25   1       2525.11       2958.34       219.76 o                         
  -4  25   1       5713.68       5845.94       281.13 o                         
  -3  25   1       2157.07       2146.03       189.51 o                         
  -2  25   1         17.47        -66.73        85.51 o                         
  -1  25   1         96.88        569.85       142.65 o                         
   0  25   1        523.23        814.49       131.66 o                         
   1  25   1          9.24        159.25       109.69 o                         
   2  25   1       2510.84       2476.30       174.17 o                         
   3  25   1       3685.00       3750.32       194.45 o                         
   4  25   1        654.39        606.73       149.18 o                         
   5  25   1       1443.70       1708.64       177.28 o                         
   6  25   1       6385.73       6477.83       534.95 o                         
  -5  26   1      17601.17      17506.25       717.03 o                         
  -4  26   1      21009.24      19906.58      1037.06 o                         
  -3  26   1       7059.19       6819.79       347.27 o                         
  -2  26   1       9420.54       8878.45       372.52 o                         
  -1  26   1      43606.31      44150.29       844.74 o                         
   0  26   1      33834.15      33686.21       667.21 o                         
   1  26   1      11141.02      11328.59       447.94 o                         
   2  26   1      17964.96      18282.25       446.36 o                         
   3  26   1      34505.50      34325.61       941.97 o                         
   4  26   1      12453.19      12065.05       406.48 o                         
   5  26   1       4695.96       4988.33       336.39 o                         
  -5  27   1       3509.15       3767.61       551.28 o                         
  -4  27   1       6804.42       5982.10       354.17 o                         
  -3  27   1       2781.66       2789.31       215.20 o                         
  -2  27   1        106.26        320.38       155.83 o                         
  -1  27   1        408.25        807.44       165.04 o                         
   0  27   1        566.30        905.54       153.05 o                         
   1  27   1         42.46        208.22       124.59 o                         
   2  27   1       2059.91       1737.50       166.99 o                         
   3  27   1       2315.38       2585.05       195.69 o                         
   4  27   1        709.55        955.59       199.73 o                         
   5  27   1       1037.48       1579.96       314.45 o                         
  -4  28   1      23513.84      24565.93      1127.96 o                         
  -3  28   1       6686.62       6305.92       336.69 o                         
  -2  28   1      11872.12      11939.87       451.60 o                         
  -1  28   1      29474.30      28125.87       689.45 o                         
   0  28   1      26978.20      27396.13       726.35 o                         
   1  28   1       4783.07       4766.98       276.86 o                         
   2  28   1      17035.16      17188.65       476.32 o                         
   3  28   1      27646.75      27260.07       895.84 o                         
   4  28   1      14389.15      13399.51       813.50 o                         
  -4  29   1       3313.05       2900.83       397.72 o                         
  -3  29   1        272.63        388.77       206.52 o                         
  -2  29   1          3.15        319.17       228.21 o                         
  -1  29   1          6.36        484.81       133.65 o                         
   0  29   1        389.42        600.27       183.48 o                         
   1  29   1         36.48        -36.88       121.98 o                         
   2  29   1        966.08       1001.34       234.60 o                         
   3  29   1       2031.57       2573.67       329.02 o                         
  -3  30   1       3234.46       3736.41       834.73 o                         
  -2  30   1       2561.18       2435.65       267.35 o                         
  -1  30   1      14707.97      14678.96       556.16 o                         
   0  30   1       6628.00       6164.19       407.92 o                         
   1  30   1        586.29        513.62       261.53 o                         
   2  30   1       3794.89       3727.31       629.29 o                         
  -1  31   1         83.24        729.85       295.16 o                         
   0  31   1          3.11         36.16       288.98 o                         
   1  31   1         10.18       -264.88       264.88 o                         
  -9   0   2      17996.17      18404.99       911.70 o                         
  -8   0   2      18390.77      18832.41       595.13 o                         
  -7   0   2       8732.57       8774.83       271.96 o                         
  -6   0   2      33122.54      32554.36       430.77 o                         
  -5   0   2     165288.27     165234.95      1455.30 o                         
  -4   0   2      49300.50      49172.88       560.78 o                         
  -3   0   2      22803.64      22582.03       287.06 o                         
  -2   0   2     156672.53     158482.75       913.56 o                         
   0   0   2      82904.92      82313.17       560.97 o                         
   1   0   2     148446.69     149556.91       780.77 o                         
   2   0   2     301719.12     305833.28      1835.84 o                         
   3   0   2     164639.06     161768.95      1462.91 o                         
   4   0   2       7630.30       7278.71       151.46 o                         
   5   0   2      62401.71      61520.90       716.93 o                         
   6   0   2      88590.70      88327.18      1276.93 o                         
   7   0   2      26980.72      27015.55       534.01 o                         
   8   0   2       4868.27       5282.11       301.92 o                         
   9   0   2      19094.95      19510.24       621.02 o                         
  -9   1   2      26993.47      27020.49       511.02 o                         
  -8   1   2      20732.93      20874.52       369.59 o                         
  -7   1   2       1493.88       1500.63        82.22 o                         
  -6   1   2      11921.89      11527.72       174.70 o                         
  -5   1   2      36106.55      35596.42       295.56 o                         
  -4   1   2       9981.41       9918.36       128.45 o                         
  -3   1   2       1654.41       1716.88        45.22 o                         
  -2   1   2      10359.47      10352.75        90.27 o                         
  -1   1   2       3523.04       3893.23        42.69 o                         
   0   1   2         88.53        238.22        11.70 o                         
   1   1   2        100.33        143.08        13.43 o                         
   2   1   2      10813.69      10758.39       113.22 o                         
   3   1   2      11529.25      11517.02       134.15 o                         
   4   1   2       1345.94       1379.08        55.55 o                         
   5   1   2      12539.64      12271.02       172.32 o                         
   6   1   2      40578.26      40030.32       395.47 o                         
   7   1   2       8640.25       8478.47       202.88 o                         
   8   1   2       2221.56       2362.39       141.19 o                         
   9   1   2      21284.41      21828.22       464.04 o                         
  10   1   2      24048.21      22176.90      1460.39 o                         
  -9   2   2      18269.78      19023.69       465.41 o                         
  -8   2   2      23081.90      24705.25       380.98 o                         
  -7   2   2       2082.16       2185.34        96.33 o                         
  -6   2   2      24172.95      24358.71       290.80 o                         
  -5   2   2      92378.07      91768.29       567.49 o                         
  -4   2   2      45700.14      45871.54       338.59 o                         
  -3   2   2       4559.86       4762.67        72.55 o                         
  -2   2   2     182774.03     185124.61       811.96 o                         
  -1   2   2     207257.19     208220.39       782.40 o                         
   0   2   2      19898.13      20147.78       104.12 o                         
   1   2   2       9975.21       9827.50        77.01 o                         
   2   2   2     231164.05     233719.41      1011.07 o                         
   3   2   2      86863.16      87813.80       480.01 o                         
   4   2   2       8068.70       8005.84       117.58 o                         
   5   2   2      31255.88      30891.71       358.77 o                         
   6   2   2      75930.48      76205.14       850.77 o                         
   7   2   2       9821.18       9676.91       237.71 o                         
   8   2   2       2864.25       2992.38       175.98 o                         
   9   2   2      12531.32      12999.75       357.67 o                         
  10   2   2      10170.29       9625.14       634.22 o                         
 -10   3   2        394.69        308.86       233.25 o                         
  -9   3   2      12845.90      13000.79       386.68 o                         
  -8   3   2       7233.60       7494.61       204.10 o                         
  -7   3   2        251.73        261.10        49.98 o                         
  -6   3   2       2199.83       2203.44        88.76 o                         
  -5   3   2      14438.43      14298.96       183.56 o                         
  -4   3   2        147.86        184.43        23.88 o                         
  -3   3   2       1815.15       1982.41        43.13 o                         
  -2   3   2        104.24        134.05        19.06 o                         
  -1   3   2          6.08        100.67        16.40 o                         
   0   3   2       1085.81       1155.09        22.31 o                         
   1   3   2        915.69        947.50        23.08 o                         
   2   3   2      10078.62       9995.42        92.65 o                         
   3   3   2       8031.74       8005.68        99.65 o                         
   4   3   2         18.68        100.31        23.38 o                         
   5   3   2       5375.91       5389.91       107.34 o                         
   6   3   2      23792.32      23527.38       321.87 o                         
   7   3   2       3838.00       3801.99       145.47 o                         
   8   3   2         55.26         37.58        76.28 o                         
   9   3   2      12579.00      12473.28       307.99 o                         
  10   3   2      12556.09      11611.39       689.74 o                         
 -10   4   2       4174.27       3911.93      1001.07 o                         
  -9   4   2      19361.57      19740.74       473.05 o                         
  -8   4   2      20759.49      21005.37       371.17 o                         
  -7   4   2       1752.94       1848.11        87.98 o                         
  -6   4   2      15248.66      15346.58       209.10 o                         
  -5   4   2      74105.40      74218.45       542.77 o                         
  -4   4   2      21742.05      21730.11       192.95 o                         
  -3   4   2        471.32        659.82        30.34 o                         
  -2   4   2      93316.29      93407.48       518.45 o                         
  -1   4   2     136581.70     137165.48       569.45 o                         
   0   4   2        214.13        519.44        34.60 o                         
   1   4   2        367.15        518.05        28.05 o                         
   2   4   2     110841.83     111902.20       510.09 o                         
   3   4   2      38782.48      38485.15       245.41 o                         
   4   4   2        213.91        404.51        35.82 o                         
   5   4   2      11212.36      10960.60       149.60 o                         
   6   4   2      41211.80      41460.45       446.74 o                         
   7   4   2       3039.76       2817.56       143.98 o                         
   8   4   2        319.26        281.05        89.89 o                         
   9   4   2       7811.30       7949.61       247.83 o                         
  10   4   2       6725.74       6699.77       523.34 o                         
 -10   5   2         45.07        381.07       218.43 o                         
  -9   5   2       8232.75       8402.76       289.90 o                         
  -8   5   2       2041.54       2243.66       124.26 o                         
  -7   5   2       2388.01       2425.95       110.13 o                         
  -6   5   2         24.72         69.20        39.71 o                         
  -5   5   2       5332.77       5321.17       106.85 o                         
  -4   5   2       1382.40       1439.33        44.73 o                         
  -3   5   2       4939.92       5008.71        62.95 o                         
  -2   5   2         56.17         90.92        14.98 o                         
  -1   5   2        528.39        707.73        25.15 o                         
   0   5   2       3300.41       3626.69        50.87 o                         
   1   5   2       2251.63       2336.25        37.56 o                         
   2   5   2       7671.25       7873.97        84.21 o                         
   3   5   2       4573.72       4367.75        73.28 o                         
   4   5   2       1023.40       1071.10        39.60 o                         
   5   5   2       1489.80       1403.75        67.69 o                         
   6   5   2      15492.62      14980.06       238.73 o                         
   7   5   2       1483.49       1476.58       103.78 o                         
   8   5   2        286.45        278.32        68.99 o                         
   9   5   2       7222.85       7282.70       252.61 o                         
  10   5   2       7999.83       7253.64      1421.88 o                         
 -10   6   2       2619.48       2515.79       355.20 o                         
  -9   6   2      18695.79      18732.66       437.79 o                         
  -8   6   2      15187.85      14832.63       300.74 o                         
  -7   6   2       3675.84       3679.87       130.67 o                         
  -6   6   2      11494.14      11709.56       181.40 o                         
  -5   6   2      87124.43      86720.84       589.35 o                         
  -4   6   2       9217.49       8900.09       116.71 o                         
  -3   6   2        459.78        526.33        31.17 o                         
  -2   6   2      38367.18      37575.52       219.35 o                         
  -1   6   2     145477.36     143688.34       656.66 o                         
   0   6   2       1346.43       1666.38        39.42 o                         
   1   6   2       8475.32       8398.17       109.92 o                         
   2   6   2      78911.79      77977.57       415.99 o                         
   3   6   2      47294.13      47426.35       320.08 o                         
   4   6   2       3019.10       3183.06        69.73 o                         
   5   6   2      15535.87      15311.73       221.40 o                         
   6   6   2      33293.39      33712.06       405.03 o                         
   7   6   2       6266.70       6145.38       192.21 o                         
   8   6   2        222.76        286.89        73.67 o                         
   9   6   2       9868.45       9763.11       290.00 o                         
  10   6   2       5315.39       4720.27       601.71 o                         
 -10   7   2       1193.93       1364.98       217.39 o                         
  -9   7   2      13902.57      13821.82       376.97 o                         
  -8   7   2       8736.28       8759.86       258.41 o                         
  -7   7   2        213.41        232.56        57.40 o                         
  -6   7   2       2989.49       3051.10        97.93 o                         
  -5   7   2      12056.59      11791.79       158.59 o                         
  -4   7   2       1028.76       1085.66        44.13 o                         
  -3   7   2        758.63        787.67        31.36 o                         
  -1   7   2         22.12        114.04        26.13 o                         
   0   7   2        231.55        365.91        51.31 o                         
   1   7   2        157.28        175.13        17.54 o                         
   2   7   2       7064.16       7432.41        98.84 o                         
   3   7   2       8917.91       9072.26       108.61 o                         
   4   7   2        513.11        839.08        68.91 o                         
   5   7   2       5761.61       5588.75       127.01 o                         
   6   7   2      23633.09      23969.77       336.93 o                         
   7   7   2       2956.74       2846.54       146.58 o                         
   8   7   2        119.13        193.50        75.12 o                         
   9   7   2      10895.79      10445.34       301.54 o                         
 -10   8   2       2717.47       2658.39       270.04 o                         
  -9   8   2      13503.78      13467.18       353.14 o                         
  -8   8   2      21237.80      21549.38       418.72 o                         
  -7   8   2       2233.77       2312.46       113.86 o                         
  -6   8   2      26063.66      26025.67       316.93 o                         
  -5   8   2      78704.68      78550.69       546.33 o                         
  -4   8   2      49292.99      47982.88       339.37 o                         
  -3   8   2       3875.74       3915.50        72.02 o                         
  -2   8   2     152123.00     150567.73       752.33 o                         
  -1   8   2     156376.23     155087.94       865.17 o                         
   0   8   2      42816.12      42994.26       310.94 o                         
   1   8   2      18704.42      18427.81       159.44 o                         
   2   8   2     210094.77     209282.45      1074.93 o                         
   3   8   2      67952.04      66652.05       444.69 o                         
   4   8   2      10566.11      10357.88       181.01 o                         
   5   8   2      27777.92      27943.98       363.75 o                         
   6   8   2      69825.35      70194.54       679.41 o                         
   7   8   2       9097.66       8987.26       248.89 o                         
   8   8   2       3764.20       3585.31       176.45 o                         
   9   8   2      11445.08      11816.50       367.47 o                         
 -10   9   2       3864.84       3126.34       312.20 o                         
  -9   9   2      21602.75      20777.21       446.71 o                         
  -8   9   2      17097.66      16523.67       369.08 o                         
  -7   9   2       1604.28       1614.06       103.96 o                         
  -6   9   2      12136.11      12174.16       213.20 o                         
  -5   9   2      28606.16      28440.98       322.15 o                         
  -4   9   2       7018.07       6852.38       111.50 o                         
  -3   9   2       2351.70       2431.54        63.46 o                         
  -2   9   2       8948.72       8916.35       126.32 o                         
  -1   9   2       3168.57       3152.52        91.15 o                         
   0   9   2         20.24         64.11        32.89 o                         
   1   9   2        267.18        342.07        27.92 o                         
   2   9   2       6239.02       6024.11       102.46 o                         
   3   9   2       8239.55       8090.71       140.32 o                         
   4   9   2       1366.70       1355.36        72.15 o                         
   5   9   2       7848.51       7365.07       150.81 o                         
   6   9   2      31514.99      30930.74       420.69 o                         
   7   9   2       8137.81       8113.69       240.40 o                         
   8   9   2       2203.45       1923.32       136.29 o                         
   9   9   2      17392.88      17199.48       425.80 o                         
 -10  10   2       1669.84       1181.53       251.51 o                         
  -9  10   2      12438.80      12374.58       347.47 o                         
  -8  10   2      17617.85      17414.66       385.47 o                         
  -7  10   2       4477.11       4701.64       167.91 o                         
  -6  10   2      23667.72      23320.20       335.44 o                         
  -5  10   2      93075.13      92697.66       777.06 o                         
  -4  10   2      44473.69      44303.09       379.62 o                         
  -3  10   2      13024.43      12914.02       153.25 o                         
  -2  10   2     126390.81     124213.24       721.74 o                         
  -1  10   2     194249.14     192976.75      1565.78 o                         
   0  10   2      47399.07      48006.70       398.07 o                         
   1  10   2      51114.55      50996.25       334.39 o                         
   2  10   2     199700.22     197947.67      1144.23 o                         
   3  10   2      93800.77      93235.82       674.12 o                         
   4  10   2      12956.15      12650.62       182.96 o                         
   5  10   2      42134.61      42165.55       591.58 o                         
   6  10   2      71193.31      71546.07       702.55 o                         
   7  10   2      15303.85      14565.64       340.74 o                         
   8  10   2       5469.32       5205.28       212.45 o                         
   9  10   2      14024.25      14570.75       679.06 o                         
  -9  11   2      19074.23      18372.33       427.57 o                         
  -8  11   2      11207.25      11014.00       290.63 o                         
  -7  11   2       2315.63       2391.61       126.68 o                         
  -6  11   2       9410.45       9688.79       214.28 o                         
  -5  11   2      26225.26      25625.92       351.82 o                         
  -4  11   2       3298.43       3284.63        88.78 o                         
  -3  11   2       1694.98       1681.64        61.69 o                         
  -2  11   2       5687.13       5568.24       117.94 o                         
  -1  11   2        979.76       1012.69        64.28 o                         
   0  11   2        428.01        465.40        60.06 o                         
   1  11   2        382.27        481.89        34.76 o                         
   2  11   2       6109.07       6017.35       104.00 o                         
   3  11   2       9642.79       9527.42       170.33 o                         
   4  11   2        537.17        598.50        49.77 o                         
   5  11   2       6969.44       6963.55       199.34 o                         
   6  11   2      26608.15      26712.25       414.63 o                         
   7  11   2      10058.74       9828.08       283.51 o                         
   8  11   2       2166.89       2299.58       158.17 o                         
   9  11   2      15505.74      15213.33      1441.70 o                         
  -9  12   2      15438.94      15523.27       502.71 o                         
  -8  12   2      13923.74      12988.17       320.09 o                         
  -7  12   2       3930.70       3858.83       178.03 o                         
  -6  12   2       7702.36       8050.08       219.34 o                         
  -5  12   2      70005.12      69384.55       658.75 o                         
  -4  12   2      18211.60      18483.88       259.94 o                         
  -3  12   2      14139.06      13785.90       187.13 o                         
  -2  12   2      65608.84      65057.49       505.41 o                         
  -1  12   2     142929.14     142612.81       994.17 o                         
   0  12   2       2005.74       1950.63        99.95 o                         
   1  12   2      17545.85      17481.98       230.05 o                         
   2  12   2      81092.21      79803.84       560.17 o                         
   3  12   2      65900.68      65271.89       662.62 o                         
   4  12   2       1599.98       1780.80        99.58 o                         
   5  12   2      29984.38      30562.60       440.29 o                         
   6  12   2      34940.16      35211.90       502.66 o                         
   7  12   2       7404.62       7249.05       266.41 o                         
   8  12   2       1055.84       1190.68       146.15 o                         
   9  12   2      10647.32       9813.86      1202.81 o                         
  -9  13   2       6704.96       6761.47       330.59 o                         
  -8  13   2       2642.39       2521.43       151.59 o                         
  -7  13   2        593.63        575.82        92.61 o                         
  -6  13   2       1224.86       1304.05       100.56 o                         
  -5  13   2       4470.70       4506.25       161.07 o                         
  -4  13   2        145.67        213.22        50.10 o                         
  -3  13   2       1631.98       1644.71        68.74 o                         
  -2  13   2        426.51        608.94        59.10 o                         
  -1  13   2        621.48        682.12        58.19 o                         
   0  13   2        711.47        743.84        80.72 o                         
   1  13   2        108.62        119.38        27.91 o                         
   2  13   2       2331.77       2266.14        86.38 o                         
   3  13   2       6270.88       6084.33       157.45 o                         
   4  13   2         29.34        145.66        57.06 o                         
   5  13   2       1610.62       1682.12       100.08 o                         
   6  13   2      11261.55      11448.60       281.17 o                         
   7  13   2       2407.92       2188.41       150.22 o                         
   8  13   2         33.84        135.70        95.30 o                         
   9  13   2       5905.62       5985.05       957.25 o                         
  -9  14   2       9601.40       9471.23       418.85 o                         
  -8  14   2      15421.78      14876.22       352.25 o                         
  -7  14   2       1241.98       1416.61       126.02 o                         
  -6  14   2      10991.27      10848.03       263.17 o                         
  -5  14   2      33420.23      32339.42       450.41 o                         
  -4  14   2      14781.64      14393.50       237.85 o                         
  -3  14   2        727.18        804.53        58.69 o                         
  -2  14   2      37393.69      36578.41       364.40 o                         
  -1  14   2      38231.96      38499.12       405.98 o                         
   0  14   2       1814.43       1852.55       107.13 o                         
   1  14   2        145.20        255.84        37.14 o                         
   2  14   2      55184.52      54757.40       550.62 o                         
   3  14   2       9617.94       9169.81       164.49 o                         
   4  14   2         80.32        184.98        59.92 o                         
   5  14   2       4027.06       4215.40       152.07 o                         
   6  14   2      22371.82      22041.60       403.22 o                         
   7  14   2        922.74        756.25       105.87 o                         
   8  14   2        611.11        525.65       116.83 o                         
  -9  15   2       4592.25       3610.31       450.64 o                         
  -8  15   2       1246.20       1319.72       144.98 o                         
  -7  15   2       1820.17       1874.05       136.32 o                         
  -6  15   2         82.22         73.82        67.80 o                         
  -5  15   2       1367.13       1307.72        96.58 o                         
  -4  15   2       1311.71       1381.13        82.39 o                         
  -3  15   2       1529.71       1449.58        82.94 o                         
  -2  15   2          4.33         78.24        40.15 o                         
  -1  15   2       1127.46       1189.84        69.03 o                         
   0  15   2       3773.15       3852.40       152.24 o                         
   1  15   2         61.37        113.37        41.34 o                         
   2  15   2       3882.27       3750.16       101.55 o                         
   3  15   2       4248.40       4270.95       132.59 o                         
   4  15   2         88.02        134.63        67.39 o                         
   5  15   2        345.73        349.47        76.39 o                         
   6  15   2       9040.05       8919.55       259.68 o                         
   7  15   2        828.31        920.93       187.58 o                         
   8  15   2        109.16        109.61       102.31 o                         
  -9  16   2       7437.92       6606.88       825.68 o                         
  -8  16   2      10774.67      10983.35       362.43 o                         
  -7  16   2       2003.53       2054.64       142.21 o                         
  -6  16   2       8699.79       8562.35       257.48 o                         
  -5  16   2      36066.08      36063.72       500.75 o                         
  -4  16   2       9963.05      10002.53       208.04 o                         
  -3  16   2        226.73        457.36        71.12 o                         
  -2  16   2      21654.77      22111.37       270.65 o                         
  -1  16   2      41905.93      41566.00       552.02 o                         
   0  16   2       2376.46       2759.65       150.19 o                         
   1  16   2       3263.38       3294.13       106.60 o                         
   2  16   2      45897.58      46091.39       479.32 o                         
   3  16   2      12708.73      12777.50       253.22 o                         
   4  16   2        193.26        252.72        68.04 o                         
   5  16   2       6583.61       6473.69       239.25 o                         
   6  16   2      20157.64      20130.72       428.98 o                         
   7  16   2       2379.43       2555.52       190.95 o                         
   8  16   2        927.64        909.74       222.56 o                         
  -8  17   2       3330.17       3237.54       210.56 o                         
  -7  17   2         43.14        110.34       107.11 o                         
  -6  17   2       2706.41       2484.30       146.02 o                         
  -5  17   2       6438.43       6407.84       296.14 o                         
  -4  17   2         30.26        108.05        49.09 o                         
  -3  17   2         39.11         63.82        53.97 o                         
  -2  17   2       1979.79       1999.45        83.60 o                         
  -1  17   2          6.69        442.10        94.22 o                         
   0  17   2        499.10        446.74        77.82 o                         
   1  17   2        242.41        407.88        80.01 o                         
   2  17   2       1450.90       1570.50       101.90 o                         
   3  17   2       5181.35       5168.44       168.53 o                         
   4  17   2        354.26        302.18        76.02 o                         
   5  17   2       1222.92       1395.88       149.39 o                         
   6  17   2      10611.74      10319.02       372.61 o                         
   7  17   2       2855.28       2905.14       213.31 o                         
   8  17   2        238.42        536.70       228.93 o                         
  -8  18   2       9947.52      10350.47       511.13 o                         
  -7  18   2       3128.67       3055.48       213.05 o                         
  -6  18   2       5532.11       5844.98       270.17 o                         
  -5  18   2      42285.57      41605.41       533.96 o                         
  -4  18   2      18674.12      18732.94       320.23 o                         
  -3  18   2      13772.45      13538.57       223.61 o                         
  -2  18   2      47899.93      48851.13       610.01 o                         
  -1  18   2      86941.27      87707.69      1134.05 o                         
   0  18   2       8660.91       8965.40       248.27 o                         
   1  18   2      20042.11      19884.02       407.57 o                         
   2  18   2      61553.47      61769.59       711.37 o                         
   3  18   2      45906.04      45559.20       725.43 o                         
   4  18   2       5675.95       5609.02       185.07 o                         
   5  18   2      26920.75      26785.02       582.72 o                         
   6  18   2      26537.58      26424.62       601.21 o                         
   7  18   2       5662.19       5600.23       287.91 o                         
  -8  19   2       7213.18       7714.66       504.22 o                         
  -7  19   2       2220.37       1975.43       218.46 o                         
  -6  19   2      10997.15      11728.58       384.12 o                         
  -5  19   2      13541.76      13556.74       343.34 o                         
  -4  19   2       2640.54       2626.25       126.28 o                         
  -3  19   2       1951.97       1938.99       142.00 o                         
  -2  19   2       7764.92       7618.50       238.38 o                         
  -1  19   2        213.16        469.30        92.51 o                         
   0  19   2         21.12         77.27        72.51 o                         
   1  19   2         86.94        166.20        83.09 o                         
   2  19   2        954.96       1095.71        97.84 o                         
   3  19   2       7453.70       7685.21       279.07 o                         
   4  19   2        613.88        538.12        84.86 o                         
   5  19   2       2995.87       3141.40       228.79 o                         
   6  19   2      13411.38      13630.55       436.32 o                         
   7  19   2       8739.72       8090.16       350.77 o                         
  -8  20   2      10496.96       9309.08       984.84 o                         
  -7  20   2       2260.90       2311.44       196.84 o                         
  -6  20   2       9159.93       9631.67       333.21 o                         
  -5  20   2      30159.39      29765.07       555.56 o                         
  -4  20   2      23031.11      23195.12       375.16 o                         
  -3  20   2       5579.92       6112.83       197.20 o                         
  -2  20   2      49022.53      50515.71       595.56 o                         
  -1  20   2      58239.20      59926.62       751.34 o                         
   0  20   2      20571.72      21288.49       411.24 o                         
   1  20   2      16669.81      16660.72       356.87 o                         
   2  20   2      73472.10      74975.86      1127.77 o                         
   3  20   2      31432.72      32070.96       589.48 o                         
   4  20   2       9664.88       9613.74       349.91 o                         
   5  20   2      19930.19      19728.31       518.52 o                         
   6  20   2      30190.68      30658.34       840.32 o                         
   7  20   2       5344.73       5358.91       388.45 o                         
  -7  21   2        823.94        770.27       176.03 o                         
  -6  21   2       4848.59       4869.82       247.05 o                         
  -5  21   2       7559.27       7635.90       282.41 o                         
  -4  21   2        232.13        351.35       105.31 o                         
  -3  21   2       1369.94       1299.88       100.35 o                         
  -2  21   2       3306.41       3494.16       156.84 o                         
  -1  21   2         59.30        324.11       120.08 o                         
   0  21   2        854.00        929.92       109.95 o                         
   1  21   2        323.37        291.98        77.47 o                         
   2  21   2       1126.78       1458.48       128.16 o                         
   3  21   2       4588.57       4370.91       188.27 o                         
   4  21   2        673.84        336.47       112.76 o                         
   5  21   2       1002.07       1200.90       149.42 o                         
   6  21   2       9682.53       9842.69       387.01 o                         
   7  21   2       5171.22       5367.34       398.89 o                         
  -7  22   2       2321.03       2171.26       306.98 o                         
  -6  22   2       4355.48       4671.36       247.92 o                         
  -5  22   2      22120.28      21834.00       488.40 o                         
  -4  22   2      10248.09      10061.16       392.15 o                         
  -3  22   2       2443.16       2222.25       151.62 o                         
  -2  22   2      18809.37      20267.19       388.24 o                         
  -1  22   2      32413.12      33844.22       560.72 o                         
   0  22   2       4117.94       4184.25       191.17 o                         
   1  22   2       6243.80       6215.96       225.28 o                         
   2  22   2      28845.93      27743.07       481.93 o                         
   3  22   2      12838.84      13156.79       338.98 o                         
   4  22   2        971.33        827.83       127.73 o                         
   5  22   2       9029.42       8950.04       362.45 o                         
   6  22   2      12304.43      11339.13       423.28 o                         
  -7  23   2        402.39        287.65       231.69 o                         
  -6  23   2        421.00        364.98       111.53 o                         
  -5  23   2        462.63        320.64       118.97 o                         
  -4  23   2       1139.89       1151.79       127.36 o                         
  -3  23   2        296.71        331.66       156.98 o                         
  -2  23   2        273.28        260.77        94.47 o                         
  -1  23   2       1206.38       1576.94       149.78 o                         
   0  23   2       1593.80       1542.81       128.92 o                         
   1  23   2        221.24        468.83       104.43 o                         
   2  23   2        408.95        706.32       104.99 o                         
   3  23   2       3880.90       3652.48       199.33 o                         
   4  23   2        327.25        314.83        99.60 o                         
   5  23   2         44.37        326.64       118.29 o                         
   6  23   2       3333.91       3252.05       320.95 o                         
  -6  24   2       1540.76       1909.62       259.39 o                         
  -5  24   2      10736.82      10622.18       416.65 o                         
  -4  24   2       2713.97       2885.34       226.23 o                         
  -3  24   2         56.22        121.02       138.93 o                         
  -2  24   2       3460.11       3399.71       236.65 o                         
  -1  24   2       9629.66      10176.84       353.79 o                         
   0  24   2         66.42        214.97       106.77 o                         
   1  24   2        274.07        579.49       131.34 o                         
   2  24   2       7309.56       6960.21       262.15 o                         
   3  24   2       2047.88       2251.53       220.32 o                         
   4  24   2        482.04        375.45       116.54 o                         
   5  24   2       2306.18       2543.07       216.76 o                         
   6  24   2       3992.26       4012.01       352.67 o                         
  -6  25   2        351.30        522.12       273.74 o                         
  -5  25   2         23.23        -13.80       123.63 o                         
  -4  25   2       1312.99       1625.77       193.61 o                         
  -3  25   2        511.51        814.78       154.46 o                         
  -2  25   2        414.24        436.77       142.02 o                         
  -1  25   2       1848.37       2154.67       182.69 o                         
   0  25   2       1860.00       1974.64       171.47 o                         
   1  25   2          7.90        -56.70       102.95 o                         
   2  25   2        231.91        346.80        98.46 o                         
   3  25   2       3137.37       3155.69       215.39 o                         
   4  25   2         18.80        -20.85       102.31 o                         
   5  25   2         39.37        146.66       139.63 o                         
   6  25   2       1746.85        912.51       321.27 o                         
  -5  26   2       8018.95       7807.02       553.37 o                         
  -4  26   2       6073.37       5677.63       339.95 o                         
  -3  26   2        191.63        301.58       129.98 o                         
  -2  26   2       8291.92       8081.41       395.55 o                         
  -1  26   2       9328.17       9302.38       352.73 o                         
   0  26   2       1845.90       2100.87       179.54 o                         
   1  26   2        921.78       1283.79       167.46 o                         
   2  26   2      12740.56      13446.78       419.05 o                         
   3  26   2       2602.29       2775.20       228.01 o                         
   4  26   2        336.96        396.91       132.13 o                         
   5  26   2       3001.50       3446.03       501.12 o                         
  -5  27   2       2367.01       2762.55       379.34 o                         
  -4  27   2        134.45         -8.99       130.63 o                         
  -3  27   2        552.70        453.19       144.36 o                         
  -2  27   2       1574.84       1566.10       193.61 o                         
  -1  27   2         31.34         62.67       129.26 o                         
   0  27   2        792.14        790.83       139.64 o                         
   1  27   2        684.35        424.78       118.57 o                         
   2  27   2         97.56        407.75       117.10 o                         
   3  27   2       2424.48       2382.35       219.82 o                         
   4  27   2        192.54         45.76       114.16 o                         
  -4  28   2       6768.07       6332.52       557.26 o                         
  -3  28   2       5467.91       5629.20       447.80 o                         
  -2  28   2      12425.19      11810.57       448.60 o                         
  -1  28   2      20671.79      20249.10       582.45 o                         
   0  28   2       3584.62       3444.91       328.30 o                         
   1  28   2       6658.75       6576.43       359.04 o                         
   2  28   2      16085.21      15631.50       510.40 o                         
   3  28   2      12261.74      12310.45       548.31 o                         
   4  28   2       3858.91       3099.42       757.05 o                         
  -3  29   2       1798.44       2403.73       314.64 o                         
  -2  29   2       3895.05       4075.68       300.81 o                         
  -1  29   2          1.64        248.44       198.51 o                         
   0  29   2        173.97        236.54       133.86 o                         
   1  29   2        602.86        648.55       145.08 o                         
   2  29   2         29.90        192.58       137.99 o                         
   3  29   2       3611.94       3464.20       594.05 o                         
  -2  30   2       8253.77       6820.54       631.90 o                         
  -1  30   2      15932.17      15116.26       721.28 o                         
   0  30   2       7372.74       6128.88       791.00 o                         
   1  30   2       9690.62      10372.21       719.15 o                         
   2  30   2      16439.88      16388.73       964.72 o                         
  -1  31   2        200.99        585.28       320.71 o                         
   0  31   2        406.77       1238.49       415.15 o                         
   1  31   2        466.46        184.53       261.33 o                         
 -10   1   3        158.83        127.00       316.54 o                         
  -9   1   3        128.34        243.46       120.94 o                         
  -8   1   3        646.57        643.35        79.54 o                         
  -7   1   3       1330.22       1350.01        83.83 o                         
  -6   1   3       2060.33       2136.93        78.35 o                         
  -5   1   3       2056.40       2089.44        66.28 o                         
  -4   1   3       2873.02       2821.63        68.90 o                         
  -3   1   3       1826.19       1903.41        60.33 o                         
  -2   1   3       1805.94       1895.07        57.92 o                         
  -1   1   3        850.14        857.60        25.74 o                         
   0   1   3       2258.34       2408.12        34.07 o                         
   1   1   3        813.93        886.49        23.38 o                         
   2   1   3        551.90        550.82        30.52 o                         
   3   1   3          5.87         16.10        25.24 o                         
   4   1   3         57.05         41.08        24.44 o                         
   5   1   3         45.33        127.19        34.32 o                         
   6   1   3         42.80         42.16        55.29 o                         
   7   1   3        320.40        262.56        68.98 o                         
   8   1   3         94.53        275.90        83.40 o                         
   9   1   3        112.83         86.43       114.37 o                         
 -10   2   3        952.49        201.14       310.93 o                         
  -9   2   3         27.47        -47.85       135.07 o                         
  -8   2   3        691.35        599.04        90.41 o                         
  -7   2   3          2.63         -0.99        54.03 o                         
  -6   2   3       3944.97       3879.36       108.09 o                         
  -5   2   3         96.07        139.43        27.25 o                         
  -4   2   3        905.77        902.53        49.09 o                         
  -3   2   3       7580.06       7706.25       101.97 o                         
  -2   2   3          1.95         68.62        26.70 o                         
  -1   2   3      17190.14      17576.91       145.83 o                         
   0   2   3         66.84        191.61        14.40 o                         
   1   2   3       6214.86       6024.15        65.95 o                         
   2   2   3        240.42        367.94        30.05 o                         
   3   2   3      15033.74      14519.08       192.21 o                         
   4   2   3       2125.32       2123.08        59.90 o                         
   5   2   3       6987.66       7017.57       118.03 o                         
   6   2   3        286.95        346.87        53.83 o                         
   7   2   3       2585.46       2513.35       129.66 o                         
   8   2   3         99.21        247.53        79.19 o                         
   9   2   3        518.82        520.87       103.41 o                         
 -10   3   3        230.06         40.50       300.49 o                         
  -9   3   3         90.41        367.65       129.84 o                         
  -8   3   3       1238.03       1181.22       107.49 o                         
  -7   3   3       2167.78       2196.64       108.09 o                         
  -6   3   3       2480.58       2493.92        84.58 o                         
  -5   3   3       2371.86       2362.33        71.50 o                         
  -4   3   3       5834.83       5812.62       112.74 o                         
  -3   3   3       8467.23       8489.97       108.31 o                         
  -2   3   3       7976.80       8321.87       104.99 o                         
  -1   3   3       6374.53       6646.08        71.86 o                         
   0   3   3       5094.39       5252.76        51.71 o                         
   1   3   3       5259.09       5200.58        67.36 o                         
   2   3   3       1087.58       1173.77        41.45 o                         
   3   3   3        657.02        670.34        38.62 o                         
   4   3   3        603.73        694.54        59.73 o                         
   5   3   3        940.81        852.55        50.51 o                         
   6   3   3         34.24         52.01        54.41 o                         
   7   3   3        220.91        210.17        85.17 o                         
   8   3   3        172.77        273.40        83.47 o                         
   9   3   3          1.68        -59.38        82.00 o                         
 -10   4   3        302.69        403.83       214.29 o                         
  -9   4   3       1846.96       1933.94       177.27 o                         
  -8   4   3          8.57         37.86        73.35 o                         
  -7   4   3       1901.50       1971.44       103.06 o                         
  -6   4   3        100.95        109.55        36.48 o                         
  -5   4   3       2468.47       2344.96        76.92 o                         
  -4   4   3       3636.20       3554.77        84.10 o                         
  -3   4   3       7705.73       8231.27       127.19 o                         
  -2   4   3        608.63        694.64        38.82 o                         
  -1   4   3       6796.28       7047.47        77.93 o                         
   0   4   3      17580.48      18378.61       129.47 o                         
   1   4   3       3245.43       3297.54        52.29 o                         
   2   4   3       4970.19       5008.65        68.65 o                         
   3   4   3        777.81        795.19        30.07 o                         
   4   4   3       3922.25       3778.47        81.50 o                         
   5   4   3       1948.24       2189.32        93.29 o                         
   6   4   3        681.02        626.04        72.74 o                         
   7   4   3          1.23         90.73        67.72 o                         
   8   4   3        786.81        858.64        91.11 o                         
   9   4   3        203.80        199.35        81.99 o                         
 -10   5   3        198.82        -40.87       216.87 o                         
  -9   5   3        401.96        327.52        98.44 o                         
  -8   5   3         88.24         74.15        74.99 o                         
  -7   5   3          1.45         41.79        55.36 o                         
  -6   5   3        855.63        962.32        67.98 o                         
  -5   5   3        945.52        973.62        61.93 o                         
  -4   5   3         67.46        124.65        27.55 o                         
  -3   5   3         60.23         94.65        26.55 o                         
  -2   5   3        816.37        816.39        32.64 o                         
  -1   5   3        570.60        634.71        27.25 o                         
   0   5   3          0.57         95.68        16.62 o                         
   1   5   3        570.23        640.01        30.78 o                         
   2   5   3          3.30         48.74        20.17 o                         
   3   5   3         59.53         88.67        19.54 o                         
   4   5   3         81.26         50.28        18.92 o                         
   5   5   3        724.46        722.47        64.08 o                         
   6   5   3         51.45         44.00        59.69 o                         
   7   5   3         33.17         27.67        62.95 o                         
   8   5   3        701.35        483.63        79.98 o                         
   9   5   3        853.59        781.38       113.93 o                         
 -10   6   3        223.42        435.49       275.70 o                         
  -9   6   3         63.47        284.20        98.82 o                         
  -8   6   3        103.72         73.88        72.49 o                         
  -7   6   3        118.53        291.67        69.50 o                         
  -6   6   3       4250.77       4208.18       130.92 o                         
  -5   6   3        974.48        983.81        54.34 o                         
  -4   6   3       2471.74       2387.16        71.87 o                         
  -3   6   3       3616.50       3616.22        85.58 o                         
  -2   6   3      26250.69      26140.86       308.95 o                         
  -1   6   3       3497.11       3542.97        64.99 o                         
   0   6   3       9984.86      10230.18       106.72 o                         
   1   6   3       9267.16       9156.88       108.57 o                         
   2   6   3      25256.23      25435.69       213.93 o                         
   3   6   3       3232.82       3249.50        71.33 o                         
   4   6   3       6295.58       6244.89       111.52 o                         
   5   6   3       6725.39       6970.73       168.03 o                         
   6   6   3       6967.33       6975.30       203.30 o                         
   7   6   3        891.25        968.80        86.95 o                         
   8   6   3       1376.05       1177.90       121.02 o                         
   9   6   3       1416.98       1487.44       184.07 o                         
 -10   7   3       2049.01       2072.77       466.75 o                         
  -9   7   3       3630.63       3676.64       203.04 o                         
  -8   7   3       3031.13       3119.09       153.80 o                         
  -7   7   3       2048.75       2107.79       120.54 o                         
  -6   7   3       8073.11       7918.17       171.00 o                         
  -5   7   3      10065.38       9827.24       200.34 o                         
  -4   7   3       5368.19       5275.27       115.20 o                         
  -3   7   3       4953.98       4853.58        83.00 o                         
  -2   7   3       9967.82       9899.03       117.32 o                         
  -1   7   3      10480.24      10480.96       134.14 o                         
   0   7   3        686.05        798.43        33.86 o                         
   1   7   3        167.73        171.01        23.99 o                         
   2   7   3          5.65         48.42        18.50 o                         
   3   7   3       1103.33       1103.34        47.70 o                         
   4   7   3        787.19        810.94        45.63 o                         
   5   7   3       1210.79       1227.67        80.70 o                         
   6   7   3       1436.50       1473.92       102.69 o                         
   7   7   3        301.49        116.01        70.60 o                         
   8   7   3       3854.81       3905.12       194.16 o                         
   9   7   3       2635.08       2367.49       231.88 o                         
 -10   8   3        462.07        648.23       333.66 o                         
  -9   8   3         41.85         80.36        85.97 o                         
  -8   8   3        194.14        237.04        71.79 o                         
  -7   8   3         36.87         33.22        66.17 o                         
  -6   8   3       6704.18       6675.74       194.88 o                         
  -5   8   3        663.32        691.27        57.38 o                         
  -4   8   3       3371.76       3340.32        82.04 o                         
  -3   8   3       2066.18       1906.04        48.95 o                         
  -2   8   3      36278.80      35854.79       258.35 o                         
  -1   8   3       2849.22       2843.74        71.17 o                         
   0   8   3      15473.26      15035.15       142.28 o                         
   1   8   3       9849.97       9774.49       119.23 o                         
   2   8   3      41861.89      40876.32       393.52 o                         
   3   8   3       3713.18       3566.20        78.08 o                         
   4   8   3      12033.68      11929.66       152.27 o                         
   5   8   3       9515.17       9562.04       176.88 o                         
   6   8   3      13263.73      13651.67       288.29 o                         
   7   8   3       1172.67       1174.35       111.14 o                         
   8   8   3       2861.09       2815.97       168.81 o                         
   9   8   3       2160.61       2280.83       320.73 o                         
  -9   9   3       3687.42       4013.84       200.13 o                         
  -8   9   3        758.38        742.26        91.19 o                         
  -7   9   3        450.99        508.31        77.67 o                         
  -6   9   3       2562.67       2703.76       130.58 o                         
  -5   9   3       5581.73       5383.96       135.49 o                         
  -4   9   3        751.59        805.68        53.52 o                         
  -3   9   3        220.58        183.61        25.60 o                         
  -2   9   3       1903.00       1933.39        46.48 o                         
  -1   9   3       2482.13       2405.48        66.13 o                         
   0   9   3        642.59        753.59        30.85 o                         
   1   9   3         67.52         84.02        17.10 o                         
   2   9   3        781.39        837.35        45.48 o                         
   3   9   3         49.99         68.19        28.10 o                         
   4   9   3        689.21        759.35        57.96 o                         
   5   9   3       4949.85       5105.98       137.34 o                         
   6   9   3        229.08        288.74        67.98 o                         
   7   9   3         68.11        108.68        78.63 o                         
   8   9   3        893.25        945.40       130.46 o                         
   9   9   3       2645.70       2505.08       242.59 o                         
  -9  10   3       2430.21       2543.24       181.64 o                         
  -8  10   3         31.51         62.48        77.43 o                         
  -7  10   3       4758.13       4764.71       199.01 o                         
  -6  10   3       2968.44       2777.81       123.15 o                         
  -5  10   3      12129.27      12010.39       214.82 o                         
  -4  10   3       1105.97       1133.53        56.40 o                         
  -3  10   3      15461.25      15413.10       170.44 o                         
  -2  10   3       1773.02       1793.21        50.36 o                         
  -1  10   3      13875.62      13934.59       171.23 o                         
   0  10   3       3575.07       3676.86        68.71 o                         
   1  10   3      28874.70      28692.50       330.97 o                         
   2  10   3       2177.45       2322.05        82.88 o                         
   3  10   3       4581.76       4507.40       112.45 o                         
   4  10   3       1471.93       1461.64        97.13 o                         
   5  10   3       9482.58       9433.03       223.26 o                         
   6  10   3        610.05        656.79        93.69 o                         
   7  10   3        716.50        709.01        95.44 o                         
   8  10   3         14.10        114.12        90.66 o                         
   9  10   3       1968.20       2457.50       284.41 o                         
  -9  11   3        839.34       1011.65       142.26 o                         
  -8  11   3        184.62        273.94        95.65 o                         
  -7  11   3       1520.54       1739.95       129.12 o                         
  -6  11   3        131.82        136.36        76.45 o                         
  -5  11   3         15.06          4.31        46.51 o                         
  -4  11   3       2943.91       2947.87        89.98 o                         
  -3  11   3       4508.80       4337.53        95.22 o                         
  -2  11   3        578.89        674.07        41.94 o                         
  -1  11   3        367.28        361.65        36.50 o                         
   0  11   3       3580.09       3564.84        87.88 o                         
   1  11   3       7109.92       7000.92       109.33 o                         
   2  11   3        815.52        803.57        48.27 o                         
   3  11   3         45.47         99.60        38.68 o                         
   4  11   3       1029.05       1083.77        87.20 o                         
   5  11   3       3367.40       3364.93       146.58 o                         
   6  11   3         39.98        232.17       108.97 o                         
   7  11   3         58.22         -0.01        88.15 o                         
   8  11   3        579.99        618.36       111.46 o                         
   9  11   3       1485.10       1162.51       324.53 o                         
  -9  12   3       2212.99       2420.88       207.92 o                         
  -8  12   3       1440.32       1593.10       146.64 o                         
  -7  12   3       1391.82       1383.78       110.13 o                         
  -6  12   3      10979.49      10596.63       242.11 o                         
  -5  12   3       1701.97       1615.41        83.63 o                         
  -4  12   3        399.92        437.94        48.41 o                         
  -3  12   3        301.90        374.18        32.80 o                         
  -2  12   3      12068.81      11799.04       171.37 o                         
  -1  12   3        710.58        801.72        56.57 o                         
   0  12   3        293.25        302.89        36.37 o                         
   1  12   3        345.55        400.57        36.12 o                         
   2  12   3       6550.59       6329.39       114.51 o                         
   3  12   3       3366.82       3329.95       108.12 o                         
   4  12   3        522.18        553.21        57.66 o                         
   5  12   3        286.97        393.71        73.30 o                         
   6  12   3       1202.28       1382.00       126.91 o                         
   7  12   3        701.67        885.69       132.41 o                         
   8  12   3          7.94        -22.03       110.27 o                         
  -9  13   3        424.52        416.07       155.68 o                         
  -8  13   3        153.57        101.11        96.10 o                         
  -7  13   3       1869.50       1844.72       164.51 o                         
  -6  13   3          9.91         -2.44        69.85 o                         
  -5  13   3          2.20         12.85        70.87 o                         
  -4  13   3       3178.62       3113.99       127.20 o                         
  -3  13   3       6289.97       6062.64       113.60 o                         
  -2  13   3       1482.36       1474.58        66.34 o                         
  -1  13   3        395.68        409.01        44.28 o                         
   0  13   3       6019.16       5842.49       137.35 o                         
   1  13   3       6426.62       6225.00       125.33 o                         
   2  13   3       2723.17       2851.93        81.64 o                         
   3  13   3         26.36         27.68        50.26 o                         
   4  13   3       2704.01       2594.65       117.89 o                         
   5  13   3       2660.19       2692.07       140.19 o                         
   6  13   3        646.32        841.01       128.09 o                         
   7  13   3        141.04         34.79       102.25 o                         
   8  13   3       1915.92       2054.13       191.97 o                         
  -9  14   3       2858.98       2767.22       272.06 o                         
  -8  14   3       2196.35       2088.75       166.16 o                         
  -7  14   3       1438.20       1519.13       125.80 o                         
  -6  14   3      10915.76      11030.77       276.93 o                         
  -5  14   3       1747.85       1965.00       123.88 o                         
  -4  14   3       2264.72       2293.95        98.24 o                         
  -3  14   3       6055.84       6203.44       146.07 o                         
  -2  14   3      40011.43      39182.89       368.24 o                         
  -1  14   3       1788.83       1813.62        92.63 o                         
   0  14   3       1005.28       1091.57        78.26 o                         
   1  14   3       2775.79       2600.23        85.25 o                         
   2  14   3      17428.75      17264.91       222.54 o                         
   3  14   3         35.18        134.00        45.69 o                         
   4  14   3       2088.46       1987.03       120.38 o                         
   5  14   3       5476.15       5499.11       198.56 o                         
   6  14   3       5437.90       5757.36       268.08 o                         
   7  14   3        114.03         90.21       104.84 o                         
   8  14   3        251.43        510.17       150.05 o                         
  -8  15   3        710.36        768.13       134.73 o                         
  -7  15   3        102.76        161.38        96.86 o                         
  -6  15   3       3494.15       3312.68       201.36 o                         
  -5  15   3       5200.29       4948.86       187.31 o                         
  -4  15   3        261.34        280.97        50.94 o                         
  -3  15   3         15.24         53.27        42.77 o                         
  -2  15   3       1890.23       1863.26        78.75 o                         
  -1  15   3       1603.49       1674.44        91.00 o                         
   0  15   3         41.67        210.74        60.93 o                         
   1  15   3       1866.62       1798.64        87.67 o                         
   2  15   3         11.65        159.51        53.59 o                         
   3  15   3         14.47         25.30        48.44 o                         
   4  15   3       1326.56       1221.30       102.51 o                         
   5  15   3       6023.93       5817.19       238.14 o                         
   6  15   3        808.85        775.11       214.72 o                         
   7  15   3        266.94        285.06       162.47 o                         
   8  15   3       3163.45       3281.34       386.30 o                         
  -8  16   3         39.89        117.15       112.69 o                         
  -7  16   3       4492.94       4578.55       232.63 o                         
  -6  16   3       7751.13       8161.01       305.06 o                         
  -5  16   3      15586.93      15768.88       341.20 o                         
  -4  16   3        137.27        200.42        55.96 o                         
  -3  16   3      21231.77      21156.54       278.00 o                         
  -2  16   3      17467.36      17981.90       244.19 o                         
  -1  16   3      25071.54      25155.27       375.18 o                         
   0  16   3       1493.39       1520.27       102.63 o                         
   1  16   3      54446.94      53268.56       587.72 o                         
   2  16   3      26678.90      26417.76       454.90 o                         
   3  16   3      16951.76      17238.84       285.53 o                         
   4  16   3       2095.48       2363.48       156.12 o                         
   5  16   3      26423.21      27016.03       579.80 o                         
   6  16   3       9160.75       9237.86       352.18 o                         
   7  16   3       4638.76       4641.05       304.16 o                         
   8  16   3       1976.09       1062.42       309.11 o                         
  -8  17   3       3399.01       3677.37       254.72 o                         
  -7  17   3       1842.24       1716.61       153.13 o                         
  -6  17   3       7897.46       7649.88       347.52 o                         
  -5  17   3      11655.65      11487.48       379.64 o                         
  -4  17   3       3120.94       2913.80       124.60 o                         
  -3  17   3       2102.38       1997.40        90.25 o                         
  -2  17   3       7176.11       7178.19       172.09 o                         
  -1  17   3       6169.82       6301.41       216.66 o                         
   0  17   3        306.14        206.60        65.10 o                         
   1  17   3        471.94        707.18        92.36 o                         
   2  17   3         29.96        200.31        63.58 o                         
   3  17   3        117.37        223.15        63.76 o                         
   4  17   3       1832.25       2310.33       170.17 o                         
   5  17   3       7659.63       7348.62       324.70 o                         
   6  17   3       1792.50       2131.87       191.53 o                         
   7  17   3        652.21        694.08       126.84 o                         
   8  17   3       4566.19       3992.89       559.37 o                         
  -8  18   3        709.14        336.88       147.00 o                         
  -7  18   3       1682.50       1838.22       184.41 o                         
  -6  18   3      15674.07      16527.83       612.99 o                         
  -5  18   3       7342.68       7613.25       289.11 o                         
  -4  18   3       4357.72       4365.51       159.65 o                         
  -3  18   3       9466.35       9412.40       199.91 o                         
  -2  18   3      42319.61      42929.11       537.91 o                         
  -1  18   3       9400.61       9476.82       268.74 o                         
   0  18   3      11011.57      11003.23       282.06 o                         
   1  18   3      27272.61      26788.20       448.45 o                         
   2  18   3      48384.64      49207.90       595.10 o                         
   3  18   3       5885.25       6584.42       203.37 o                         
   4  18   3       8604.21       8607.33       324.11 o                         
   5  18   3      16923.40      17276.72       477.70 o                         
   6  18   3      15988.80      15884.75       474.64 o                         
   7  18   3       1999.73       1690.03       175.90 o                         
   8  18   3       3552.56       2705.98       459.94 o                         
  -7  19   3        137.34        211.40       131.47 o                         
  -6  19   3       3400.03       3926.77       253.21 o                         
  -5  19   3       5154.62       5014.54       242.72 o                         
  -4  19   3        147.22        150.12       107.53 o                         
  -3  19   3          1.27         84.40        81.29 o                         
  -2  19   3       1096.22       1047.24        88.84 o                         
  -1  19   3       1996.40       1840.43       135.36 o                         
   0  19   3         54.01         -5.03        70.50 o                         
   1  19   3        611.42        542.65        91.01 o                         
   2  19   3         31.63        271.90        77.04 o                         
   3  19   3        218.79        262.12        83.84 o                         
   4  19   3       2077.22       2154.69       173.98 o                         
   5  19   3       5315.71       5322.01       255.97 o                         
   6  19   3       1107.30       1467.43       175.29 o                         
   7  19   3         35.68         43.47       144.20 o                         
  -7  20   3       2685.02       2755.47       230.35 o                         
  -6  20   3      11843.91      11050.57       447.16 o                         
  -5  20   3       4828.47       4853.34       245.38 o                         
  -4  20   3       1344.06       1276.56       128.05 o                         
  -3  20   3       7349.39       7053.66       251.00 o                         
  -2  20   3      28359.81      28064.87       840.16 o                         
  -1  20   3       3440.96       3339.71       172.07 o                         
   0  20   3        560.90        555.28        81.77 o                         
   1  20   3       8318.47       8473.91       260.47 o                         
   2  20   3      17263.36      17669.21       366.85 o                         
   3  20   3        513.85        692.15       123.97 o                         
   4  20   3       1441.44       1585.85       147.83 o                         
   5  20   3       8643.39       8827.35       337.01 o                         
   6  20   3       6058.34       5786.67       300.59 o                         
   7  20   3        120.41        224.65       214.36 o                         
  -7  21   3        693.18        874.48       170.86 o                         
  -6  21   3        270.92        150.52       105.86 o                         
  -5  21   3        265.19        200.85        95.67 o                         
  -4  21   3       1638.15       1719.58       161.05 o                         
  -3  21   3       3298.81       3467.55       186.43 o                         
  -2  21   3        171.54        207.35        92.21 o                         
  -1  21   3        241.52        354.73        90.39 o                         
   0  21   3       3249.12       3195.32       158.52 o                         
   1  21   3       7490.71       7474.60       234.51 o                         
   2  21   3       1647.50       2042.16       149.11 o                         
   3  21   3        184.03         69.18       111.50 o                         
   4  21   3       1459.29       1413.80       153.63 o                         
   5  21   3       4886.52       5460.75       273.77 o                         
   6  21   3        617.48        450.19       118.66 o                         
   7  21   3         72.41        312.65       243.29 o                         
  -7  22   3       5498.77       5747.09       547.61 o                         
  -6  22   3       9796.08       9595.05       372.34 o                         
  -5  22   3      10012.57       9441.48       330.38 o                         
  -4  22   3        118.38         -2.30        99.28 o                         
  -3  22   3       9783.82      10145.33       314.13 o                         
  -2  22   3      11854.54      12029.20       339.85 o                         
  -1  22   3       5228.54       5437.32       228.46 o                         
   0  22   3        807.56        843.59        99.65 o                         
   1  22   3      11624.52      11266.65       292.56 o                         
   2  22   3       6079.29       6281.51       271.09 o                         
   3  22   3        576.32        489.19       130.84 o                         
   4  22   3        313.73        403.26       108.96 o                         
   5  22   3       6926.03       6688.60       302.29 o                         
   6  22   3       1674.71       1577.92       218.54 o                         
  -7  23   3        529.75        644.52       293.35 o                         
  -6  23   3        422.24        336.62       121.08 o                         
  -5  23   3        371.64        413.54       113.42 o                         
  -4  23   3       1032.50        865.45       135.25 o                         
  -3  23   3       2215.40       2216.72       163.87 o                         
  -2  23   3         92.52        247.46       100.52 o                         
  -1  23   3         46.51        116.70        90.81 o                         
   0  23   3       2255.14       2232.39       142.80 o                         
   1  23   3       3870.01       3921.84       181.19 o                         
   2  23   3       1252.35       1453.37       146.90 o                         
   3  23   3         28.12        -23.08       118.38 o                         
   4  23   3       2134.14       2156.32       205.66 o                         
   5  23   3       4707.98       5119.29       271.48 o                         
   6  23   3       1192.28       1189.73       333.04 o                         
  -6  24   3      14951.96      14730.29       684.20 o                         
  -5  24   3       6398.49       6090.15       299.77 o                         
  -4  24   3       3680.35       3746.53       234.51 o                         
  -3  24   3       7506.01       6632.80       315.22 o                         
  -2  24   3      32610.38      33738.84       606.60 o                         
  -1  24   3       4848.56       4550.87       232.14 o                         
   0  24   3       3798.46       3779.30       185.18 o                         
   1  24   3      11509.50      11203.66       331.19 o                         
   2  24   3      24951.22      25742.70       844.97 o                         
   3  24   3       1357.07       1656.16       181.18 o                         
   4  24   3       3668.64       3959.36       260.95 o                         
   5  24   3       9050.52       9686.88       400.38 o                         
  -6  25   3       3858.76       4251.09       698.74 o                         
  -5  25   3       5272.30       5649.89       408.40 o                         
  -4  25   3        413.85        353.86       118.34 o                         
  -3  25   3        138.26        222.11       127.21 o                         
  -2  25   3       1179.28       1584.95       173.48 o                         
  -1  25   3       1029.82        957.55       141.38 o                         
   0  25   3         94.52        175.77        96.44 o                         
   1  25   3        929.04       1198.75       161.59 o                         
   2  25   3        309.55        677.31       141.96 o                         
   3  25   3         89.29        230.11       126.08 o                         
   4  25   3       2895.66       3019.13       239.51 o                         
   5  25   3       7518.32       7574.88       493.55 o                         
  -5  26   3      11473.46      11076.74       845.69 o                         
  -4  26   3       3303.65       3503.33       255.80 o                         
  -3  26   3      12476.31      12238.21       451.33 o                         
  -2  26   3      27863.83      27153.39       763.42 o                         
  -1  26   3      14179.88      13334.28       424.28 o                         
   0  26   3       7830.04       7635.21       315.22 o                         
   1  26   3      32194.84      31846.68       772.55 o                         
   2  26   3      34664.48      36406.47      1300.93 o                         
   3  26   3       9535.53       9915.87       408.86 o                         
   4  26   3       6811.83       7382.45       432.34 o                         
  -4  27   3       1653.27       1593.76       350.58 o                         
  -3  27   3       1266.77       1130.32       173.23 o                         
  -2  27   3       3932.14       3753.41       294.19 o                         
  -1  27   3       2548.28       3250.59       231.81 o                         
   0  27   3        182.59        141.50       112.84 o                         
   1  27   3        468.85        706.69       150.37 o                         
   2  27   3         21.10        272.72       143.82 o                         
   3  27   3          9.28         32.87       153.16 o                         
  -3  28   3      16151.07      14676.56       559.48 o                         
  -2  28   3      25324.09      25810.79       734.04 o                         
  -1  28   3      15944.05      15589.93       474.71 o                         
   0  28   3       3880.72       3304.74       273.96 o                         
   1  28   3      25874.01      26484.88       842.89 o                         
   2  28   3      22081.11      22882.41       804.72 o                         
   3  28   3       9267.23       9281.15       658.64 o                         
  -3  29   3          5.89        471.98       394.35 o                         
  -2  29   3        378.12        494.55       265.43 o                         
  -1  29   3        265.09        549.02       232.21 o                         
   0  29   3        247.03        150.21       251.55 o                         
   1  29   3        847.40        222.91       276.19 o                         
   2  29   3        616.16        718.28       385.09 o                         
  -2  30   3      22379.80      23122.81      1569.53 o                         
  -1  30   3       3064.56       2930.69       398.28 o                         
   0  30   3       1981.08       1785.14       485.37 o                         
 -10   0   4       8658.47       9467.70      1082.33 o                         
  -9   0   4       5080.60       5211.98       463.14 o                         
  -8   0   4       1079.81       1010.06       160.54 o                         
  -7   0   4      31017.80      31583.91       540.08 o                         
  -6   0   4      58515.54      58638.87       664.71 o                         
  -5   0   4      20236.01      19634.83       371.36 o                         
  -4   0   4      20818.01      20544.82       392.23 o                         
  -3   0   4     173006.64     172097.94      1621.38 o                         
  -2   0   4      88436.01      86397.50       758.54 o                         
  -1   0   4      13615.45      13668.22       240.26 o                         
   0   0   4      95558.16      94752.34       721.07 o                         
   1   0   4     309738.72     303516.53      1638.03 o                         
   2   0   4      65155.04      66237.54       566.07 o                         
   3   0   4      23052.39      23001.98       379.38 o                         
   4   0   4      87999.06      88755.59       833.58 o                         
   5   0   4      87573.33      88196.13      1229.03 o                         
   6   0   4       8196.55       8247.29       290.29 o                         
   7   0   4      14638.29      15423.95       449.69 o                         
   8   0   4      31480.81      32816.22       731.54 o                         
   9   0   4      12335.42      14023.76       983.31 o                         
 -10   1   4      18904.34      18774.47      1054.62 o                         
  -9   1   4       5516.48       6376.44       325.82 o                         
  -8   1   4       1523.68       1475.95       142.24 o                         
  -7   1   4      17117.64      17304.94       325.59 o                         
  -6   1   4      22896.15      22970.25       264.82 o                         
  -5   1   4       1875.04       1905.29        64.11 o                         
  -4   1   4       3387.46       3363.81        84.56 o                         
  -3   1   4      15283.19      14998.70       207.40 o                         
  -2   1   4       5119.44       5106.93        83.45 o                         
  -1   1   4        479.98        544.52        26.22 o                         
   0   1   4        113.96        112.06        17.44 o                         
   1   1   4       1491.42       1559.72        36.36 o                         
   2   1   4        919.27        996.54        39.10 o                         
   3   1   4        232.63        243.88        27.23 o                         
   4   1   4      14572.29      14869.81       165.02 o                         
   5   1   4      22748.41      22728.43       364.07 o                         
   6   1   4       2017.97       2035.37       101.12 o                         
   7   1   4       4489.99       4685.65       178.51 o                         
   8   1   4      28172.04      28709.55       473.14 o                         
   9   1   4      12890.77      13206.88       795.55 o                         
 -10   2   4      12253.79      11950.48       853.70 o                         
  -9   2   4       7034.20       7467.90       345.72 o                         
  -8   2   4       4027.11       3886.00       213.35 o                         
  -7   2   4      26141.29      26813.71       401.78 o                         
  -6   2   4      52693.24      53566.77       465.54 o                         
  -5   2   4       4967.16       5010.78       116.20 o                         
  -4   2   4      16032.05      15827.89       193.23 o                         
  -3   2   4     123780.41     122999.05       695.20 o                         
  -2   2   4      99942.33      99644.76       574.23 o                         
  -1   2   4       2775.29       2964.99        57.61 o                         
   0   2   4      73545.09      72935.24       359.73 o                         
   1   2   4     161799.94     157831.59       666.55 o                         
   2   2   4      33597.46      33005.79       267.93 o                         
   3   2   4       3364.51       3280.65        80.12 o                         
   4   2   4      79991.81      80134.77       571.18 o                         
   5   2   4      61818.52      62572.31       546.45 o                         
   6   2   4       5457.64       5493.38       173.75 o                         
   7   2   4       5813.90       5528.77       204.09 o                         
   8   2   4      24047.59      24651.96       461.60 o                         
   9   2   4       7257.72       7358.97       690.86 o                         
 -10   3   4      10885.01      10358.61      1159.44 o                         
  -9   3   4       1409.02       1623.66       186.08 o                         
  -8   3   4        326.01        368.21        99.25 o                         
  -7   3   4       6658.51       7076.59       221.17 o                         
  -6   3   4       8159.50       8158.34       159.96 o                         
  -5   3   4        268.56        231.49        37.93 o                         
  -4   3   4        445.99        456.64        37.49 o                         
  -3   3   4       1432.96       1466.92        58.26 o                         
  -2   3   4        558.34        612.59        30.08 o                         
  -1   3   4       3568.11       3700.41        62.68 o                         
   0   3   4       3195.80       3214.53        56.27 o                         
   1   3   4       7636.99       7639.39        87.96 o                         
   2   3   4       4708.53       4723.49        93.87 o                         
   3   3   4        991.87        987.35        41.68 o                         
   4   3   4      16155.16      16061.98       196.64 o                         
   5   3   4      18201.73      18376.78       264.80 o                         
   6   3   4       1040.90       1212.01        92.28 o                         
   7   3   4       2012.22       1980.89       155.09 o                         
   8   3   4      22136.78      21954.54       435.25 o                         
   9   3   4       7898.62       7841.98       459.11 o                         
  -9   4   4      11025.51      10733.88       414.15 o                         
  -8   4   4       5893.07       5722.61       215.28 o                         
  -7   4   4      31793.74      32036.11       486.16 o                         
  -6   4   4      50976.83      51281.32       546.45 o                         
  -5   4   4       5661.62       5480.26       131.26 o                         
  -4   4   4      10029.96       9417.20       226.18 o                         
  -3   4   4     111263.99     110282.02       677.36 o                         
  -2   4   4      64904.59      64695.64       375.34 o                         
  -1   4   4        343.60        572.62        48.90 o                         
   0   4   4      29485.63      29017.26       193.37 o                         
   1   4   4     107838.11     106841.99       576.96 o                         
   2   4   4       6979.02       6843.55       105.91 o                         
   3   4   4        362.57        415.35        34.14 o                         
   4   4   4      36622.82      36453.97       279.90 o                         
   5   4   4      31507.47      31977.15       372.45 o                         
   6   4   4         91.67         51.92        56.12 o                         
   7   4   4        823.10        847.97       119.92 o                         
   8   4   4      12670.72      12760.83       309.92 o                         
   9   4   4       3017.80       2850.89       287.81 o                         
  -9   5   4        373.28        448.50       113.31 o                         
  -8   5   4       1293.80       1271.59       118.13 o                         
  -7   5   4       2298.59       2634.04       145.87 o                         
  -6   5   4       2154.41       2273.94       139.83 o                         
  -5   5   4       4808.89       4660.73       120.59 o                         
  -4   5   4       3951.13       3788.38       149.66 o                         
  -3   5   4          8.62        143.72        43.24 o                         
  -2   5   4       1157.67       1022.12        35.42 o                         
  -1   5   4       6973.83       6810.73        94.66 o                         
   0   5   4       5335.05       5295.69        81.50 o                         
   1   5   4      16205.19      15791.21       145.98 o                         
   2   5   4       5846.33       5749.90        83.64 o                         
   3   5   4       2353.08       2279.90        54.88 o                         
   4   5   4       9924.47       9728.16       146.46 o                         
   5   5   4      15676.45      16029.87       257.18 o                         
   6   5   4         76.60         69.68        58.64 o                         
   7   5   4       1809.69       1780.95       117.81 o                         
   8   5   4      16087.57      15824.31       401.06 o                         
   9   5   4       6807.73       6604.95       422.93 o                         
  -9   6   4       9890.21       9213.61       344.39 o                         
  -8   6   4       2967.58       2834.18       151.81 o                         
  -7   6   4      30581.57      30293.36       483.03 o                         
  -6   6   4      43344.42      43376.32       606.51 o                         
  -5   6   4       9746.43       9840.27       256.60 o                         
  -4   6   4       5923.06       5680.69       170.53 o                         
  -3   6   4     103381.27     100873.34       673.22 o                         
  -2   6   4      34821.97      33414.21       288.43 o                         
  -1   6   4        614.85        614.40        32.69 o                         
   0   6   4      19510.31      19024.26       192.27 o                         
   1   6   4     127209.06     126082.03       843.54 o                         
   2   6   4       5545.96       5715.51        86.17 o                         
   3   6   4        260.06        411.27        39.75 o                         
   4   6   4      27621.20      27676.33       294.82 o                         
   5   6   4      33257.93      33982.02       411.49 o                         
   6   6   4         68.36        137.83        57.28 o                         
   7   6   4       2112.85       2344.52       132.14 o                         
   8   6   4      12548.54      12206.81       354.42 o                         
   9   6   4       3989.57       3915.17       396.01 o                         
  -9   7   4       1833.54       1746.24       170.32 o                         
  -8   7   4         20.22        145.72        75.76 o                         
  -7   7   4       6890.69       7092.43       220.72 o                         
  -6   7   4       8191.57       8566.85       243.40 o                         
  -5   7   4        130.86        206.07        66.64 o                         
  -4   7   4          8.58        107.07        39.13 o                         
  -3   7   4       2238.19       2308.66        82.22 o                         
  -2   7   4        421.49        481.58        41.89 o                         
  -1   7   4       2030.35       2080.79        59.07 o                         
   0   7   4       1590.43       1496.48        54.55 o                         
   1   7   4       3911.95       3897.44        81.70 o                         
   2   7   4       3710.51       3570.35        87.23 o                         
   3   7   4        473.91        467.95        48.51 o                         
   4   7   4      15401.15      15129.44       221.08 o                         
   5   7   4      19546.74      19961.23       282.28 o                         
   6   7   4       1791.22       1675.71       102.23 o                         
   7   7   4       1678.39       1700.54       119.38 o                         
   8   7   4      18180.66      18652.32       477.50 o                         
   9   7   4       6998.79       5741.25       653.03 o                         
  -9   8   4       5174.65       5002.87       320.85 o                         
  -8   8   4       3259.70       3222.41       166.08 o                         
  -7   8   4      20090.94      20584.49       408.70 o                         
  -6   8   4      52069.36      50860.39       637.06 o                         
  -5   8   4       6122.02       5876.35       190.65 o                         
  -4   8   4      19564.90      19244.64       257.71 o                         
  -3   8   4      95314.33      91416.77       872.52 o                         
  -2   8   4      88887.50      88059.09       576.07 o                         
  -1   8   4       2361.41       2259.70        61.22 o                         
   0   8   4      75218.84      73490.91       680.80 o                         
   1   8   4     138694.95     135089.34       806.61 o                         
   2   8   4      41500.13      40330.31       354.92 o                         
   3   8   4       4461.12       4383.18       122.76 o                         
   4   8   4      73742.82      72608.49       574.33 o                         
   5   8   4      49987.10      50277.32       490.48 o                         
   6   8   4       6182.14       6394.30       187.44 o                         
   7   8   4       6261.05       6319.66       218.83 o                         
   8   8   4      22512.72      22845.41       502.09 o                         
   9   8   4       6339.92       6156.37       690.21 o                         
  -9   9   4       4573.99       4657.73       257.23 o                         
  -8   9   4       1708.14       1608.56       133.76 o                         
  -7   9   4      15167.23      15110.29       354.14 o                         
  -6   9   4      18665.86      18849.85       339.19 o                         
  -5   9   4       2075.40       2302.94       113.23 o                         
  -4   9   4       4943.85       4781.06       126.23 o                         
  -3   9   4      13993.00      13404.88       192.35 o                         
  -2   9   4       4173.42       4019.97        82.89 o                         
  -1   9   4        986.79       1092.02        46.80 o                         
   0   9   4        892.01        884.42        41.20 o                         
   1   9   4        291.30        360.12        38.77 o                         
   2   9   4        834.68        870.83        70.29 o                         
   3   9   4         18.80         55.19        31.46 o                         
   4   9   4      10254.06      10309.82       196.13 o                         
   5   9   4      15821.64      15677.64       277.46 o                         
   6   9   4       2544.85       2324.33       135.76 o                         
   7   9   4       2738.95       2809.26       164.75 o                         
   8   9   4      23700.87      23708.95       515.93 o                         
  -9  10   4       4469.94       4445.56       298.32 o                         
  -8  10   4       1575.53       1611.72       136.09 o                         
  -7  10   4      19074.05      19110.23       390.10 o                         
  -6  10   4      41736.36      40941.40       524.58 o                         
  -5  10   4       9510.63       9227.21       217.51 o                         
  -4  10   4      15016.82      14887.58       229.45 o                         
  -3  10   4     105333.49     104057.84       649.80 o                         
  -2  10   4      74964.30      73881.48       511.92 o                         
  -1  10   4       9493.17       9523.44       143.45 o                         
   0  10   4      69038.00      67061.41       529.39 o                         
   1  10   4     168188.64     165061.58       942.55 o                         
   2  10   4      44968.06      43219.17       551.45 o                         
   3  10   4      14358.47      13999.43       236.29 o                         
   4  10   4      74650.12      74959.51       778.82 o                         
   5  10   4      61343.59      60863.31       918.02 o                         
   6  10   4       8616.46       8982.83       282.23 o                         
   7  10   4      11460.32      11424.89       336.71 o                         
   8  10   4      25689.65      25685.46       575.77 o                         
  -9  11   4       3459.73       3277.02       280.63 o                         
  -8  11   4        875.27       1046.44       131.84 o                         
  -7  11   4      13178.82      12443.33       350.46 o                         
  -6  11   4      13732.94      13942.03       312.49 o                         
  -5  11   4       1042.45       1054.98        78.91 o                         
  -4  11   4       2550.28       2509.82        98.78 o                         
  -3  11   4       8730.63       8673.82       130.73 o                         
  -2  11   4       2023.01       2045.93        70.25 o                         
  -1  11   4         37.11         44.72        29.34 o                         
   0  11   4        331.21        318.09        30.51 o                         
   1  11   4       3883.44       3991.12        91.72 o                         
   2  11   4       1886.16       1814.05        73.84 o                         
   3  11   4        910.53        886.39        83.88 o                         
   4  11   4       5797.05       5856.14       187.60 o                         
   5  11   4      17505.43      17788.30       441.60 o                         
   6  11   4       1194.28       1182.29       139.67 o                         
   7  11   4       4723.45       4727.67       241.48 o                         
   8  11   4      19689.67      18886.88       646.64 o                         
  -9  12   4       8538.29       8238.19       432.82 o                         
  -8  12   4       2632.81       2464.16       167.97 o                         
  -7  12   4      21731.61      21850.51       471.99 o                         
  -6  12   4      27624.85      27519.04       503.42 o                         
  -5  12   4       7315.49       7226.49       196.54 o                         
  -4  12   4       5180.81       5398.99       142.10 o                         
  -3  12   4      93516.87      91306.24       712.13 o                         
  -2  12   4      46506.52      46167.89       391.54 o                         
  -1  12   4       9053.46       9115.45       181.55 o                         
   0  12   4      26078.11      25115.65       347.85 o                         
   1  12   4     103404.01     101543.99       649.70 o                         
   2  12   4       9413.16       9711.65       169.17 o                         
   3  12   4       5342.98       5075.74       134.22 o                         
   4  12   4      39342.02      38577.82       607.27 o                         
   5  12   4      42340.00      41461.21       663.02 o                         
   6  12   4       1757.72       1768.02       162.69 o                         
   7  12   4       5324.38       5519.12       267.33 o                         
   8  12   4      13225.58      12912.07      1118.81 o                         
  -9  13   4        503.75        575.40       182.84 o                         
  -8  13   4        275.21        473.21       118.75 o                         
  -7  13   4       3485.88       3720.84       195.91 o                         
  -6  13   4       2253.80       2316.15       157.79 o                         
  -5  13   4        613.38        668.38        88.92 o                         
  -4  13   4        366.85        415.27        56.98 o                         
  -3  13   4        632.98        661.64        65.69 o                         
  -2  13   4       2260.67       2386.30        92.16 o                         
  -1  13   4       2215.55       2291.70        92.77 o                         
   0  13   4       1254.64       1246.69        52.87 o                         
   1  13   4       3796.74       3887.29       113.21 o                         
   2  13   4       4402.22       4429.04       120.99 o                         
   3  13   4        290.47        284.70        85.21 o                         
   4  13   4       7316.84       7667.51       265.91 o                         
   5  13   4      11567.83      11770.96       345.40 o                         
   6  13   4        964.50       1107.54       148.49 o                         
   7  13   4        833.83        720.61       125.38 o                         
   8  13   4      11334.05      10853.11       688.44 o                         
  -9  14   4       7096.88       7070.71       745.69 o                         
  -8  14   4       4118.61       3863.15       237.37 o                         
  -7  14   4      15662.50      15178.32       455.05 o                         
  -6  14   4      36536.57      34947.24       591.36 o                         
  -5  14   4       4233.48       4337.93       208.30 o                         
  -4  14   4       8079.83       8158.49       240.15 o                         
  -3  14   4      41543.80      41438.70       383.67 o                         
  -2  14   4      32555.19      32165.01       397.99 o                         
  -1  14   4        354.02        443.99        41.56 o                         
   0  14   4      18248.75      17930.67       219.44 o                         
   1  14   4      42451.33      42223.27       472.59 o                         
   2  14   4       5763.61       5635.81       143.97 o                         
   3  14   4        574.63        528.76       123.80 o                         
   4  14   4      19871.59      20208.05       442.09 o                         
   5  14   4      10801.64      11382.89       346.98 o                         
   6  14   4         39.68        266.03       109.55 o                         
   7  14   4        574.01        530.12       155.45 o                         
   8  14   4       7781.14       7418.15       666.34 o                         
  -9  15   4        204.33        310.26       284.53 o                         
  -8  15   4        103.44        234.72       114.85 o                         
  -7  15   4       1244.90       1203.68       123.79 o                         
  -6  15   4        517.53        599.01       103.61 o                         
  -5  15   4       4170.90       4030.92       206.65 o                         
  -4  15   4       1053.97       1024.89        90.10 o                         
  -3  15   4         47.14        119.76        60.19 o                         
  -2  15   4       3142.94       3156.58        96.43 o                         
  -1  15   4       5090.57       5072.18       109.94 o                         
   0  15   4       2101.73       2088.34       120.23 o                         
   1  15   4       7740.26       7321.43       203.17 o                         
   2  15   4       7073.78       6997.34       176.34 o                         
   3  15   4        790.28        823.51       107.94 o                         
   4  15   4       6629.57       6627.21       281.89 o                         
   5  15   4      10169.29      10543.43       339.53 o                         
   6  15   4       1067.50       1144.15       141.31 o                         
   7  15   4        326.46        348.44       126.29 o                         
   8  15   4       8515.49       7576.41       498.91 o                         
  -8  16   4       1810.32       1919.23       192.41 o                         
  -7  16   4      11977.09      12114.66       373.94 o                         
  -6  16   4      28117.97      27565.04       533.18 o                         
  -5  16   4       6180.90       5970.03       283.12 o                         
  -4  16   4       5680.07       5767.54       183.98 o                         
  -3  16   4      36463.98      36922.77       455.04 o                         
  -2  16   4      19747.69      20158.35       289.52 o                         
  -1  16   4        138.17        234.72        35.08 o                         
   0  16   4      14702.32      14732.35       311.02 o                         
   1  16   4      49891.58      50886.42       569.68 o                         
   2  16   4       6335.56       6535.26       204.43 o                         
   3  16   4        271.92        272.93       100.35 o                         
   4  16   4      16774.25      16947.17       474.50 o                         
   5  16   4      12328.34      12457.26       460.06 o                         
   6  16   4        142.12         82.64        97.21 o                         
   7  16   4       2015.58       2251.47       189.76 o                         
   8  16   4       8280.70       9425.07      1027.07 o                         
  -8  17   4        236.67        232.31       493.13 o                         
  -7  17   4       4616.48       4500.83       237.63 o                         
  -6  17   4       3750.93       3675.99       202.72 o                         
  -5  17   4         38.65        -22.85       105.71 o                         
  -4  17   4        749.21        799.42        85.96 o                         
  -3  17   4       1793.45       2128.99       113.97 o                         
  -2  17   4         99.49         83.21        61.26 o                         
  -1  17   4        451.40        549.95        76.43 o                         
   0  17   4        243.66        197.19        65.87 o                         
   1  17   4       1811.87       1912.78       110.10 o                         
   2  17   4       1730.20       1772.86       117.90 o                         
   3  17   4        164.20        212.82       157.06 o                         
   4  17   4       2915.41       2919.28       187.68 o                         
   5  17   4      10933.54      11398.76       367.33 o                         
   6  17   4       1026.20        951.41       187.30 o                         
   7  17   4        995.90       1061.21       228.63 o                         
  -8  18   4       1398.07       1271.83       394.65 o                         
  -7  18   4      10610.83      10549.15       358.16 o                         
  -6  18   4      17885.19      17773.77       472.48 o                         
  -5  18   4       5637.48       5584.96       257.90 o                         
  -4  18   4       4824.55       4679.30       171.76 o                         
  -3  18   4      54284.15      55258.54       759.11 o                         
  -2  18   4      35864.11      36065.96       455.83 o                         
  -1  18   4       9537.52       9262.40       234.85 o                         
   0  18   4      24019.90      24519.85       406.37 o                         
   1  18   4      66318.44      66788.56       709.57 o                         
   2  18   4      12179.33      12747.19       299.76 o                         
   3  18   4       8343.97       8595.18       300.26 o                         
   4  18   4      33899.34      34411.98       736.32 o                         
   5  18   4      30338.22      30307.36       716.33 o                         
   6  18   4       3355.36       2936.12       207.92 o                         
   7  18   4       6557.72       7139.95       488.35 o                         
  -7  19   4      10453.75       9808.79       348.80 o                         
  -6  19   4       7282.70       7400.19       311.17 o                         
  -5  19   4       2125.36       2062.45       167.38 o                         
  -4  19   4       4220.28       4071.86       195.20 o                         
  -3  19   4       9032.60       8681.29       264.85 o                         
  -2  19   4        509.11        411.95        90.44 o                         
  -1  19   4       1061.50       1281.04       103.41 o                         
   0  19   4       1377.95       1487.99       111.28 o                         
   1  19   4        138.47        237.93        94.37 o                         
   2  19   4       2030.13       2231.55       141.22 o                         
   3  19   4         14.03        -82.35       107.30 o                         
   4  19   4       2428.95       2653.67       187.67 o                         
   5  19   4       7787.63       7899.37       400.61 o                         
   6  19   4       2197.97       2023.33       184.83 o                         
   7  19   4       1745.24       2075.95       579.31 o                         
  -7  20   4       6245.74       6268.67       350.61 o                         
  -6  20   4      17920.55      18533.50       550.20 o                         
  -5  20   4       4085.68       4427.69       243.69 o                         
  -4  20   4       6489.12       6636.71       264.45 o                         
  -3  20   4      33601.73      33187.98       537.49 o                         
  -2  20   4      33211.73      33933.63       535.67 o                         
  -1  20   4       5124.36       5099.67       186.91 o                         
   0  20   4      29511.81      29818.67       474.41 o                         
   1  20   4      52051.60      52752.50       767.48 o                         
   2  20   4      19797.79      19878.46       479.01 o                         
   3  20   4       7696.54       7978.22       341.24 o                         
   4  20   4      36438.97      37115.22       836.82 o                         
   5  20   4      22903.90      22689.20       587.44 o                         
   6  20   4       5271.90       5168.39       275.75 o                         
   7  20   4       7015.30       4261.26       766.58 o                         
  -7  21   4       5474.82       5211.51       751.27 o                         
  -6  21   4       3440.92       3269.16       244.16 o                         
  -5  21   4         88.38         -6.47        97.16 o                         
  -4  21   4       2254.47       2273.91       184.19 o                         
  -3  21   4       3346.27       3313.46       258.90 o                         
  -2  21   4         79.09        225.60        91.60 o                         
  -1  21   4          9.57         95.93        79.40 o                         
   0  21   4       1063.74       1041.48       103.01 o                         
   1  21   4       1233.44       1144.12       120.02 o                         
   2  21   4       2073.57       2343.96       191.62 o                         
   3  21   4         62.88        215.30       107.51 o                         
   4  21   4       1132.83       1031.35       145.99 o                         
   5  21   4       7051.41       6589.75       304.20 o                         
   6  21   4       1548.17       1385.82       291.24 o                         
  -7  22   4       6784.81       6566.78       733.19 o                         
  -6  22   4      15164.44      15657.38       517.23 o                         
  -5  22   4       5207.89       4968.14       249.38 o                         
  -4  22   4       3828.90       3764.90       249.38 o                         
  -3  22   4      24177.96      24367.84       500.93 o                         
  -2  22   4      16001.24      16312.34       378.04 o                         
  -1  22   4       2271.66       2218.59       144.94 o                         
   0  22   4      10878.20      10625.05       273.45 o                         
   1  22   4      29309.07      29380.63       529.21 o                         
   2  22   4       4908.41       4962.51       275.56 o                         
   3  22   4       2078.85       2143.53       196.81 o                         
   4  22   4      13143.36      13059.45       416.97 o                         
   5  22   4       9389.31       9662.22       368.55 o                         
  -6  23   4        103.05        345.06       187.00 o                         
  -5  23   4       1315.95       1514.75       164.90 o                         
  -4  23   4          0.72         68.26       108.34 o                         
  -3  23   4          2.67         88.40        91.76 o                         
  -2  23   4       3287.97       3331.86       182.55 o                         
  -1  23   4       2353.33       2203.19       151.79 o                         
   0  23   4         22.42        -11.37        92.30 o                         
   1  23   4       2193.38       2003.36       152.22 o                         
   2  23   4       3048.62       3147.30       229.08 o                         
   3  23   4        212.87         42.76       115.83 o                         
   4  23   4       1591.69       1785.10       174.88 o                         
   5  23   4       6780.57       6919.54       344.21 o                         
  -6  24   4      11156.84      11422.00      1094.60 o                         
  -5  24   4       3099.77       2715.52       231.77 o                         
  -4  24   4       1377.65       1446.68       161.30 o                         
  -3  24   4      10852.12      10520.09       431.85 o                         
  -2  24   4       5946.11       5993.06       241.61 o                         
  -1  24   4         58.61        128.03        84.49 o                         
   0  24   4       2690.67       2606.02       182.68 o                         
   1  24   4      10656.57      10350.48       381.44 o                         
   2  24   4        456.19        674.78       139.72 o                         
   3  24   4         24.31        -33.99       130.93 o                         
   4  24   4       4058.03       4070.14       249.14 o                         
  -5  25   4       1591.76       1627.20       260.03 o                         
  -4  25   4        154.52        162.17       111.85 o                         
  -3  25   4          1.05        196.95       115.58 o                         
  -2  25   4       3662.70       3480.60       252.95 o                         
  -1  25   4       1263.42        997.26       127.64 o                         
   0  25   4        223.31        239.94       147.46 o                         
   1  25   4       2339.36       2173.18       202.86 o                         
   2  25   4       5696.17       6207.57       474.25 o                         
   3  25   4         69.83        -46.59       119.46 o                         
   4  25   4       1015.91        679.91       182.45 o                         
  -4  26   4       2160.40       2279.75       260.34 o                         
  -3  26   4       9390.57       9394.29       406.16 o                         
  -2  26   4       9045.39       9007.36       330.84 o                         
  -1  26   4        409.32        358.26       110.47 o                         
   0  26   4       5606.93       5489.99       294.80 o                         
   1  26   4       9739.65       9708.29       448.51 o                         
   2  26   4       2196.20       2529.44       224.34 o                         
   3  26   4        294.31        390.25       172.54 o                         
   4  26   4       6752.42       5727.86       814.78 o                         
  -4  27   4       1445.50       1444.16       321.12 o                         
  -3  27   4       1040.57       1068.63       241.97 o                         
  -2  27   4        128.62         34.62       128.12 o                         
  -1  27   4         22.05        115.31       114.71 o                         
   0  27   4       1325.64       1987.38       259.05 o                         
   1  27   4        631.26        721.46       170.02 o                         
   2  27   4       1283.83       1841.50       338.92 o                         
   3  27   4          6.80       -180.79       259.48 o                         
  -3  28   4      12436.93      12256.91       807.84 o                         
  -2  28   4      10355.04      10954.17      1102.22 o                         
  -1  28   4       4798.76       4871.54       480.16 o                         
   1  28   4      15604.53      17781.35      1394.06 o                         
   3  28   4       4945.25       4901.30       748.24 o                         
  -3  29   4       3133.82       1979.49       531.91 o                         
  -2  29   4         13.92        310.67       242.45 o                         
  -1  29   4        289.74        760.57       197.06 o                         
  -1  30   4       2478.39       2041.27       497.96 o                         
  -9   1   5         95.13        204.67       128.64 o                         
  -8   1   5        349.65        420.82       105.36 o                         
  -7   1   5        398.19        272.49        83.85 o                         
  -6   1   5       1405.94       1401.26        80.64 o                         
  -5   1   5       2479.53       2483.44        79.47 o                         
  -4   1   5       2277.36       2128.09        88.32 o                         
  -3   1   5       2115.43       2017.60        58.51 o                         
  -2   1   5       1357.64       1325.47        47.13 o                         
  -1   1   5       2643.77       2693.74        67.61 o                         
   0   1   5       1244.32       1279.77        43.20 o                         
   1   1   5       2086.16       2073.79        44.14 o                         
   2   1   5        574.33        633.82        35.45 o                         
   3   1   5       1076.82       1101.03        54.85 o                         
   4   1   5        136.54        142.76        35.87 o                         
   5   1   5        108.44        102.76        52.17 o                         
   6   1   5          1.03         -5.02        70.88 o                         
   7   1   5         38.62        207.78        73.46 o                         
   8   1   5         13.19        140.39        88.40 o                         
  -9   2   5       1044.99       1038.70       160.90 o                         
  -8   2   5        160.27        244.02       107.43 o                         
  -7   2   5       2308.29       2257.74       148.88 o                         
  -6   2   5        170.90        148.09        78.79 o                         
  -5   2   5       3669.93       3653.15       112.40 o                         
  -4   2   5         27.76         92.12        26.73 o                         
  -3   2   5       2035.20       2101.12        66.45 o                         
  -2   2   5       5234.09       5437.72        90.26 o                         
  -1   2   5          4.75         71.00        23.78 o                         
   0   2   5       4568.20       4657.96        78.48 o                         
   1   2   5        256.56        338.53        28.41 o                         
   2   2   5       5064.39       4783.60        86.08 o                         
   3   2   5        297.15        287.70        44.22 o                         
   4   2   5       4666.73       4747.62       117.86 o                         
   5   2   5       1499.61       1567.51        93.63 o                         
   6   2   5       4574.52       4561.54       168.77 o                         
   7   2   5        642.14        566.95       144.09 o                         
   8   2   5        944.39       1070.77       120.56 o                         
 -10   3   5         62.75        627.44       424.35 o                         
  -9   3   5        414.29        396.41       121.21 o                         
  -8   3   5        910.98       1138.03       134.72 o                         
  -7   3   5        777.07        862.50        93.56 o                         
  -6   3   5       2077.28       2056.51       107.11 o                         
  -5   3   5       4293.76       4185.80       134.04 o                         
  -4   3   5       4747.80       4690.02       100.90 o                         
  -3   3   5       5241.91       5283.74        90.81 o                         
  -2   3   5       8436.00       8618.65       114.49 o                         
  -1   3   5      11271.17      11396.60       126.00 o                         
   0   3   5       7007.19       7006.51        96.02 o                         
   1   3   5       4307.64       4364.95        83.51 o                         
   2   3   5       2696.80       2723.82        77.18 o                         
   3   3   5       3562.84       3547.98        95.81 o                         
   4   3   5       2095.68       2139.36        78.36 o                         
   5   3   5        984.87       1010.24        74.00 o                         
   6   3   5        339.16        397.54        71.74 o                         
   7   3   5        402.84        223.80        95.26 o                         
   8   3   5          0.94        270.11       151.92 o                         
 -10   4   5        687.98       1040.34       461.73 o                         
  -9   4   5        232.53        365.42       153.81 o                         
  -8   4   5       2347.93       2529.76       237.29 o                         
  -7   4   5        629.36        698.94       105.58 o                         
  -6   4   5       1334.51       1377.27       101.16 o                         
  -5   4   5        270.62        234.37        72.88 o                         
  -4   4   5       3361.16       3251.67       115.13 o                         
  -3   4   5         27.95         59.71        29.67 o                         
  -2   4   5       1581.85       1721.98        53.61 o                         
  -1   4   5        685.73        729.31        32.09 o                         
   0   4   5       3856.54       4005.44        71.01 o                         
   1   4   5       1308.07       1375.45        46.13 o                         
   2   4   5         98.04        153.36        30.75 o                         
   3   4   5       1760.48       1751.84        68.71 o                         
   4   4   5        998.14       1018.93        59.28 o                         
   5   4   5        542.90        481.68        58.20 o                         
   6   4   5         46.04        118.51        60.70 o                         
   7   4   5        320.90        365.62        87.04 o                         
   8   4   5         44.54        -67.73        84.25 o                         
   9   4   5        225.44        478.35       281.84 o                         
  -9   5   5         11.39        -38.44       101.68 o                         
  -8   5   5         27.69        -33.71       100.06 o                         
  -7   5   5        529.84        737.26        93.87 o                         
  -6   5   5        369.98        384.51        86.15 o                         
  -5   5   5          0.78         47.35        74.30 o                         
  -4   5   5         43.73          5.89        57.56 o                         
  -3   5   5        990.57       1030.66        54.00 o                         
  -2   5   5        107.54        123.54        22.79 o                         
  -1   5   5          3.98         26.92        22.06 o                         
   0   5   5        104.67         97.02        22.36 o                         
   1   5   5        456.93        525.97        35.18 o                         
   2   5   5         48.95         61.73        22.19 o                         
   3   5   5        219.28        248.35        29.11 o                         
   4   5   5        446.59        488.72        50.58 o                         
   5   5   5        155.35        108.90        48.08 o                         
   6   5   5         49.29         21.53        69.68 o                         
   7   5   5        598.39        755.24       111.10 o                         
   8   5   5        628.61        674.92       112.19 o                         
  -9   6   5          8.19         86.50       106.50 o                         
  -8   6   5        231.90        331.18       104.43 o                         
  -7   6   5        705.69        836.42       101.81 o                         
  -6   6   5         58.92        106.40        91.05 o                         
  -5   6   5         74.21        176.72        76.07 o                         
  -4   6   5       2754.57       2633.51        93.81 o                         
  -3   6   5       4800.69       4627.21        96.39 o                         
  -2   6   5       1640.23       1513.36        59.68 o                         
  -1   6   5       3139.67       3111.72        72.44 o                         
   0   6   5      11797.24      12011.37       136.11 o                         
   1   6   5       7721.38       7579.49       110.32 o                         
   2   6   5       2054.85       1998.14        60.94 o                         
   3   6   5       5393.82       5546.17        91.97 o                         
   4   6   5       9202.83       9359.78       169.55 o                         
   5   6   5       4176.65       4329.59       133.70 o                         
   6   6   5       1223.31       1394.50       112.06 o                         
   7   6   5       2698.19       2730.23       171.41 o                         
   8   6   5       2514.76       2309.00       171.47 o                         
  -9   7   5        636.75        729.30       184.71 o                         
  -8   7   5       1761.19       2168.74       172.89 o                         
  -7   7   5       5352.74       5209.60       211.66 o                         
  -6   7   5       5273.24       5424.54       214.08 o                         
  -5   7   5       2116.69       2242.58       130.51 o                         
  -4   7   5       5042.68       4969.08       163.54 o                         
  -3   7   5       9617.96       8835.80       210.80 o                         
  -2   7   5       9450.53       9312.04       151.23 o                         
  -1   7   5       3169.88       3151.20        73.54 o                         
   0   7   5       3366.01       3433.76       123.53 o                         
   1   7   5       3368.80       3319.71        76.92 o                         
   2   7   5       1370.62       1371.28        58.37 o                         
   3   7   5         31.34         14.68        34.99 o                         
   4   7   5          5.08         48.62        46.51 o                         
   5   7   5        405.77        362.46        66.41 o                         
   6   7   5         10.68        -42.88        78.56 o                         
   7   7   5       1543.58       1603.73       132.34 o                         
   8   7   5       1500.18       1151.21       262.90 o                         
  -9   8   5          5.75         39.13       118.47 o                         
  -8   8   5         39.06         61.81        87.03 o                         
  -7   8   5       1352.71       1353.67       123.45 o                         
  -6   8   5        108.93        297.85        83.17 o                         
  -5   8   5        563.10        661.55        89.03 o                         
  -4   8   5       2015.81       2218.75       114.72 o                         
  -3   8   5       9689.39       9099.35       151.60 o                         
  -2   8   5        158.73        165.42        39.53 o                         
  -1   8   5       7185.25       7070.93       118.83 o                         
   0   8   5      12112.03      11932.46       194.41 o                         
   1   8   5      17310.50      17060.62       185.23 o                         
   2   8   5       1455.64       1509.22        80.56 o                         
   3   8   5      12451.36      11887.31       216.92 o                         
   4   8   5      12774.35      12345.36       238.42 o                         
   5   8   5       9392.40       9093.69       227.74 o                         
   6   8   5       1803.90       1897.04       126.17 o                         
   7   8   5       5747.92       5220.04       230.10 o                         
   8   8   5       4082.88       3949.47       334.82 o                         
  -9   9   5        200.85        177.38       151.47 o                         
  -8   9   5        490.66        742.91       109.16 o                         
  -7   9   5       3035.99       2866.60       165.27 o                         
  -6   9   5       2146.79       2282.00       139.71 o                         
  -5   9   5        425.30        297.87        72.98 o                         
  -4   9   5       1692.17       1753.92        96.29 o                         
  -3   9   5       3892.56       3901.55        98.34 o                         
  -2   9   5       1208.53       1246.46        62.43 o                         
  -1   9   5         28.50         45.31        27.46 o                         
   0   9   5        306.57        321.91        50.85 o                         
   1   9   5       1974.87       1948.63        74.47 o                         
   2   9   5       1317.49       1336.61        64.70 o                         
   3   9   5        434.94        401.37        66.23 o                         
   4   9   5        531.73        569.84        70.24 o                         
   5   9   5         88.87        152.14        66.03 o                         
   6   9   5        221.61        304.80        98.11 o                         
   7   9   5       2242.38       2352.30       146.32 o                         
   8   9   5        599.28        717.94       217.08 o                         
  -9  10   5        216.96        291.64       279.10 o                         
  -8  10   5       2730.67       2728.65       167.88 o                         
  -7  10   5       2741.24       2792.50       166.49 o                         
  -6  10   5       2965.11       2959.90       160.08 o                         
  -5  10   5        601.92        512.18        83.67 o                         
  -4  10   5      12283.00      12142.17       234.25 o                         
  -3  10   5       4498.07       4549.13       125.65 o                         
  -2  10   5       1640.14       1564.15        54.49 o                         
  -1  10   5         68.26        129.78        34.95 o                         
   0  10   5      15832.45      15854.83       236.26 o                         
   1  10   5       2708.89       2746.69        89.12 o                         
   2  10   5        995.13       1096.30        64.58 o                         
   3  10   5        470.23        724.01        92.51 o                         
   4  10   5       7999.78       8109.33       206.57 o                         
   5  10   5        159.76        260.88        85.18 o                         
   6  10   5         42.91        148.76        91.95 o                         
   7  10   5        308.85        588.23       109.73 o                         
   8  10   5       1919.08       1591.05       273.76 o                         
  -9  11   5         90.45         83.55       238.30 o                         
  -8  11   5        165.76         74.97       134.49 o                         
  -7  11   5        310.22        411.61        98.32 o                         
  -6  11   5        412.60        461.91        92.69 o                         
  -5  11   5       3410.49       3543.02       150.39 o                         
  -4  11   5       3093.30       3177.38       119.55 o                         
  -3  11   5        166.66        182.83        48.75 o                         
  -2  11   5       2587.89       2376.77        68.24 o                         
  -1  11   5       5666.67       5661.52       125.01 o                         
   0  11   5       5529.43       5327.51       148.08 o                         
   1  11   5       1136.23       1018.30        59.02 o                         
   2  11   5       2563.55       2500.19        86.77 o                         
   3  11   5       5648.39       5413.00       213.15 o                         
   4  11   5       3786.20       3817.87       162.14 o                         
   5  11   5        168.20        114.75        93.12 o                         
   6  11   5        408.33        478.60       107.35 o                         
   7  11   5       2802.79       3043.97       207.49 o                         
  -8  12   5       4256.01       4338.51       233.93 o                         
  -7  12   5       7969.34       7633.21       284.79 o                         
  -6  12   5       1970.83       1967.84       133.87 o                         
  -5  12   5       2257.20       2098.57       122.25 o                         
  -4  12   5       7469.83       7195.43       168.74 o                         
  -3  12   5       9419.94       9294.82       180.54 o                         
  -2  12   5         57.07         78.62        34.78 o                         
  -1  12   5        478.24        597.22        47.35 o                         
   0  12   5       4921.31       4959.49       113.54 o                         
   1  12   5       2478.21       2397.15        89.99 o                         
   2  12   5       1963.25       2214.37       102.08 o                         
   3  12   5         86.26         69.15        72.94 o                         
   4  12   5       1400.91       1503.62       123.50 o                         
   5  12   5          6.10        141.86        82.76 o                         
   6  12   5       1584.43       1532.32       138.32 o                         
   7  12   5         60.63        245.29       101.87 o                         
  -8  13   5        271.84        446.86       116.65 o                         
  -7  13   5        104.81        151.74       100.13 o                         
  -6  13   5         85.25         99.39        83.23 o                         
  -5  13   5       4239.15       4498.13       188.31 o                         
  -4  13   5       2189.12       2146.80       106.96 o                         
  -3  13   5        901.37        967.17        69.72 o                         
  -2  13   5       2773.63       2709.20        79.32 o                         
  -1  13   5       9992.97      10110.69       166.47 o                         
   0  13   5       5875.32       5714.51       137.46 o                         
   1  13   5       2349.86       2350.51        91.93 o                         
   2  13   5       3039.46       3081.00       145.42 o                         
   3  13   5       7955.57       8076.37       253.24 o                         
   4  13   5       4762.70       4707.08       208.60 o                         
   5  13   5        268.50        220.28        88.92 o                         
   6  13   5        711.29        768.50       115.27 o                         
   7  13   5       3697.69       3882.03       239.50 o                         
  -8  14   5       5272.66       5410.00       330.29 o                         
  -7  14   5       8825.32       8549.64       294.15 o                         
  -6  14   5       1678.85       2072.08       155.44 o                         
  -5  14   5       1183.15       1026.88        93.36 o                         
  -4  14   5       8238.91       8470.40       209.53 o                         
  -3  14   5      14766.62      14790.02       258.21 o                         
  -2  14   5       1679.39       1774.70        82.39 o                         
  -1  14   5       5051.82       5056.49       116.49 o                         
   0  14   5      14207.84      13980.35       250.17 o                         
   1  14   5       6335.24       6393.17       213.16 o                         
   2  14   5        487.75        500.40        90.58 o                         
   3  14   5       1996.67       2363.65       150.93 o                         
   4  14   5       7543.83       7973.95       271.13 o                         
   5  14   5       2127.31       2439.18       165.91 o                         
   6  14   5         34.37        236.15        98.72 o                         
   7  14   5       1139.69       1098.53       169.07 o                         
  -8  15   5        471.47        583.89       185.23 o                         
  -7  15   5       3068.95       3044.62       198.83 o                         
  -6  15   5       2104.94       2060.89       155.81 o                         
  -5  15   5          5.28        -74.43        75.58 o                         
  -4  15   5        691.47        681.04        76.85 o                         
  -3  15   5       2759.64       2669.13       115.35 o                         
  -2  15   5        706.61        785.98        74.37 o                         
  -1  15   5        472.37        539.56        58.78 o                         
   0  15   5         86.74         62.93        54.74 o                         
   1  15   5        472.08        560.12        74.14 o                         
   2  15   5          4.71         27.66        65.10 o                         
   3  15   5       2319.98       2174.36       148.42 o                         
   4  15   5       2191.29       2116.20       150.51 o                         
   5  15   5         26.61         23.04        94.67 o                         
   6  15   5        526.03        546.35       136.26 o                         
   7  15   5       4449.51       4529.14       386.91 o                         
  -8  16   5       1960.67       1079.64       523.76 o                         
  -7  16   5       2707.62       2937.30       199.49 o                         
  -6  16   5       2361.34       2227.23       181.92 o                         
  -5  16   5        610.62        632.49        96.89 o                         
  -4  16   5      16540.51      16396.40       303.40 o                         
  -3  16   5       9894.10       9779.42       217.61 o                         
  -2  16   5       4047.78       4192.92       143.68 o                         
  -1  16   5       2378.23       2290.79       103.84 o                         
   0  16   5      36459.89      37031.11       492.21 o                         
   1  16   5      14982.95      14994.86       301.13 o                         
   2  16   5       7607.90       8056.29       227.55 o                         
   3  16   5       9134.11       8872.66       284.87 o                         
   4  16   5      27855.70      27791.77       531.69 o                         
   5  16   5       5908.94       5945.26       359.68 o                         
   6  16   5       3124.72       3054.23       196.61 o                         
   7  16   5       5215.35       6272.82       618.58 o                         
  -8  17   5       2004.72       1617.30       398.02 o                         
  -7  17   5       9470.80       9474.79       338.95 o                         
  -6  17   5       4397.64       4072.78       198.12 o                         
  -5  17   5       1396.62       1399.74       121.13 o                         
  -4  17   5       2736.41       2958.43       135.56 o                         
  -3  17   5      10917.85      11201.49       246.25 o                         
  -2  17   5       4111.11       4073.41       162.53 o                         
  -1  17   5        869.29        859.58        85.49 o                         
   0  17   5        545.69        585.76        73.89 o                         
   1  17   5       2806.80       2812.18       139.45 o                         
   2  17   5        449.62        487.42        83.53 o                         
   3  17   5        975.78       1041.36       124.30 o                         
   4  17   5       1324.15       1561.50       151.19 o                         
   5  17   5         13.78        220.16       100.86 o                         
   6  17   5        493.02        556.80       113.18 o                         
   7  17   5       5192.11       4714.41       755.43 o                         
  -7  18   5       5777.26       5766.57       307.38 o                         
  -6  18   5        986.25       1110.48       146.28 o                         
  -5  18   5       3163.84       3034.40       247.70 o                         
  -4  18   5      11020.37      11098.16       274.43 o                         
  -3  18   5      20291.39      20999.21       375.99 o                         
  -2  18   5       1285.69       1304.81        94.79 o                         
  -1  18   5       8502.80       8872.41       253.12 o                         
   0  18   5      25223.01      25523.07       399.89 o                         
   1  18   5      24893.36      25420.62       427.55 o                         
   2  18   5       2938.23       2970.41       151.95 o                         
   3  18   5      14841.65      14561.39       539.48 o                         
   4  18   5      20717.62      20597.30       499.94 o                         
   5  18   5       9406.45       9160.75       327.06 o                         
   6  18   5       1738.46       1811.80       161.54 o                         
  -7  19   5       4008.67       3787.27       530.53 o                         
  -6  19   5       2064.67       2084.23       177.74 o                         
  -5  19   5         18.37         57.91        84.86 o                         
  -4  19   5        912.88       1256.14       132.04 o                         
  -3  19   5       2701.63       2674.50       159.68 o                         
  -2  19   5        532.76        581.02        93.63 o                         
  -1  19   5        709.46        715.61        95.68 o                         
   0  19   5          8.50         32.96        75.70 o                         
   1  19   5        482.86        547.36       110.31 o                         
   2  19   5        250.02        238.48       111.57 o                         
   3  19   5       2257.00       2279.36       191.58 o                         
   4  19   5       1993.94       2320.49       187.11 o                         
   5  19   5        233.94        364.05       112.57 o                         
   6  19   5        518.61        492.11       152.40 o                         
  -6  20   5       2742.25       2877.82       232.59 o                         
  -5  20   5       1925.91       1965.40       189.13 o                         
  -4  20   5      11024.62      11357.90       409.88 o                         
  -3  20   5      15497.29      15410.92       367.38 o                         
  -2  20   5       1839.87       1730.64       128.14 o                         
  -1  20   5       4315.06       4193.74       187.28 o                         
   0  20   5      17356.06      16983.23       394.83 o                         
   1  20   5       8762.54       8864.37       294.33 o                         
   2  20   5         49.63         23.58        90.78 o                         
   3  20   5       3517.37       3592.70       218.27 o                         
   4  20   5      10599.78      10458.45       367.20 o                         
   5  20   5       2798.70       3104.58       311.95 o                         
   6  20   5         69.32       -150.48       339.37 o                         
  -6  21   5          6.66         28.48       142.27 o                         
  -5  21   5       3052.62       3279.18       220.42 o                         
  -4  21   5       1171.17       1158.14       151.18 o                         
  -3  21   5        135.87         -5.87        85.70 o                         
  -2  21   5       1439.08       1336.20       154.17 o                         
  -1  21   5       5814.02       5730.81       239.32 o                         
   0  21   5       4831.72       5070.43       246.81 o                         
   1  21   5       1914.07       2182.38       158.43 o                         
   2  21   5       3532.32       3799.47       204.12 o                         
   3  21   5       7639.41       7839.85       317.33 o                         
   4  21   5       5538.67       5500.18       278.30 o                         
   5  21   5        305.76        291.29       115.79 o                         
   6  21   5        879.61        577.46       363.15 o                         
  -6  22   5       6427.04       6922.86       892.72 o                         
  -5  22   5       1806.92       1484.18       157.61 o                         
  -4  22   5      17479.79      16877.30       477.84 o                         
  -3  22   5      10525.34      10476.59       316.69 o                         
  -2  22   5       3154.96       3044.21       174.73 o                         
  -1  22   5        820.08       1045.41       120.31 o                         
   0  22   5      18925.22      18945.65       478.00 o                         
   1  22   5       3333.78       3343.69       182.13 o                         
   2  22   5        102.27        234.71       103.46 o                         
   3  22   5        558.72        628.41       126.14 o                         
   4  22   5       8508.54       8751.71       351.50 o                         
   5  22   5        229.59        230.99       193.50 o                         
  -5  23   5       1409.19       1387.53       192.14 o                         
  -4  23   5        841.35        914.26       161.14 o                         
  -3  23   5          5.08         72.61        87.09 o                         
  -2  23   5       1374.87       1276.05       124.97 o                         
  -1  23   5       3862.81       3715.40       223.11 o                         
   0  23   5       3785.74       3983.49       214.61 o                         
   1  23   5        680.78        724.25       151.96 o                         
   2  23   5       1932.60       2158.09       174.44 o                         
   3  23   5       5096.47       5602.59       320.88 o                         
   4  23   5       5157.63       5236.57       281.65 o                         
  -5  24   5       3998.23       3741.17       379.87 o                         
  -4  24   5      11482.56      10530.36       389.20 o                         
  -3  24   5      18689.90      18418.78       473.10 o                         
  -2  24   5       1980.55       1968.21       163.78 o                         
  -1  24   5       6381.05       6470.34       292.97 o                         
   0  24   5      17664.02      17849.75       480.76 o                         
   1  24   5      13179.08      12974.83       419.41 o                         
   2  24   5        509.45        558.52       122.02 o                         
   3  24   5       6410.19       6670.45       350.64 o                         
   4  24   5      11541.92      10970.60       620.89 o                         
  -5  25   5         72.38        501.65       226.60 o                         
  -4  25   5       1019.50        690.89       323.08 o                         
  -3  25   5       2101.41       2394.71       199.99 o                         
  -2  25   5        392.71         89.10       100.06 o                         
  -1  25   5        607.00        507.43       122.97 o                         
   0  25   5         49.90        152.84       112.45 o                         
   1  25   5         22.86        132.32       109.83 o                         
   2  25   5         15.51         57.94       127.58 o                         
   3  25   5       2876.56       3206.94       466.66 o                         
   4  25   5       2970.85       3494.72       671.26 o                         
  -4  26   5      12639.61      12516.03       829.57 o                         
  -3  26   5      16607.55      18445.33       788.06 o                         
  -2  26   5       3066.49       2914.35       304.34 o                         
  -1  26   5       7122.51       6721.96       344.81 o                         
   0  26   5      25369.64      25396.91       735.87 o                         
   1  26   5      20950.42      21503.34       716.62 o                         
   3  26   5      13739.66      13259.55      1197.47 o                         
  -3  27   5       5171.49       4960.68       738.95 o                         
  -2  27   5       2408.55       2699.84       718.72 o                         
  -1  27   5        421.70        251.30       204.91 o                         
   0  27   5        341.35        415.78       357.49 o                         
   1  27   5        673.58        585.67       387.68 o                         
   3  27   5       1003.97       1320.48       399.32 o                         
  -2  28   5       6616.26       6622.79       869.84 o                         
  -1  28   5       5935.21       5362.67       537.47 o                         
  -9   0   6       1095.20       1105.15       369.48 o                         
  -8   0   6      20904.96      20582.40      1009.34 o                         
  -7   0   6       7508.26       7847.12       386.26 o                         
  -6   0   6       6489.69       6592.46       279.33 o                         
  -5   0   6      15305.31      15679.83       544.93 o                         
  -4   0   6     119486.27     119055.40      1371.02 o                         
  -3   0   6       9106.94       9066.57       201.26 o                         
  -2   0   6      17573.54      17379.78       291.24 o                         
  -1   0   6      53973.12      51834.42      1150.74 o                         
   0   0   6     150800.00     147614.92      1423.61 o                         
   1   0   6       3647.50       3859.80       100.16 o                         
   2   0   6      49842.78      50125.30       618.96 o                         
   3   0   6      90271.80      89971.02       824.49 o                         
   4   0   6      58907.33      60366.27       868.92 o                         
   5   0   6       1319.50       1434.77       153.89 o                         
   6   0   6      29337.84      29941.38       749.25 o                         
   7   0   6      29327.73      30563.96       808.29 o                         
  -9   1   6       1544.64       1734.71       221.47 o                         
  -8   1   6      15646.67      16008.70       450.97 o                         
  -7   1   6       7374.42       7321.19       254.23 o                         
  -6   1   6        210.56        398.39        75.72 o                         
  -5   1   6       5129.94       5290.63       178.73 o                         
  -4   1   6      12082.06      12194.87       240.05 o                         
  -3   1   6       2004.87       1887.25        61.79 o                         
  -2   1   6        228.15        254.66        38.26 o                         
  -1   1   6       1609.78       1707.02        69.79 o                         
   0   1   6          2.91        116.67        38.15 o                         
   1   1   6        174.06        188.94        25.56 o                         
   2   1   6        508.21        505.25        33.49 o                         
   3   1   6       7231.19       7062.51       138.47 o                         
   4   1   6       6440.68       6718.32       186.46 o                         
   5   1   6        114.02        220.58        67.05 o                         
   6   1   6       9820.80       9900.30       272.94 o                         
   7   1   6      21016.22      21833.19       478.30 o                         
  -9   2   6       5429.17       5554.81       357.64 o                         
  -8   2   6      19417.64      20203.99       512.01 o                         
  -7   2   6      22663.41      22830.73       455.61 o                         
  -6   2   6       1196.15       1285.52       101.77 o                         
  -5   2   6      28818.62      28263.41       425.40 o                         
  -4   2   6      62427.30      61872.73       599.46 o                         
  -3   2   6      26840.85      25980.22       239.87 o                         
  -2   2   6       1734.03       1872.98        61.72 o                         
  -1   2   6     105988.20     104457.51       630.11 o                         
   0   2   6      78994.98      78215.54       563.16 o                         
   1   2   6      10001.69       9830.42       118.82 o                         
   2   2   6       7987.50       7788.56       127.59 o                         
   3   2   6      97376.48      96973.45       683.56 o                         
   4   2   6      24973.22      25529.97       346.14 o                         
   5   2   6       3094.70       3119.18       136.18 o                         
   6   2   6      14317.28      14738.16       335.11 o                         
   7   2   6      29801.27      30329.17       570.37 o                         
  -9   3   6        412.82        515.37       199.78 o                         
  -8   3   6       7133.12       7737.05       320.12 o                         
  -7   3   6       1931.23       1936.57       148.48 o                         
  -6   3   6        925.10       1047.35       104.47 o                         
  -5   3   6        360.98        440.01       121.24 o                         
  -4   3   6       2769.58       2903.56       133.70 o                         
  -3   3   6       1465.32       1411.52        53.15 o                         
  -2   3   6       2784.32       2806.00        81.68 o                         
  -1   3   6       3557.63       3591.39        78.62 o                         
   0   3   6       3422.23       3401.18        73.71 o                         
   1   3   6       5610.09       5397.57        91.61 o                         
   2   3   6       2809.16       2886.33        77.95 o                         
   3   3   6      21418.82      21135.99       257.08 o                         
   4   3   6       8039.01       7980.81       179.95 o                         
   5   3   6       1783.21       1944.10       115.25 o                         
   6   3   6       7532.47       7633.90       245.21 o                         
   7   3   6      24085.30      24168.98       474.30 o                         
  -9   4   6       9963.56       9458.35       571.31 o                         
  -8   4   6      29351.92      29514.81       644.01 o                         
  -7   4   6      32467.38      32040.59       553.90 o                         
  -6   4   6       4356.44       4372.03       190.35 o                         
  -5   4   6      34022.27      33731.06       513.97 o                         
  -4   4   6      68899.62      68771.39       683.88 o                         
  -3   4   6      27014.86      25947.49       253.14 o                         
  -2   4   6       2016.56       2072.27        64.86 o                         
  -1   4   6      90943.40      88470.92       524.22 o                         
   0   4   6      61987.70      61543.70       391.78 o                         
   1   4   6       2667.76       2441.73        79.93 o                         
   2   4   6       1832.25       1846.41        65.48 o                         
   3   4   6      59861.27      59964.29       485.44 o                         
   4   4   6      10464.71      10778.42       187.17 o                         
   5   4   6         35.88        180.71        60.69 o                         
   6   4   6       5160.55       5204.55       192.75 o                         
   7   4   6      15345.18      15776.74       381.38 o                         
  -9   5   6        157.98        351.24       177.13 o                         
  -8   5   6       5525.07       6213.51       289.89 o                         
  -7   5   6        921.25        957.91       118.11 o                         
  -6   5   6       3371.20       3428.60       191.34 o                         
  -5   5   6        230.03        346.71       108.63 o                         
  -4   5   6          8.30        245.68        63.23 o                         
  -3   5   6       4167.24       4151.53        93.58 o                         
  -2   5   6       7620.95       7285.00       106.89 o                         
  -1   5   6       3254.27       3243.09        81.60 o                         
   0   5   6      10347.93      10065.33       129.06 o                         
   1   5   6       7536.58       7258.08       125.31 o                         
   2   5   6      11042.43      10899.44       149.49 o                         
   3   5   6      21678.53      22114.26       240.37 o                         
   4   5   6      13644.66      13462.07       229.41 o                         
   5   5   6        545.98        601.98        77.22 o                         
   6   5   6       8118.39       8372.29       244.50 o                         
   7   5   6      18871.50      18682.32       445.59 o                         
  -9   6   6       4890.37       4324.27       401.39 o                         
  -8   6   6      31611.80      31630.33       611.15 o                         
  -7   6   6      16283.47      16075.34       401.31 o                         
  -6   6   6      10111.03      10030.29       296.70 o                         
  -5   6   6      17022.56      17080.57       363.86 o                         
  -4   6   6     101560.61     101348.77      1009.24 o                         
  -3   6   6       8040.60       8164.02       176.21 o                         
  -2   6   6       9870.10       9852.37       159.62 o                         
  -1   6   6      38809.19      38112.42       337.34 o                         
   0   6   6      92754.67      91825.66       598.29 o                         
   1   6   6        289.79        410.29        45.36 o                         
   2   6   6      13744.27      13706.43       196.16 o                         
   3   6   6      39615.41      40045.68       415.31 o                         
   4   6   6      22035.21      21784.67       301.48 o                         
   5   6   6       1092.41       1154.04        95.31 o                         
   6   6   6      10170.72       9892.48       287.46 o                         
   7   6   6      11465.78      11831.20       354.89 o                         
  -9   7   6        572.22        701.26       202.55 o                         
  -8   7   6       8532.83       9305.92       331.09 o                         
  -7   7   6       2125.79       2195.15       150.25 o                         
  -6   7   6        414.56        347.08        90.92 o                         
  -5   7   6        839.01        986.76        93.27 o                         
  -4   7   6       3022.87       3078.70       120.86 o                         
  -3   7   6        467.01        572.61        70.51 o                         
  -2   7   6       2316.75       2333.36        89.77 o                         
  -1   7   6       1205.23       1267.68        58.60 o                         
   0   7   6       4176.56       4234.96        96.06 o                         
   1   7   6       1924.10       1969.50        74.75 o                         
   2   7   6       2338.04       2494.66        93.26 o                         
   3   7   6      11475.60      11765.23       221.38 o                         
   4   7   6      10051.74      10153.82       210.76 o                         
   5   7   6       1185.34       1135.32       102.90 o                         
   6   7   6      10102.34       9803.84       287.49 o                         
   7   7   6      19312.57      18231.62       444.12 o                         
  -9   8   6       3953.20       4127.05       469.37 o                         
  -8   8   6      14054.59      13736.18       400.85 o                         
  -7   8   6      18335.93      18818.30       413.41 o                         
  -6   8   6       1276.36       1278.39       119.41 o                         
  -5   8   6      27085.08      27060.47       408.06 o                         
  -4   8   6      55443.16      55134.08       541.34 o                         
  -3   8   6      25593.88      25419.15       328.20 o                         
  -2   8   6       1659.18       1718.71        79.52 o                         
  -1   8   6      85386.73      84139.45       668.57 o                         
   0   8   6      64185.30      63948.36       515.35 o                         
   1   8   6      12155.51      12307.95       201.78 o                         
   2   8   6      10043.40      10286.93       182.04 o                         
   3   8   6      89319.36      89576.58       787.65 o                         
   4   8   6      21705.60      22037.79       353.32 o                         
   5   8   6       3682.92       3711.75       172.54 o                         
   6   8   6      13111.65      12791.32       333.15 o                         
   7   8   6      26658.80      26735.95       547.14 o                         
  -9   9   6       1550.22       1507.79       304.54 o                         
  -8   9   6      12892.92      12687.70       475.65 o                         
  -7   9   6       5617.59       5426.52       227.82 o                         
  -6   9   6        569.25        627.77       111.26 o                         
  -5   9   6       5405.52       5483.54       183.60 o                         
  -4   9   6      12343.19      12379.75       236.50 o                         
  -3   9   6       1428.23       1445.91        81.04 o                         
  -2   9   6       1614.78       1580.19        77.22 o                         
  -1   9   6       1607.97       1569.62        63.51 o                         
   0   9   6        344.27        462.05        71.10 o                         
   1   9   6         31.51         75.51        48.68 o                         
   2   9   6        173.13        161.22        43.68 o                         
   3   9   6       5741.86       5953.50       176.47 o                         
   4   9   6       3487.58       3654.07       149.18 o                         
   5   9   6        353.83        269.05        86.75 o                         
   6   9   6       5337.69       4988.58       223.52 o                         
   7   9   6      18281.39      18642.60       448.80 o                         
  -9  10   6       1884.06        807.11       392.68 o                         
  -8  10   6      11734.51      11757.06       401.27 o                         
  -7  10   6      11879.61      12386.71       472.62 o                         
  -6  10   6       1210.42       1238.96       114.06 o                         
  -5  10   6      16771.29      16766.41       319.64 o                         
  -4  10   6      53135.92      52882.25       535.56 o                         
  -3  10   6      17583.86      17365.42       259.99 o                         
  -2  10   6       4192.18       4459.75       123.81 o                         
  -1  10   6      68225.09      66992.93       527.81 o                         
   0  10   6      73784.25      74331.35       688.64 o                         
   1  10   6      10765.44      10549.76       216.50 o                         
   2  10   6      19015.62      18745.35       336.07 o                         
   3  10   6      83582.70      83947.56       772.64 o                         
   4  10   6      30766.51      31059.97       441.04 o                         
   5  10   6       4779.04       4723.06       207.50 o                         
   6  10   6      19456.00      19905.53       445.81 o                         
   7  10   6      27292.86      28294.61       663.77 o                         
  -9  11   6       1436.97       1646.84       509.83 o                         
  -8  11   6       9280.87       9573.80       393.43 o                         
  -7  11   6       4576.54       4527.75       248.56 o                         
  -6  11   6         87.61        211.67        88.80 o                         
  -5  11   6       4115.74       4162.21       157.52 o                         
  -4  11   6       5232.62       5476.06       162.57 o                         
  -3  11   6        508.85        483.65        61.50 o                         
  -2  11   6        116.59        222.53        47.31 o                         
  -1  11   6       1586.35       1596.76        75.15 o                         
   0  11   6        319.93        353.96        51.17 o                         
   1  11   6        112.60        153.54        52.59 o                         
   2  11   6       1020.06       1170.53        98.69 o                         
   3  11   6       6772.99       6904.93       269.49 o                         
   4  11   6       6436.18       6341.97       211.72 o                         
   5  11   6         75.02        -41.22        90.53 o                         
   6  11   6       5023.79       5376.73       264.47 o                         
   7  11   6      14958.56      15009.95       812.10 o                         
  -8  12   6      20708.43      21325.47       817.61 o                         
  -7  12   6      13115.61      12690.17       402.41 o                         
  -6  12   6       4990.38       5057.03       204.06 o                         
  -5  12   6       9008.79       9037.74       241.94 o                         
  -4  12   6      57891.56      57641.74       609.28 o                         
  -3  12   6       8097.07       8195.30       255.44 o                         
  -2  12   6      10040.35      10225.03       193.91 o                         
  -1  12   6      41822.50      42024.75       401.41 o                         
   0  12   6      74993.59      75148.89       622.87 o                         
   1  12   6        826.29        928.96        78.49 o                         
   2  12   6      12837.15      13158.21       292.22 o                         
   3  12   6      37385.86      37352.93       572.66 o                         
   4  12   6      22559.43      22969.15       415.29 o                         
   5  12   6        353.95        408.64        94.76 o                         
   6  12   6      14455.20      14914.91       433.92 o                         
   7  12   6      13239.07      14952.79      1226.18 o                         
  -8  13   6       3676.59       3750.72       315.43 o                         
  -7  13   6        534.63        747.24       156.82 o                         
  -6  13   6        858.16        899.83       124.01 o                         
  -5  13   6        348.10        416.05        75.66 o                         
  -4  13   6        600.27        783.02        80.51 o                         
  -3  13   6       1856.53       1868.19       101.11 o                         
  -2  13   6       2168.91       2150.47       121.18 o                         
  -1  13   6       1576.97       1733.95       103.31 o                         
   0  13   6       4828.63       4715.83       158.40 o                         
   1  13   6       3980.32       4013.82       139.40 o                         
   2  13   6       1381.63       1572.94       115.29 o                         
   3  13   6      10274.26      10843.20       305.40 o                         
   4  13   6       7659.58       8089.24       248.46 o                         
   5  13   6       1251.80       1341.14       134.59 o                         
   6  13   6       4636.17       4762.32       255.96 o                         
   7  13   6      14303.26      14680.57      1227.09 o                         
  -8  14   6      15201.86      14447.99       678.21 o                         
  -7  14   6      22601.40      22825.74       697.21 o                         
  -6  14   6       3087.21       3212.66       171.29 o                         
  -5  14   6      24593.96      24290.29       412.83 o                         
  -4  14   6      37624.38      37694.02       500.54 o                         
  -3  14   6      20534.26      20251.02       425.27 o                         
  -2  14   6        455.72        512.26        76.32 o                         
  -1  14   6      46929.60      46876.62       533.14 o                         
   0  14   6      24548.02      24577.57       378.23 o                         
   1  14   6       3180.41       3362.36       149.92 o                         
   2  14   6        943.96        837.72        90.56 o                         
   3  14   6      36163.84      37084.47       592.92 o                         
   4  14   6       3344.83       3439.58       178.39 o                         
   5  14   6         43.49        242.04       118.96 o                         
   6  14   6       2398.45       2480.25       191.91 o                         
   7  14   6       8513.01       8513.82       999.62 o                         
  -8  15   6       3901.81       3888.73       374.23 o                         
  -7  15   6        124.69        350.94        92.84 o                         
  -6  15   6       1417.36       1548.71       129.24 o                         
  -5  15   6        159.39        472.74        96.38 o                         
  -4  15   6         49.14        140.46        62.15 o                         
  -3  15   6       5309.96       5281.50       179.45 o                         
  -2  15   6       3398.47       3341.43       151.15 o                         
  -1  15   6       2856.57       3034.83       132.87 o                         
   0  15   6       7969.20       7980.58       213.89 o                         
   1  15   6       7662.57       7594.44       226.52 o                         
   2  15   6       3592.65       3533.83       169.73 o                         
   3  15   6      12396.74      12566.46       342.30 o                         
   4  15   6       9974.04      10089.39       318.66 o                         
   5  15   6       1563.27       1522.69       143.18 o                         
   6  15   6       4418.90       4491.67       256.96 o                         
  -8  16   6      12627.33      11774.92       658.11 o                         
  -7  16   6      11480.75      11217.95       372.95 o                         
  -6  16   6       4189.34       4053.69       194.95 o                         
  -5  16   6      13020.77      13140.50       366.71 o                         
  -4  16   6      43552.18      44279.67       560.95 o                         
  -3  16   6       9721.90       9882.61       258.01 o                         
  -2  16   6       2334.55       2450.39       156.08 o                         
  -1  16   6      23424.21      23421.89       468.31 o                         
   0  16   6      32312.93      32392.50       445.05 o                         
   1  16   6       1194.19       1362.26       111.33 o                         
   2  16   6       6282.36       6611.23       228.66 o                         
   3  16   6      27279.19      28631.59       739.17 o                         
   4  16   6       7670.94       7614.80       283.74 o                         
   5  16   6         36.08        122.20       100.46 o                         
   6  16   6       5211.60       4847.06       366.93 o                         
  -7  17   6        946.14       1599.91       486.03 o                         
  -6  17   6         11.80        -65.34        98.58 o                         
  -5  17   6       1784.71       1744.20       146.07 o                         
  -4  17   6       1470.26       1599.65       113.28 o                         
  -3  17   6        119.04        188.89        78.41 o                         
  -2  17   6        157.65        179.08        69.80 o                         
  -1  17   6        118.98        222.02        91.68 o                         
   0  17   6       2273.41       2200.57       121.38 o                         
   1  17   6        433.27        319.35        75.66 o                         
   2  17   6        320.96        352.00        86.12 o                         
   3  17   6       2799.12       3545.88       199.65 o                         
   4  17   6       6787.86       6856.17       276.19 o                         
   5  17   6        336.82        379.85       106.99 o                         
   6  17   6       3890.94       3697.11       481.68 o                         
  -7  18   6       7431.14       6181.13       814.06 o                         
  -6  18   6       2740.08       2953.96       240.79 o                         
  -5  18   6       4598.23       4711.76       281.98 o                         
  -4  18   6      31540.63      31805.95       639.57 o                         
  -3  18   6       6357.24       6177.91       229.08 o                         
  -2  18   6       7710.65       7773.78       220.65 o                         
  -1  18   6      26964.58      27195.64       505.42 o                         
   0  18   6      46346.73      46755.34       743.33 o                         
   1  18   6       2360.06       2489.53       147.92 o                         
   2  18   6      12717.20      12906.40       332.91 o                         
   3  18   6      28089.21      28266.18       555.64 o                         
   4  18   6      17009.15      16763.08       436.78 o                         
   5  18   6       1712.60       1783.77       161.54 o                         
   6  18   6      13651.34      15954.88      1364.65 o                         
  -7  19   6       2384.28       1465.15       430.89 o                         
  -6  19   6        577.03        543.67       167.21 o                         
  -5  19   6       5117.75       5643.60       326.93 o                         
  -4  19   6       4888.36       4721.23       227.57 o                         
  -3  19   6        417.94        598.03        98.26 o                         
  -2  19   6       1901.85       1965.43       141.14 o                         
  -1  19   6       2141.11       2552.53       168.05 o                         
   0  19   6         29.05        228.27       105.15 o                         
   1  19   6         79.68        178.49        80.90 o                         
   2  19   6        402.88        436.79       114.96 o                         
   3  19   6       2407.55       2512.61       189.38 o                         
   4  19   6       2465.45       2538.07       185.44 o                         
   5  19   6        281.95        174.08       129.17 o                         
  -6  20   6        214.55        374.75       361.06 o                         
  -5  20   6       8180.73       8359.70       379.95 o                         
  -4  20   6      13514.04      14449.29       599.05 o                         
  -3  20   6      13012.66      12791.28       342.77 o                         
  -2  20   6        818.27        737.67       108.71 o                         
  -1  20   6      35402.85      36042.16       614.67 o                         
   0  20   6      20817.49      20969.07       500.39 o                         
   1  20   6       9844.22       9868.98       311.65 o                         
   2  20   6       5994.33       5921.87       235.53 o                         
   3  20   6      39876.32      41160.93       945.89 o                         
   4  20   6       9585.16       9782.55       345.66 o                         
   5  20   6       5391.39       4796.47       399.62 o                         
  -5  21   6       2129.42       2067.39       209.03 o                         
  -4  21   6       1482.54       1694.86       178.16 o                         
  -3  21   6         26.30        144.71        89.97 o                         
  -2  21   6        555.46        538.15       119.93 o                         
  -1  21   6       1004.14       1043.09       144.98 o                         
   0  21   6        301.80        525.94       124.77 o                         
   1  21   6        577.88        469.35       127.01 o                         
   2  21   6          7.55         -4.87        87.16 o                         
   3  21   6       2330.42       2574.61       189.63 o                         
   4  21   6       3274.14       3072.17       240.79 o                         
   5  21   6        259.83        587.15       322.14 o                         
  -5  22   6       5520.40       4882.20       420.80 o                         
  -4  22   6      21962.38      21323.16       655.43 o                         
  -3  22   6       6119.06       5905.91       261.88 o                         
  -2  22   6       3073.87       3093.85       197.23 o                         
  -1  22   6      13512.18      13871.28       423.54 o                         
   0  22   6      19592.63      19818.64       506.07 o                         
   1  22   6       1259.08       1578.77       166.97 o                         
   2  22   6       5227.49       5173.56       252.34 o                         
   3  22   6      14183.41      15337.05       533.03 o                         
   4  22   6       5029.28       5067.87       393.39 o                         
  -5  23   6        205.14         84.51       206.41 o                         
  -4  23   6         17.53       -168.50       168.50 o                         
  -3  23   6       2178.80       2214.36       185.79 o                         
  -2  23   6       1465.56       1105.75       144.49 o                         
  -1  23   6        482.64        516.55       156.63 o                         
   0  23   6       6204.52       5991.07       292.82 o                         
   1  23   6       2204.91       2123.88       178.25 o                         
   2  23   6        473.69        576.88       143.49 o                         
   3  23   6       2041.01       1761.90       264.01 o                         
   4  23   6       7017.59       6862.91       592.92 o                         
  -5  24   6       4130.76       3556.88       633.00 o                         
  -4  24   6      18243.53      19028.84      1922.79 o                         
  -3  24   6       3491.93       3539.90       242.63 o                         
  -2  24   6       2055.26       1557.69       168.27 o                         
  -1  24   6       5957.83       6150.98       300.21 o                         
   0  24   6      11767.31      11963.00       407.59 o                         
   1  24   6         75.58          8.20       101.42 o                         
   2  24   6       2499.58       3175.72       466.51 o                         
   3  24   6       5593.16       5133.78       675.34 o                         
   4  24   6       1760.71        838.84       402.61 o                         
  -4  25   6        250.08        192.57       210.41 o                         
  -3  25   6       3386.03       3325.06       311.20 o                         
  -2  25   6        578.47        995.51       171.88 o                         
  -1  25   6        447.22        559.12       165.66 o                         
   0  25   6       3916.48       3697.95       258.92 o                         
   1  25   6       4380.09       4163.60       393.29 o                         
   2  25   6        526.45        355.74       281.33 o                         
  -3  26   6       7298.72       8068.66       893.88 o                         
  -2  26   6        478.29        498.65       182.80 o                         
  -1  26   6      12023.60      11371.79       605.84 o                         
   0  26   6       5736.37       6010.64       451.86 o                         
   1  26   6       2240.82       2726.03       591.27 o                         
  -2  27   6        302.51         58.32       289.46 o                         
  -1  27   6        619.37        695.22       305.86 o                         
  -8   1   7         47.13        152.55       121.70 o                         
  -7   1   7        126.91        252.81        90.20 o                         
  -6   1   7        647.02        685.51        92.46 o                         
  -5   1   7        927.23        805.80        86.31 o                         
  -4   1   7       1343.34       1478.73        99.29 o                         
  -3   1   7       1819.30       1946.36        86.63 o                         
  -2   1   7       1413.33       1496.17        80.13 o                         
  -1   1   7       1486.48       1472.00        71.60 o                         
   0   1   7        757.61        818.97        55.88 o                         
   1   1   7       2056.97       2031.08        66.51 o                         
   2   1   7        928.19        979.01        57.69 o                         
   3   1   7       1454.07       1444.75        89.79 o                         
   4   1   7        183.94        206.55        65.93 o                         
   5   1   7        707.71        639.15        77.88 o                         
   6   1   7         68.36        107.21        89.67 o                         
   7   1   7        206.24         44.39        91.69 o                         
  -8   2   7        501.57        592.67       119.79 o                         
  -7   2   7       1178.21       1290.01       128.81 o                         
  -6   2   7        583.66        545.77        79.22 o                         
  -5   2   7       4104.53       3708.26       152.23 o                         
  -4   2   7        807.26        862.43        89.74 o                         
  -3   2   7       1661.77       1706.75        79.88 o                         
  -2   2   7         56.97        124.62        40.92 o                         
  -1   2   7        405.89        473.03        46.23 o                         
   0   2   7       1520.09       1627.71        69.71 o                         
   1   2   7         61.08         65.65        31.31 o                         
   2   2   7        596.64        694.22        53.61 o                         
   3   2   7         23.78          1.11        54.10 o                         
   4   2   7       2125.15       2358.59       123.39 o                         
   5   2   7       1243.16       1330.96       103.68 o                         
   6   2   7       1339.12       1374.14       122.72 o                         
   7   2   7        723.56        680.69       144.43 o                         
  -9   3   7         27.66        535.71       435.32 o                         
  -8   3   7        169.59        115.94       110.05 o                         
  -7   3   7        756.88        890.18       115.19 o                         
  -6   3   7       2022.55       2207.98       127.55 o                         
  -5   3   7       1471.90       1411.56       103.63 o                         
  -4   3   7       2165.12       2197.65       115.35 o                         
  -3   3   7       4256.73       4236.26       140.11 o                         
  -2   3   7       7201.65       7091.41       129.00 o                         
  -1   3   7       6578.63       6515.24       131.61 o                         
   0   3   7       5847.20       5826.84       115.79 o                         
   1   3   7       5577.08       5756.88       116.25 o                         
   2   3   7       4558.23       4368.31       116.85 o                         
   3   3   7       2291.70       2374.92        98.28 o                         
   4   3   7       1476.64       1545.45        96.95 o                         
   5   3   7       1989.22       1799.94       109.27 o                         
   6   3   7       1741.11       1605.30       122.89 o                         
   7   3   7        439.29        318.24       123.45 o                         
  -9   4   7        694.59        536.04       379.77 o                         
  -8   4   7       1512.13       1636.54       172.41 o                         
  -7   4   7        373.07        371.06        98.71 o                         
  -6   4   7       1659.76       1790.96       118.11 o                         
  -5   4   7        857.97       1022.72        93.64 o                         
  -4   4   7       1482.28       1402.61        96.08 o                         
  -3   4   7         37.13         86.00        51.94 o                         
  -2   4   7       1946.09       2050.32        70.15 o                         
  -1   4   7        770.24        849.16        52.74 o                         
   0   4   7        728.94        767.63        49.18 o                         
   1   4   7        485.51        642.23        50.94 o                         
   2   4   7        418.58        456.91        51.17 o                         
   3   4   7         13.42         33.81        48.24 o                         
   4   4   7         50.84        153.65        67.04 o                         
   5   4   7        404.15        385.88        84.68 o                         
   6   4   7         53.07        211.90        86.40 o                         
   7   4   7         27.29        -68.13       116.13 o                         
  -9   5   7         68.82        188.58       248.24 o                         
  -8   5   7        370.37        422.72       108.34 o                         
  -7   5   7          2.19         39.51        84.68 o                         
  -6   5   7          1.85         17.01        80.71 o                         
  -5   5   7        203.88        236.61        70.83 o                         
  -4   5   7        470.17        609.38        68.64 o                         
  -3   5   7          0.04         37.68        51.72 o                         
  -2   5   7          9.15         62.60        40.52 o                         
  -1   5   7        232.72        325.07        37.71 o                         
   0   5   7        164.95        165.09        33.08 o                         
   1   5   7          2.98         18.93        34.39 o                         
   2   5   7        541.19        548.59        51.63 o                         
   3   5   7          2.09         34.96        51.91 o                         
   4   5   7         11.22        101.59        62.92 o                         
   5   5   7         37.51         44.26        71.60 o                         
   6   5   7        620.16        748.21        99.17 o                         
   7   5   7          7.25       -155.30       155.30 o                         
  -9   6   7         61.86        328.20       353.62 o                         
  -8   6   7         90.93        -16.86       102.41 o                         
  -7   6   7          8.41         -8.82        79.99 o                         
  -6   6   7         79.27         54.96        77.64 o                         
  -5   6   7        742.43        689.66        90.25 o                         
  -4   6   7        252.72        324.22        63.50 o                         
  -3   6   7          6.12         11.96        54.21 o                         
  -2   6   7       1825.80       1885.38        83.63 o                         
  -1   6   7       5078.44       5211.77       158.11 o                         
   0   6   7       1684.46       1761.22        67.80 o                         
   1   6   7        722.41        829.30        56.39 o                         
   2   6   7       4062.19       4112.32       112.69 o                         
   3   6   7       4991.55       4905.72       148.31 o                         
   4   6   7       1261.41       1208.31       110.21 o                         
   5   6   7       1350.66       1605.45       131.50 o                         
   6   6   7       3194.32       3054.29       171.67 o                         
   7   6   7       2261.52       2439.89       446.84 o                         
  -8   7   7       2292.98       2006.54       166.47 o                         
  -7   7   7       1135.73       1043.67       130.04 o                         
  -6   7   7       1157.68       1127.59       111.04 o                         
  -5   7   7       3216.76       3006.78       151.10 o                         
  -4   7   7       4593.48       4782.00       152.70 o                         
  -3   7   7       2157.81       1961.88        98.45 o                         
  -2   7   7       2932.55       2928.26       106.70 o                         
  -1   7   7       5624.88       5438.73       138.23 o                         
   0   7   7       6388.97       6365.91       224.96 o                         
   1   7   7       1332.96       1467.34        70.19 o                         
   2   7   7        348.46        399.08        49.38 o                         
   3   7   7        348.16        348.79        57.46 o                         
   4   7   7       1306.06       1345.98        98.62 o                         
   5   7   7          9.63         65.99        80.29 o                         
   6   7   7         56.33        179.99        88.32 o                         
   7   7   7         14.78         29.87       193.88 o                         
  -8   8   7          7.85       -142.26       142.26 o                         
  -7   8   7         50.96         -1.53        91.85 o                         
  -6   8   7         17.02         29.82        88.85 o                         
  -5   8   7       1802.44       2018.32       123.33 o                         
  -4   8   7        195.45        235.19        59.87 o                         
  -3   8   7        119.29        154.78        56.78 o                         
  -2   8   7       1323.76       1434.05        80.67 o                         
  -1   8   7       8319.05       8194.96       166.93 o                         
   0   8   7       1540.64       1516.07        89.46 o                         
   1   8   7       2021.20       1885.87        83.96 o                         
   2   8   7       6625.18       6658.75       167.68 o                         
   3   8   7      10681.19      10491.30       235.14 o                         
   4   8   7       2360.22       2325.75       128.34 o                         
   5   8   7       3084.03       2972.11       180.79 o                         
   6   8   7       5723.85       5624.84       241.54 o                         
   7   8   7       4351.93       3592.34       529.09 o                         
  -8   9   7       1195.48       1420.64       242.34 o                         
  -7   9   7        323.17        376.87       100.38 o                         
  -6   9   7         27.89         94.53        80.81 o                         
  -5   9   7       2265.64       2322.61       131.60 o                         
  -4   9   7       2670.10       2736.05       120.59 o                         
  -3   9   7        750.24        887.80        74.57 o                         
  -2   9   7          3.65         45.22        59.54 o                         
  -1   9   7        711.88        800.06        66.62 o                         
   0   9   7        583.32        524.18        76.15 o                         
   1   9   7        158.33        214.47        52.22 o                         
   2   9   7         15.24        153.67        51.37 o                         
   3   9   7        505.62        389.62        67.66 o                         
   4   9   7        249.64        227.51        77.83 o                         
   5   9   7        444.75        366.35        96.86 o                         
   6   9   7       2057.11       2201.66       173.00 o                         
   7   9   7        221.26        573.31       283.57 o                         
  -8  10   7       1720.54       1362.97       236.15 o                         
  -7  10   7        347.47        507.73       106.26 o                         
  -6  10   7       2467.17       2382.66       158.57 o                         
  -5  10   7       6141.49       6391.94       219.26 o                         
  -4  10   7       4972.83       5187.76       182.74 o                         
  -3  10   7        330.60        289.44        54.73 o                         
  -2  10   7       4770.98       4891.46       183.10 o                         
  -1  10   7       5832.72       5916.64       156.23 o                         
   0  10   7       1604.10       1662.25       107.09 o                         
   1  10   7         18.26        130.75        58.60 o                         
   2  10   7       5593.68       5720.23       180.06 o                         
   3  10   7       3720.97       3794.85       164.54 o                         
   4  10   7        230.10        281.28        68.12 o                         
   5  10   7         10.52        108.61        86.41 o                         
   6  10   7       1874.00       2206.33       173.33 o                         
  -8  11   7        526.06        739.91       204.07 o                         
  -7  11   7        137.76        115.20       117.46 o                         
  -6  11   7       1133.93        924.94       106.21 o                         
  -5  11   7        330.45        407.38       108.32 o                         
  -4  11   7        272.92        282.17        63.67 o                         
  -3  11   7       3732.55       3901.44       153.47 o                         
  -2  11   7       4340.26       4556.36       169.25 o                         
  -1  11   7       2057.44       2169.67       112.25 o                         
   0  11   7       1110.85       1093.75        80.09 o                         
   1  11   7       5306.75       5396.91       182.67 o                         
   2  11   7       6771.96       7104.32       216.20 o                         
   3  11   7       3176.00       3246.14       156.80 o                         
   4  11   7        889.79        823.98       104.49 o                         
   5  11   7       2931.40       2562.66       199.20 o                         
   6  11   7       3777.89       3886.58       250.82 o                         
  -8  12   7       4257.76       4142.94       786.40 o                         
  -7  12   7       2595.28       2457.04       174.62 o                         
  -6  12   7       3999.72       3954.26       187.79 o                         
  -5  12   7      11216.93      11654.98       287.83 o                         
  -4  12   7       4741.64       4745.60       186.31 o                         
  -3  12   7       1397.72       1389.50       105.64 o                         
  -2  12   7       4013.85       4104.27       164.14 o                         
  -1  12   7      10631.27      10526.49       253.06 o                         
   0  12   7        467.36        515.34        70.92 o                         
   1  12   7         11.43         -2.15        61.56 o                         
   2  12   7       1965.66       2081.72       147.27 o                         
   3  12   7       2919.18       2958.71       151.58 o                         
   4  12   7        387.76        360.98        91.17 o                         
   5  12   7        221.31         88.34       101.06 o                         
   6  12   7        367.88        359.60       181.84 o                         
  -8  13   7        378.52        303.07       202.67 o                         
  -7  13   7        453.69        441.12        98.14 o                         
  -6  13   7       1442.36       1541.07       165.84 o                         
  -5  13   7        232.67        342.71        91.86 o                         
  -4  13   7        252.37        227.36       101.01 o                         
  -3  13   7       4225.19       4486.80       169.65 o                         
  -2  13   7       6294.67       5989.82       199.38 o                         
  -1  13   7       3013.55       2881.15       141.37 o                         
   0  13   7       2084.28       2175.13       128.99 o                         
   1  13   7       6752.44       6767.68       213.59 o                         
   2  13   7       8977.35       9097.44       256.78 o                         
   3  13   7       4381.61       4477.88       187.10 o                         
   4  13   7       1221.94       1071.44       121.73 o                         
   5  13   7       3779.88       3829.90       224.19 o                         
   6  13   7       4516.21       4183.86       387.78 o                         
  -7  14   7       2274.65       2068.59       286.58 o                         
  -6  14   7       4015.23       4042.81       258.31 o                         
  -5  14   7       8644.68       9082.29       283.38 o                         
  -4  14   7       3845.91       4239.60       181.38 o                         
  -3  14   7        668.69        773.71        94.44 o                         
  -2  14   7       7043.04       6848.98       215.86 o                         
  -1  14   7      15943.85      15843.44       322.57 o                         
   0  14   7       3004.99       3253.38       174.81 o                         
   1  14   7        212.96        252.85        71.01 o                         
   2  14   7       4447.97       4499.68       188.05 o                         
   3  14   7       4937.34       5249.89       226.55 o                         
   4  14   7         54.65         79.46        89.56 o                         
   5  14   7         97.81        101.49       100.94 o                         
   6  14   7       2429.67       2458.43       562.35 o                         
  -7  15   7        152.57        -52.13       140.33 o                         
  -6  15   7          6.02       -101.85       101.85 o                         
  -5  15   7       1525.10       1670.96       151.21 o                         
  -4  15   7       1600.63       1522.16       118.95 o                         
  -3  15   7         38.73        130.96        76.13 o                         
  -2  15   7        254.30        382.13        82.45 o                         
  -1  15   7        549.04        449.03        94.47 o                         
   0  15   7        154.39        167.51       130.37 o                         
   1  15   7         78.70        147.04        72.55 o                         
   2  15   7       2095.45       2400.44       162.33 o                         
   3  15   7         40.11         83.93        86.05 o                         
   4  15   7         47.24         69.96        90.73 o                         
   5  15   7        869.54        919.81       145.72 o                         
  -7  16   7         27.65        -34.67       157.72 o                         
  -6  16   7       1377.23       1473.59       143.05 o                         
  -5  16   7       5758.39       5657.90       253.68 o                         
  -4  16   7       4742.29       4929.57       190.39 o                         
  -3  16   7        242.61        214.26        80.71 o                         
  -2  16   7       7256.34       7380.50       230.47 o                         
  -1  16   7      12157.69      12101.99       328.35 o                         
   0  16   7       5121.47       5108.97       237.94 o                         
   1  16   7       1268.64       1274.30       119.95 o                         
   2  16   7      16319.86      16385.21       369.50 o                         
   3  16   7      14547.08      14710.10       389.44 o                         
   4  16   7       3991.26       4046.80       216.23 o                         
   5  16   7       2383.59       2377.52       268.33 o                         
  -6  17   7        664.32        880.85       364.11 o                         
  -5  17   7       3400.05       3630.42       212.08 o                         
  -4  17   7       5147.80       4985.34       194.53 o                         
  -3  17   7        735.14        641.70        89.99 o                         
  -2  17   7        977.50       1098.05       109.44 o                         
  -1  17   7       2454.99       2412.95       160.43 o                         
   0  17   7       3975.10       4013.34       219.07 o                         
   1  17   7         78.76        255.43        90.52 o                         
   2  17   7         34.51        142.14        82.12 o                         
   3  17   7          7.68        177.67        96.11 o                         
   4  17   7        581.07        470.08       109.94 o                         
   5  17   7        803.60        689.17       498.14 o                         
  -5  18   7       9623.28      10433.65       418.42 o                         
  -4  18   7       3647.54       3779.27       207.93 o                         
  -3  18   7       1693.69       1687.13       144.33 o                         
  -2  18   7       5157.46       5062.74       227.41 o                         
  -1  18   7      18867.89      19073.16       474.31 o                         
   0  18   7       3159.47       3176.53       203.03 o                         
   1  18   7       3227.40       3316.39       197.30 o                         
   2  18   7      12722.80      13494.67       350.61 o                         
   3  18   7      18313.37      18878.69       459.17 o                         
   4  18   7       2555.87       2526.58       183.03 o                         
   5  18   7       3315.73       3498.74       369.46 o                         
  -5  19   7       1948.25       1917.40       198.84 o                         
  -4  19   7       2340.59       2214.20       170.11 o                         
  -3  19   7         45.22         83.91        93.89 o                         
  -2  19   7        138.94        149.27        90.87 o                         
  -1  19   7        109.30        197.86       102.26 o                         
   0  19   7        270.01        190.54       103.53 o                         
   1  19   7        261.41        328.22        99.95 o                         
   2  19   7        802.38        668.65       129.94 o                         
   3  19   7        148.45        272.43       101.98 o                         
   4  19   7         31.26       -115.26       143.08 o                         
   5  19   7       2029.88       2761.14       595.48 o                         
  -5  20   7      11071.10      11727.46       801.08 o                         
  -4  20   7       6046.16       5972.83       293.84 o                         
  -3  20   7       1283.54       1317.64       143.18 o                         
  -2  20   7       8403.57       8409.47       368.86 o                         
  -1  20   7      17478.10      17164.21       492.26 o                         
   0  20   7       3977.81       4199.75       238.81 o                         
   1  20   7        686.55        762.08       137.16 o                         
   2  20   7       7807.11       8457.12       343.64 o                         
   3  20   7       8049.65       8460.94       319.58 o                         
   4  20   7        463.24        472.69       156.83 o                         
  -5  21   7         21.01       -330.12       330.12 o                         
  -4  21   7        238.03        429.43       255.74 o                         
  -3  21   7       2819.72       2582.27       182.00 o                         
  -2  21   7       5120.12       4810.12       258.96 o                         
  -1  21   7       1095.24       1470.86       158.29 o                         
   0  21   7       2008.55       2092.95       184.76 o                         
   1  21   7       4572.95       4667.91       240.51 o                         
   2  21   7      11353.82      11688.49       409.20 o                         
   3  21   7       3980.05       4297.65       517.64 o                         
   4  21   7       2377.18       2028.81       282.21 o                         
  -4  22   7       9967.87       9008.39      1023.46 o                         
  -3  22   7       1536.40       1575.16       154.44 o                         
  -2  22   7      10495.61      10186.43       402.16 o                         
  -1  22   7      13995.14      14257.18       445.63 o                         
   0  22   7       4190.31       4292.00       252.22 o                         
   1  22   7        142.86        145.22       147.10 o                         
   2  22   7       7115.33       7691.09       518.77 o                         
   3  22   7       4847.76       4660.54       768.50 o                         
   4  22   7        135.90       1097.38       428.56 o                         
  -4  23   7         11.35       -394.68       394.68 o                         
  -3  23   7       2414.43       2202.76       255.87 o                         
  -2  23   7       2546.92       2895.03       274.33 o                         
  -1  23   7       1581.29       1222.91       159.67 o                         
   0  23   7        767.18        867.40       139.45 o                         
   1  23   7       4553.96       4687.32       397.34 o                         
   2  23   7       5685.88       6499.83       892.06 o                         
  -4  24   7       6394.31       6299.26       843.04 o                         
  -3  24   7       2774.73       3316.26       638.53 o                         
  -2  24   7       6987.37       6841.37       419.63 o                         
  -1  24   7      18337.33      18729.69       983.71 o                         
   0  24   7       3376.48       2543.34       315.77 o                         
   1  24   7       1882.64       1980.11       354.38 o                         
   2  24   7       8205.83       8412.33       919.80 o                         
  -2  25   7        122.92        155.65       189.51 o                         
  -1  25   7         22.64       -139.79       255.72 o                         
   0  25   7         13.52       -266.72       503.15 o                         
   1  25   7        411.32        336.97       324.03 o                         
   0  26   7       5332.04       4796.74       694.82 o                         
  -8   0   8       2111.27       2020.91       335.11 o                         
  -7   0   8       1549.26       1783.69       223.72 o                         
  -6   0   8      14070.48      14257.87       476.17 o                         
  -5   0   8      33281.22      34656.81       727.78 o                         
  -4   0   8       1651.45       1796.15       163.07 o                         
  -3   0   8      14301.78      14022.85       414.56 o                         
  -2   0   8      53054.76      53707.80       673.78 o                         
  -1   0   8      32278.47      32954.34       518.79 o                         
   0   0   8        195.33        320.54        65.49 o                         
   1   0   8      36789.45      37081.46       621.03 o                         
   2   0   8      59764.57      59581.79       739.23 o                         
   3   0   8      15057.74      14510.02       454.95 o                         
   4   0   8       2373.50       2344.35       184.24 o                         
   5   0   8      35906.39      36167.06       741.53 o                         
   6   0   8      19279.45      19227.86       644.77 o                         
  -8   1   8       1034.33        973.26       191.31 o                         
  -7   1   8         44.77        131.70       160.81 o                         
  -6   1   8       5875.82       5656.34       218.26 o                         
  -5   1   8       4285.94       4343.11       182.75 o                         
  -4   1   8         60.14        164.91        67.91 o                         
  -3   1   8        217.04        232.57        65.45 o                         
  -2   1   8       1867.16       2014.64        88.20 o                         
  -1   1   8         72.66         96.11        43.29 o                         
   0   1   8         16.38         10.90        47.77 o                         
   1   1   8        357.49        428.37        58.05 o                         
   2   1   8       2730.30       2848.33       115.89 o                         
   3   1   8        466.08        463.95        67.73 o                         
   4   1   8        180.44        173.54        68.48 o                         
   5   1   8       9050.58       8661.58       238.30 o                         
   6   1   8      10284.04      10264.27       312.38 o                         
  -8   2   8       6749.92       6556.41       403.06 o                         
  -7   2   8       2614.56       2922.82       182.03 o                         
  -6   2   8      26950.45      26394.90       464.22 o                         
  -5   2   8      27791.57      28230.96       459.38 o                         
  -4   2   8       4955.21       4742.88       187.51 o                         
  -3   2   8       7460.62       7519.25       214.77 o                         
  -2   2   8      73394.40      73159.66       606.04 o                         
  -1   2   8      25372.99      25198.33       276.57 o                         
   0   2   8       2968.49       3078.02       102.63 o                         
   1   2   8      25042.16      24722.71       295.80 o                         
   2   2   8      67710.78      67269.47       658.95 o                         
   3   2   8       5964.50       6137.26       170.92 o                         
   4   2   8       3040.08       2929.75       136.00 o                         
   5   2   8      24179.08      23710.90       429.72 o                         
   6   2   8      19724.71      19914.22       435.43 o                         
  -8   3   8        110.10        181.07       152.13 o                         
  -7   3   8        165.56        267.32        96.08 o                         
  -6   3   8       1446.20       1735.07       131.49 o                         
  -5   3   8       1503.58       1783.41       126.13 o                         
  -4   3   8       1752.83       1861.50       128.57 o                         
  -3   3   8        645.60        675.37        84.87 o                         
  -2   3   8        700.06        966.81        72.47 o                         
  -1   3   8       2499.57       2611.64       100.38 o                         
   0   3   8       4914.67       4786.84       131.77 o                         
   1   3   8       5621.46       5792.87       142.02 o                         
   2   3   8      12669.62      12717.53       254.17 o                         
   3   3   8       4667.40       4708.82       156.06 o                         
   4   3   8       2928.75       3169.41       140.20 o                         
   5   3   8      15147.22      14779.45       332.65 o                         
   6   3   8      14140.58      13991.96       363.50 o                         
  -8   4   8      13004.39      12339.85       755.55 o                         
  -7   4   8       9380.62       9399.78       293.12 o                         
  -6   4   8      38593.00      38608.90       546.65 o                         
  -5   4   8      43034.25      42402.91       578.49 o                         
  -4   4   8       8585.94       8735.26       227.23 o                         
  -3   4   8      14066.90      14343.40       260.62 o                         
  -2   4   8      77637.64      78058.05       795.99 o                         
  -1   4   8      32954.49      32674.93       374.70 o                         
   0   4   8       2538.08       2663.08       118.43 o                         
   1   4   8      23397.23      23469.17       296.17 o                         
   2   4   8      51715.88      52318.58       601.70 o                         
   3   4   8       2732.09       2803.26       137.17 o                         
   4   4   8        380.63        409.76        73.82 o                         
   5   4   8      15243.05      15067.77       336.28 o                         
   6   4   8      10808.35      10917.34       323.12 o                         
   7   4   8         17.74        200.60       426.38 o                         
  -8   5   8        141.88        635.07       200.85 o                         
  -7   5   8        224.92        262.85        88.44 o                         
  -6   5   8       1248.57       1612.60       126.80 o                         
  -5   5   8         91.17        411.24        88.01 o                         
  -4   5   8       4316.70       4171.17       158.46 o                         
  -3   5   8       4613.22       4632.64       144.87 o                         
  -2   5   8       1647.55       1868.31       104.96 o                         
  -1   5   8       5520.18       5743.10       186.21 o                         
   0   5   8       5042.38       5186.51       145.78 o                         
   1   5   8      10857.79      10656.42       223.75 o                         
   2   5   8      18321.89      18625.57       331.42 o                         
   3   5   8      11556.08      11577.02       266.34 o                         
   4   5   8       5251.54       5053.87       180.62 o                         
   5   5   8      18243.05      17739.21       382.36 o                         
   6   5   8      14138.61      14298.16       386.05 o                         
   7   5   8       1766.61       2065.61       433.21 o                         
  -8   6   8       8234.76       7238.77       558.51 o                         
  -7   6   8       8755.84       8902.20       272.58 o                         
  -6   6   8      26102.54      26716.34       455.81 o                         
  -5   6   8      48049.32      48524.01       605.57 o                         
  -4   6   8       5135.83       5255.09       174.25 o                         
  -3   6   8      20982.87      20985.68       320.84 o                         
  -2   6   8      56284.31      56171.43       621.52 o                         
  -1   6   8      37688.15      37777.23       454.08 o                         
   0   6   8        282.11        440.44        59.14 o                         
   1   6   8      31093.28      31330.59       408.57 o                         
   2   6   8      41551.87      40161.76       607.52 o                         
   3   6   8       7132.31       6980.60       206.91 o                         
   4   6   8        154.45        109.24        69.12 o                         
   5   6   8      20404.96      20497.58       413.93 o                         
   6   6   8       8608.69       8404.19       342.67 o                         
   7   6   8        224.88         -0.26       178.47 o                         
  -8   7   8        384.84        482.73       265.40 o                         
  -7   7   8        150.07        322.35       101.94 o                         
  -6   7   8       2404.22       2620.45       151.95 o                         
  -5   7   8        972.14       1137.93       112.54 o                         
  -4   7   8        515.23        612.89        81.64 o                         
  -3   7   8        428.82        547.18        83.37 o                         
  -2   7   8         79.69        257.28       105.77 o                         
  -1   7   8       3114.03       3016.82       127.37 o                         
   0   7   8       3379.18       3520.01       124.21 o                         
   1   7   8       4391.42       4418.16       149.84 o                         
   2   7   8       8158.96       8393.28       228.26 o                         
   3   7   8       2929.91       3032.30       172.59 o                         
   4   7   8       1602.35       1770.31       146.14 o                         
   5   7   8      12682.47      12813.85       419.74 o                         
   6   7   8      14197.10      13467.02       547.97 o                         
  -8   8   8       5708.87       4967.90       637.05 o                         
  -7   8   8       1187.57       1090.01       139.79 o                         
  -6   8   8      22263.36      22591.97       473.62 o                         
  -5   8   8      22277.79      22757.95       425.65 o                         
  -4   8   8       6679.25       6735.15       227.84 o                         
  -3   8   8       6081.65       6068.35       191.40 o                         
  -2   8   8      63838.84      64714.76       683.93 o                         
  -1   8   8      17781.96      17686.48       319.08 o                         
   0   8   8       2998.93       3076.81       127.85 o                         
   1   8   8      19282.33      18902.00       319.91 o                         
   2   8   8      60314.93      60033.52       678.13 o                         
   3   8   8       5427.99       5387.08       227.69 o                         
   4   8   8       3905.10       3996.35       205.19 o                         
   5   8   8      20821.10      20720.59       538.57 o                         
   6   8   8      17332.06      17059.57       872.99 o                         
  -8   9   8        697.00        795.75       312.25 o                         
  -7   9   8        219.73        154.61        92.76 o                         
  -6   9   8       4637.45       5024.24       252.05 o                         
  -5   9   8       4520.13       4765.10       224.88 o                         
  -4   9   8         50.90        320.86        89.65 o                         
  -3   9   8       1453.81       1554.69       106.77 o                         
  -2   9   8       1561.23       1630.87       122.79 o                         
  -1   9   8        469.35        462.80        71.85 o                         
   0   9   8         16.34        -18.14        61.71 o                         
   1   9   8         77.30         30.59        58.34 o                         
   2   9   8       2062.02       2534.93       138.28 o                         
   3   9   8        127.32        327.96        95.57 o                         
   4   9   8         96.05        193.28        85.58 o                         
   5   9   8       5572.55       5328.93       282.30 o                         
   6   9   8       8672.32       7625.96       834.01 o                         
  -7  10   8        901.03        856.09       160.95 o                         
  -6  10   8      13073.66      13425.91       402.83 o                         
  -5  10   8      18552.21      18783.26       429.91 o                         
  -4  10   8       2092.07       2268.53       149.75 o                         
  -3  10   8       5419.85       5323.76       194.94 o                         
  -2  10   8      45871.96      46279.80       590.08 o                         
  -1  10   8      19649.14      19371.17       399.65 o                         
   0  10   8       1789.71       1875.71       122.98 o                         
   1  10   8      22258.08      22837.62       366.41 o                         
   2  10   8      50820.27      50991.56       634.66 o                         
   3  10   8       7743.38       7877.78       257.74 o                         
   4  10   8       4091.75       4276.77       218.20 o                         
   5  10   8      24418.88      24795.16       607.21 o                         
   6  10   8      17410.09      18234.02      1299.42 o                         
  -7  11   8        105.51        276.40       196.78 o                         
  -6  11   8       3814.13       4244.38       238.59 o                         
  -5  11   8       2018.03       1719.60       144.35 o                         
  -4  11   8         39.52        124.22        85.20 o                         
  -3  11   8         51.50        101.49        76.05 o                         
  -2  11   8        880.23       1049.53       106.23 o                         
  -1  11   8         45.92         48.50        72.41 o                         
   0  11   8         50.16         43.87        78.30 o                         
   1  11   8        345.31        329.70        74.02 o                         
   2  11   8       3202.79       3342.29       159.62 o                         
   3  11   8       2318.90       2177.82       143.92 o                         
   4  11   8        255.54        308.31       108.57 o                         
   5  11   8       6331.18       6649.77       321.41 o                         
   6  11   8       6432.99       5310.83       748.68 o                         
  -7  12   8       5436.07       4494.24       504.35 o                         
  -6  12   8      14271.73      14506.54       402.57 o                         
  -5  12   8      28315.74      29713.51       590.86 o                         
  -4  12   8       1303.90       1661.83       141.70 o                         
  -3  12   8      10621.97      10910.64       281.61 o                         
  -2  12   8      34346.06      34576.07       505.72 o                         
  -1  12   8      29365.56      30201.23       461.39 o                         
   0  12   8        657.28        448.59        95.29 o                         
   1  12   8      25371.03      25661.88       464.98 o                         
   2  12   8      29778.18      29777.73       482.85 o                         
   3  12   8       6342.11       6745.78       247.19 o                         
   4  12   8        703.39        688.44       124.62 o                         
   5  12   8      19300.67      19187.77       603.10 o                         
  -7  13   8        146.85       -158.25       194.99 o                         
  -6  13   8       1167.27       1834.10       159.61 o                         
  -5  13   8        181.86        209.51        94.31 o                         
  -4  13   8        943.86       1014.48       136.08 o                         
  -3  13   8        486.67        508.50        91.93 o                         
  -2  13   8        304.75        464.97        87.29 o                         
  -1  13   8       4220.63       4229.84       194.24 o                         
   0  13   8       2995.23       3047.49       191.96 o                         
   1  13   8       3865.17       3781.76       186.08 o                         
   2  13   8       7970.45       8352.35       254.33 o                         
   3  13   8       4982.69       5301.23       223.64 o                         
   4  13   8       1631.36       1491.70       158.79 o                         
   5  13   8       9739.48       8690.88       532.27 o                         
  -7  14   8       4526.92       4496.31       490.38 o                         
  -6  14   8      25108.60      26066.97       658.94 o                         
  -5  14   8      25838.45      25652.05       521.59 o                         
  -4  14   8      10694.39      10906.93       301.14 o                         
  -3  14   8       8184.07       8021.26       250.83 o                         
  -2  14   8      48871.22      48274.90       688.36 o                         
  -1  14   8      14959.77      14908.92       372.73 o                         
   0  14   8       2659.71       2703.10       177.41 o                         
   1  14   8      11167.92      11010.62       345.98 o                         
   2  14   8      31885.04      32433.00       562.52 o                         
   3  14   8       1341.41       1318.94       116.08 o                         
   4  14   8        861.17        865.17       139.85 o                         
   5  14   8       8112.76       8231.33       660.08 o                         
  -7  15   8         13.99       -271.98       362.78 o                         
  -6  15   8        564.07        326.49       236.88 o                         
  -5  15   8          1.42        339.64       116.95 o                         
  -4  15   8       3831.38       3934.91       187.01 o                         
  -3  15   8       1304.57       1287.78       119.34 o                         
  -2  15   8       2333.42       2513.68       153.23 o                         
  -1  15   8       5063.65       5226.45       245.69 o                         
   0  15   8       6212.74       6393.89       271.16 o                         
   1  15   8       4217.20       4355.51       231.03 o                         
   2  15   8      13637.01      13572.82       398.80 o                         
   3  15   8       6682.24       6566.83       243.94 o                         
   4  15   8       3732.23       4386.28       244.56 o                         
   5  15   8       8918.28       7707.96       632.64 o                         
  -6  16   8      15197.18      14748.43       826.50 o                         
  -5  16   8      22099.01      22317.72       523.76 o                         
  -4  16   8       7165.67       7234.54       264.97 o                         
  -3  16   8       8641.96       8761.40       268.28 o                         
  -2  16   8      34652.29      34587.11       611.59 o                         
  -1  16   8      13901.18      14415.16       476.89 o                         
   0  16   8       1361.66       1441.85       150.48 o                         
   1  16   8      12609.57      12593.19       425.38 o                         
   2  16   8      26557.74      26918.11       729.80 o                         
   3  16   8       3045.41       3165.18       175.94 o                         
   4  16   8       1195.57       1016.90       235.77 o                         
  -5  17   8        418.42        515.88       247.33 o                         
  -4  17   8         85.49        166.04        92.13 o                         
  -3  17   8         40.36         64.56        79.54 o                         
  -2  17   8         68.85        181.17        92.62 o                         
  -1  17   8       1599.73       1674.27       170.40 o                         
   0  17   8        535.45        749.52       126.55 o                         
   1  17   8        534.56        418.32       112.39 o                         
   2  17   8       3122.17       3558.59       245.02 o                         
   3  17   8       2172.58       2493.33       196.22 o                         
   4  17   8        390.17        295.49       161.87 o                         
  -5  18   8      14459.86      14090.23      1208.64 o                         
  -4  18   8        956.45       1145.14       151.23 o                         
  -3  18   8       5163.51       5397.96       301.73 o                         
  -2  18   8      19240.65      19299.30       498.30 o                         
  -1  18   8      16447.27      16520.07       457.46 o                         
   0  18   8       1026.44        874.06       122.89 o                         
   1  18   8      16055.66      15912.78       456.25 o                         
   2  18   8      19597.21      21602.85       791.22 o                         
   3  18   8       5068.48       4508.89       492.73 o                         
   4  18   8       1727.18       1797.93       260.01 o                         
  -5  19   8       1153.57       1907.65       528.27 o                         
  -4  19   8        106.46        -20.02       125.39 o                         
  -3  19   8       1153.50       1044.74       145.48 o                         
  -2  19   8       1504.00       1640.68       174.04 o                         
  -1  19   8          1.73        -53.51        99.05 o                         
   0  19   8        367.36        319.22       108.57 o                         
   1  19   8        218.09        140.27       117.90 o                         
   2  19   8        730.32        676.77       151.23 o                         
   3  19   8        900.95        831.65       257.02 o                         
   4  19   8         10.39        778.69       392.12 o                         
  -4  20   8       1541.44       1565.53       314.96 o                         
  -3  20   8       1443.46       1673.14       163.56 o                         
  -2  20   8      18819.70      18401.04       505.62 o                         
  -1  20   8       7860.22       8103.88       334.32 o                         
   0  20   8       2412.28       2271.28       179.03 o                         
   1  20   8       9122.27       9874.52       350.44 o                         
   2  20   8      21361.59      22480.90      1093.20 o                         
   3  20   8       3076.73       2585.67       649.74 o                         
  -4  21   8        204.77          5.55       193.31 o                         
  -3  21   8        530.30        792.07       619.52 o                         
  -2  21   8        138.30        329.71       118.55 o                         
  -1  21   8        111.63        146.50       110.21 o                         
   0  21   8          9.32         48.28       100.67 o                         
   1  21   8         89.97        -30.45       168.90 o                         
   2  21   8       2107.79       1889.27       442.64 o                         
   3  21   8       1429.18       1151.17       429.23 o                         
  -4  22   8       3201.48       2364.07       706.03 o                         
  -3  22   8       4106.58       4065.53       759.02 o                         
  -2  22   8      15015.05      15888.44       635.65 o                         
  -1  22   8       7934.68       8213.50       480.56 o                         
   0  22   8        948.47       1333.91       515.00 o                         
  -3  23   8         71.61       -174.89       267.92 o                         
  -2  23   8        429.72         72.73       247.62 o                         
  -1  23   8       5041.66       4513.77       594.34 o                         
   0  23   8       2512.13       2550.18       548.22 o                         
  -1  24   8       7434.94       7071.71       898.45 o                         
  -7   1   9          1.18       -137.61       137.61 o                         
  -6   1   9         87.75        115.22        81.82 o                         
  -5   1   9        109.54         41.89        74.12 o                         
  -4   1   9        976.60        878.20        97.40 o                         
  -3   1   9        499.57        504.39        79.07 o                         
  -2   1   9       1135.06       1177.44       109.88 o                         
  -1   1   9        378.54        428.27        54.31 o                         
   0   1   9       1344.37       1582.37       111.29 o                         
   1   1   9        485.05        455.37        75.15 o                         
   2   1   9       1244.71       1351.27        94.69 o                         
   3   1   9        423.34        499.07        77.04 o                         
   4   1   9       1055.84        967.77        93.59 o                         
   5   1   9        271.37        253.76        84.19 o                         
   6   1   9        337.75        375.07       123.96 o                         
  -7   2   9        355.73        131.94       151.83 o                         
  -6   2   9       2400.77       2502.12       156.30 o                         
  -5   2   9        340.63        300.43        83.19 o                         
  -4   2   9       3624.07       3481.95       166.02 o                         
  -3   2   9        619.95        609.99        82.44 o                         
  -2   2   9       3187.04       3183.05       162.86 o                         
  -1   2   9        216.52        250.61        56.72 o                         
   0   2   9        540.84        435.12        74.60 o                         
   1   2   9        257.84        184.47        73.43 o                         
   2   2   9        274.55        338.33        76.33 o                         
   3   2   9       1030.97       1000.65        93.90 o                         
   4   2   9          1.55         31.66        66.97 o                         
   5   2   9        630.15        468.74        92.26 o                         
   6   2   9        157.86         23.99       117.68 o                         
  -7   3   9        243.59        369.11       167.32 o                         
  -6   3   9        291.19        220.03        83.78 o                         
  -5   3   9        756.50        692.24        91.71 o                         
  -4   3   9       1477.40       1397.73       107.18 o                         
  -3   3   9       1829.69       1889.60       136.81 o                         
  -2   3   9       1812.53       1867.02       111.14 o                         
  -1   3   9       4140.10       4053.98       135.67 o                         
   0   3   9       4905.27       4981.59       172.96 o                         
   1   3   9       4749.09       4849.89       212.07 o                         
   2   3   9       1923.97       1842.60       136.23 o                         
   3   3   9       1951.28       2040.89       153.41 o                         
   4   3   9       1674.31       1527.63       145.13 o                         
   5   3   9       1777.53       1967.40       174.55 o                         
  -7   4   9       2436.56       2671.35       263.53 o                         
  -6   4   9        396.19        415.74        93.15 o                         
  -5   4   9       2354.52       2600.55       152.45 o                         
  -4   4   9         37.52         20.76        83.73 o                         
  -3   4   9       4245.29       4389.99       181.95 o                         
  -2   4   9         53.63        121.00        67.27 o                         
  -1   4   9       1870.59       1986.14        95.77 o                         
   0   4   9        165.69        182.87        60.92 o                         
   1   4   9       3232.88       3488.18       169.74 o                         
   2   4   9        107.18         50.14        77.73 o                         
   3   4   9        178.64        202.21        85.13 o                         
   4   4   9        235.18        350.34       100.79 o                         
   5   4   9        530.07        449.54       133.20 o                         
  -7   5   9          0.91        133.38       167.16 o                         
  -6   5   9        328.71        209.93       151.13 o                         
  -5   5   9         24.02        125.97        94.94 o                         
  -4   5   9          0.95         57.38        92.90 o                         
  -3   5   9         10.68         89.92        75.50 o                         
  -2   5   9        313.58        457.55        76.60 o                         
  -1   5   9          4.93         12.05        57.93 o                         
   0   5   9          4.01         87.30        70.09 o                         
   1   5   9         71.90        169.82        73.52 o                         
   2   5   9         54.54         71.08        80.40 o                         
   3   5   9         93.99        -40.08        78.41 o                         
   4   5   9        268.77        334.19       107.55 o                         
   5   5   9        309.89        423.19       129.20 o                         
  -7   6   9         36.58        211.97       164.06 o                         
  -6   6   9        613.65        466.37       109.24 o                         
  -5   6   9        143.31        155.04        87.00 o                         
  -4   6   9          7.92        -39.35        83.02 o                         
  -3   6   9        102.25        266.36        81.98 o                         
  -2   6   9       1365.80       1562.14       109.46 o                         
  -1   6   9         18.37        -16.08        54.53 o                         
   0   6   9       1016.40       1167.04       104.76 o                         
   1   6   9       1743.97       1961.31       136.18 o                         
   2   6   9       1803.04       1924.63       141.47 o                         
   3   6   9         39.21          1.18        81.71 o                         
   4   6   9       1281.81       1247.56       170.49 o                         
   5   6   9       1886.37       1963.07       226.22 o                         
  -7   7   9        398.94        256.22       233.08 o                         
  -6   7   9       1418.97       1859.60       156.84 o                         
  -5   7   9       1398.49       1365.74       141.70 o                         
  -4   7   9        122.95        312.40       123.55 o                         
  -3   7   9       1262.28       1442.52       111.86 o                         
  -2   7   9       1758.39       1566.49       139.68 o                         
  -1   7   9       3610.89       3422.00       138.02 o                         
   0   7   9        662.51        595.80        81.27 o                         
   1   7   9       2240.28       2290.01       149.97 o                         
   2   7   9        803.26        941.21       104.93 o                         
   3   7   9       1146.74       1325.65       127.89 o                         
   4   7   9         75.81        -23.41        87.31 o                         
   5   7   9        162.86        213.92       117.81 o                         
  -7   8   9         26.48        305.05       260.24 o                         
  -6   8   9        676.89        601.62       116.32 o                         
  -5   8   9        403.70        410.10        92.97 o                         
  -4   8   9        165.08         67.30        88.30 o                         
  -3   8   9        232.66        405.96        87.25 o                         
  -2   8   9       3047.40       3181.93       159.77 o                         
  -1   8   9        208.91        238.53        69.19 o                         
   0   8   9       1823.98       1792.27       116.27 o                         
   1   8   9       2353.88       2469.24       141.54 o                         
   2   8   9       4514.87       4345.47       208.78 o                         
   3   8   9        146.20        221.14        92.26 o                         
   4   8   9       3543.27       3493.54       225.36 o                         
   5   8   9       3327.01       3830.97       307.39 o                         
  -7   9   9         40.83        639.62       298.53 o                         
  -6   9   9        751.88        903.45       143.41 o                         
  -5   9   9        391.90        506.91       106.71 o                         
  -4   9   9        130.07        189.55        88.88 o                         
  -3   9   9        367.33        365.83        91.75 o                         
  -2   9   9       1587.38       1533.77       134.82 o                         
  -1   9   9         28.53        -33.39        71.35 o                         
   0   9   9         67.91         -3.77        78.28 o                         
   1   9   9        152.53        134.07        73.11 o                         
   2   9   9        809.19        733.55       103.84 o                         
   3   9   9        106.22         14.32        88.45 o                         
   4   9   9         38.90         81.04       113.51 o                         
   5   9   9        490.61        321.45       150.86 o                         
  -7  10   9       3431.80       3013.65       511.95 o                         
  -6  10   9       1062.24       1196.40       164.68 o                         
  -5  10   9       3509.22       3730.60       209.23 o                         
  -4  10   9        133.09         76.42        86.12 o                         
  -3  10   9      11032.75      10529.79       345.71 o                         
  -2  10   9       1353.25       1435.72       131.43 o                         
  -1  10   9       2241.73       2142.86       145.75 o                         
   0  10   9         71.98         16.27        81.49 o                         
   1  10   9       8618.54       8582.96       286.87 o                         
   2  10   9        377.07        426.11       101.92 o                         
   3  10   9        609.02        300.10       108.25 o                         
   4  10   9        119.44        127.66       107.99 o                         
   5  10   9       3366.04       2159.05       476.47 o                         
  -6  11   9        181.03        120.44       161.64 o                         
  -5  11   9        156.73        222.54        97.89 o                         
  -4  11   9       1913.38       1694.94       140.19 o                         
  -3  11   9       1788.03       1640.38       140.61 o                         
  -2  11   9        443.59        622.03       108.41 o                         
  -1  11   9       1908.90       2073.83       145.76 o                         
   0  11   9       3605.69       3494.01       191.53 o                         
   1  11   9       3938.90       3771.15       198.62 o                         
   2  11   9       1243.42       1332.98       137.78 o                         
   3  11   9       2520.52       2526.88       175.19 o                         
   4  11   9       4153.37       4003.35       271.98 o                         
   5  11   9       3537.95       2637.17       532.08 o                         
  -6  12   9       8460.73       8474.17       683.31 o                         
  -5  12   9       2159.81       2295.74       172.37 o                         
  -4  12   9       3981.72       3866.84       216.48 o                         
  -3  12   9       6497.72       6756.00       266.56 o                         
  -2  12   9       9612.81       9791.86       287.86 o                         
  -1  12   9        437.28        478.03       124.06 o                         
   0  12   9       2662.16       2472.55       175.36 o                         
   1  12   9       4616.37       4461.64       217.73 o                         
   2  12   9       2760.39       2541.28       188.98 o                         
   3  12   9        198.10        262.09       108.96 o                         
   4  12   9        541.71        630.37       138.34 o                         
  -6  13   9         48.52        246.83       227.89 o                         
  -5  13   9        100.09        120.36       108.58 o                         
  -4  13   9       2758.31       2778.35       188.66 o                         
  -3  13   9       1264.73       1470.36       141.34 o                         
  -2  13   9       1271.52       1306.25       119.11 o                         
  -1  13   9       1520.58       1483.79       151.55 o                         
   0  13   9       7002.72       6541.95       276.56 o                         
   1  13   9       3286.66       3224.60       192.84 o                         
   2  13   9       3234.20       3118.00       209.62 o                         
   3  13   9       1997.17       1893.33       175.38 o                         
   4  13   9       7394.01       7593.40       578.70 o                         
  -6  14   9       8200.21       7943.25       647.00 o                         
  -5  14   9       1238.14       1151.05       220.34 o                         
  -4  14   9       2443.41       2819.79       189.32 o                         
  -3  14   9       4390.29       4336.87       216.06 o                         
  -2  14   9       8934.97       9006.21       273.50 o                         
  -1  14   9        331.63        219.82       100.84 o                         
   0  14   9       3502.77       3239.87       198.19 o                         
   1  14   9       5795.63       5655.64       274.20 o                         
   2  14   9       3817.74       3847.52       283.78 o                         
   3  14   9         96.11        107.61       200.78 o                         
   4  14   9       1316.36       1377.28       415.69 o                         
  -6  15   9       1193.41       1383.67       496.23 o                         
  -5  15   9        183.57         43.17       161.00 o                         
  -4  15   9         35.26        -15.68        92.18 o                         
  -3  15   9          0.15        -87.78        87.78 o                         
  -2  15   9        853.56        963.20       115.29 o                         
  -1  15   9          1.28        -31.14        97.39 o                         
   0  15   9        306.96        112.19       103.01 o                         
   1  15   9        596.95        624.93       146.71 o                         
   2  15   9         62.14        -15.11       107.40 o                         
   3  15   9        206.36        144.82       361.85 o                         
   4  15   9       1336.13        908.51       372.34 o                         
  -5  16   9       1356.36       1268.25       279.57 o                         
  -4  16   9         36.69        149.76       117.08 o                         
  -3  16   9       8867.19       9207.74       351.72 o                         
  -2  16   9       2615.42       2760.63       243.41 o                         
  -1  16   9       1818.25       1888.77       178.70 o                         
   0  16   9        417.22        488.43       120.91 o                         
   1  16   9      13890.14      13618.74       454.05 o                         
   2  16   9       3050.81       3091.05       221.21 o                         
   3  16   9       1955.07       1539.50       372.98 o                         
  -4  17   9         26.21        -46.06       180.43 o                         
  -3  17   9        448.44        670.64       125.33 o                         
  -2  17   9       2153.65       2191.96       191.66 o                         
  -1  17   9        827.54        635.23       175.15 o                         
   0  17   9         25.42        303.84       115.35 o                         
   1  17   9         37.65        185.23       127.35 o                         
   2  17   9        765.01        443.93       197.48 o                         
  -4  18   9       1383.17       1971.30       319.10 o                         
  -3  18   9       5268.70       5120.73       396.80 o                         
  -2  18   9       8040.20       7800.45       363.12 o                         
  -1  18   9        225.29        204.22       102.83 o                         
   0  18   9       2730.20       2746.36       207.23 o                         
   1  18   9       8404.54       8304.56       520.95 o                         
   2  18   9       6915.13       6240.23       561.96 o                         
  -4  19   9         63.96         84.34       272.01 o                         
  -3  19   9        245.37        409.84       893.82 o                         
  -2  19   9        412.93        391.44       164.12 o                         
  -1  19   9         18.23        286.82       130.83 o                         
   0  19   9       1344.60       1506.43       258.87 o                         
   1  19   9        367.15        112.16       188.96 o                         
   2  19   9         17.41        207.17       227.20 o                         
  -3  20   9       8255.95       8616.89       634.34 o                         
  -2  20   9      10209.14       9936.38       698.52 o                         
  -1  20   9       1342.45        996.28       240.23 o                         
   1  20   9       9848.17       9037.80      1029.88 o                         
  -1  21   9       2161.55       2168.95       365.66 o                         
  -6   0  10       5173.30       5539.49       673.05 o                         
  -5   0  10        610.04        633.39       171.87 o                         
  -4   0  10      10329.36      10783.74       621.48 o                         
  -3   0  10      31452.64      31441.86       846.90 o                         
  -2   0  10       3448.56       3660.24       236.03 o                         
  -1   0  10       1318.92       1102.60       158.66 o                         
   0   0  10      24936.88      25559.83       737.40 o                         
   1   0  10      24166.45      24450.38       741.47 o                         
   2   0  10        567.72        555.14       181.73 o                         
   3   0  10       5930.03       6602.41       674.25 o                         
   4   0  10      25420.55      23513.89       796.20 o                         
  -7   1  10       3232.76       3995.61       592.88 o                         
  -6   1  10        584.11        560.64       125.24 o                         
  -5   1  10        190.40        289.42       112.42 o                         
  -4   1  10        336.37        528.75       115.25 o                         
  -3   1  10        810.40        946.09       117.17 o                         
  -2   1  10         31.69         63.72        73.48 o                         
  -1   1  10        100.08         98.03        93.84 o                         
   0   1  10        331.35        627.69       105.92 o                         
   1   1  10        892.63        764.25       120.87 o                         
   2   1  10         94.47        110.38       106.89 o                         
   3   1  10        730.63        484.59       115.00 o                         
   4   1  10       5894.48       5979.42       267.98 o                         
  -7   2  10      15403.01      16430.66      1444.73 o                         
  -6   2  10      11160.53      11332.75       408.69 o                         
  -5   2  10       1783.71       1901.35       143.06 o                         
  -4   2  10      16211.00      16977.80       381.86 o                         
  -3   2  10      33136.20      33873.60       634.89 o                         
  -2   2  10       7135.93       6953.56       247.83 o                         
  -1   2  10       2243.41       2283.91       178.63 o                         
   0   2  10      34821.26      35106.29       622.89 o                         
   1   2  10      26403.00      25755.66       652.53 o                         
   2   2  10       1547.38       1524.03       175.66 o                         
   3   2  10       5608.86       5512.83       294.98 o                         
   4   2  10      26510.39      25032.58       651.04 o                         
   5   2  10       6681.48       6073.14       706.88 o                         
  -6   3  10         86.79         58.80       136.36 o                         
  -5   3  10       1044.07       1296.77       127.19 o                         
  -4   3  10         14.89         64.54        87.85 o                         
  -3   3  10          5.86        238.23        93.55 o                         
  -2   3  10       1846.97       1741.73       135.11 o                         
  -1   3  10       2782.88       2897.38       250.19 o                         
   0   3  10       4278.89       4316.69       217.34 o                         
   1   3  10       5814.68       5391.64       301.68 o                         
   2   3  10       3509.70       3384.44       185.39 o                         
   3   3  10       4666.20       4292.02       216.35 o                         
   4   3  10      14196.45      13560.51       432.90 o                         
   5   3  10       6439.71       6111.80       415.31 o                         
  -6   4  10      20444.59      20157.18       790.82 o                         
  -5   4  10       7636.31       7654.53       285.12 o                         
  -4   4  10      24296.06      24344.94       464.18 o                         
  -3   4  10      46307.98      47544.87       693.45 o                         
  -2   4  10      11358.21      11231.32       336.81 o                         
  -1   4  10       6346.59       6331.61       293.33 o                         
   0   4  10      40464.44      40828.21       767.94 o                         
   1   4  10      31337.90      30600.38       587.15 o                         
   2   4  10       1486.33       1542.89       153.02 o                         
   3   4  10       4991.52       5008.31       243.30 o                         
   4   4  10      21515.44      20263.47       587.81 o                         
  -6   5  10        203.42         73.74       161.68 o                         
  -5   5  10       1133.40       1263.92       188.59 o                         
  -4   5  10        292.20        564.17       106.24 o                         
  -3   5  10        841.59       1210.76       144.23 o                         
  -2   5  10       4004.52       4298.36       211.17 o                         
  -1   5  10       5027.29       5251.93       229.47 o                         
   0   5  10       4550.71       4908.63       217.73 o                         
   1   5  10       9171.69       8874.02       311.90 o                         
   2   5  10       5413.96       5119.42       246.41 o                         
   3   5  10      10434.51      10305.47       335.16 o                         
   4   5  10      18398.72      17789.05       555.20 o                         
  -6   6  10      15533.08      15368.35       790.56 o                         
  -5   6  10       6843.83       6756.98       286.34 o                         
  -4   6  10      21441.40      22176.38       500.64 o                         
  -3   6  10      48038.03      49001.46       814.31 o                         
  -2   6  10      10272.74      10384.78       298.29 o                         
  -1   6  10       6799.13       6619.19       225.08 o                         
   0   6  10      34421.22      35383.64       658.60 o                         
   1   6  10      30970.10      30253.02       679.74 o                         
   2   6  10       1360.59       1347.13       145.66 o                         
   3   6  10       6303.16       5474.82       250.78 o                         
   4   6  10      21232.85      20841.88       609.09 o                         
  -6   7  10         55.75       -217.04       259.35 o                         
  -5   7  10        680.44        858.76       138.54 o                         
  -4   7  10          0.65        227.41        99.58 o                         
  -3   7  10         62.74        265.02       110.63 o                         
  -2   7  10       1394.67       1429.32       123.03 o                         
  -1   7  10       1836.09       1934.07       138.52 o                         
   0   7  10       4109.79       3748.23       236.48 o                         
   1   7  10       5247.00       5160.51       279.11 o                         
   2   7  10       2706.48       2786.93       192.61 o                         
   3   7  10       2605.53       2703.02       195.62 o                         
   4   7  10      10086.36       9893.66       470.88 o                         
  -5   8  10        996.21        953.95       154.92 o                         
  -4   8  10      14707.66      14874.53       413.50 o                         
  -3   8  10      26957.78      26991.77       539.43 o                         
  -2   8  10       7111.39       7066.54       249.95 o                         
  -1   8  10       1303.78       1200.84       115.94 o                         
   0   8  10      27694.61      26476.37       588.08 o                         
   1   8  10      19113.34      18975.40       533.29 o                         
   2   8  10       1494.04       1329.45       154.74 o                         
   3   8  10       4789.77       4732.46       253.16 o                         
   4   8  10      22989.19      21712.94       710.78 o                         
  -5   9  10         76.98         46.51       112.16 o                         
  -4   9  10        697.02        959.17       131.78 o                         
  -3   9  10        862.97        983.24       126.77 o                         
  -2   9  10          2.55        222.47        95.20 o                         
  -1   9  10         12.06          4.32        94.20 o                         
   0   9  10         75.18        144.83        89.59 o                         
   1   9  10        457.85        375.05       121.21 o                         
   2   9  10         72.89        123.06       107.33 o                         
   3   9  10        134.62         79.45       102.99 o                         
   4   9  10       4513.67       4531.00       641.03 o                         
  -5  10  10        499.97        558.63       152.05 o                         
  -4  10  10       6948.79       7052.19       296.17 o                         
  -3  10  10      19910.30      19716.85       540.76 o                         
  -2  10  10       2824.82       2902.95       180.93 o                         
  -1  10  10       1150.80       1158.31       149.84 o                         
   0  10  10      21070.29      21286.11       585.83 o                         
   1  10  10      18564.80      17971.21       533.45 o                         
   2  10  10        891.68        654.89       132.02 o                         
   3  10  10       4834.00       4592.95       312.42 o                         
   4  10  10      19620.85      18998.57      1313.95 o                         
  -5  11  10        173.71       -131.42       178.64 o                         
  -4  11  10        192.17        264.32       106.71 o                         
  -3  11  10         23.43        253.49       101.45 o                         
  -2  11  10        270.06        342.07       123.34 o                         
  -1  11  10        180.06        149.21        87.78 o                         
   0  11  10         25.74        157.88        91.00 o                         
   1  11  10       1289.01       1550.36       201.87 o                         
   2  11  10        127.39        120.54       107.99 o                         
   3  11  10       1280.42       1314.26       223.21 o                         
  -4  12  10       9022.99       8837.44       365.38 o                         
  -3  12  10      25304.96      25291.08       536.28 o                         
  -2  12  10       4029.58       3782.29       224.07 o                         
  -1  12  10       3422.55       3222.46       186.85 o                         
   0  12  10      21124.83      20937.02       550.60 o                         
   1  12  10      20362.02      21465.52       603.52 o                         
   2  12  10        825.93        504.95       160.47 o                         
   3  12  10       4777.34       5184.81       640.13 o                         
  -4  13  10          2.13         -0.34       135.23 o                         
  -3  13  10         14.24        406.87       127.60 o                         
  -2  13  10       2045.70       2242.20       197.33 o                         
  -1  13  10       1412.08       1395.51       135.10 o                         
   0  13  10       3142.77       2997.95       218.02 o                         
   1  13  10       5404.28       5867.78       360.62 o                         
   2  13  10       3509.83       3972.47       428.44 o                         
   3  13  10       2836.02       2561.94       454.63 o                         
  -4  14  10      18536.38      17412.58       666.09 o                         
  -3  14  10      29059.94      28211.33       660.19 o                         
  -2  14  10      10935.40      10524.25       462.45 o                         
  -1  14  10       3967.21       3910.36       215.08 o                         
   0  14  10      25198.54      24645.37       599.65 o                         
   1  14  10      16351.26      16456.38       604.71 o                         
   2  14  10       1699.80       1362.69       361.09 o                         
  -4  15  10         79.11         95.33       149.50 o                         
  -3  15  10        835.28       1032.06       192.83 o                         
  -2  15  10       3559.11       3555.95       280.44 o                         
  -1  15  10       2841.67       2495.55       260.35 o                         
   0  15  10       3889.09       4474.74       291.11 o                         
   1  15  10       7517.88       8079.87       561.04 o                         
   2  15  10       5193.81       4884.81       617.93 o                         
  -4  16  10      12854.10      12793.82      1033.16 o                         
  -3  16  10      25250.36      26128.32      1538.05 o                         
  -2  16  10       7993.19       7507.42       473.40 o                         
  -1  16  10       3857.40       3956.22       286.18 o                         
   0  16  10      18686.51      18446.38       591.24 o                         
  -2  17  10        505.54       1230.96       413.98 o                         
  -1  17  10        368.77        609.90       228.97 o                         
   0  17  10        563.87        637.51       254.71 o                         
  -2  18  10       2308.19       2707.81       511.33 o                         
  -5   1  11         62.07         43.92       170.27 o                         
  -4   1  11          6.80        199.99       117.07 o                         
  -3   1  11        332.10        392.54       113.04 o                         
  -2   1  11        125.55        -72.77        97.99 o                         
  -1   1  11        665.73        592.75       123.30 o                         
   0   1  11        135.22        316.50       103.83 o                         
   1   1  11        596.57        404.05       130.65 o                         
   2   1  11        256.50        -93.60       135.77 o                         
   3   1  11        720.64        727.63       286.87 o                         
  -5   2  11       1743.01       2068.05       287.09 o                         
  -4   2  11        579.72        679.05       133.17 o                         
  -3   2  11       2688.30       2831.30       193.97 o                         
  -2   2  11        169.95        135.84       153.08 o                         
  -1   2  11       1814.84       2136.77       188.59 o                         
   0   2  11         78.71        -37.03       116.16 o                         
   1   2  11        522.18        608.97       227.35 o                         
   2   2  11         92.29        119.46       128.20 o                         
   3   2  11        239.72        197.47       246.16 o                         
  -5   3  11        342.21        606.43       272.65 o                         
  -4   3  11        233.81        391.04       230.20 o                         
  -3   3  11        261.41        189.12       110.02 o                         
  -2   3  11        744.38        915.12       212.77 o                         
  -1   3  11       1530.15       1603.45       253.27 o                         
   0   3  11       1615.84       1649.51       215.11 o                         
   1   3  11       1748.83       1661.55       227.15 o                         
   2   3  11       1664.74       1709.25       308.95 o                         
   3   3  11       1522.40       1100.56       369.07 o                         
  -5   4  11        250.29        287.90       289.70 o                         
  -4   4  11       2422.00       2646.86       298.39 o                         
  -3   4  11        206.19        412.23       164.42 o                         
  -2   4  11       1046.40       1033.94       138.18 o                         
  -1   4  11        197.08        439.00       118.22 o                         
   0   4  11       2058.81       2378.74       240.51 o                         
   1   4  11         11.08        -84.34       130.63 o                         
   2   4  11        324.84        583.69       197.13 o                         
   3   4  11         67.90         62.44       160.28 o                         
  -4   5  11          1.03       -110.15       145.30 o                         
  -3   5  11        122.43        -15.08       160.29 o                         
  -2   5  11        131.82        153.53       130.04 o                         
  -1   5  11          3.09        217.73       140.06 o                         
   0   5  11          7.35        -21.66       155.30 o                         
   1   5  11        127.49        109.51       143.57 o                         
   2   5  11        147.70        -54.96       133.73 o                         
   3   5  11        127.39        201.38       184.92 o                         
  -4   6  11        187.65        -17.40       345.68 o                         
  -3   6  11          6.74        206.21       174.50 o                         
  -2   6  11        143.27        321.52       123.21 o                         
  -1   6  11        161.05        139.57       178.47 o                         
   0   6  11        808.02        800.93       186.91 o                         
   1   6  11        129.18         -9.40       167.67 o                         
   2   6  11         13.68       -141.19       141.19 o                         
   3   6  11        684.60        909.56       346.41 o                         
  -5   7  11          0.31        426.18       293.25 o                         
  -4   7  11        497.93        635.52       285.20 o                         
  -3   7  11        186.29        324.74       180.95 o                         
  -2   7  11        162.27        338.53       176.32 o                         
  -1   7  11         47.95       -170.35       170.35 o                         
   0   7  11       1186.13       1101.17       330.10 o                         
   1   7  11        963.43        898.71       237.86 o                         
   2   7  11        404.23        506.04       192.23 o                         
  -4   8  11        138.72        130.70       185.03 o                         
  -3   8  11        368.63        719.16       356.02 o                         
  -2   8  11        231.35        290.74       122.05 o                         
  -1   8  11        956.56       1245.33       518.02 o                         
   0   8  11        700.89        889.94       234.00 o                         
   1   8  11        495.00        414.94       196.17 o                         
  -4   9  11        206.27         75.01       224.24 o                         
  -3   9  11        567.60        553.88       279.57 o                         
  -2   9  11         41.20        101.44       151.11 o                         
   0   9  11          0.05        -63.29       232.75 o                         
   1   9  11          1.04       -150.54       205.49 o                         
   2   9  11         73.54         69.62       323.38 o                         
  -4  10  11       4647.68       4038.55       589.86 o                         
  -3  10  11       1157.78       1111.75       348.81 o                         
  -2  10  11       1137.78        619.58       277.42 o                         
   0  10  11       4327.00       4346.24       599.11 o                         
   1  10  11        114.36         50.64       208.80 o                         
   2  10  11        348.14        122.76       160.55 o                         
  -3  11  11         52.27       -138.44       216.07 o                         
  -2  11  11       1612.03       1050.02       351.71 o                         
   0  11  11       1166.27       1009.51       209.25 o                         
   1  11  11        635.69        650.92       177.62 o                         
  -2  12  11       1172.83       1957.07       474.98 o                         
  -1  12  11       4873.65       4120.65       459.67 o                         
   0  12  11       5775.21       5601.10       417.46 o                         
   1  12  11       1708.43       1426.17       289.66 o                         
  -2  13  11       1266.62        577.92       219.74 o                         
  -1  13  11       2845.59       2696.12       307.69 o                         
   0  13  11        956.30       1217.27       219.08 o                         
  -2  14  11        367.31       -197.56       278.88 o                         
  -1  14  11       3706.34       3191.85       564.03 o                         
  -3   0  12         92.60        583.61       411.35 o                         
  -2   0  12       5603.27       5083.40       509.28 o                         
  -1   0  12      13042.80      13570.45       808.32 o                         
   0   0  12       7480.08       7588.13       919.02 o                         
  -3   1  12        342.85        -28.58       314.84 o                         
  -2   1  12        333.41         67.82       264.37 o                         
  -1   1  12        117.03         -7.41       274.56 o                         
   0   1  12        796.29        374.32       358.96 o                         
  -2   2  12       4655.66       5367.76       703.86 o                         
  -1   2  12      27065.81      27273.48      1392.30 o                         
   0   2  12       6461.51       6888.84       837.06 o                         
   1   2  12       1071.88        863.05       364.63 o                         
  -2   3  12        753.36        937.04       353.02 o                         
  -1   3  12       2224.86       2079.89       460.45 o                         
  -2   4  12       9078.67       9055.08       889.79 o                         
   0   4  12      11449.74       9859.91       932.68 o                         
                                                                                
